# Supplementary material for: OnmiMHC: a machine learning solution for UCEC tumor vaccine development through enhanced peptide-MHC binding prediction
Source: Front Immunol. 2025 Feb 28;16:1550252. doi: 10.3389/fimmu.2025.1550252 (PMC11906482; doi:10.3389/fimmu.2025.1550252)
Supplement: Supplementary file 1 [file Supplementaryfile1.xlsx]

## Sheet: MHC-I
Peptide	Measurement value	Allele	Date	IEDB reference	Peptide length	Measurement type	Peptide.1	NetMHCpan 2.8	SMM	ANN 4.0	ARB	SMMPMBEC	IEDB Consensus	NetMHCcons	PickPocket	mhcflurry 1.2.0	ANN 3.4	NetMHCpan 3.0	NetMHCpan 4.0 BA	NetMHCpan 4.1 BA	NetMHCpan 4.0 EL	NetMHCpan 4.1 EL	OmniMHC
ALLLGLMMV	1	A0201	2024-02-29	1033751	9	binary	ALLLGLMMV	10.78	15	15.06	3.94	15.4	0.4	14.4	7.09	20.0198	19	13.9	13.7	13.64	0.859	0.749	0.982415
ELGNIGCKV	1	A0201	2024-02-29	1033751	9	binary	ELGNIGCKV	7534.99	2667.53	5998.11	564.43	2502.82	14	7287.08	184.04	4886.12	7045	6808.7	5232	4755.21	0.0305	0.0239	0.381219
FLFCQGFEV	1	A0201	2024-02-29	1033751	9	binary	FLFCQGFEV	2.11	2.11	2.62	0.1	2.04	0.2	2.54	2.25	3.99735	3	1.8	1.8	1.88	0.919	0.872	0.999724
FLFCQGLEV	1	A0201	2024-02-29	1033751	9	binary	FLFCQGLEV	4.17	6.65	4.12	0.48	6.51	0.2	4.99	6.43	7.18244	5	3.2	3	2.97	0.867	0.806	0.999571
FLWCQVFEV	1	A0201	2024-02-29	1033751	9	binary	FLWCQVFEV	1.68	0.3	1.98	0.01	0.29	0.1	1.97	0.74	3.34969	2	1.6	1.7	1.65	0.887	0.898	0.999912
FVYLQEGKV	0	A0201	2024-02-29	1033751	9	binary	FVYLQEGKV	1550.81	719.63	1933.55	881.77	773.45	6.1	1517.76	140.42	1750.41	1487	1498	1145.3	1317.68	0.127	0.066	0.877832
KIQGQELSA	1	A0201	2024-02-29	1033751	9	binary	KIQGQELSA	6319.15	2806.14	5233.57	711.31	3050.91	14	6229	674.19	3735.36	6111	10438.5	10449.3	11313.7	0.0187	0.0239	0.083944
LLFCQGLEV	1	A0201	2024-02-29	1033751	9	binary	LLFCQGLEV	12.02	28.72	12.78	1.8	28.02	0.5	13.94	16.13	28.2632	16	10.3	9.4	8.62	0.549	0.478	0.997909
LLLGLMMVV	1	A0201	2024-02-29	1033751	9	binary	LLLGLMMVV	10.96	11.04	8.41	1.66	10.75	0.3	9.75	7.73	12.8025	8	13.3	13.3	9.57	0.525	0.461	0.993508
RLVTAALLL	1	A0201	2024-02-29	1033751	9	binary	RLVTAALLL	222.26	187.98	272.79	69.72	185.11	2.6	223.61	72.58	331.76	227	76.6	99.9	106.1	0.545	0.239	0.945734
SLLPKENKT	0	A0201	2024-02-29	1033751	9	binary	SLLPKENKT	6600.35	2679.85	7191.21	6190.52	2913.6	14	6030.06	363.86	5973.15	5504	9775.4	6133.2	7320.74	0.0766	0.103	0.00997249
TLFCQGFEV	1	A0201	2024-02-29	1033751	9	binary	TLFCQGFEV	5.15	19.41	6.18	1.15	18.94	0.4	6.06	9.09	12.7887	7	4.4	4.1	4.18	0.784	0.65	0.998903
TLFCQGHEV	1	A0201	2024-02-29	1033751	9	binary	TLFCQGHEV	15.13	49.22	19.25	5.62	50.05	0.8	15.12	15.61	52.2592	15	11.6	9.6	10.8	0.796	0.718	0.995167
TLFCQGLEV	1	A0201	2024-02-29	1033751	9	binary	TLFCQGLEV	22.75	61.25	17.91	5.43	60.45	1.2	24.2	25.97	50.9454	25	15.7	13.5	13.23	0.675	0.521	0.995933
TLFCQGWEV	1	A0201	2024-02-29	1033751	9	binary	TLFCQGWEV	4.12	19.06	5.04	3.2	18.73	0.4	5.01	9.6	14.39	6	3.7	3.6	3.91	0.804	0.715	0.998394
TMRLVTAAL	0	A0201	2024-02-29	1033751	9	binary	TMRLVTAAL	1400.23	977.48	1655.77	684.03	1050.58	7.3	1362.11	427.98	2543.66	1313	1552.5	1003.3	852.96	0.0686	0.0289	0.457359
WLVTDIKGA	1	A0201	2024-02-29	1033751	9	binary	WLVTDIKGA	1208.53	623.89	1279.86	51	612.96	5.5	1430.07	149.84	1144.19	1694	639.8	675.3	691.44	0.188	0.0478	0.579018
YLFCQGFEV	1	A0201	2024-02-29	1033751	9	binary	YLFCQGFEV	2.09	2.42	2.57	0.11	2.36	0.2	2.52	2.68	4.30622	3	1.8	1.8	1.87	0.944	0.88	0.999739
YLFCQGLEV	1	A0201	2024-02-29	1033751	9	binary	YLFCQGLEV	4.23	7.62	4.09	0.52	7.52	0.2	5.01	7.65	8.33519	5	3.2	3.1	3.07	0.905	0.811	0.9995
YLFCQGWEV	1	A0201	2024-02-29	1033751	9	binary	YLFCQGWEV	1.91	2.37	2.34	0.31	2.33	0.2	2.34	2.83	4.58951	2	1.7	1.8	1.81	0.94	0.9	0.9997
YLFCQGYEV	1	A0201	2024-02-29	1033751	9	binary	YLFCQGYEV	2.34	2.95	2.91	0.23	2.83	0.2	2.72	3.18	4.79773	3	1.8	1.9	1.98	0.952	0.877	0.999598
YLFCQLFEV	1	A0201	2024-02-29	1033751	9	binary	YLFCQLFEV	1.51	0.55	1.9	0.01	0.53	0.1	1.85	0.94	3.2646	2	1.5	1.5	1.57	0.929	0.922	0.999892
YLFCQVFEV	1	A0201	2024-02-29	1033751	9	binary	YLFCQVFEV	1.57	0.62	1.98	0.02	0.59	0.1	1.91	1.14	3.51838	2	1.5	1.5	1.52	0.951	0.941	0.99991
YLFCQVLEV	1	A0201	2024-02-29	1033751	9	binary	YLFCQVLEV	2.51	1.96	2.54	0.1	1.88	0.1	3	3.25	4.71273	3	2	2	1.96	0.922	0.928	0.999804
YLWCQGFEV	1	A0201	2024-02-29	1033751	9	binary	YLWCQGFEV	2.19	1.33	2.41	0.05	1.34	0.1	2.51	2.06	4.14482	2	1.9	1.9	1.9	0.928	0.877	0.999767
YLWCQILEV	1	A0201	2024-02-29	1033751	9	binary	YLWCQILEV	2.25	0.92	2.28	0.03	0.91	0.1	2.65	2.06	4.1787	3	2	2	1.92	0.913	0.931	0.99984
YLWCQLLEV	1	A0201	2024-02-29	1033751	9	binary	YLWCQLLEV	2.34	0.96	2.31	0.03	0.96	0.1	2.81	2.06	4.17548	3	2	2.1	2	0.863	0.9	0.999842
DELELHQRF	1	A0201	2023-08-10	1042344	9	binary	DELELHQRF	41049.1	2.24962e+06	35844.3	1000000	1.99724e+06	74	35176.6	50000	23215.8	29941	43121.4	37338.7	41698.1	0.00129	0.000353	0.00207035
EVYAGSHQY	0	A0201	2023-08-10	1042344	9	binary	EVYAGSHQY	23552.1	188413	33162.6	87299.3	181313	56	25289.2	16946.2	19442.3	27397	24630.3	26508.2	28273.9	0.00364	0.00568	0.000738924
FYEHAQTYY	1	A0201	2023-08-10	1042344	9	binary	FYEHAQTYY	37191.5	196838	33625.1	234397	182150	56	31569.2	50000	22374.5	26594	31532.3	31525.9	30144.9	0.00179	0.00226	0.00110878
GMYIFLHTV	1	A0201	2023-08-10	1042344	9	binary	GMYIFLHTV	9.27	10.84	9.08	0.63	11.15	0.3	8.99	5.12	8.0205	8	9.7	9.5	7.93	0.78	0.79	0.998922
IQNDRQLQY	1	A0201	2023-08-10	1042344	9	binary	IQNDRQLQY	23883.1	56508	28911.8	78159.1	55773.8	52	22209.9	24218	18379.2	20524	22178.9	22356.3	22204.9	0.0131	0.0238	0.00653715
KYFDEHYEY	0	A0201	2023-08-10	1042344	9	binary	KYFDEHYEY	21616.3	26736.8	33126.4	45068.8	27066.4	33	22090.1	25842.4	19436.1	22635	25701.9	23036.2	22871.5	0.0117	0.0111	0.00377558
RVYPQAVYF	1	A0201	2023-08-10	1042344	9	binary	RVYPQAVYF	7147.23	5729.41	10526.4	42024.2	5063.26	19	9654.43	1006.1	8754.43	13138	4500.5	5094.5	4989.44	0.14	0.114	0.174865
SEEEFLRTY	1	A0201	2023-08-10	1042344	9	binary	SEEEFLRTY	40752.1	1.67537e+06	27769.1	668458	1.26017e+06	82	34610.3	50000	21996.5	29352	39500.5	37516.1	37671.4	0.00123	0.000735	0.0016422
SVHKITSTF	1	A0201	2023-08-10	1042344	9	binary	SVHKITSTF	15271	39637.8	21862.3	95389.6	40684.6	37	18478.4	11857.9	16234.9	22494	21262.3	20762.6	22600	0.00847	0.0104	0.0185825
TMSSSHLFY	1	A0201	2023-08-10	1042344	9	binary	TMSSSHLFY	12409.6	10742.6	16386.4	2458.1	11760.6	28	14175.5	4778.52	12116.3	16187	13868	11549.1	10857	0.00638	0.0029	0.0125722
YANSKAVTL	1	A0201	2023-08-10	1042344	9	binary	YANSKAVTL	3802.75	1644.79	3094.14	2027.49	1665.06	9.7	3745.99	1039.29	5044.97	3685	4688.7	3071.4	3564.92	0.117	0.186	0.113945
YLRELLTTM	1	A0201	2023-08-10	1042344	9	binary	YLRELLTTM	48.33	105.71	84.11	34.9	104.33	1.7	60.06	161.63	45.6292	74	37.7	51.3	44.32	0.739	0.725	0.980922
ASSFLKSFY	45	A0101	2023-08-10	1042751	9	ic50	ASSFLKSFY	192.66	285.46	166.55	38.44	343.89	0.27	161.63	1133.26	167.313	135	132.1	164.8	152.24	0.794	0.687	0.820085
CVDWLIAVY	0.1	A0101	2023-08-10	1042751	9	ic50	CVDWLIAVY	24.19	206.32	17.8	58.76	212.04	0.17	21.96	645.63	40.1603	19	38.7	33.9	65.22	0.733	0.545	0.755406
DTDSRFISY	3	A0101	2023-08-10	1042751	9	ic50	DTDSRFISY	21.94	58.02	6.84	9.92	56.55	0.11	13.79	446.91	10.9913	8	24	26.5	13.08	0.989	0.99	0.994653
FATCLGLFY	354	A0101	2023-08-10	1042751	9	ic50	FATCLGLFY	112.52	284.15	160.12	94.07	203.43	0.27	85.83	912.75	118.727	65	88.3	129.9	125.07	0.449	0.307	0.752252
FSDVGEVPY	9	A0101	2023-08-10	1042751	9	ic50	FSDVGEVPY	9.64	37.81	2.84	14.11	39.57	0.1	7.86	388.27	6.02587	6	7.2	7.9	5.98	0.992	0.979	0.983622
FSSPTHSLY	0.1	A0101	2023-08-10	1042751	9	ic50	FSSPTHSLY	9.47	61.88	5.96	8.5	67.67	0.11	9.86	659.75	15.9087	10	12.3	11.7	9.91	0.986	0.985	0.974238
FTDRERHCF	372	A0101	2023-08-10	1042751	9	ic50	FTDRERHCF	85.58	191.23	85.67	118.14	275.69	0.23	81.75	1235.73	54.2607	78	184.3	194.8	200.47	0.809	0.677	0.603429
IAADGEFLY	23878	A0101	2023-08-10	1042751	9	ic50	IAADGEFLY	229.27	1005.89	1172.64	111.4	875.83	0.97	598.54	874.09	298.874	1567	100.9	123.8	142.32	0.932	0.827	0.798087
ISVATFLPY	518	A0101	2023-08-10	1042751	9	ic50	ISVATFLPY	203.05	353.63	481.09	56.93	332.98	0.45	170.61	922.68	362.456	144	295	299	387.18	0.359	0.191	0.501513
LTEQYNEKY	7	A0101	2023-08-10	1042751	9	ic50	LTEQYNEKY	32.44	96.28	6	5.37	66.9	0.11	17.88	392.49	12.9068	9	20.4	16.7	17.48	0.993	0.983	0.992756
LTQGYIYFY	26	A0101	2023-08-10	1042751	9	ic50	LTQGYIYFY	71.39	133.83	44.58	23.22	132.87	0.15	41.57	396.76	29.959	24	52	51.6	47.31	0.914	0.765	0.953557
LTVDYATFY	138	A0101	2023-08-10	1042751	9	ic50	LTVDYATFY	47.7	178.46	129.58	24.57	139.77	0.26	69.5	548.91	84.0011	101	41.9	68.3	45.88	0.941	0.802	0.949648
LVDIVLNFY	0.1	A0101	2023-08-10	1042751	9	ic50	LVDIVLNFY	25.8	94.96	12.73	15.27	66.75	0.12	18.57	233.5	26.025	13	19.3	25.9	26.96	0.985	0.926	0.977556
MLDIIKAIY	360	A0101	2023-08-10	1042751	9	ic50	MLDIIKAIY	115.89	319.56	61.85	57.79	386.74	0.21	111.28	579.42	63.1577	106	78	48.3	66.3	0.968	0.857	0.971319
QLDVSRLWY	5	A0101	2023-08-10	1042751	9	ic50	QLDVSRLWY	72.56	172.41	26.02	33.99	247.98	0.18	43.18	471.75	31.7565	25	95.5	64.9	66.94	0.943	0.873	0.993251
SSDCSAWYM	173	A0101	2023-08-10	1042751	9	ic50	SSDCSAWYM	137.39	452.43	276.13	127.7	499.37	0.42	246.48	801.61	1175.8	440	156.9	165.3	79.12	0.541	0.344	0.774488
VSEGGCFCY	55	A0101	2023-08-10	1042751	9	ic50	VSEGGCFCY	45.5	230.97	76.97	13.14	243.46	0.22	57.2	659.75	40.4517	71	81.9	67.3	32.42	0.864	0.866	0.942241
ATLFSDSWYY	33	A0101	2023-08-10	1042751	10	ic50	ATLFSDSWYY	327.73	320.48	155.34	36.94	363.53	0.26	301.1	1967.79	818.131	277	251.7	219.3	149.69	0.745	0.642	0.703837
ELTQGYIYFY	1320	A0101	2023-08-10	1042751	10	ic50	ELTQGYIYFY	2257.15	451.65	364.36	237.01	390.43	0.36	1989.19	2607.06	2622.6	1750	481.3	470.1	504.33	0.557	0.316	0.551134
FSSPTHSLYV	42	A0101	2023-08-10	1042751	10	ic50	FSSPTHSLYV	888.23	2295.09	108.33	727.5	1579.57	1.14	1183.39	6539.79	327.209	1587	314	496.3	352.18	0.436	0.325	0.714072
FTNESYLELY	2	A0101	2023-08-10	1042751	10	ic50	FTNESYLELY	8.65	195.79	4.91	31.92	102.93	0.11	9.39	520	14.9545	10	7.5	7.4	6.94	0.982	0.96	0.92843
FTQEDPQMVY	12	A0101	2023-08-10	1042751	10	ic50	FTQEDPQMVY	45.27	954.55	69.79	47.93	406.01	0.56	40.46	1709.59	19.8561	36	18.6	19.7	20.14	0.992	0.985	0.987353
IFSSPTHSLY	216	A0101	2023-08-10	1042751	10	ic50	IFSSPTHSLY	3348.39	407.19	26.8	651.75	560.45	0.18	2065.97	5210.57	4242.56	1271	97	131.1	95.96	0.792	0.774	0.145123
LLDEPSAHLY	11	A0101	2023-08-10	1042751	10	ic50	LLDEPSAHLY	15.86	170.53	16.91	26.88	240.74	0.12	17.88	652.65	12.1984	20	25	17.5	20.25	0.992	0.986	0.993145
LSDGPSMGRY	6	A0101	2023-08-10	1042751	10	ic50	LSDGPSMGRY	10.04	140.54	13.61	16.47	154.72	0.12	10.69	1158.05	9.58928	11	15.6	14.1	12.14	0.993	0.988	0.997133
PSAEVEMTFY	187	A0101	2023-08-10	1042751	10	ic50	PSAEVEMTFY	262.48	613.48	91.98	78.56	405.08	0.33	154.78	2873.7	75.7879	90	290.9	251.5	135.38	0.745	0.614	0.496996
RCVDWLIAVY	9280	A0101	2023-08-10	1042751	10	ic50	RCVDWLIAVY	18347	4464.78	207	6214.84	3323.07	2.1	13429	14252.5	7005.31	9850	261	302.7	640.27	0.502	0.209	0.148801
ALDKNLHQL	20	A0201	2023-08-10	1042751	9	ic50	ALDKNLHQL	86.46	101.65	77.97	89	112.05	1.6	72.97	24.6	86.7124	61	37.6	23.8	22.15	0.936	0.98	0.999266
ALHEEVVCV	25	A0201	2023-08-10	1042751	9	ic50	ALHEEVVCV	11.75	51.3	18.2	12.35	47.36	0.9	15.96	19.6	60.4469	21	21.2	14.1	14.05	0.929	0.969	0.999368
ALPPTVYEV	7	A0201	2023-08-10	1042751	9	ic50	ALPPTVYEV	5.68	12.92	7.13	2.77	12.37	0.3	7.05	7.32	21.3095	8	6.8	7	6.74	0.978	0.99	0.99976
ALWPLAYGV	1	A0201	2023-08-10	1042751	9	ic50	ALWPLAYGV	3.5	3.38	3.66	0.93	3.36	0.2	4.19	2.77	7.49033	4	4.4	4	3.2	0.97	0.946	0.998925
AVLGSFSYV	2	A0201	2023-08-10	1042751	9	ic50	AVLGSFSYV	13.63	101.42	30.32	41.51	98.95	1.6	21.03	37.92	53.6885	32	10.8	14	14.93	0.681	0.615	0.989918
AVPGGGMPI	2311	A0201	2023-08-10	1042751	9	ic50	AVPGGGMPI	3274.11	1866.85	2908.86	5338.92	1775.95	12	3606.79	503.39	2902.37	3958	3334.3	3429.5	3403.67	0.0642	0.0261	0.106418
EMASVLFKA	469	A0201	2023-08-10	1042751	9	ic50	EMASVLFKA	146.8	295.88	261.78	17.86	297.46	3.6	182.06	74.97	281.534	225	98	90.6	140.66	0.263	0.24	0.867474
FIWLATRRV	72	A0201	2023-08-10	1042751	9	ic50	FIWLATRRV	66.16	71.63	76.89	63.66	77.88	0.69	56.59	39.17	99.4476	48	50.3	51.9	61.95	0.399	0.316	0.961075
FIYLFVTET	48	A0201	2023-08-10	1042751	9	ic50	FIYLFVTET	76.51	174.63	88.58	109	166.51	2.3	109.48	141.95	238.738	155	81.2	80.4	108.99	0.274	0.17	0.868636
FLCNARVKV	143	A0201	2023-08-10	1042751	9	ic50	FLCNARVKV	59.23	87.92	69.35	15.05	90.87	0.7	69.13	35.54	43.4265	80	68.7	58.7	48.51	0.516	0.405	0.992896
FLDEGFSGL	4	A0201	2023-08-10	1042751	9	ic50	FLDEGFSGL	2.73	9.02	4.8	4.04	9.23	0.3	3.43	11.05	11.6128	4	3.1	3	2.92	0.992	0.989	0.999569
FLDKFMEAV	6	A0201	2023-08-10	1042751	9	ic50	FLDKFMEAV	4.9	7.43	4.76	1.53	7.58	0.2	4.72	10.24	6.35195	4	3.1	3.1	3.98	0.977	0.946	0.999564
FLDPDLTNI	5	A0201	2023-08-10	1042751	9	ic50	FLDPDLTNI	5.12	17.91	7.04	7.09	18.55	0.4	6.06	13.13	9.85894	7	4.2	4.4	5.28	0.993	0.988	0.999334
FLGSLLILV	9	A0201	2023-08-10	1042751	9	ic50	FLGSLLILV	4.16	3.45	4.89	0.12	3.39	0.1	4.83	4.4	7.45207	5	6.2	5.4	5.78	0.832	0.792	0.996387
FLLWKATGV	4	A0201	2023-08-10	1042751	9	ic50	FLLWKATGV	3.87	6.52	4.95	3.57	6.3	0.2	4.67	5.35	7.23261	5	3.7	3.9	3.88	0.882	0.831	0.998884
FLNDASACV	8	A0201	2023-08-10	1042751	9	ic50	FLNDASACV	3.7	7.69	5.28	0.51	7.19	0.2	4.75	6.36	8.35494	6	4	3.7	3.55	0.943	0.891	0.99885
FLSELEASV	4	A0201	2023-08-10	1042751	9	ic50	FLSELEASV	3.55	6.11	4.24	0.42	6.21	0.2	4.52	10.35	5.25376	5	3	2.8	3.21	0.983	0.968	0.999678
FLTKLVHLV	2.3	A0201	2023-08-10	1042751	9	ic50	FLTKLVHLV	4.51	6.07	5.69	0.39	6.16	0.2	4.85	7.81	6.51742	5	4.5	4	3.58	0.923	0.955	0.99874
FLVESQLHL	1.8	A0201	2023-08-10	1042751	9	ic50	FLVESQLHL	7.22	21.53	7.59	5.15	21.25	0.5	7.65	25.69	12.3345	8	5.1	5.3	6.5	0.98	0.979	0.999182
FMATYEINV	9	A0201	2023-08-10	1042751	9	ic50	FMATYEINV	3.13	4.85	3.28	1.17	5.01	0.2	3.36	6.22	6.06427	3	3.1	3	2.74	0.959	0.895	0.999626
FMKDGLTGA	4	A0201	2023-08-10	1042751	9	ic50	FMKDGLTGA	22.91	66.39	42.94	11.88	64.04	1.2	26.11	68.75	52.1142	29	28.4	22.2	24.83	0.789	0.669	0.872897
FSDYVQCFL	276	A0201	2023-08-10	1042751	9	ic50	FSDYVQCFL	681.82	582.25	428.2	180.26	551.35	5.2	878.83	492.62	311.53	1127	312.5	304	378.69	0.0231	0.0269	0.470006
FVLEHEDGL	411	A0201	2023-08-10	1042751	9	ic50	FVLEHEDGL	108.19	174.22	118.65	228.62	169.99	2.5	88.18	81.75	150.574	71	173.9	98.9	118.58	0.606	0.486	0.934359
GLKDLLNPI	39	A0201	2023-08-10	1042751	9	ic50	GLKDLLNPI	52.31	216.83	92.38	28.35	196.53	1.7	74.16	145.05	656.845	104	59.6	74.6	71.41	0.532	0.427	0.896052
GLSEKCSLV	67	A0201	2023-08-10	1042751	9	ic50	GLSEKCSLV	22.64	48.21	19.71	4.17	49.94	0.8	28.78	38.33	75.1793	36	76	58.7	71.72	0.463	0.502	0.948195
GLSKYRPAI	875	A0201	2023-08-10	1042751	9	ic50	GLSKYRPAI	360.99	270.46	415.68	50.13	292.7	3.4	405.44	218.82	671.907	457	564.6	689.8	494.42	0.277	0.15	0.757919
GLTFKDVTV	1035	A0201	2023-08-10	1042751	9	ic50	GLTFKDVTV	418.74	335.82	244.65	56.4	342.32	3.8	283.7	80	354.115	191	395	168.6	168.15	0.678	0.49	0.795157
GMLTNIWTV	2	A0201	2023-08-10	1042751	9	ic50	GMLTNIWTV	2.43	6.97	3.01	1.62	7.05	0.2	2.81	3.08	6.24248	3	2.6	2.4	2.42	0.969	0.933	0.999393
GQFGKVWMA	8	A0201	2023-08-10	1042751	9	ic50	GQFGKVWMA	19.91	270.46	80.64	223.06	275.7	3.4	48.9	120.68	231.043	120	9.8	11.5	11.65	0.744	0.775	0.950965
HLIGGIQVL	171	A0201	2023-08-10	1042751	9	ic50	HLIGGIQVL	41.88	153.85	75.67	125.68	147.38	2.3	50.78	44.12	128.905	61	64.8	49.2	59.48	0.87	0.836	0.975134
HLMNIAIIA	511	A0201	2023-08-10	1042751	9	ic50	HLMNIAIIA	101.43	98.2	73.64	42.15	92.35	0.7	91.58	56.59	78.4649	82	86.7	77	85.41	0.541	0.178	0.832629
ILYHGNLVV	13	A0201	2023-08-10	1042751	9	ic50	ILYHGNLVV	26.18	26.8	11	17.2	27	0.5	20.8	15.96	25.2595	16	13.3	12.3	10.97	0.921	0.83	0.992484
KAWENFPNV	14	A0201	2023-08-10	1042751	9	ic50	KAWENFPNV	23.74	80.56	26.22	78.43	82.69	1.4	18.67	57.82	46.0149	14	34.7	28.9	26.53	0.709	0.769	0.996045
KIFLCNARV	156	A0201	2023-08-10	1042751	9	ic50	KIFLCNARV	56.46	99.8	54.77	24.35	103.38	1.6	46.57	53.61	143.639	38	61.4	75.6	53.63	0.167	0.137	0.88442
KLADFGLAC	55	A0201	2023-08-10	1042751	9	ic50	KLADFGLAC	311.91	488.78	524.61	116.27	555.18	4.7	520	487.32	874.8	862	279	251.1	231.84	0.503	0.341	0.824014
KLINSQINL	29	A0201	2023-08-10	1042751	9	ic50	KLINSQINL	36.03	83.77	26.4	64.98	89.21	1.4	26.97	42.71	55.7132	20	54.9	45.1	23.17	0.881	0.918	0.981512
KLLNCPCPA	107	A0201	2023-08-10	1042751	9	ic50	KLLNCPCPA	26.71	34.44	11.96	2.67	31.8	0.6	18.87	31.55	21.2942	13	37.8	41	23.8	0.0528	0.0969	0.933609
KLLSEFFSC	1448	A0201	2023-08-10	1042751	9	ic50	KLLSEFFSC	67.49	166.38	114.48	10.17	198.35	2.4	114.33	69.5	186.219	193	104.3	110.5	90.22	0.297	0.386	0.934083
KLNPSQNVV	73	A0201	2023-08-10	1042751	9	ic50	KLNPSQNVV	151.04	143.92	165.44	118.92	146.36	2.1	133.75	41.8	252.295	117	183.9	219.5	192.42	0.579	0.674	0.933902
KLYESFYGP	473	A0201	2023-08-10	1042751	9	ic50	KLYESFYGP	106.67	171.44	336.22	63.48	166.51	2.2	180.1	34.03	1069.14	302	259	343.6	301.31	0.171	0.178	0.896901
KMLDGLESL	8	A0201	2023-08-10	1042751	9	ic50	KMLDGLESL	4.26	15.85	4.75	3.47	15.79	0.4	4.55	11.66	8.99637	4	5	4.8	5.57	0.977	0.979	0.998994
KTIQTIVFL	7	A0201	2023-08-10	1042751	9	ic50	KTIQTIVFL	279.72	400.97	226.21	271.42	394.85	4.2	222.4	148.23	424.699	175	252.7	257.2	210.92	0.338	0.358	0.832049
KTIYKYVHL	790	A0201	2023-08-10	1042751	9	ic50	KTIYKYVHL	3144.12	1648.58	1994.86	3512.8	1759.67	9.7	2065.97	537.16	2663.94	1359	3653.9	3481.7	4472.2	0.0513	0.0513	0.338132
LIIENRYAV	55	A0201	2023-08-10	1042751	9	ic50	LIIENRYAV	32.58	89.97	66.71	108.78	89.01	1.5	44.84	52.46	73.8417	61	36.5	36.8	46.42	0.551	0.313	0.997221
LLAAGLGRA	52	A0201	2023-08-10	1042751	9	ic50	LLAAGLGRA	213.96	274.23	416.82	21.19	277.61	3.4	302.73	97.2	334.873	427	278	255.3	367.91	0.224	0.0704	0.847228
LLAKQLYRV	14	A0201	2023-08-10	1042751	9	ic50	LLAKQLYRV	7.04	13.87	8.37	1.67	15.19	0.3	7.16	8.43	11.8941	7	6.8	5.9	6.64	0.906	0.894	0.997875
LLAPLIATL	2	A0201	2023-08-10	1042751	9	ic50	LLAPLIATL	6.45	28	12.92	3.23	28.6	0.5	9.81	22.32	58.1025	14	7.8	9.4	8.7	0.938	0.95	0.997027
LLFGPSCAL	21	A0201	2023-08-10	1042751	9	ic50	LLFGPSCAL	23.99	101.88	38.05	17.39	103.62	1.6	33.3	20.69	70.6322	45	40	36.6	27.19	0.519	0.472	0.988923
LLLLPLSVA	248	A0201	2023-08-10	1042751	9	ic50	LLLLPLSVA	514.01	350.03	678.74	59.34	378.82	4	731.18	63.74	956.705	1039	194	239.2	251.36	0.16	0.112	0.924682
LLLNGLGLA	2.7	A0201	2023-08-10	1042751	9	ic50	LLLNGLGLA	109	129.75	90.39	8.82	125.44	2	120.68	42.25	62.8789	132	46.4	55.8	46.59	0.348	0.175	0.930033
LLLSSLGYL	14	A0201	2023-08-10	1042751	9	ic50	LLLSSLGYL	17.74	44.17	16.29	3.36	42.02	0.8	18.27	17.59	24.5512	18	14.1	19.7	14.66	0.405	0.401	0.97964
LLPGNNWKV	94	A0201	2023-08-10	1042751	9	ic50	LLPGNNWKV	11.84	39.46	21.48	12.85	42.02	0.7	16.04	17.03	32.8746	21	13.2	13.9	14.38	0.833	0.782	0.98877
LLSEFFSCL	12	A0201	2023-08-10	1042751	9	ic50	LLSEFFSCL	13.52	40.19	17.35	5.8	37.45	0.7	15.78	40.03	34.0028	18	13	13.9	14.55	0.358	0.497	0.993484
LLSFHSVFT	413	A0201	2023-08-10	1042751	9	ic50	LLSFHSVFT	177.85	442.7	559.15	70.94	438.97	4.4	363.86	188.06	593.335	742	221.3	244.3	332.76	0.0527	0.0323	0.718687
LLSNELHRL	11	A0201	2023-08-10	1042751	9	ic50	LLSNELHRL	38.61	114.84	49.51	24.04	122.02	1.8	38.33	37.11	58.9712	37	57.5	45.4	40.04	0.774	0.817	0.993137
LLYDHPLKV	10	A0201	2023-08-10	1042751	9	ic50	LLYDHPLKV	6.27	12.08	5.35	1.29	11.95	0.3	7.28	14.01	14.1111	8	3.9	3.8	4.21	0.994	0.996	0.999819
LMMHSATSA	40	A0201	2023-08-10	1042751	9	ic50	LMMHSATSA	30.16	74.15	54.86	28.4	79.15	1.4	31.21	51.89	70.8908	32	66.1	70.8	70.55	0.157	0.0915	0.851573
LQVCWLQSA	37	A0201	2023-08-10	1042751	9	ic50	LQVCWLQSA	145.98	535.93	469.65	42.13	466.05	5	251.87	243.82	678.561	431	268.4	254.9	179.35	0.0119	0.0217	0.865378
LVADVLSPV	3.9	A0201	2023-08-10	1042751	9	ic50	LVADVLSPV	4.65	35.49	8.63	8.96	33.07	0.6	6.03	43.65	28.053	7	4.5	5.2	4.79	0.752	0.71	0.998869
MLIILAGFL	232	A0201	2023-08-10	1042751	9	ic50	MLIILAGFL	457.48	78	207.29	36.63	76.11	1.6	283.7	46.07	721.621	176	151.4	198.5	280.7	0.0724	0.0154	0.866377
MLPSNYVEA	36	A0201	2023-08-10	1042751	9	ic50	MLPSNYVEA	67.56	169.48	98.51	58.45	172.75	2.4	73.76	67.28	665.59	80	129.6	114.1	86.06	0.406	0.292	0.952396
MLVSTMPVV	3	A0201	2023-08-10	1042751	9	ic50	MLVSTMPVV	7.48	20.14	7.11	3.47	19.25	0.4	7.24	8.43	15.3275	6	8.2	9	7.69	0.749	0.586	0.997433
NILGFTFDI	14	A0201	2023-08-10	1042751	9	ic50	NILGFTFDI	140.74	344.44	119.12	67.65	338.4	3.9	159.03	77.44	115.643	180	55.5	54	69.85	0.302	0.0589	0.797772
NLFLFIDKL	2216	A0201	2023-08-10	1042751	9	ic50	NLFLFIDKL	99.86	146.93	217.9	43.13	153.97	2.2	123.99	40.03	149.152	155	101.4	103.1	101.67	0.56	0.436	0.988777
NLINEAMDV	469	A0201	2023-08-10	1042751	9	ic50	NLINEAMDV	221.47	257.1	183.02	132.67	265.72	1.5	324.79	36.31	233.781	476	189.3	135.6	157.83	0.644	0.176	0.902516
QLFMATYEI	772	A0201	2023-08-10	1042751	9	ic50	QLFMATYEI	11.34	36.65	14.79	12.55	37.97	0.5	11.85	27.71	24.7264	12	12.5	12.3	12.74	0.586	0.333	0.991327
QLLKFIPSL	7	A0201	2023-08-10	1042751	9	ic50	QLLKFIPSL	12.02	35.49	9.92	5.53	38.06	0.6	10.13	24.07	12.0754	8	10.6	10.7	9.95	0.922	0.951	0.998942
QLSSVRCYV	126	A0201	2023-08-10	1042751	9	ic50	QLSSVRCYV	62.59	121.65	77.46	6.87	130.15	1.9	87.7	81.75	51.77	123	49.9	51.6	37.86	0.155	0.2	0.983491
RLIGLMMTA	33	A0201	2023-08-10	1042751	9	ic50	RLIGLMMTA	36.73	65.18	23.59	18.57	62.72	1.2	31.38	44.12	26.4998	26	17.3	19.6	12.18	0.778	0.687	0.958109
RLLRGYDQV	689	A0201	2023-08-10	1042751	9	ic50	RLLRGYDQV	45.21	145.25	121.41	69.53	157.55	2.2	66.2	19.81	72.8702	97	41.5	49.7	51.27	0.627	0.483	0.918874
RLMDSAQVA	54	A0201	2023-08-10	1042751	9	ic50	RLMDSAQVA	91.12	96.19	70.05	118.91	91.5	0.8	74.16	63.05	69.2302	60	92.4	140.1	106.29	0.545	0.449	0.952552
RLMGINSTA	22	A0201	2023-08-10	1042751	9	ic50	RLMGINSTA	97.21	67.94	38.2	15.21	68.93	1.3	61.37	61.7	41.5488	38	63	67.5	43.09	0.662	0.507	0.844372
RLSEVMARM	18	A0201	2023-08-10	1042751	9	ic50	RLSEVMARM	65.74	183.7	97.22	142.19	178	2.6	73.37	127.39	126.285	82	59.5	55.6	45.25	0.754	0.651	0.957206
RLVLQLLEL	28	A0201	2023-08-10	1042751	9	ic50	RLVLQLLEL	114.94	116.71	152.53	39.64	122.58	1.8	153.95	49.16	262.508	207	100.1	93.3	78.3	0.568	0.543	0.987172
RMGQTVIAV	14	A0201	2023-08-10	1042751	9	ic50	RMGQTVIAV	47.44	72.63	66.45	73.21	70.86	1.3	39.6	15.45	70.8245	33	41.5	45.6	26.24	0.688	0.602	0.959252
RSFSEVFLV	34	A0201	2023-08-10	1042751	9	ic50	RSFSEVFLV	89.9	217.83	98.02	60.58	199.72	1.2	82.19	72.58	93.5865	75	49.8	62.3	44.37	0.396	0.306	0.95922
RVYDALNLL	85	A0201	2023-08-10	1042751	9	ic50	RVYDALNLL	75.87	207.54	91.87	191.22	186.39	2.8	66.56	88.18	284.087	58	79.6	136.4	116.83	0.684	0.571	0.958701
SLHDLTDGV	13	A0201	2023-08-10	1042751	9	ic50	SLHDLTDGV	26.69	50.48	18.64	6.38	50.75	0.6	18.57	34.77	38.6268	12	21.4	17.6	15.96	0.886	0.831	0.990768
SLHPSAPFL	56	A0201	2023-08-10	1042751	9	ic50	SLHPSAPFL	50.33	118.06	25.96	58.38	122.02	0.7	35.92	54.19	93.5853	25	46	37.8	37.27	0.814	0.871	0.985629
SLLAARQLL	176	A0201	2023-08-10	1042751	9	ic50	SLLAARQLL	199.68	302.77	260.36	44.9	346.28	2.8	196.38	135.94	229.036	191	200.5	233.3	191.35	0.4	0.341	0.910763
SLLLLPLSV	7.9	A0201	2023-08-10	1042751	9	ic50	SLLLLPLSV	27.41	23.23	15.76	1.49	25.14	0.5	26.82	24.87	18.2657	26	14.6	13.9	9.81	0.84	0.875	0.997792
SLSEARQDV	630	A0201	2023-08-10	1042751	9	ic50	SLSEARQDV	600.21	453.01	829.85	126.11	522.91	3.8	707.82	156.47	921.629	836	642.7	833.1	743.44	0.244	0.239	0.716149
SLSSDFNPL	49	A0201	2023-08-10	1042751	9	ic50	SLSSDFNPL	36.65	78.36	27.08	22.08	81.18	1.4	29.09	52.46	211.159	23	36.2	45.9	33	0.51	0.395	0.956778
SQPPAGSEV	176	A0201	2023-08-10	1042751	9	ic50	SQPPAGSEV	4766.64	1503.52	4018.36	1467.48	1661.23	9.8	3380.08	401.08	7429.35	2394	5491.7	4735.2	3758.09	0.0669	0.117	0.268484
SVLSALFSI	8.3	A0201	2023-08-10	1042751	9	ic50	SVLSALFSI	13.48	106.44	20.08	11.98	105.06	1.7	18.07	48.63	21.3154	24	14.5	13.7	11.93	0.592	0.502	0.988938
TIITQLSSV	99	A0201	2023-08-10	1042751	9	ic50	TIITQLSSV	69.94	284.52	144.58	67.74	300.21	3.5	94.61	82.64	184.956	128	63.3	69.8	64.47	0.46	0.603	0.987601
TLFHDLWKL	12	A0201	2023-08-10	1042751	9	ic50	TLFHDLWKL	5.82	26.01	6.08	12.62	28.02	0.5	6.03	13.42	12.7464	6	6.3	5.8	6.66	0.95	0.942	0.999268
TVWDFTLEL	1.6	A0201	2023-08-10	1042751	9	ic50	TVWDFTLEL	35.09	60.69	12.23	40.1	56.55	1.2	20.14	134.47	31.6868	11	14.2	16.5	15.01	0.895	0.892	0.998014
VLASLCLYV	14	A0201	2023-08-10	1042751	9	ic50	VLASLCLYV	5.52	8.53	5.49	0.36	8.62	0.3	5.62	13.42	9.94343	5	5.5	5.6	5.15	0.582	0.568	0.996479
VLFDRLSKL	9.4	A0201	2023-08-10	1042751	9	ic50	VLFDRLSKL	10.42	45.83	15.7	18.38	47.04	0.8	10.93	23.3	28.3679	11	18	17.9	19.69	0.946	0.948	0.993633
VLNFYTTFV	0.1	A0201	2023-08-10	1042751	9	ic50	VLNFYTTFV	5.57	13.52	6.65	1.23	12.4	0.3	5.56	12.31	14.6661	5	5.2	5.3	4.95	0.805	0.682	0.995761
VLSALFSIT	19402	A0201	2023-08-10	1042751	9	ic50	VLSALFSIT	1555.16	920.68	1849.51	161.19	958.14	7	1999.98	427.98	1587.56	2569	625.1	798.4	1204.15	0.0306	0.00872	0.239624
YITKRIIAV	42	A0201	2023-08-10	1042751	9	ic50	YITKRIIAV	57.59	82.25	31.29	49.07	80.8	1.4	38.54	49.7	62.572	25	47.7	35.2	35.46	0.76	0.719	0.971946
YIYNPSLAL	101	A0201	2023-08-10	1042751	9	ic50	YIYNPSLAL	47.96	174.63	34.87	133.57	181.73	2.5	43.18	52.46	106.155	38	38.3	32.9	31.15	0.849	0.747	0.951079
YLAVDALEL	20	A0201	2023-08-10	1042751	9	ic50	YLAVDALEL	17.13	24.67	12.5	9	27.19	0.5	16.48	40.03	22.0229	15	14.1	11.8	11.22	0.941	0.794	0.984896
YLDVFVHAI	8.7	A0201	2023-08-10	1042751	9	ic50	YLDVFVHAI	6.79	11.41	7.66	4.04	11.92	0.3	6.9	14.17	5.82794	7	3.8	3.8	3.55	0.969	0.948	0.999251
YLFIKDNEI	22	A0201	2023-08-10	1042751	9	ic50	YLFIKDNEI	36.27	58.9	23.37	31.18	63.45	1.1	37.11	36.31	45.4542	38	15.2	13.8	15.98	0.919	0.767	0.982898
YLIIENRYA	142	A0201	2023-08-10	1042751	9	ic50	YLIIENRYA	190	104.5	132.79	31.9	106.52	1.7	174.34	95.12	159.176	159	199.9	147.5	116.86	0.49	0.241	0.772526
YLLIHGTAV	11	A0201	2023-08-10	1042751	9	ic50	YLLIHGTAV	11.49	19.19	13.93	4.52	20.87	0.4	12.78	10.35	22.8055	14	14.6	12.1	12.93	0.897	0.726	0.992653
YLLQKLSCL	23	A0201	2023-08-10	1042751	9	ic50	YLLQKLSCL	10.59	28.91	13.43	5.54	29.95	0.5	12.92	11.53	16.85	15	12.3	14.1	16.66	0.616	0.811	0.995699
YLNEAVFNF	3.5	A0201	2023-08-10	1042751	9	ic50	YLNEAVFNF	21.2	79.64	89.28	22.68	72.68	1.4	25.69	51.34	112.42	31	29.4	26.5	24.78	0.853	0.667	0.943315
YLYHRVDVI	15	A0201	2023-08-10	1042751	9	ic50	YLYHRVDVI	28.35	49.44	33.5	25.18	50.05	0.8	28.16	19.18	28.3912	28	16.4	15.4	16.85	0.845	0.689	0.991952
YMWRWKQFL	22	A0201	2023-08-10	1042751	9	ic50	YMWRWKQFL	3.72	11.81	5.44	4.95	13.04	0.3	4.91	13.86	7.54285	6	3.4	4.3	4.49	0.69	0.722	0.994558
YQANVVWKV	7	A0201	2023-08-10	1042751	9	ic50	YQANVVWKV	3.01	13.56	4.32	8.7	14.57	0.3	3.45	19.81	13.4985	3	4.1	3.3	2.9	0.928	0.961	0.999148
YQSPDLSKV	22	A0201	2023-08-10	1042751	9	ic50	YQSPDLSKV	39.47	100.49	57.59	43.26	111.28	1.6	48.11	80.87	95.9384	58	81.9	66.4	43.43	0.623	0.817	0.990269
YVQCFLAFT	97	A0201	2023-08-10	1042751	9	ic50	YVQCFLAFT	277.75	338.93	153.01	27.41	290.02	3.9	228.5	289.91	566.808	188	186	326.3	311.46	0.0128	0.00393	0.338544
YVYKIVSQL	311	A0201	2023-08-10	1042751	9	ic50	YVYKIVSQL	76.57	143.92	136.82	176.84	143.36	2.2	69.13	78.29	124.334	62	132.4	155.6	110.76	0.687	0.781	0.927414
ALDHMFMYFL	10	A0201	2023-08-10	1042751	10	ic50	ALDHMFMYFL	11.14	35.85	19.79	8.64	39.43	0.39	11.91	32.94	13.9087	12	32.4	35.6	35.51	0.2	0.132	0.92908
ALFELRNISV	0.31	A0201	2023-08-10	1042751	10	ic50	ALFELRNISV	8.11	22.88	9.78	6.2	24.94	0.19	9.91	35.15	9.51571	12	11.9	10.6	10.08	0.898	0.845	0.998412
ALGVYGGPYV	53	A0201	2023-08-10	1042751	10	ic50	ALGVYGGPYV	42.24	50.52	85.68	1.22	39.07	0.78	49.16	63.74	60.1207	57	99.9	89.3	115.25	0.506	0.171	0.684841
ALKEIIPQCI	1207	A0201	2023-08-10	1042751	10	ic50	ALKEIIPQCI	324.36	1269.05	770.35	2247.35	1261.3	6.4	508.87	503.39	2560.05	805	319.3	592.5	800.92	0.353	0.242	0.924342
ALSDGPIDAV	15	A0201	2023-08-10	1042751	10	ic50	ALSDGPIDAV	17.03	73.19	50.19	16	83.53	0.78	24.6	57.2	20.1532	35	64.2	53.3	51.31	0.852	0.764	0.991658
ALVNQQFLCV	105	A0201	2023-08-10	1042751	10	ic50	ALVNQQFLCV	42.39	163.86	118.22	19.45	130.86	1.47	55.98	42.25	194.721	74	77.6	50.7	58.24	0.271	0.178	0.987277
AVYCACFVEL	30	A0201	2023-08-10	1042751	10	ic50	AVYCACFVEL	80.42	519.37	409.77	89.57	472.96	3.65	111.88	194.27	389.664	156	157	246.1	294.46	0.0241	0.0121	0.877916
FHLAELCIEV	340	A0201	2023-08-10	1042751	10	ic50	FHLAELCIEV	1392.31	140.11	5.95	71.9	96.34	0.92	801.61	611.63	2257.62	460	6.3	5	5.93	0.378	0.336	0.0384265
FIAEQILATL	21	A0201	2023-08-10	1042751	10	ic50	FIAEQILATL	6.19	107.02	30.2	70.37	97.68	0.83	12.78	73.37	36.5251	26	15.1	15.5	15.23	0.653	0.574	0.992511
FLDEGFSGLV	0.1	A0201	2023-08-10	1042751	10	ic50	FLDEGFSGLV	3.02	26.39	7.9	1.42	29.1	0.23	4.67	14.32	15.2129	7	6.9	5.5	5.05	0.896	0.85	0.998481
FLFQEECWHL	0.1	A0201	2023-08-10	1042751	10	ic50	FLFQEECWHL	5.14	5.91	5.23	14.85	5.85	0.12	5.15	15.61	7.04757	5	4.2	4.6	5.9	0.639	0.668	0.998409
FLGSLLILVV	209	A0201	2023-08-10	1042751	10	ic50	FLGSLLILVV	9.23	9.58	14.84	0.14	9.44	0.17	10.07	16.13	18.4099	11	24.8	18.4	15.94	0.187	0.118	0.989703
FLLDETEVSV	4	A0201	2023-08-10	1042751	10	ic50	FLLDETEVSV	2.79	2.46	5.07	0.7	2.5	0.11	3.31	9.49	5.31697	3	4.9	4.4	4.24	0.973	0.958	0.99928
FLNCDIMLGV	11	A0201	2023-08-10	1042751	10	ic50	FLNCDIMLGV	3.49	8.03	5.77	0.75	6.06	0.12	4.57	10.35	6.49981	5	6.2	4.5	3.65	0.776	0.629	0.999207
FQLRTADWHL	76	A0201	2023-08-10	1042751	10	ic50	FQLRTADWHL	58.42	57.48	101.04	59.4	79.22	0.88	58.45	149.84	123.594	58	54.2	62.5	52.69	0.122	0.0874	0.731964
FVANLFNTYL	15	A0201	2023-08-10	1042751	10	ic50	FVANLFNTYL	21.92	63.46	77.02	40.2	63.07	0.84	25.55	200.68	34.5292	29	58.9	47	44.28	0.222	0.0927	0.862671
FVLASLCLYV	72	A0201	2023-08-10	1042751	10	ic50	FVLASLCLYV	4.74	8.76	5.6	1.53	9.63	0.12	6.68	31.21	8.73533	9	6	6.1	5.55	0.225	0.192	0.991849
FYLGSAYHAA	33336	A0201	2023-08-10	1042751	10	ic50	FYLGSAYHAA	4454.57	1627.35	615.83	1005.74	1709.31	7.6	4676.23	1407.05	4069.64	4904	346	184.2	201.1	0.0961	0.0299	0.114098
GLFEDTNLFA	6	A0201	2023-08-10	1042751	10	ic50	GLFEDTNLFA	11.79	67.68	25.82	12.1	63.51	0.61	12.58	79.14	15.9953	13	47.1	30.9	29.46	0.749	0.46	0.977094
GQEGKYDLLV	1033	A0201	2023-08-10	1042751	10	ic50	GQEGKYDLLV	5973.66	1665.25	4577.26	540.39	1757.2	12	4778.52	1453.47	8203.14	3807	7438.8	6606.6	6948.36	0.0148	0.00422	0.101877
ILPFFYLGSA	19	A0201	2023-08-10	1042751	10	ic50	ILPFFYLGSA	238.21	669.08	280.31	11.95	622.04	3.9	301.1	260.18	537.679	380	188.3	207.5	182.32	0.0249	0.011	0.557824
IMGQQPAPQV	531	A0201	2023-08-10	1042751	10	ic50	IMGQQPAPQV	99.33	396.72	617.37	211.55	289.61	3.55	188.06	63.74	220.626	356	792.7	746.3	631.74	0.149	0.137	0.465372
KLHVSVEAFV	52	A0201	2023-08-10	1042751	10	ic50	KLHVSVEAFV	39.12	56.69	59.36	13.18	50.45	0.71	42.48	70.26	42.0423	46	49.5	48.9	30.08	0.224	0.16	0.794804
KLLSEFFSCL	7	A0201	2023-08-10	1042751	10	ic50	KLLSEFFSCL	11.79	45.24	20.08	6.02	52.46	0.45	15.53	29.25	43.9113	20	24.8	21.8	13.26	0.316	0.366	0.995415
KLLSFHSVFT	40	A0201	2023-08-10	1042751	10	ic50	KLLSFHSVFT	52.07	180.92	163.5	34.09	171.32	1.75	64.08	168.78	74.1147	78	115.1	157.5	117.53	0.0391	0.032	0.590906
KLPYSYNLCV	10	A0201	2023-08-10	1042751	10	ic50	KLPYSYNLCV	56.86	145.71	14.78	70.56	174.51	0.96	55.98	73.37	249.425	55	17	22	15.42	0.204	0.229	0.441459
KLVVVGAAGV	391	A0201	2023-08-10	1042751	10	ic50	KLVVVGAAGV	82.42	126.03	237.76	38.82	99.5	1.7	114.33	54.19	252.849	158	205.6	222.7	180.48	0.145	0.0251	0.931675
KMGKTIYKYV	510	A0201	2023-08-10	1042751	10	ic50	KMGKTIYKYV	41.26	149.79	31.15	183.96	142.17	1.09	56.28	56.59	98.0075	76	35.2	36.2	31.36	0.119	0.0644	0.338534
LLKAGWQNLV	141	A0201	2023-08-10	1042751	10	ic50	LLKAGWQNLV	193.08	498.29	84.35	70.6	425.42	2.73	330.1	260.18	1382.73	564	162.8	144.8	126.25	0.0876	0.075	0.363954
LLLPGNNWKV	22	A0201	2023-08-10	1042751	10	ic50	LLLPGNNWKV	5.29	22.26	15.15	3.07	24.2	0.22	6.64	18.77	9.50111	8	20.1	13.8	12.19	0.729	0.714	0.979512
LLQVCWLQSA	262	A0201	2023-08-10	1042751	10	ic50	LLQVCWLQSA	188.77	762.92	219.5	42.6	524.59	3.95	312.72	221.2	383.733	518	279.1	294.2	213.86	0.00613	0.0101	0.285266
LLRMNQSQFI	1902	A0201	2023-08-10	1042751	10	ic50	LLRMNQSQFI	2389.38	1178.91	140.81	2841.03	1264.21	4.95	2766.91	893.21	3773.73	3189	105.8	152.3	96.22	0.0518	0.0506	0.0399275
LMMHSATSAT	1002	A0201	2023-08-10	1042751	10	ic50	LMMHSATSAT	158.7	249.16	2220.72	519.83	275.94	4.75	196.38	312.72	679.543	244	1170.6	1156.3	1252.91	0.00347	0.000843	0.434947
LQDSGLWFPV	34	A0201	2023-08-10	1042751	10	ic50	LQDSGLWFPV	5.83	129.86	25.62	16.8	107.85	0.96	11.29	52.46	48.5069	21	23.1	24.4	25.36	0.14	0.121	0.742567
MLFARHLREV	3.2	A0201	2023-08-10	1042751	10	ic50	MLFARHLREV	7.72	43.8	16.28	36.2	60.65	0.43	11.05	24.6	33.7408	15	15.6	16.3	16.83	0.208	0.224	0.973433
MLNTSVPNYM	118	A0201	2023-08-10	1042751	10	ic50	MLNTSVPNYM	88.09	154.7	78.5	512.34	147.85	1.3	79.57	192.18	131.158	71	201	236.1	189.17	0.143	0.0388	0.212565
MLPSNYVEAI	72	A0201	2023-08-10	1042751	10	ic50	MLPSNYVEAI	37.57	442.06	88.15	518.91	434.33	2.54	59.41	95.12	285.829	94	94.3	102.4	69.99	0.116	0.0459	0.898354
NSLLLLPLSV	814	A0201	2023-08-10	1042751	10	ic50	NSLLLLPLSV	1647.94	254.38	62.19	6.21	309.61	1.62	1085.26	1039.29	863.181	708	79.6	71.1	44.41	0.128	0.111	0.506959
QLVMVLVGGL	566	A0201	2023-08-10	1042751	10	ic50	QLVMVLVGGL	1355.93	499.44	781.66	142.19	476.23	4.15	1158.05	202.86	2820.79	984	606.5	722.5	530.56	0.0175	0.00743	0.712917
RLCLYCGYPV	0.23	A0201	2023-08-10	1042751	10	ic50	RLCLYCGYPV	37.08	19.48	32.08	1.04	17.86	0.29	28.16	32.94	25.4735	21	28.4	31.9	35.83	0.0246	0.013	0.796861
RLLRPIYDYL	34	A0201	2023-08-10	1042751	10	ic50	RLLRPIYDYL	30.73	88.2	54.36	111.64	84.88	0.9	44.12	40.46	116.713	63	40	44	27.98	0.366	0.241	0.925574
RLMGINSTAA	114	A0201	2023-08-10	1042751	10	ic50	RLMGINSTAA	82.74	89.02	140.87	13.71	92.86	1.25	70.26	102.6	147.661	59	211.7	213	165.17	0.195	0.0808	0.825838
RLPGLILYTL	32	A0201	2023-08-10	1042751	10	ic50	RLPGLILYTL	18.92	109.26	66.51	3.41	107.11	1.05	26.82	50.78	60.9592	37	67.1	87.1	47	0.384	0.382	0.981253
SEQMDVAFQV	6550	A0201	2023-08-10	1042751	10	ic50	SEQMDVAFQV	19026.3	2125.59	31.3	8840.59	1818.95	7.14	14882.8	2032.71	7272.2	11587	19.4	20.5	16.99	0.479	0.441	0.0125896
SLCKSILLFL	784	A0201	2023-08-10	1042751	10	ic50	SLCKSILLFL	75.57	97.38	108.71	10.65	85.08	1.09	57.82	81.75	51.9269	44	57.2	63.8	44.14	0.0783	0.102	0.914815
SLCLYVVVGV	453	A0201	2023-08-10	1042751	10	ic50	SLCLYVVVGV	29.89	24.18	35.38	4.08	19.85	0.36	29.73	30.21	23.4173	29	34.1	36.1	22.58	0.172	0.0955	0.992213
SLLLLPLSVA	71	A0201	2023-08-10	1042751	10	ic50	SLLLLPLSVA	362.44	166.14	161.19	7.28	205.5	1.65	280.65	209.55	451.653	217	175.8	154.5	76.51	0.0985	0.0857	0.988233
SLSSDFNPLV	51	A0201	2023-08-10	1042751	10	ic50	SLSSDFNPLV	6.16	39.13	18.06	8.44	46.97	0.39	8.57	46.07	18.2251	11	17.5	19.9	17.63	0.775	0.63	0.947879
SLYELEKEFL	99	A0201	2023-08-10	1042751	10	ic50	SLYELEKEFL	44.01	153.63	77.9	82.04	137.03	1.3	37.92	122	122.147	32	34.3	34.2	38.69	0.635	0.667	0.989677
TLYLRNNQLV	1380	A0201	2023-08-10	1042751	10	ic50	TLYLRNNQLV	162.92	100.34	444.04	172.62	121.85	1.95	130.88	82.64	646.567	104	857	670.8	427.15	0.113	0.0785	0.752836
TMMCVSRNEL	2055	A0201	2023-08-10	1042751	10	ic50	TMMCVSRNEL	88.98	220.03	97.96	335.57	245.37	1.67	118.1	192.18	338.994	156	112	111.9	105.27	0.0267	0.015	0.649748
VLASLCLYVV	40	A0201	2023-08-10	1042751	10	ic50	VLASLCLYVV	8.13	21.16	17.28	0.85	23.81	0.23	9.04	22.08	11.1712	10	15	16.2	14.56	0.137	0.0799	0.983477
VLFDRLSKLA	14	A0201	2023-08-10	1042751	10	ic50	VLFDRLSKLA	61.17	1170.79	144.01	602.9	1354.63	4.95	143.49	149.84	763.053	335	102.2	119.1	99.44	0.348	0.329	0.627663
VLLKAGWQNL	400	A0201	2023-08-10	1042751	10	ic50	VLLKAGWQNL	58.76	793.38	455.19	416.76	553.12	4.6	144.27	89.14	858.111	355	232.1	279.9	198.66	0.173	0.125	0.848561
VLLSVLIILL	3564	A0201	2023-08-10	1042751	10	ic50	VLLSVLIILL	24.53	36.01	64.95	5.12	34.42	0.59	26.25	26.53	23.0874	28	50.9	57.1	51.49	0.206	0.141	0.981656
VLMMHSATSA	1414	A0201	2023-08-10	1042751	10	ic50	VLMMHSATSA	33.12	98.28	343.5	34.63	116.9	1.75	51.89	109.48	140.222	80	559.7	482.6	295.7	0.0415	0.0221	0.514269
VLVADVLSPV	1.9	A0201	2023-08-10	1042751	10	ic50	VLVADVLSPV	6.4	25.32	9.61	4.54	27.98	0.24	8.43	26.25	13.4235	11	7.1	6.4	5.86	0.626	0.462	0.977645
VSVLSALFSI	1880	A0201	2023-08-10	1042751	10	ic50	VSVLSALFSI	5321.39	678.39	339.79	124.22	746.14	4	3827.94	2169.05	898.933	2740	219.9	217.2	169.59	0.024	0.0154	0.0692834
WLVDFFSPWC	17052	A0201	2023-08-10	1042751	10	ic50	WLVDFFSPWC	230.44	2706.95	1241.88	27.63	1587.89	10.4	414.31	466.68	423.16	743	429.8	647.4	1100.42	0.00941	0.00255	0.480151
WQLDALDFLV	2.4	A0201	2023-08-10	1042751	10	ic50	WQLDALDFLV	9.88	67.37	13.14	2.73	60.79	0.56	11.98	49.7	24.2775	14	11.1	12	10.91	0.217	0.129	0.975458
YAVQDFLHEI	1165	A0201	2023-08-10	1042751	10	ic50	YAVQDFLHEI	690.72	873.94	144.88	752.25	739.3	4.15	545.95	912.75	395.362	432	159.9	185.3	123.12	0.206	0.22	0.273638
YLIIENRYAV	38	A0201	2023-08-10	1042751	10	ic50	YLIIENRYAV	13.07	10.1	16.98	8.98	12.21	0.18	12.37	30.87	38.1244	11	12.2	8.5	11.69	0.704	0.285	0.991947
YLNEAVFNFV	8.4	A0201	2023-08-10	1042751	10	ic50	YLNEAVFNFV	2.21	12.49	3.92	0.83	12.21	0.11	3.47	6.94	5.60311	5	3.5	3.2	2.71	0.895	0.724	0.998039
YLYVYKIVSQ	10275	A0201	2023-08-10	1042751	10	ic50	YLYVYKIVSQ	1159.02	607.41	1829.79	43005.7	373.96	5.7	1028.11	492.62	1073.56	910	6283.9	6734.4	4658.55	0.00771	0.00413	0.580592
YMPGVGDFAV	15	A0201	2023-08-10	1042751	10	ic50	YMPGVGDFAV	10.47	40.97	10.69	2.5	37.65	0.4	10.81	19.18	14.427	11	18	16.5	15.93	0.559	0.187	0.97295
FLAFTGVAGYI	6.7	A0201	2023-08-10	1042751	11	ic50	FLAFTGVAGYI	24.7	190.51	451.48	959.35	132.79	2.15	72.58	64.43	26.3158	214	434.5	148.9	182.24	0.0457	0.0217	0.129867
FLCEILRSMSI	79	A0201	2023-08-10	1042751	11	ic50	FLCEILRSMSI	10.73	398.02	54.94	349.03	427.74	2.25	23.94	37.51	15.3201	53	72	48.7	44.99	0.0439	0.111	0.75249
FLPKQGQIFCL	43	A0201	2023-08-10	1042751	11	ic50	FLPKQGQIFCL	36.7	6682.05	166.2	18900.7	4647.08	21.2	92.58	56.59	42.9237	233	130	107.9	89.12	0.0396	0.138	0.500981
FLREYLYVYKI	1021	A0201	2023-08-10	1042751	11	ic50	FLREYLYVYKI	12.2	236	126.59	169.97	232.91	1.6	21.37	49.7	13.4541	37	497.6	313.6	282.54	0.0226	0.0267	0.0193761
FLRHMCHFTEV	337	A0201	2023-08-10	1042751	11	ic50	FLRHMCHFTEV	22.25	665.14	11.08	8755.7	2547.89	3.65	58.77	65.84	26.9149	155	10	6.9	9.97	0.146	0.138	0.0256018
FLYELEEKMEV	6	A0201	2023-08-10	1042751	11	ic50	FLYELEEKMEV	2.87	35.97	11.25	1071.6	101.2	0.15	9.6	11.53	12.2665	32	10.5	7	7.8	0.766	0.894	0.998192
FNVLFDRLSKL	169	A0201	2023-08-10	1042751	11	ic50	FNVLFDRLSKL	18729.5	41774.4	133.67	8753.14	9798.96	40.6	18082.8	4576.12	11670.9	17461	99.6	47.9	58.59	0.341	0.589	0.00323235
FVLASLCLYVV	572	A0201	2023-08-10	1042751	11	ic50	FVLASLCLYVV	6.79	280.49	44.61	78.42	151.07	1.45	14.71	23.3	16.0533	31	82.7	54.1	78.19	0.025	0.0175	0.871741
GMLPSNYVEAI	3.5	A0201	2023-08-10	1042751	11	ic50	GMLPSNYVEAI	26.07	65.6	979.5	342726	28.99	2.35	42.25	59.09	218.172	68	493	188	139.88	0.108	0.0908	0.407664
LLLPLSVARPL	173	A0201	2023-08-10	1042751	11	ic50	LLLPLSVARPL	30.18	171.76	337.81	214007	63.71	1.85	45.33	62.37	267.078	68	207.8	74.5	63.97	0.0677	0.178	0.36928
LMMHSATSATV	10	A0201	2023-08-10	1042751	11	ic50	LMMHSATSATV	5.51	155.56	198.63	5043.69	464.71	1.4	20.8	22.32	11.3036	78	215.2	75.6	42.43	0.0284	0.0488	0.66872
SMLFARHLREV	99	A0201	2023-08-10	1042751	11	ic50	SMLFARHLREV	33.41	21.28	155.95	1715.98	58.91	0.75	54.78	54.19	130.32	89	243.7	222.5	162.52	0.0119	0.0329	0.00986585
SQYEYTVLLSV	22	A0201	2023-08-10	1042751	11	ic50	SQYEYTVLLSV	4.79	69.01	160.34	154.68	126.53	0.9	11.47	65.13	33.9101	27	147.6	39	44.7	0.211	0.45	0.637709
TLAECGGHVEL	8	A0201	2023-08-10	1042751	11	ic50	TLAECGGHVEL	79.83	199.48	2202.53	5455.01	508.37	4.3	110.68	192.18	500.036	153	1380.5	400.4	370.96	0.297	0.415	0.75361
YLALPPTVYEV	6	A0201	2023-08-10	1042751	11	ic50	YLALPPTVYEV	5.14	335.67	15.76	269652	446.87	1.62	27.56	17.4	13.598	148	14.1	8.5	9.01	0.674	0.744	0.746306
YLVVADVCPKV	57	A0201	2023-08-10	1042751	11	ic50	YLVVADVCPKV	20.6	620.74	28.26	2340.65	195.97	3.52	52.46	28.93	28.1878	133	48.9	30.7	37.89	0.308	0.405	0.438834
YLYVYKIVSQL	1002	A0201	2023-08-10	1042751	11	ic50	YLYVYKIVSQL	11.56	7959.94	466.8	199.51	1300.71	23.85	48.37	36.71	82.0321	202	303.2	195.4	212.96	0.104	0.179	0.364837
ALYFNSQWK	12	A0301	2023-08-10	1042751	9	ic50	ALYFNSQWK	15.64	18.44	10.45	2.38	15.54	0.11	17.78	211.83	15.0991	20	21.9	21.8	15.63	0.785	0.844	0.979706
GIKAHPVLK	59	A0301	2023-08-10	1042751	9	ic50	GIKAHPVLK	71.94	105.15	56.37	11.77	87.57	0.31	66.92	932.72	76.8969	62	47.2	38.3	35.07	0.91	0.916	0.991255
GLLAAGLGR	1082	A0301	2023-08-10	1042751	9	ic50	GLLAAGLGR	835.36	579.16	378.89	270.6	548.73	1.75	801.61	265.87	259.195	769	678.7	521.9	710.04	0.538	0.27	0.625046
GVYTKEFLY	4804	A0301	2023-08-10	1042751	9	ic50	GVYTKEFLY	176.15	247.06	170.48	88.65	251.98	0.82	156.47	666.93	493.947	139	159.9	173	109.79	0.676	0.665	0.866003
KAPVGHFYK	218	A0301	2023-08-10	1042751	9	ic50	KAPVGHFYK	639.19	471.85	243.75	77.4	533.78	1.35	461.65	560.92	316.969	333	414.5	387.5	387.32	0.392	0.234	0.729092
KIVEMSTSK	122	A0301	2023-08-10	1042751	9	ic50	KIVEMSTSK	91.02	146.15	74.54	24.3	159.35	0.45	80.87	371.82	60.9302	71	61.2	49.2	47.07	0.905	0.902	0.988277
KMFCAGYPK	8	A0301	2023-08-10	1042751	9	ic50	KMFCAGYPK	12.58	23.49	16.23	3.41	26.51	0.12	17.21	55.98	17.7578	23	12.1	7.1	5.42	0.527	0.619	0.996003
KVYDIAFSR	3	A0301	2023-08-10	1042751	9	ic50	KVYDIAFSR	56.41	121.28	67.93	37.6	119.77	0.38	59.09	44.12	68.6495	61	81.3	52.9	57.42	0.931	0.93	0.99821
MLNTSVPNY	924	A0301	2023-08-10	1042751	9	ic50	MLNTSVPNY	119.53	172.9	101.62	77.05	193.8	0.56	89.14	1362.11	323.071	66	172.9	216.3	220.32	0.605	0.436	0.519034
RIALWPLAY	11	A0301	2023-08-10	1042751	9	ic50	RIALWPLAY	118.41	192.22	107.17	584.35	201.54	0.61	89.62	442.1	171.379	67	60	39.4	44.74	0.805	0.759	0.955196
RIHTSVKLY	9126	A0301	2023-08-10	1042751	9	ic50	RIHTSVKLY	169.89	479.51	234.58	191.08	411.49	1.33	173.4	1422.36	494.389	176	194.7	274.8	243.26	0.591	0.621	0.841527
RLFPYALHK	15	A0301	2023-08-10	1042751	9	ic50	RLFPYALHK	5	6.9	6.11	1.44	6.45	0.11	10.07	53.03	8.37761	20	3.5	3.7	3.56	0.994	0.997	0.999334
RTREFTAKK	36	A0301	2023-08-10	1042751	9	ic50	RTREFTAKK	50.56	96.56	48.98	84.58	99.62	0.29	49.7	207.3	30.784	48	35.7	23.9	20.38	0.923	0.945	0.991872
SLSNFPQLK	40	A0301	2023-08-10	1042751	9	ic50	SLSNFPQLK	20.53	64.09	21.62	9.4	63.44	0.18	27.71	525.66	33.3846	37	14.8	17.4	17.63	0.921	0.936	0.994119
SVFTSVRRK	1.3	A0301	2023-08-10	1042751	9	ic50	SVFTSVRRK	28.53	55.31	25.71	10.6	52.16	0.19	32.41	265.87	65.6373	36	28.3	29.5	20.86	0.926	0.964	0.997089
TLFRVVVAK	0.82	A0301	2023-08-10	1042751	9	ic50	TLFRVVVAK	20.73	23.92	13.4	12.49	21.45	0.12	22.32	230.98	19.6992	24	28.5	29.1	18.61	0.886	0.917	0.978584
TLWEQFLEK	65	A0301	2023-08-10	1042751	9	ic50	TLWEQFLEK	37.19	89.08	65.93	17.07	104.56	0.33	42.25	249.16	48.8839	48	55.6	48.8	32.75	0.812	0.912	0.988775
TSARTENFK	740	A0301	2023-08-10	1042751	9	ic50	TSARTENFK	830.6	397.92	419.17	53.99	430.88	1.5	430.3	855.38	1250.95	224	869.5	935.2	837.42	0.147	0.122	0.0724765
VIDAAVLLK	77	A0301	2023-08-10	1042751	9	ic50	VIDAAVLLK	116.24	104.42	88.88	11.77	97.8	0.39	84.9	611.63	69.1061	61	103.4	113.4	98.59	0.804	0.714	0.992513
ADVLSPVLVK	3954	A0301	2023-08-10	1042751	10	ic50	ADVLSPVLVK	14773.9	1982.44	30.47	1835.82	829.98	4.1	12382.3	8119.76	2364.49	10404	45	43.7	52.92	0.836	0.906	0.116477
ALLPPPPLAK	23	A0301	2023-08-10	1042751	10	ic50	ALLPPPPLAK	24.8	6.95	10.37	0.3	9.86	0.11	18.67	537.16	10.3993	13	25	24.5	20.74	0.951	0.982	0.999142
ATRYNYTSEK	14	A0301	2023-08-10	1042751	10	ic50	ATRYNYTSEK	200.59	23.29	18.27	1.07	30.91	0.12	89.62	759.4	40.2304	40	16.7	14	13.98	0.844	0.9	0.834796
AVRVLFPGIK	636	A0301	2023-08-10	1042751	10	ic50	AVRVLFPGIK	228.51	182.47	226.32	22.27	252.39	1.17	195.32	1209.27	126.931	166	147.3	144.8	189.85	0.215	0.172	0.514797
CRLFPYALHK	974	A0301	2023-08-10	1042751	10	ic50	CRLFPYALHK	5223.57	303.53	12.56	27.41	383.77	1.06	3646.02	7860.43	1079.92	2563	7.7	7.7	7.83	0.826	0.836	0.156552
CVIDAAVLLK	1789	A0301	2023-08-10	1042751	10	ic50	CVIDAAVLLK	198.72	27.94	103.45	3.06	36.57	0.3	111.28	638.68	44.4017	62	115	97.6	99.93	0.196	0.272	0.922223
FIYLFVTETK	1944	A0301	2023-08-10	1042751	10	ic50	FIYLFVTETK	121.05	33.43	73.41	7.56	37.59	0.29	81.75	681.52	72.824	55	107.5	101.2	129.47	0.16	0.176	0.982819
GLSFHLQSSK	31	A0301	2023-08-10	1042751	10	ic50	GLSFHLQSSK	41.14	24.73	16.57	0.83	27.48	0.12	31.72	1844.1	44.9449	24	29.9	30.5	29.71	0.473	0.692	0.97905
GMLNTSVPNY	15852	A0301	2023-08-10	1042751	10	ic50	GMLNTSVPNY	406.76	285.23	254.97	254.95	368.19	1.47	342.84	3380.08	323.935	290	297.5	315.9	440.5	0.21	0.0929	0.297583
ILFRTPSVAK	0.1	A0301	2023-08-10	1042751	10	ic50	ILFRTPSVAK	12.66	17.43	7	1.45	16.87	0.11	13.35	554.88	11.3743	14	10.5	11.3	9.44	0.856	0.9	0.996545
ITGALVLFMK	963	A0301	2023-08-10	1042751	10	ic50	ITGALVLFMK	94.06	39.83	43.97	7.43	36.23	0.28	79.14	645.63	56.7935	66	54.6	60.1	82.95	0.194	0.148	0.910253
KEAADPLAFK	2060	A0301	2023-08-10	1042751	10	ic50	KEAADPLAFK	4422.23	226.05	58.02	670.69	173.81	1.01	3236.91	2122.61	649.065	2366	75.9	61	61.93	0.756	0.775	0.0996818
KINRALTAAK	47	A0301	2023-08-10	1042751	10	ic50	KINRALTAAK	38.45	22.66	27.19	2.72	22.97	0.14	33.12	735.14	13.5109	28	22.4	17.8	18.01	0.742	0.736	0.995191
KIYTGEKPYK	30	A0301	2023-08-10	1042751	10	ic50	KIYTGEKPYK	14.72	14.46	7.13	1.14	15.78	0.11	14.4	392.49	11.5148	14	14.1	12.4	10.96	0.923	0.957	0.99781
KLHVASLSFR	39	A0301	2023-08-10	1042751	10	ic50	KLHVASLSFR	104.86	59.46	47.04	25.84	44.06	0.39	78.29	471.75	29.8123	58	58.3	60	69.83	0.324	0.369	0.892974
KSATRRPVWK	81	A0301	2023-08-10	1042751	10	ic50	KSATRRPVWK	103.15	61.26	34.22	16.4	60.27	0.36	57.82	864.68	19.7583	32	61.3	91.4	107.79	0.327	0.347	0.799279
MFYAVRWGRK	77	A0301	2023-08-10	1042751	10	ic50	MFYAVRWGRK	95.21	60.98	77.93	61.46	71.79	0.46	66.92	751.22	82.4695	47	124.8	163.5	252.6	0.066	0.0282	0.592962
RKSNRVKTCK	5173	A0301	2023-08-10	1042751	10	ic50	RKSNRVKTCK	14194.6	590.47	230.96	60.72	299.96	2.12	9919.14	15541.1	1618.4	6898	1145	1542.3	1031.43	0.0234	0.0948	0.0951949
RLFSALNSHK	1	A0301	2023-08-10	1042751	10	ic50	RLFSALNSHK	8.86	10.77	7.44	0.93	9.27	0.11	9.6	274.64	7.81805	10	7.8	7	6.07	0.91	0.964	0.9995
RTGKGQPCNK	275	A0301	2023-08-10	1042751	10	ic50	RTGKGQPCNK	496.87	82.64	137.92	27.66	106.43	0.67	280.65	1039.29	48.4983	158	291.3	312.6	240.15	0.383	0.593	0.920693
RVDFSATWYK	9	A0301	2023-08-10	1042751	10	ic50	RVDFSATWYK	62.2	11.86	13.16	3.75	10.87	0.12	35.34	567.02	25.8025	19	11.4	10.5	7.92	0.788	0.882	0.973253
STLFRVVVAK	31	A0301	2023-08-10	1042751	10	ic50	STLFRVVVAK	52.97	24.96	18.8	2.56	18.58	0.12	38.12	514.41	23.6022	27	30.9	29.1	22.69	0.56	0.691	0.993321
SVEAFVCHRK	5905	A0301	2023-08-10	1042751	10	ic50	SVEAFVCHRK	401.01	228.67	323.15	110.92	231.78	1.5	379.96	1691.19	600.117	359	158.8	196.1	235.68	0.233	0.176	0.790357
GSNNLILIY	35	A1101	2023-08-10	1042751	9	ic50	GSNNLILIY	146.98	469.14	146.85	117.42	451.89	1.68	129.48	1183.39	203.641	113	153	123	119.34	0.661	0.485	0.733047
KQLYRVFQK	11	A1101	2023-08-10	1042751	9	ic50	KQLYRVFQK	29.87	62.7	24.07	20.09	62.38	0.41	23.05	384.09	28.3493	17	30.8	27.5	24.83	0.592	0.695	0.993087
LIYWNPFHR	0.98	A1101	2023-08-10	1042751	9	ic50	LIYWNPFHR	51.67	397.47	84.63	134.15	360.6	1.42	69.88	153.12	59.3573	94	24.5	22.5	28.68	0.666	0.473	0.960256
MLSSHIATK	41	A1101	2023-08-10	1042751	9	ic50	MLSSHIATK	31.44	125.11	57.75	59.18	141.92	0.78	39.81	883.6	39.1754	50	31.6	38	42.32	0.684	0.567	0.978397
RISASCATR	1505	A1101	2023-08-10	1042751	9	ic50	RISASCATR	283.01	533.7	548.63	264.05	566.28	2.5	348.45	759.4	310.807	430	346.4	368.7	314.86	0.216	0.162	0.678316
RLLRPIYDY	1187	A1101	2023-08-10	1042751	9	ic50	RLLRPIYDY	1743.72	1751.06	938.46	1946.36	1603.36	4.4	1915.27	1290.38	729.909	2089	635.3	610.9	954.51	0.377	0.0884	0.419582
SALANPIGK	1.1	A1101	2023-08-10	1042751	9	ic50	SALANPIGK	41.31	65.51	38.78	5.75	66.23	0.46	39.38	392.49	22.728	37	28.2	30.6	30.76	0.839	0.799	0.997209
SMLFARHLR	68	A1101	2023-08-10	1042751	9	ic50	SMLFARHLR	70.12	148.01	59.49	287.8	148.95	0.83	53.61	456.69	53.2764	41	71.8	68.1	88.45	0.386	0.157	0.729377
SVSDSHVYK	1.5	A1101	2023-08-10	1042751	9	ic50	SVSDSHVYK	5.15	5.63	6.45	0.48	5.27	0.11	7.81	170.61	6.85742	11	4.8	5.1	4.31	0.979	0.987	0.99957
VIAVASSMR	833	A1101	2023-08-10	1042751	9	ic50	VIAVASSMR	662.94	805.93	725.91	476.42	812.89	3.15	743.14	1158.05	611.764	835	432.3	391.1	547.45	0.273	0.107	0.752866
VTFNGQVFK	1.3	A1101	2023-08-10	1042751	9	ic50	VTFNGQVFK	4.79	8.08	5.48	2.23	7.75	0.11	7.65	108.31	7.16936	12	4	4.2	3.52	0.982	0.983	0.999144
VVGAAGVGK	29	A1101	2023-08-10	1042751	9	ic50	VVGAAGVGK	111	117.57	147.74	26.65	102.34	0.98	104.28	503.39	62.5167	98	93.1	66.3	59.83	0.784	0.644	0.985853
FTANPPSQTK	587	A1101	2023-08-10	1042751	10	ic50	FTANPPSQTK	69.71	67.43	148.87	6.58	61.78	0.83	64.08	864.68	62.0203	58	115.3	100.8	97.57	0.668	0.818	0.994736
GAFMRPITLK	6.7	A1101	2023-08-10	1042751	10	ic50	GAFMRPITLK	21.17	51.39	46.25	0.34	46.22	0.43	27.86	973.97	16.8943	36	19.3	21.4	20.07	0.772	0.72	0.997424
GVLPNYSEGK	129	A1101	2023-08-10	1042751	10	ic50	GVLPNYSEGK	63.84	64.25	101.32	2.69	70.12	0.72	56.89	932.72	62.2705	50	107	70.9	83.94	0.579	0.497	0.991482
ILIYWNPFHR	642	A1101	2023-08-10	1042751	10	ic50	ILIYWNPFHR	413.68	299.12	251.69	519.68	164.37	1.95	330.1	1097.07	208.544	264	107.4	88.2	125.36	0.224	0.0809	0.718665
KIFLCNARVK	987	A1101	2023-08-10	1042751	10	ic50	KIFLCNARVK	49.9	243.7	166.81	46.55	314.65	1.56	68.75	1407.05	63.0965	95	94.4	90.6	91.24	0.123	0.0727	0.957683
LSVSDSHVYK	18	A1101	2023-08-10	1042751	10	ic50	LSVSDSHVYK	42.29	31.18	20	6.09	20.36	0.25	32.94	1654.99	18.0948	25	14.1	14.7	13.37	0.734	0.706	0.980477
NLWPVPHGLK	914	A1101	2023-08-10	1042751	10	ic50	NLWPVPHGLK	197.31	727.53	248.73	437.02	563.42	2.8	379.96	2722.37	266.034	737	254.7	235.9	189.35	0.326	0.306	0.661632
RSMLFARHLR	2.4	A1101	2023-08-10	1042751	10	ic50	RSMLFARHLR	30.26	126.14	38.53	1163	109.35	0.76	38.96	414.31	36.7747	50	28.4	33.1	38.06	0.248	0.163	0.893731
SPLCNFNIIK	2557	A1101	2023-08-10	1042751	10	ic50	SPLCNFNIIK	4294.88	75.48	23	97.54	67.89	0.51	2496.64	3975.68	409.48	1450	43.8	59.5	71.38	0.199	0.103	0.36207
SQYCRPISTK	14	A1101	2023-08-10	1042751	10	ic50	SQYCRPISTK	28.42	33.64	32.32	0.92	35.71	0.34	26.11	1567.83	16.809	24	59.7	41.4	31.77	0.51	0.663	0.997135
SSWHTPTLQK	1	A1101	2023-08-10	1042751	10	ic50	SSWHTPTLQK	13.54	33.56	13.63	69.7	30.96	0.28	17.59	674.19	10.6405	22	13.9	11.6	10.47	0.847	0.949	0.994964
SVSDSHVYKY	61	A1101	2023-08-10	1042751	10	ic50	SVSDSHVYKY	106.4	168.6	43.44	612.69	230.58	0.93	81.31	1318.61	53.732	62	41.5	53.9	45.65	0.624	0.529	0.99852
SVTFNGQVFK	0.63	A1101	2023-08-10	1042751	10	ic50	SVTFNGQVFK	26.21	12.21	8.41	1.39	12.19	0.11	21.96	1158.05	12.8251	18	4.9	4.5	3.85	0.964	0.973	0.997148
TDTGVHATLK	7644	A1101	2023-08-10	1042751	10	ic50	TDTGVHATLK	9876.41	3826.93	226.85	4367.84	892.96	5.45	10757.6	14722.7	1675.7	11793	180.8	168.6	155.87	0.21	0.15	0.574022
TQCKWQFVAK	533	A1101	2023-08-10	1042751	10	ic50	TQCKWQFVAK	43.13	181.07	100.09	483.04	172.91	1.17	55.08	2010.83	68.4707	69	100.1	126.6	120.65	0.0651	0.118	0.9376
TVIAVASSMR	1629	A1101	2023-08-10	1042751	10	ic50	TVIAVASSMR	134.51	164.76	156.11	35.49	144.82	1.24	100.41	984.56	76.6882	74	332.8	335.5	333.64	0.198	0.103	0.769665
VVVGAAGVGK	28	A1101	2023-08-10	1042751	10	ic50	VVVGAAGVGK	263.87	84.3	243.11	8.66	61.49	1.2	169.69	1534.27	35.743	109	180.5	105.9	104.17	0.613	0.35	0.997107
YSNFISHLAK	5.2	A1101	2023-08-10	1042751	10	ic50	YSNFISHLAK	16.38	26.84	22.79	4.4	24.03	0.26	18.47	456.69	13.147	20	14	14.4	13.03	0.486	0.421	0.986416
AWLLRKNFF	94	A2402	2023-08-10	1042751	9	ic50	AWLLRKNFF	724.05	302.43	166.28	12.84	296.46	0.44	282.17	423.37	123.838	110	380.5	418.6	366.15	0.698	0.489	0.78049
AYGNNCDGI	578	A2402	2023-08-10	1042751	9	ic50	AYGNNCDGI	771.17	401.45	3082.98	38.97	455.99	1.85	1000.67	309.35	332.501	1302	1895.9	1438.7	2884.79	0.241	0.0135	0.00744523
AYYFMVKVW	114	A2402	2023-08-10	1042751	9	ic50	AYYFMVKVW	106.46	322.57	130.01	51.97	339.59	0.47	128.78	456.69	141.032	156	108.1	195.4	151.65	0.805	0.629	0.957187
EYQDMHSYI	13	A2402	2023-08-10	1042751	9	ic50	EYQDMHSYI	225.7	252.71	406.87	27.91	299.2	0.56	264.44	299.47	183.853	307	298.9	245.1	128.39	0.793	0.677	0.781317
IYANMFKKF	7	A2402	2023-08-10	1042751	9	ic50	IYANMFKKF	8.92	31.52	12.83	0.36	35.15	0.11	8.94	107.14	14.6374	8	12.9	8.5	7.28	0.993	0.99	0.994293
LYEDVFPVW	4.2	A2402	2023-08-10	1042751	9	ic50	LYEDVFPVW	126.1	279.66	167.66	43.68	246.58	0.39	133.03	168.78	55.8414	140	113.1	102	103.88	0.962	0.881	0.995729
PWQASLFHL	19	A2402	2023-08-10	1042751	9	ic50	PWQASLFHL	318.95	1095.54	662.44	21.96	1373.92	1.42	638.68	696.43	632.871	1281	123	114.9	113.62	0.693	0.44	0.784064
PYLPSPCPP	264	A2402	2023-08-10	1042751	9	ic50	PYLPSPCPP	19166.1	2908.24	10063.1	160.04	3061.68	6.05	15126.3	2751.98	3484.08	12002	20804.7	23515.2	22269.8	0.00143	0.00131	0.0460985
RVVSGAYYF	465	A2402	2023-08-10	1042751	9	ic50	RVVSGAYYF	214.07	1209.57	490.28	1808.16	1044.62	1.42	388.27	659.75	203.766	707	138.8	199.1	148.68	0.664	0.328	0.53692
SLFHLTRLF	694	A2402	2023-08-10	1042751	9	ic50	SLFHLTRLF	1596	3225.74	2363.65	2014.69	2991.99	3.9	3066.45	1946.61	572.62	5898	911.3	901.3	763.47	0.33	0.239	0.271339
SQPWQASLF	1927	A2402	2023-08-10	1042751	9	ic50	SQPWQASLF	651.95	915.44	483.57	79.13	1255.91	1.17	520	1209.27	211.242	413	366.5	496.1	441.65	0.497	0.328	0.355219
VFPVWEVIW	15	A2402	2023-08-10	1042751	9	ic50	VFPVWEVIW	183.51	636.25	305.47	108.03	533.29	0.8	199.59	277.63	126.156	216	164	138.4	228.79	0.85	0.591	0.968226
VYCEEYYLF	17	A2402	2023-08-10	1042751	9	ic50	VYCEEYYLF	6.4	26.04	7.65	0.88	20.65	0.11	8.52	20.91	5.04264	11	6.1	5.8	5.19	0.989	0.987	0.999095
AYQKAPTKQF	140	A2402	2023-08-10	1042751	10	ic50	AYQKAPTKQF	102.15	163.95	163.23	1047.79	192.6	0.34	110.68	497.98	82.8751	119	152.4	265.7	312.43	0.881	0.86	0.979676
LDYVENLAKF	483	A2402	2023-08-10	1042751	10	ic50	LDYVENLAKF	9139.38	1243.71	160.02	21120.5	1522.83	1.44	12790.9	12117.3	6041.7	17795	44.7	47.8	53.03	0.868	0.748	0.0020727
LLYEDVFPVW	633	A2402	2023-08-10	1042751	10	ic50	LLYEDVFPVW	4649.57	1624.5	669.53	4112.05	1498.48	2.17	4909.54	2169.05	706.621	5187	497.2	343.8	553.08	0.707	0.415	0.462511
QPWQASLFHL	15976	A2402	2023-08-10	1042751	10	ic50	QPWQASLFHL	18600.5	22841.3	2409.53	8121.32	21020.8	11.25	19717.8	33504.9	5424.16	20844	702.9	613	972.58	0.0659	0.0337	0.0146306
RHSPAPFSKF	273	A2402	2023-08-10	1042751	10	ic50	RHSPAPFSKF	1342.11	1860.89	249.42	1305.34	1302.12	2.1	631.81	2416.9	120.888	297	418.4	751.1	578	0.432	0.383	0.350327
RMPKLLKSLF	108	A2402	2023-08-10	1042751	10	ic50	RMPKLLKSLF	90.74	357.04	76.75	27.04	324.08	0.47	84.9	953.12	43.3141	79	70.5	60.2	58.41	0.438	0.361	0.573151
SLVPCLPEFF	2539	A2402	2023-08-10	1042751	10	ic50	SLVPCLPEFF	916.51	3570.43	2691.12	1908.18	2677.01	4.25	2122.61	3529.57	2177.79	4948	1744.1	1439.2	1369.8	0.144	0.0477	0.46267
VFIQTRGGTF	6.9	A2402	2023-08-10	1042751	10	ic50	VFIQTRGGTF	244.24	640.8	440.53	551.1	611.86	1.04	288.34	912.75	134.111	340	533.4	365.9	432.75	0.704	0.304	0.933935
VYCEEYYLFS	698	A2402	2023-08-10	1042751	10	ic50	VYCEEYYLFS	3511.58	880.48	21.36	997555	2380.4	0.96	4429.97	1619.56	1456.98	5566	114.4	122.1	132.34	0.392	0.251	0.881529
VYPFYRFRLI	3.5	A2402	2023-08-10	1042751	10	ic50	VYPFYRFRLI	24.63	134.81	24.09	1.53	200.75	0.22	23.18	149.84	12.7169	21	39	20.8	24.72	0.407	0.225	0.885313
ATFEEWFPQR	20	A6801	2023-08-10	1042751	10	ic50	ATFEEWFPQR	13.91	127.35	71.92	1508.49	101.09	1.29	26.68	268.76	14.9944	51	23.3	17.7	18.99	0.59	0.806	0.997552
CTFCPPPLPK	158	A6801	2023-08-10	1042751	10	ic50	CTFCPPPLPK	21.94	35.32	37.48	136.19	57.9	0.41	26.68	293.06	30.935	32	29.5	27.4	25.43	0.327	0.601	0.986845
DTIDVSKLNR	19	A6801	2023-08-10	1042751	10	ic50	DTIDVSKLNR	11.93	6.97	11.87	0.3	8.62	0.14	9.97	514.41	6.31204	8	16.6	14.2	9.98	0.827	0.978	0.999642
FSAVNSLIQR	38	A6801	2023-08-10	1042751	10	ic50	FSAVNSLIQR	23.83	12.82	17.29	2.6	12.35	0.17	16.22	792.98	9.70458	11	18.6	16.4	16.01	0.597	0.754	0.993899
FVFSKYCHRA	387	A6801	2023-08-10	1042751	10	ic50	FVFSKYCHRA	2050.48	4246.1	354.17	1000000	2016.93	9.4	3807.28	1765.99	631.606	7069	134.3	216.5	237.11	0.0277	0.0205	0.97364
FVRLQLTFEK	6336	A6801	2023-08-10	1042751	10	ic50	FVRLQLTFEK	99.18	221.3	83.62	270.78	173.26	1.83	122.66	963.49	38.3305	151	53.2	53.9	69.75	0.164	0.182	0.860011
ITNFYETAMR	42	A6801	2023-08-10	1042751	10	ic50	ITNFYETAMR	10.91	27.48	11.44	1.85	28.69	0.24	10.52	645.63	13.8798	10	15.2	13.7	12.68	0.556	0.531	0.990011
MPKMGKTIYK	15	A6801	2023-08-10	1042751	10	ic50	MPKMGKTIYK	792.23	108.64	906.82	139.85	122.94	2.35	585.72	3932.89	628.872	434	127.4	146.8	105.91	0.268	0.277	0.448656
QFSAKAGPAR	17941	A6801	2023-08-10	1042751	10	ic50	QFSAKAGPAR	1677.73	247.74	621.83	117.43	250.43	2.8	1145.59	9550.53	227.927	788	464.8	387.8	327.41	0.226	0.36	0.867635
SSAFLQLTAK	190	A6801	2023-08-10	1042751	10	ic50	SSAFLQLTAK	56.02	36.47	102.76	2.58	37.38	0.68	42.25	1318.61	19.9268	31	52	55.9	52.16	0.272	0.338	0.986807
TILGEFQYFK	50	A6801	2023-08-10	1042751	10	ic50	TILGEFQYFK	32.45	41.59	15.91	24.13	38.43	0.41	30.38	2145.7	20.3611	28	17.5	18.9	21.79	0.431	0.349	0.835245
ATAAARGPV	9.4	B0702	2023-08-10	1042751	9	ic50	ATAAARGPV	860.71	352.28	173.25	311.68	299.34	1.5	277.63	1262.76	719.836	89	551.1	760.1	824.67	0.0459	0.0248	0.145316
GPSPSSEAL	15	B0702	2023-08-10	1042751	9	ic50	GPSPSSEAL	38.7	79.78	42.82	16.52	69.21	0.5	29.25	138.91	36.5929	22	59.7	53.8	55.81	0.905	0.948	0.997163
GPVEEVRAL	129	B0702	2023-08-10	1042751	9	ic50	GPVEEVRAL	134.1	169	137.44	7.7	188.43	0.9	135.94	127.39	112.658	137	85.6	171.1	156.72	0.824	0.83	0.978883
KPANHRGQL	1.6	B0702	2023-08-10	1042751	9	ic50	KPANHRGQL	4.15	4.92	4.2	4.6	3.93	0.1	5.74	46.57	5.79872	7	3.5	3.5	3.55	0.982	0.993	0.997891
LPGLILYTL	209	B0702	2023-08-10	1042751	9	ic50	LPGLILYTL	511.29	407.28	304.7	59.77	491.09	1.7	367.82	159.89	201.681	265	369.8	266.6	336.58	0.5	0.377	0.608494
RGRMQTASL	1.7	B0702	2023-08-10	1042751	9	ic50	RGRMQTASL	69.3	91.81	52.74	12.72	80.2	0.2	41.57	456.69	40.7829	24	57.7	86.3	40.24	0.333	0.517	0.971831
RPTYEEGFL	864	B0702	2023-08-10	1042751	9	ic50	RPTYEEGFL	356.06	144.84	82.59	201.77	223.44	0.9	147.43	214.14	114.889	60	117.7	190.8	231.53	0.495	0.399	0.908625
RPVGGRPGW	161	B0702	2023-08-10	1042751	9	ic50	RPVGGRPGW	715.07	153.42	100.79	220.96	163.74	0.9	199.59	1222.43	143.737	55	707	511.5	237.81	0.564	0.576	0.846012
RPVWKLVKV	19	B0702	2023-08-10	1042751	9	ic50	RPVWKLVKV	135.91	403.54	143.35	60.05	328.97	1.7	98.79	638.68	172.682	71	60.8	60.5	58.42	0.726	0.796	0.975535
SPWKDGDEL	431	B0702	2023-08-10	1042751	9	ic50	SPWKDGDEL	42.33	80.7	42.3	199.12	112.5	0.5	25.97	268.76	85.7991	15	173	162.5	164.78	0.717	0.693	0.986945
VPTLGRGGW	4575	B0702	2023-08-10	1042751	9	ic50	VPTLGRGGW	1507.46	275.99	428.47	285.32	301.41	1.2	704.01	922.68	931.196	330	1881.6	2049.6	1061.86	0.187	0.154	0.41565
AIRVRTFRA	476	B0801	2023-08-10	1042751	9	ic50	AIRVRTFRA	538.73	620.23	805.27	374.06	760.55	2	759.4	3807.28	769.775	1076	479.8	468.4	621.73	0.148	0.0845	0.191695
ALVNKRNAL	59	B0801	2023-08-10	1042751	9	ic50	ALVNKRNAL	194.86	152.95	116.91	39.22	164.11	0.6	147.43	1262.76	121.895	111	126.7	123	112.02	0.774	0.664	0.9451
APFSKFSTF	9590	B0801	2023-08-10	1042751	9	ic50	APFSKFSTF	157.75	290.1	154.26	63.11	280.63	1	148.23	1967.79	255.977	139	181.2	272.6	289.49	0.781	0.828	0.963754
DLLLRTAQL	69	B0801	2023-08-10	1042751	9	ic50	DLLLRTAQL	74.46	141.11	99.22	52.78	137.13	0.6	74.16	1304.42	29.987	74	126.3	49.5	38.47	0.857	0.952	0.998723
EIRSRNNAL	107	B0801	2023-08-10	1042751	9	ic50	EIRSRNNAL	28.37	36.94	11.76	2.55	36.4	0.2	20.8	759.4	14.777	15	41.6	21	20.14	0.929	0.921	0.983299
ELKEKTLNL	486	B0801	2023-08-10	1042751	9	ic50	ELKEKTLNL	51.49	89.86	32.14	10.53	124.2	0.3	43.41	548.91	53.8873	36	68.5	41.5	29.86	0.934	0.985	0.998996
ELKFYVNHL	854	B0801	2023-08-10	1042751	9	ic50	ELKFYVNHL	100.34	94.96	43.58	13.25	135.87	0.4	68.75	579.42	47.9617	46	145.4	176.4	142.43	0.621	0.735	0.944959
EVKEVFQAL	635	B0801	2023-08-10	1042751	9	ic50	EVKEVFQAL	385.11	306.58	351.66	56.67	342.08	0.65	257.38	306.02	233.174	172	243.3	218.7	200.51	0.781	0.855	0.948283
FPRKPRPKL	69	B0801	2023-08-10	1042751	9	ic50	FPRKPRPKL	402.97	367.75	433.6	62.84	430.66	0.8	277.63	230.98	220.033	193	300	264.6	345.87	0.703	0.79	0.971546
FPYCRAHVL	9.7	B0801	2023-08-10	1042751	9	ic50	FPYCRAHVL	10.61	41.93	7.88	6.02	45.62	0.2	11.29	388.27	13.5151	12	8.9	8.4	6.08	0.728	0.925	0.99933
FRLLRYQPL	10	B0801	2023-08-10	1042751	9	ic50	FRLLRYQPL	23.59	43.01	9.23	25.38	39.28	0.2	16.57	819.15	26.5979	11	20.7	26.6	27.52	0.216	0.443	0.955305
HALRRHYHL	52	B0801	2023-08-10	1042751	9	ic50	HALRRHYHL	17.28	23.69	5.38	7.69	21.09	0.2	14.79	792.98	12.6959	12	10.3	11.6	9.91	0.817	0.908	0.938264
HMKAKLAML	46	B0801	2023-08-10	1042751	9	ic50	HMKAKLAML	18.19	101.99	27.13	10.4	114.85	0.4	25	306.02	30.8702	34	15.5	9.5	11.91	0.912	0.918	0.996454
ILTTRIHKL	114	B0801	2023-08-10	1042751	9	ic50	ILTTRIHKL	415.43	530.33	583.91	96.78	553.52	1.1	421.09	2289.62	421.825	427	161.7	151.7	237.58	0.725	0.795	0.972434
IVHHRIHTA	63	B0801	2023-08-10	1042751	9	ic50	IVHHRIHTA	476.48	1149.61	1493.91	659.7	608.32	3.5	674.19	4106.84	489.831	949	298.7	191.3	204.55	0.485	0.547	0.72407
KLKNKQQQL	166	B0801	2023-08-10	1042751	9	ic50	KLKNKQQQL	240.06	137.58	130.91	32.79	191.92	0.5	122.66	984.56	96.0194	62	212.2	217.4	355.94	0.696	0.82	0.962746
LLRKNFFYF	456	B0801	2023-08-10	1042751	9	ic50	LLRKNFFYF	332.76	188.17	112.93	112.57	203.3	0.7	200.68	497.98	126.411	121	65.9	83.1	145.98	0.243	0.175	0.516693
MIRRRRPTL	22	B0801	2023-08-10	1042751	9	ic50	MIRRRRPTL	5.12	3.1	2.91	0.82	2.81	0.1	6.16	209.55	4.1267	7	5.3	5	5.45	0.929	0.879	0.997793
MKYPRLCIL	135	B0801	2023-08-10	1042751	9	ic50	MKYPRLCIL	117.57	116.29	101.11	11.89	145.59	0.4	98.26	2032.71	62.4478	81	312.5	192	114.35	0.201	0.32	0.569976
MLRELSSAF	65	B0801	2023-08-10	1042751	9	ic50	MLRELSSAF	45.97	97.4	38.51	60.11	111.21	0.4	35.92	260.18	23.4967	28	56.7	62.8	47.78	0.509	0.536	0.984229
NSVRKRMSV	198	B0801	2023-08-10	1042751	9	ic50	NSVRKRMSV	140.09	475.94	268.15	95.64	363.19	1.6	172.47	5997.52	63.3952	210	136.3	99.7	67.52	0.547	0.528	0.929445
SIRDHPQAL	353	B0801	2023-08-10	1042751	9	ic50	SIRDHPQAL	105.74	74.4	70.28	12.67	95.31	0.2	68.75	503.39	63.0983	44	72.2	74.6	78.88	0.886	0.917	0.9705
WGKLHVASL	32	B0801	2023-08-10	1042751	9	ic50	WGKLHVASL	41.43	51.83	10.58	6.49	56.25	0.2	27.56	363.86	13.9535	18	13.6	12.2	10.97	0.72	0.842	0.996002
YGYSRVNPM	40	B0801	2023-08-10	1042751	9	ic50	YGYSRVNPM	55.49	264.58	83.8	39.07	227.05	1	56.28	932.72	165.857	56	50.5	40.2	31.32	0.68	0.605	0.980092
YLLLRNLSI	15	B0801	2023-08-10	1042751	9	ic50	YLLLRNLSI	21.59	40.14	9.93	4.74	40.56	0.2	15.96	893.21	17.3551	11	21.4	19	11.24	0.577	0.851	0.996147
YPRYRLEPM	13	B0801	2023-08-10	1042751	9	ic50	YPRYRLEPM	14.72	26.15	7.58	1.08	26.37	0.2	12.92	228.5	15.8489	11	11.8	11.1	8.81	0.632	0.774	0.98116
AELEEVSSY	956	B4402	2023-08-10	1042751	9	ic50	AELEEVSSY	14.74	86.82	11.24	23.58	89.68	0.11	18.67	131.59	22.1565	23	18.8	19.8	36.47	0.989	0.987	0.997511
AELLAKQLY	31	B4402	2023-08-10	1042751	9	ic50	AELLAKQLY	39.97	50.19	9	23.06	46.85	0.06	27.86	170.61	13.2834	19	28.9	17.4	20.04	0.99	0.987	0.997688
AEVSVLYTV	2621	B4402	2023-08-10	1042751	9	ic50	AEVSVLYTV	154.57	842.56	279.18	55.94	864.33	0.74	180.1	427.98	108.673	209	84.9	78.1	79.99	0.709	0.555	0.89162
AEYQDMHSY	43	B4402	2023-08-10	1042751	9	ic50	AEYQDMHSY	9.25	218.07	9.87	69.94	224.74	0.16	13.94	209.55	25.0172	20	16.4	11.7	17.65	0.996	0.993	0.999342
EAIYETYTW	3808	B4402	2023-08-10	1042751	9	ic50	EAIYETYTW	5510.94	1993.43	4717.34	4438.87	3102.27	2.55	7169.76	1249.17	5081.55	9312	4882.2	3575.7	4018.32	0.115	0.0888	0.923443
EENSTGSLY	667	B4402	2023-08-10	1042751	9	ic50	EENSTGSLY	40.48	90.49	14.2	17.14	119.31	0.11	32.59	134.47	36.1351	26	56.3	36.6	36.23	0.957	0.964	0.973401
EEQCLQWDL	194	B4402	2023-08-10	1042751	9	ic50	EEQCLQWDL	302.42	309.46	43	195.12	457.8	0.23	185.03	727.23	279.861	112	293.1	396.6	341.49	0.0673	0.0961	0.65388
EEQEPVQQL	1500	B4402	2023-08-10	1042751	9	ic50	EEQEPVQQL	629.68	490.46	134.17	334.19	391.45	0.43	317.83	631.81	145.731	159	556.5	509.6	644.62	0.869	0.951	0.99555
EEYYLFSGF	54	B4402	2023-08-10	1042751	9	ic50	EEYYLFSGF	142.38	789.95	77.67	920.72	1272.57	0.6	232.24	414.31	426.794	379	54.1	64.3	61.33	0.712	0.666	0.994364
GEEVLLHAF	6	B4402	2023-08-10	1042751	9	ic50	GEEVLLHAF	208.51	960.73	39.74	304.51	827.33	0.73	126.02	579.42	41.1625	75	136.3	123.7	131.24	0.879	0.817	0.991058
KEIIPQCIA	35508	B4402	2023-08-10	1042751	9	ic50	KEIIPQCIA	3384.98	1237.66	3215.34	56.71	1696.99	1.85	2510.18	4196.68	3993.18	1868	5281.5	4577.8	5531.31	0.0311	0.00979	0.0924761
QEAWTAAAM	197	B4402	2023-08-10	1042751	9	ic50	QEAWTAAAM	169.74	552.84	40.47	1255.29	664.78	0.39	207.3	312.72	92.4077	250	124.7	124.4	122.35	0.542	0.294	0.936164
REYLYVYKI	673	B4402	2023-08-10	1042751	9	ic50	REYLYVYKI	192.53	478.19	193.79	35.09	423.33	0.46	323.04	356.07	1020.91	544	349.7	216.8	231.12	0.439	0.292	0.987047
SEGKLPYSY	572	B4402	2023-08-10	1042751	9	ic50	SEGKLPYSY	36.03	301.02	42.61	40.35	361.14	0.23	52.18	280.65	240.669	75	48.4	47.3	43.8	0.958	0.973	0.968589
SERVLTEIF	407	B4402	2023-08-10	1042751	9	ic50	SERVLTEIF	313.57	720.44	381.21	139.74	689.73	0.69	371.82	388.27	49.7273	443	161.7	173.7	231.68	0.774	0.639	0.984786
SESSTIQEV	116	B4402	2023-08-10	1042751	9	ic50	SESSTIQEV	151.34	637.68	153.89	130.94	577.67	0.49	96.68	645.63	147.042	61	75.5	112.2	179.67	0.676	0.743	0.948382
VEKSELWMY	14948	B4402	2023-08-10	1042751	9	ic50	VEKSELWMY	80.52	367.79	155.23	889.73	386.08	0.34	72.18	543	266.398	64	221.9	393.1	397.36	0.778	0.761	0.687566
ADTSEARPFW	27714	B4402	2023-08-10	1042751	10	ic50	ADTSEARPFW	551.87	1174.6	220.67	1247.76	576.49	1.82	323.04	1347.45	297.804	190	620.1	556.2	737.36	0.351	0.24	0.732251
AEQQGACPGL	575	B4402	2023-08-10	1042751	10	ic50	AEQQGACPGL	311.15	177.78	257.31	971.57	147.84	0.39	216.47	1028.11	135.432	149	362.2	251.6	265.27	0.476	0.367	0.883286
EDNKHAPSSW	9436	B4402	2023-08-10	1042751	10	ic50	EDNKHAPSSW	882.07	258.16	313.58	1682.33	279.76	0.51	645.63	1249.17	695.739	474	1529.2	1178.2	1336.69	0.336	0.439	0.851754
EEFLDPSRPY	41	B4402	2023-08-10	1042751	10	ic50	EEFLDPSRPY	140.09	86.67	26.56	305.56	99.04	0.17	101.5	652.65	58.7121	73	96.9	48.4	60.77	0.91	0.929	0.986343
EEQCLQWDLY	1360	B4402	2023-08-10	1042751	10	ic50	EEQCLQWDLY	53.54	51.16	13	45.42	58.59	0.11	43.88	681.52	22.6839	36	43.6	55.1	43.76	0.209	0.305	0.933377
EESSNNLTKF	6104	B4402	2023-08-10	1042751	10	ic50	EESSNNLTKF	104.18	248.82	255.01	259.88	353.01	0.48	183.04	674.19	592.609	322	286.9	164.9	129.75	0.727	0.832	0.996352
EEVKEVFQAL	4690	B4402	2023-08-10	1042751	10	ic50	EEVKEVFQAL	400.49	1121.73	548.97	318.09	1152.9	1.89	642.15	1550.96	1437.75	1031	807	551.6	789.93	0.415	0.361	0.960832
GEIFAQRVSW	94	B4402	2023-08-10	1042751	10	ic50	GEIFAQRVSW	36.39	90.76	13.8	176.37	103.7	0.16	31.72	340.99	23.2022	27	26.4	16.5	14.34	0.954	0.936	0.99732
GENGQNLVKW	125	B4402	2023-08-10	1042751	10	ic50	GENGQNLVKW	31.21	153.07	87.41	594.18	160.99	0.27	40.03	283.7	86.1039	51	57.7	29.9	30.1	0.966	0.968	0.99955
GEQPFISGTF	699	B4402	2023-08-10	1042751	10	ic50	GEQPFISGTF	329.43	35.97	49.3	47.27	36.21	0.14	205.07	902.93	247.558	127	60.2	70.5	72.29	0.837	0.75	0.998861
HEACNCGNTV	6250	B4402	2023-08-10	1042751	10	ic50	HEACNCGNTV	1389.98	3836.1	2726.97	129.8	3449.77	5.3	1844.1	2842.78	1271.24	2443	1181.5	1398.2	2090.02	0.0381	0.00697	0.132173
IENRYAVQDF	264	B4402	2023-08-10	1042751	10	ic50	IENRYAVQDF	78.75	110.63	38.27	125.15	109.85	0.18	133.75	704.01	303.509	225	129	192.6	452.48	0.363	0.127	0.877356
KEEVKEVFQA	30900	B4402	2023-08-10	1042751	10	ic50	KEEVKEVFQA	7886.54	2349.04	16785.8	1283.96	3696.49	7.35	10191.1	12517	7771.98	13271	8303.5	9864.4	12757.3	0.00769	0.00334	0.114911
MENIEVYNEF	701	B4402	2023-08-10	1042751	10	ic50	MENIEVYNEF	44.73	20.23	7.18	98.13	20.36	0.11	28.62	405.44	18.3374	18	33.2	31.8	39.3	0.764	0.563	0.990634
QEAWTAAAMY	138	B4402	2023-08-10	1042751	10	ic50	QEAWTAAAMY	38.73	92.87	18.28	65.47	69.79	0.17	40.24	401.08	17.556	41	42.5	27.9	33.75	0.814	0.573	0.971701
REEQCLQWDL	25400	B4402	2023-08-10	1042751	10	ic50	REEQCLQWDL	746.48	693.25	86.9	646.71	967.81	1.11	628.4	2523.8	1028.69	531	519.3	928.2	951.49	0.0215	0.00997	0.503296
REMLKRQERF	256	B4402	2023-08-10	1042751	10	ic50	REMLKRQERF	192.08	31.04	14.54	189.11	41.57	0.11	131.59	912.75	48.6414	89	194	139.2	168.96	0.688	0.59	0.870864
SEVAVSVLSA	10229	B4402	2023-08-10	1042751	10	ic50	SEVAVSVLSA	430.86	1445.07	1175.47	623.1	2305.63	2.47	567.02	2240.61	300.868	743	600	549.6	633.39	0.0464	0.0196	0.458014
VEHINISQDW	75	B4402	2023-08-10	1042751	10	ic50	VEHINISQDW	37.86	67.75	15.51	80.62	60.64	0.17	28.31	605.05	17.1547	21	32.4	21.2	26.26	0.934	0.842	0.992379
CWLQPEAHF	1	A2301	2023-06-15	1042273	9	binary	CWLQPEAHF	72.96	184.68	70.93	27.22	261.32	0.41	78.71	375.87	75.0706	85	59.6	56.5	62.79	0.75	0.647	0.960361
DWLQPEAHF	1	A2301	2023-06-15	1042273	9	binary	DWLQPEAHF	1975.34	692.52	929.53	40.09	908.18	1.65	1477.25	883.6	539.464	1108	1137.1	1085	1387.64	0.787	0.519	0.674311
MWLQPEAHF	0	A2301	2023-06-15	1042273	9	binary	MWLQPEAHF	47.6	71.36	20.07	6.24	85.74	0.18	42.02	207.3	17.6544	37	31.3	40.3	36.28	0.942	0.86	0.974305
QDLQPEAHF	1	A2301	2023-06-15	1042273	9	binary	QDLQPEAHF	20545.4	4329.42	8023.52	1524.21	4967.87	7.2	13575.1	7446.48	10928.2	8910	26126.9	27538.1	26958	0.0143	0.00608	0.00813548
QFLQPEAHF	1	A2301	2023-06-15	1042273	9	binary	QFLQPEAHF	254.31	197.89	103.8	20.96	228.12	0.45	183.04	567.02	60.1376	132	215.5	261.8	398.47	0.902	0.824	0.854758
QKLQPEAHF	0	A2301	2023-06-15	1042273	9	binary	QKLQPEAHF	25199.9	4902.64	7035.97	1910.39	5409.66	7.35	14175.5	10527.3	7139.07	7977	23145.1	27509.8	28251.3	0.0177	0.012	0.0154697
QWLQDEAHF	1	A2301	2023-06-15	1042273	9	binary	QWLQDEAHF	388.95	270.04	82.46	6.1	256.55	0.52	208.42	409.85	38.1552	111	226.8	390	274.44	0.814	0.663	0.791092
QWLQIEAHF	1	A2301	2023-06-15	1042273	9	binary	QWLQIEAHF	70.81	139.13	19.51	3.6	130.67	0.28	52.18	326.55	15.6789	38	42.4	59.4	47.6	0.927	0.855	0.956477
QWLQKEAHF	1	A2301	2023-06-15	1042273	9	binary	QWLQKEAHF	362.06	294.06	97.72	8.5	304.91	0.59	209.55	446.91	101.85	121	260.3	467.5	347.89	0.729	0.707	0.925665
QWLQPEAHF	1	A2301	2023-06-15	1042273	9	binary	QWLQPEAHF	273.25	249.13	87.67	17.26	283.25	0.53	205.07	461.65	65.162	152	143.9	218.4	239.68	0.893	0.824	0.886611
QWLQPEAHH	0	A2301	2023-06-15	1042273	9	binary	QWLQPEAHH	29155.3	30229.4	20626.9	1995.32	32223.3	23	27725.3	9146.01	15510.1	26406	39568.1	38475.1	38060.6	0.00204	0.00106	0.0409622
QWLQPEAHI	1	A2301	2023-06-15	1042273	9	binary	QWLQPEAHI	803.34	1138.75	801.81	89.6	1230.75	2.05	1073.58	883.6	530.736	1445	844.7	1188.5	1313.21	0.509	0.237	0.59408
QWLQPEAHT	1	A2301	2023-06-15	1042273	9	binary	QWLQPEAHT	27275.4	30439	18150.5	1260.79	31927.9	22	25017	7446.48	11384.9	22962	30497.9	29080.3	28112	0.00368	0.00151	0.00945476
QWLQPEAHW	1	A2301	2023-06-15	1042273	9	binary	QWLQPEAHW	571.57	900.39	404.58	109.52	1119.88	1.54	819.15	1062.03	219.812	1171	431	732.7	467.57	0.725	0.693	0.817627
QWLQVEAHF	1	A2301	2023-06-15	1042273	9	binary	QWLQVEAHF	68.2	127.77	18.94	3.3	123.08	0.28	51.34	344.7	16.4867	38	43.4	63.3	49.66	0.919	0.852	0.941765
QYLQPEAHF	1	A2301	2023-06-15	1042273	9	binary	QYLQPEAHF	64.77	60.45	26.81	9.11	69.21	0.2	53.9	190.11	25.3763	45	50.3	78.4	101.2	0.97	0.966	0.978525
SWLQPEAHF	1	A2301	2023-06-15	1042273	9	binary	SWLQPEAHF	98.6	354.35	84.72	39.93	361.55	0.62	130.88	375.87	71.1694	173	68.7	94.8	118.43	0.942	0.863	0.962642
EKAKHACPR	1	A6801	2023-06-15	1042273	9	binary	EKAKHACPR	2489.7	115.21	659.86	66.51	149.92	2.15	989.9	1654.99	480.738	391	7255.5	8088.3	5075.3	0.00461	0.0161	0.241644
ELAKFACPR	1	A6801	2023-06-15	1042273	9	binary	ELAKFACPR	13.91	15.51	9.53	0.29	16.59	0.18	13.57	363.86	16.5916	13	16.5	17	13.79	0.37	0.574	0.997727
ELAKHACPD	0	A6801	2023-06-15	1042273	9	binary	ELAKHACPD	26342.4	9805.96	23413.1	1000000	5765.67	26.5	21734.5	7366.35	12405.9	17881	34678.9	34734.8	33460.7	5.4	9	0.008143
ELAKHACPK	1	A6801	2023-06-15	1042273	9	binary	ELAKHACPK	69.55	78.61	88.69	7.37	96.35	0.99	69.13	618.28	67.7354	69	122.5	129.7	117.71	0.219	0.268	0.845517
ELAKHACPP	0	A6801	2023-06-15	1042273	9	binary	ELAKHACPP	23863.2	2150.26	20470.2	1000000	4884.84	17.5	22209.9	8208.09	10124.7	20509	34451.1	33767.6	28584	9.6	0.000113	0.140778
ELAKHACPR	1	A6801	2023-06-15	1042273	9	binary	ELAKHACPR	30.85	29.61	35.78	1.79	36.13	0.46	30.87	456.69	30.476	30	78.1	75.9	47.85	0.271	0.46	0.990187
ELAKHACPY	0	A6801	2023-06-15	1042273	9	binary	ELAKHACPY	1481.27	738.74	1125.73	287.6	913.8	5.2	1304.42	1765.99	998.52	1145	1357.1	1488.5	1539.02	0.068	0.0396	0.220492
ELAKHAVSE	0	A6801	2023-06-15	1042273	9	binary	ELAKHAVSE	19400.2	470.42	18155.4	1000000	6931.86	11.7	14175.5	10414	3216.97	10465	10704.7	8823.1	10066.2	0.0234	0.00718	0.218883
ELAKIACPR	1	A6801	2023-06-15	1042273	9	binary	ELAKIACPR	13.22	10.56	10.23	0.35	10.84	0.14	13.13	340.99	16.241	13	19.3	17.9	12.4	0.456	0.707	0.997408
ELAKKACPR	1	A6801	2023-06-15	1042273	9	binary	ELAKKACPR	87.3	48.03	77.96	2.51	51.86	0.77	79.14	625.01	50.5343	71	202.9	222.5	94.73	0.175	0.373	0.968341
ELAKRACPR	0	A6801	2023-06-15	1042273	9	binary	ELAKRACPR	58.93	37.63	42.48	2.37	46.44	0.53	57.2	531.38	42.3664	55	154.4	189.9	82.05	0.163	0.31	0.96508
ERAKHACPR	1	A6801	2023-06-15	1042273	9	binary	ERAKHACPR	3388.35	210.13	926.46	86.24	315.39	2.95	1262.76	2722.37	818.637	474	8774.9	8918.4	6400.41	0.00534	0.00921	0.389623
ETAKHACPR	1	A6801	2023-06-15	1042273	9	binary	ETAKHACPR	5.66	4.19	7	0.03	5.25	0.12	6.43	88.18	8.11165	7	8.5	8.2	5.8	0.636	0.93	0.999748
EVAKHACPR	1	A6801	2023-06-15	1042273	9	binary	EVAKHACPR	6.75	6.74	9.47	0.13	7.89	0.13	7.9	104.85	9.52999	9	13.8	12	8.08	0.601	0.891	0.99975
KTGGPIYRR	1	A6801	2023-06-15	1042273	9	binary	KTGGPIYRR	398.35	474.78	791.47	1215.12	419.61	4.05	508.87	286.79	221.711	653	353.1	377.8	249.71	0.554	0.683	0.965848
DPDVKHSKM	1	B0702	2023-06-15	1042273	9	binary	DPDVKHSKM	5738.33	2167.16	10077.3	499.56	2061.39	7.9	8758.62	326.55	10750.8	13305	6831.3	5733.9	4410.98	0.128	0.386	0.20784
KPDVKHSKM	1	B0702	2023-06-15	1042273	9	binary	KPDVKHSKM	92.51	195.83	109.51	275.55	191.5	1	107.14	211.83	418.373	124	78.7	55.1	53.87	0.846	0.971	0.964425
LPFDKTTVM	1	B0702	2023-06-15	1042273	9	binary	LPFDKTTVM	72.06	86.28	119.32	10.51	95.98	0.6	67.28	110.68	142.943	63	83.5	108.8	104.48	0.917	0.908	0.95016
MPDVKHSKM	1	B0702	2023-06-15	1042273	9	binary	MPDVKHSKM	63.29	153.78	171.27	64.74	156.37	0.9	93.08	109.48	727.231	137	81.6	61.6	44.63	0.784	0.949	0.97785
PPDVKHSKM	1	B0702	2023-06-15	1042273	9	binary	PPDVKHSKM	6399.1	990.58	6243.57	536.47	1276.91	5.6	6539.79	592.1	8675.35	6685	6061	7687.1	4799.82	0.0626	0.262	0.625898
RADVKHSKM	1	B0702	2023-06-15	1042273	9	binary	RADVKHSKM	3122.63	2064.86	4481.36	1994.22	2188.57	5	5099.03	1567.83	6970.64	8285	1707.4	1737.4	1783.08	0.135	0.314	0.314545
RDDVKHSKM	0	B0702	2023-06-15	1042273	9	binary	RDDVKHSKM	31387.3	24997.1	23290.1	14472.8	20661.4	23	24087.4	4778.52	19089.2	18549	22920.8	25395.6	24833.4	0.00598	0.00873	0.00353444
REDVKHSKM	0	B0702	2023-06-15	1042273	9	binary	REDVKHSKM	28703.9	25286.6	19621.6	12943.3	25832.1	23	23192.3	5805.97	19047.5	18744	17841.5	17215.7	19444.9	0.0148	0.0218	0.00228441
RPDVDHSKM	1	B0702	2023-06-15	1042273	9	binary	RPDVDHSKM	85.09	108.87	102.35	105.16	131.27	0.7	80.43	159.89	223.272	75	125.7	101.2	94.66	0.796	0.863	0.968526
RPDVEHSKM	1	B0702	2023-06-15	1042273	9	binary	RPDVEHSKM	110.72	163.26	137.18	139.59	195.06	0.9	144.27	178.16	338.503	187	116.5	94.3	80.32	0.8	0.908	0.975038
RPDVHHSKM	1	B0702	2023-06-15	1042273	9	binary	RPDVHHSKM	12.31	32.35	16.74	35.89	34.85	0.3	14.63	116.83	39.2903	17	17	12.5	9.53	0.935	0.988	0.994159
RPDVKHSKD	0	B0702	2023-06-15	1042273	9	binary	RPDVKHSKD	16283.5	14024.6	9929.45	2845.5	6609.37	7.8	17791.7	1728.19	8346.29	19568	14155.5	15309.4	13957.9	0.00172	0.00749	0.0102005
RPDVKHSKF	1	B0702	2023-06-15	1042273	9	binary	RPDVKHSKF	74.13	162.89	142.41	380.55	172.25	0.8	95.12	367.82	293.752	121	141	94.9	67.21	0.798	0.956	0.95528
RPDVKHSKL	1	B0702	2023-06-15	1042273	9	binary	RPDVKHSKL	23.75	60.66	29.03	118.62	63.26	0.5	23.3	194.27	96.6693	22	27.1	17.3	18.42	0.947	0.99	0.995859
RPDVKHSKM	1	B0702	2023-06-15	1042273	9	binary	RPDVKHSKM	25.42	74.8	36.82	71.72	80.57	0.5	28.31	159.89	100.254	31	28.8	21.4	20.86	0.914	0.984	0.989932
RPDVKHSKN	0	B0702	2023-06-15	1042273	9	binary	RPDVKHSKN	12569	12586.1	12878.8	3982.78	6168.22	9.7	15208.4	1501.43	7736.54	18419	12362.7	10693.3	9612.32	0.00364	0.0188	0.11189
RPDVKQSKM	1	B0702	2023-06-15	1042273	9	binary	RPDVKQSKM	59.84	118.82	132.14	41.71	142.94	0.7	75.79	202.86	182.357	96	59.2	55.7	79.71	0.858	0.959	0.987111
RPDVRHSKM	1	B0702	2023-06-15	1042273	9	binary	RPDVRHSKM	14.14	35.15	17.77	46.64	37.86	0.3	15.45	135.94	44.0962	16	16.1	12.6	11.03	0.926	0.987	0.99513
RVDVKHSKM	1	B0702	2023-06-15	1042273	9	binary	RVDVKHSKM	3272.94	1655.35	3920.1	3570.51	1816.18	4.4	4311.75	2216.49	5625.25	5681	1930.2	1701.8	2017.41	0.126	0.299	0.472103
FLRGRAYGL	1	B0801	2023-06-15	1042273	9	binary	FLRGRAYGL	13.29	25.97	8.8	6.26	24.22	0.2	13.57	218.82	16.3292	13	8.9	9.4	7.03	0.874	0.894	0.985238
TDFMREHNL	0	B0801	2023-06-15	1042273	9	binary	TDFMREHNL	7274.63	16502.5	7388.46	1941.96	6296.95	7.7	7775.84	13947.4	3493.8	8293	4402.9	5006.3	5266.68	0.226	0.156	0.47601
TKFMREHNL	1	B0801	2023-06-15	1042273	9	binary	TKFMREHNL	1447.77	3217.73	1089.33	466.8	1932.55	1.6	2157.34	10993	569.047	3197	685.9	946.6	910.82	0.39	0.391	0.476468
TLDMREHNL	1	B0801	2023-06-15	1042273	9	binary	TLDMREHNL	2161.13	1480.98	1757.18	351.59	1096.81	2.2	2192.64	5441.03	1080.99	2216	1700	1949	1854.88	0.379	0.598	0.916845
TLFMKEHNL	1	B0801	2023-06-15	1042273	9	binary	TLFMKEHNL	287.52	1192.75	133.45	256.57	865.23	1.1	324.79	4288.48	46.8021	365	182.7	186.1	181.09	0.71	0.831	0.989068
TLFMNEHNL	1	B0801	2023-06-15	1042273	9	binary	TLFMNEHNL	2567.39	7203.61	2195.23	3096.15	5384.31	2.9	3932.89	3567.97	421.451	6011	2057.5	2697.6	2599.82	0.231	0.195	0.426727
TLFMPEHNL	1	B0801	2023-06-15	1042273	9	binary	TLFMPEHNL	6859.32	24521.7	10251.8	4709.14	19370	12	9706.8	3766.31	3788.17	13752	7168.8	8217.2	8021.43	0.143	0.133	0.244987
TLFMRCHNL	1	B0801	2023-06-15	1042273	9	binary	TLFMRCHNL	19.64	167.32	12.67	59.63	157.81	0.4	22.93	2216.49	11.5009	26	27	19.2	18.59	0.566	0.754	0.964229
TLFMRDHNL	1	B0801	2023-06-15	1042273	9	binary	TLFMRDHNL	61.56	248.63	31.81	101.78	269.23	0.5	56.28	3529.57	29.774	51	114.4	98.7	79.66	0.731	0.747	0.982464
TLFMREHNE	1	B0801	2023-06-15	1042273	9	binary	TLFMREHNE	9819.51	3850.79	3977.53	517.71	3420.82	4.3	8998.77	20149.1	2594.76	8166	7264.7	8217.9	6493.18	0.0164	0.0144	0.0207631
TLFMREHNK	1	B0801	2023-06-15	1042273	9	binary	TLFMREHNK	7864.51	21955.8	17869.1	3613.87	12334.7	24	10757.6	41151.8	4239.65	14709	8237.3	11063	11896.7	0.0107	0.00713	0.00978569
TLFMREHNL	1	B0801	2023-06-15	1042273	9	binary	TLFMREHNL	84.19	530.33	61	136.91	393.67	0.5	95.63	3567.97	24.5387	108	72	65.5	66.68	0.79	0.867	0.981076
TLFMREHNM	1	B0801	2023-06-15	1042273	9	binary	TLFMREHNM	136.84	868.06	101.58	281.39	706.53	0.9	201.76	2936.57	37.1304	295	138.8	139.8	118.6	0.684	0.735	0.897961
TLFMREHNP	0	B0801	2023-06-15	1042273	9	binary	TLFMREHNP	9529.99	12177.3	4250.19	1926.62	9292.45	4.5	9396.78	39408.8	2428.4	9223	8623.9	8032.7	7200.63	0.0156	0.0184	0.0632051
TLFMREHNR	0	B0801	2023-06-15	1042273	9	binary	TLFMREHNR	9383.47	15050.5	16719.7	3188.54	14032.3	22	12183	47882.2	3867.95	15862	10669.2	13048.8	13709.9	0.00929	0.00773	0.0590234
TLFMRFHNL	1	B0801	2023-06-15	1042273	9	binary	TLFMRFHNL	7.48	49.15	5.93	6.18	42.38	0.2	8.85	984.56	7.90663	10	7.9	8.5	8.44	0.859	0.935	0.992432
TLFMRIHNL	1	B0801	2023-06-15	1042273	9	binary	TLFMRIHNL	19.3	157.24	16.98	33.63	128.86	0.4	23.3	1904.94	11.6036	27	17.6	18.1	19.01	0.895	0.945	0.993599
TLFMVEHNL	1	B0801	2023-06-15	1042273	9	binary	TLFMVEHNL	6755.04	9518.09	4724.9	3268.45	7854.71	5	7860.43	3236.91	2034.13	9169	4114.4	4835.8	4472.3	0.111	0.142	0.277961
TLGMREHNL	1	B0801	2023-06-15	1042273	9	binary	TLGMREHNL	348.56	633.21	63.55	182.9	495.6	0.5	201.76	3848.7	72.1888	116	184.6	202.8	234.59	0.565	0.58	0.612742
TLIMREHNL	1	B0801	2023-06-15	1042273	9	binary	TLIMREHNL	142.8	712.11	76.95	130.98	486.55	0.5	132.31	4151.52	68.077	122	98	86.9	86.4	0.79	0.854	0.978422
TLRMREHNL	1	B0801	2023-06-15	1042273	9	binary	TLRMREHNL	17.75	125.76	12.46	15.22	94.43	0.2	19.6	1235.73	9.57612	21	15	12.2	14.61	0.936	0.944	0.993156
TMFMREHNL	1	B0801	2023-06-15	1042273	9	binary	TMFMREHNL	57.49	468.33	58.77	196.71	379.43	0.5	66.2	2523.8	20.4166	76	48.7	35.9	39.11	0.775	0.857	0.962469
TQFMREHNL	1	B0801	2023-06-15	1042273	9	binary	TQFMREHNL	784.24	4004.52	1213.44	1049.02	2260.11	1.7	1584.89	7775.84	831.987	3195	456.8	442.2	484.46	0.497	0.58	0.826074
ADDNDHEPQ	1	A0201	2023-05-11	1042276	9	binary	ADDNDHEPQ	47148.1	1.82856e+06	42006.1	1000000	1.97893e+06	83	36931.7	50000	23318.3	28833	47746.2	46767.5	47187.4	1.3	2	0.00232528
AFLTNVPYK	0	A0201	2023-05-11	1042276	9	binary	AFLTNVPYK	32328.6	33428	29757.9	26937.2	28538.4	35	27426.9	6330.92	13899.7	23307	31420	29518.1	30957.7	0.000973	0.000265	0.00121563
AHFPGFGQS	1	A0201	2023-05-11	1042276	9	binary	AHFPGFGQS	37262.8	474362	35407.2	347911	455439	67	32085.8	28795.4	23281.5	27684	34224.8	34856.8	35740.9	0.000264	7.5	0.000453801
ALIILPEDC	1	A0201	2023-05-11	1042276	9	binary	ALIILPEDC	10017.4	5036.28	6475.01	1537	6330.38	18	10757.6	1728.19	8798.73	11598	10519.4	9986.8	10158.5	0.0229	0.00911	0.0631434
ALLATCPEH	1	A0201	2023-05-11	1042276	9	binary	ALLATCPEH	9222.03	2148.37	10179.9	93.9	2335.77	12	11922.2	1050.6	6023.93	15347	23367.6	23481.4	17819.5	0.00104	0.00224	0.25574
ALQFLIPRL	0	A0201	2023-05-11	1042276	9	binary	ALQFLIPRL	42.13	84.55	55.53	20.9	88.6	1.4	37.92	34.03	226.391	34	57	59.7	48.63	0.768	0.79	0.978604
APVTLTAWQ	0	A0201	2023-05-11	1042276	9	binary	APVTLTAWQ	42765	800037	34385.6	74791.5	644807	69	34798	50000	20427.9	28079	42147.2	41968.8	42273.7	1.4	4	0.000365556
ARLHRHALL	0	A0201	2023-05-11	1042276	9	binary	ARLHRHALL	25536.4	41030.8	27072	22017.2	47036	48	23828.2	5324.55	13854.1	22123	29886.3	28334.6	25278	0.00152	0.000789	0.00316382
ATCPEHQIT	1	A0201	2023-05-11	1042276	9	binary	ATCPEHQIT	38825.5	158895	35148.4	972701	159379	68	32610.7	11112.5	19521.8	27246	34680	33703.4	33791.4	0.000199	0.000275	0.00108094
AVRKYSPFR	1	A0201	2023-05-11	1042276	9	binary	AVRKYSPFR	31939.9	30698	34687.5	25235.3	34628.2	46	28951.6	45854.1	20837	26192	29827.9	28266.3	28886.2	0.000482	0.00104	0.000880973
AWQHGLLPF	1	A0201	2023-05-11	1042276	9	binary	AWQHGLLPF	23700.4	25769.7	20952.2	77490.3	28407.3	36	21154.5	13212.9	18192.7	18901	25884.7	27492.6	25323.7	0.000439	0.000192	0.000704019
AYHPSFLLS	0	A0201	2023-05-11	1042276	9	binary	AYHPSFLLS	35805.6	109172	26606.5	93986.4	115993	49	30232.1	37333.4	17237.9	25472	30818.6	30488	31127.3	0.000357	0.000203	0.000803805
CHPGQLGAF	1	A0201	2023-05-11	1042276	9	binary	CHPGQLGAF	37536.4	2.41052e+06	32861.2	901129	2.41229e+06	85	31912.6	50000	23817.3	26934	32980.1	32720	34427.7	0.000163	5.9	0.000205131
CLPTTLFQP	1	A0201	2023-05-11	1042276	9	binary	CLPTTLFQP	6141.86	2819.1	8877.79	347.12	2947.34	18	9396.78	186.04	7844.43	14405	4130.5	4718	3937.87	0.00243	0.00873	0.249917
CMYLYQLSP	0	A0201	2023-05-11	1042276	9	binary	CMYLYQLSP	4079.96	1660.01	4133.23	345.73	1780.04	10	5997.52	344.7	4950.4	8888	2451	2931.2	2514.39	0.00257	0.00261	0.123684
CPEHQITWD	0	A0201	2023-05-11	1042276	9	binary	CPEHQITWD	45708.5	3.76799e+06	40098.7	1000000	4.54391e+06	89	36337.1	50000	24471.3	28836	46382.5	45421.5	44175.9	2	1	0.000395973
CPISGGLCS	0	A0201	2023-05-11	1042276	9	binary	CPISGGLCS	41025.9	639897	35268	161759	670548	71	32085.8	50000	23107.3	24940	41268.1	37524.2	38748.7	1.9	9	0.000371253
CPKDGQPSL	0	A0201	2023-05-11	1042276	9	binary	CPKDGQPSL	35998.6	55094.7	34802.9	22326.5	57336.3	41	30893.4	38984.7	20511.7	26320	35550.8	32933.8	33074.5	0.000661	0.00112	0.000415506
CSARLHRHA	0	A0201	2023-05-11	1042276	9	binary	CSARLHRHA	32324.1	127971	33946.1	238977	157192	67	28026.9	11233.4	15597.2	24336	31027.7	29242.8	28095.5	3.1	0.000131	0.00021576
CVQGDWCPI	1	A0201	2023-05-11	1042276	9	binary	CVQGDWCPI	3858.5	2080.22	3769.74	1116.13	1907.35	12	4478.16	337.32	5784.71	5235	1630.4	1989.6	1872.35	0.00199	0.00116	0.0106241
DCLPTTLFQ	1	A0201	2023-05-11	1042276	9	binary	DCLPTTLFQ	44069.5	2.41607e+06	30994.2	117459	1.91615e+06	58	36141.1	50000	20280.1	29800	41904.8	39760.4	41841.4	6.5	2.9	0.000487915
DCVQGDWCP	1	A0201	2023-05-11	1042276	9	binary	DCVQGDWCP	46472.9	3.31215e+06	38886.1	1000000	3.3918e+06	85	36732.4	50000	21826.8	29052	46346.9	44363.2	44062.3	1	1.1	0.000142714
DDNDHEPQI	1	A0201	2023-05-11	1042276	9	binary	DDNDHEPQI	44471.3	167151	42487.4	212664	192500	54	34798	22695.8	20774.3	27210	44191.7	40400	41372.3	0.000439	0.000535	0.000875995
DGQPSLVLQ	1	A0201	2023-05-11	1042276	9	binary	DGQPSLVLQ	44824	6.51793e+06	34647	794751	5.0053e+06	70	37132	50000	21513.7	30850	43348.3	41455.2	44197.4	7.2	2	0.000674612
DGRVIGSAL	0	A0201	2023-05-11	1042276	9	binary	DGRVIGSAL	41991.1	2.32333e+06	30622.8	1000000	2.35738e+06	85	36337.1	50000	19056.5	31338	40887.7	38209.6	39287.4	0.000235	6.9	0.000124813
DGTPMISRP	1	A0201	2023-05-11	1042276	9	binary	DGTPMISRP	46847	5.97187e+06	40742.9	1000000	5.36327e+06	91	38357.1	50000	23799.1	31330	45320.4	43817	44568.2	2.2	3.1	0.000166586
DHEPQISPG	1	A0201	2023-05-11	1042276	9	binary	DHEPQISPG	47632.6	1.45248e+07	41113.5	1000000	1.32871e+07	92	37739.6	50000	22360	29838	46212.2	45890.8	46398.6	7	5	0.000444941
DNDHEPQIS	1	A0201	2023-05-11	1042276	9	binary	DNDHEPQIS	47881.2	1.51394e+07	43875.8	1000000	1.43031e+07	97	38565.1	50000	24729.4	31166	48568.9	47147.6	47092.5	1.9	4	0.000842426
DPGLRPQNL	1	A0201	2023-05-11	1042276	9	binary	DPGLRPQNL	43860.2	1.69087e+06	36161.4	1000000	1.88986e+06	75	37333.4	50000	22589.2	31704	44180.2	41218.2	42752.1	0.000227	0.000319	0.00139168
DPIDGRVIG	1	A0201	2023-05-11	1042276	9	binary	DPIDGRVIG	45125.7	4.17936e+06	43557	1000000	4.40991e+06	90	35559.2	50000	23620.4	27952	46492.6	43781.5	45277.8	6.1	7	0.00022132
DWCPISGGL	1	A0201	2023-05-11	1042276	9	binary	DWCPISGGL	36918.9	115375	31810.3	207363	119517	60	31912.6	12517	20154.2	27557	36461.6	35502.3	31391.4	0.00016	0.000149	0.000286597
EADDNDHEP	1	A0201	2023-05-11	1042276	9	binary	EADDNDHEP	43679.2	355721	42077.9	1000000	360936	64	34237.8	35367.4	23092.4	26719	45307.2	41840.5	41885.8	0.000221	0.000524	0.000472318
EDCLPTTLF	0	A0201	2023-05-11	1042276	9	binary	EDCLPTTLF	42738.7	7.48359e+06	32478.3	1000000	8.00627e+06	63	35367.4	50000	20601	29320	42806.2	41443.1	42678.6	0.000145	4.7	0.000172273
EELLYKISL	1	A0201	2023-05-11	1042276	9	binary	EELLYKISL	31302.5	81678.9	23575.6	32277.8	70215	40	27725.3	13070.7	12486.1	24544	28961.3	27374.8	29167.9	0.00141	0.001	0.00412458
EEYTNIPIS	1	A0201	2023-05-11	1042276	9	binary	EEYTNIPIS	41960.6	1.08921e+06	38820.9	328710	894190	77	34423.5	41599.4	21238.6	28079	40870.9	38558	39606.2	0.000162	4.9	0.000487995
EHQITWDPI	0	A0201	2023-05-11	1042276	9	binary	EHQITWDPI	38228.2	970756	28969.4	263914	857887	65	32965.5	35367.4	12854	28553	32989.4	29523.2	33471.9	6.8	1.2	0.000945865
EKEADDNDH	0	A0201	2023-05-11	1042276	9	binary	EKEADDNDH	48617.2	296558243	44319.5	1000000	2.87362e+08	99	38984.7	50000	23961.4	31287	49541.7	49142.4	49004.9	1	0	0.000363062
EKHFRETEV	1	A0201	2023-05-11	1042276	9	binary	EKHFRETEV	41112.2	255923	38131.9	246358	262078	60	35367.4	23444.6	18601.8	30371	41175.8	41220.9	42312.6	7.3	5.3	0.00032145
ELEPPSEKH	1	A0201	2023-05-11	1042276	9	binary	ELEPPSEKH	43063.6	2.35023e+06	37202	946195	2.36282e+06	78	37944.3	50000	22125.7	33551	44239.5	44334.9	42055.6	0.000143	0.000533	0.000807779
ELLYKISLT	0	A0201	2023-05-11	1042276	9	binary	ELLYKISLT	12364.4	3802.86	6762.42	552.13	3727.61	15	11172.8	437.34	5653	10038	10131.8	9867.1	10061.7	0.00671	0.00552	0.0344638
EPPSEKHFR	1	A0201	2023-05-11	1042276	9	binary	EPPSEKHFR	44015.6	1.33386e+07	44934.7	1000000	1.59746e+07	96	36931.7	50000	23861.1	30937	46298.8	44227.6	46559	3.3	1.6	0.000540681
EPQISPGEL	0	A0201	2023-05-11	1042276	9	binary	EPQISPGEL	40816.1	939961	36827.1	546230	951546	77	35752.1	50000	22017.1	31488	42522.3	39181.3	39856.8	0.000168	0.000231	0.00163825
EPTLGQHLP	0	A0201	2023-05-11	1042276	9	binary	EPTLGQHLP	44931.8	8.00037e+06	43565.5	1000000	8.11764e+06	94	35752.1	50000	24975.4	28525	46134.3	44085.2	44403.5	1.6	2.3	0.00119429
EYTNIPISL	1	A0201	2023-05-11	1042276	9	binary	EYTNIPISL	29839.5	55989.9	27986	57059.6	51336.9	41	27725.3	24218	11611.9	25957	27812.1	28020.8	29329	0.00534	0.00305	0.00213661
FCHPGQLGA	1	A0201	2023-05-11	1042276	9	binary	FCHPGQLGA	18706.5	9464.77	9527.21	1541.03	9737.11	19	15625.4	5681.68	9916.94	13011	14667.8	14105	14466.2	0.00889	0.0136	0.0412432
FEEYTNIPI	1	A0201	2023-05-11	1042276	9	binary	FEEYTNIPI	15824.3	10693.3	13089.6	5675.62	7770.16	23	16228.5	3606.79	6483.89	16530	14250	12220.6	11785.2	0.00131	0.000271	0.0159348
FGDCVQGDW	1	A0201	2023-05-11	1042276	9	binary	FGDCVQGDW	36511.7	232333	31766.6	121230	230903	59	29906.7	50000	23290.3	24540	34797.6	33853.2	32562.8	6.1	3.5	0.000578703
FGQSLLFGY	1	A0201	2023-05-11	1042276	9	binary	FGQSLLFGY	24276.3	20282	18808.6	823.98	18639.3	30	21269.2	8297.38	16380.8	18648	21666.6	21804.4	22607.8	0.000835	0.000175	0.000635294
FGYPVYVFG	1	A0201	2023-05-11	1042276	9	binary	FGYPVYVFG	22808.5	14325.5	11461.8	5602.73	12314.9	21	18780.8	2496.64	12482.6	15496	20356.9	16315.4	15565	0.000572	0.000104	0.0107829
FHKFQTKAY	1	A0201	2023-05-11	1042276	9	binary	FHKFQTKAY	41203	7.96361e+06	35734.7	1000000	8.21164e+06	73	34237.8	50000	21268	28636	42414.3	41521.2	42841.4	0.000124	5.6	0.000103426
FHNLHLLFE	0	A0201	2023-05-11	1042276	9	binary	FHNLHLLFE	35723.9	355721	22305.5	11922.6	230372	38	29108.6	15710.1	18978.1	23728	28289.5	28557.7	32490.7	0.000116	3.4	0.00141947
FHSTLTTPG	0	A0201	2023-05-11	1042276	9	binary	FHSTLTTPG	38665	66086.1	32549	24147.1	64480.7	43	28485.5	28485.5	14175.5	21092	36176.3	33983.9	31748.4	8	3	0.000440899
FIFHKFQTK	0	A0201	2023-05-11	1042276	9	binary	FIFHKFQTK	11065.4	6487.99	11786.5	5892.16	6186.29	20	12449.5	1989.19	6068.29	13985	7616.8	9486.7	8877.41	0.00757	0.0156	0.0394698
FLIPRLPSF	1	A0201	2023-05-11	1042276	9	binary	FLIPRLPSF	34.12	106.44	54.55	37.37	103.14	0.49	43.18	62.37	246.993	54	64.4	53.7	70.46	0.778	0.755	0.991275
FLLSHGLIQ	0	A0201	2023-05-11	1042276	9	binary	FLLSHGLIQ	3632.95	2871.51	6105.03	184.08	2497.07	14	3289.87	409.85	1365.34	2978	6924	7002.5	6620.38	0.0134	0.00588	0.483325
FLQAVRKYS	0	A0201	2023-05-11	1042276	9	binary	FLQAVRKYS	6993.16	2748.59	5488.39	142.53	3022.94	13	8032.38	1728.19	2785.59	9275	4736	5250.7	5001.17	0.0118	0.00478	0.0342974
FLTNVPYKR	0	A0201	2023-05-11	1042276	9	binary	FLTNVPYKR	12482.1	642.85	6041.42	162.98	728.5	5.6	8711.37	2054.82	1682.45	6092	4807.7	6526.9	4254.7	0.0306	0.0415	0.125232
FNEKEADDN	1	A0201	2023-05-11	1042276	9	binary	FNEKEADDN	48643.5	1.16711e+07	43441.2	1000000	9.5374e+06	96	37944.3	50000	22208.3	29607	48960.9	48534.7	47379.7	0	0	0.000456823
FPDPGLRPQ	1	A0201	2023-05-11	1042276	9	binary	FPDPGLRPQ	37393.2	160365	32104.9	119652	135341	54	28795.4	40708.9	17140	22153	34677.4	34560.1	37197.9	0.000302	0.000119	0.00841969
FPGFGQSLL	1	A0201	2023-05-11	1042276	9	binary	FPGFGQSLL	19125.1	8853.4	19841.5	4433.36	9234.85	22	18578.7	8853.9	14400.2	18132	15782.4	16794.5	17317.3	0.00239	0.00101	0.00285504
FPTQRTSKT	1	A0201	2023-05-11	1042276	9	binary	FPTQRTSKT	37833.6	197747	41039.3	231013	211558	56	31569.2	50000	21275.9	26542	41737.9	37994.4	40713.8	7.9	5.5	0.000321046
FQPVRAPVT	0	A0201	2023-05-11	1042276	9	binary	FQPVRAPVT	17340.4	6096.91	14336.4	24154.6	6674.67	19	15044.7	1501.43	8669.94	13029	11858.4	10688.1	14950.8	0.00785	0.00355	0.00711255
FQTKAYHPS	0	A0201	2023-05-11	1042276	9	binary	FQTKAYHPS	11246.2	4614.34	11854.4	3450.31	4982.3	17	9346.08	2264.98	5592.7	7804	7526	7294.8	5338.97	0.00097	0.000889	0.0280405
FRNGYMEPT	1	A0201	2023-05-11	1042276	9	binary	FRNGYMEPT	22415.6	13649.3	19724	2245.77	12173.9	26	17505.3	6062.77	9228.66	13686	25347.8	20631.4	22199.8	0.000731	5.4	0.0027137
FTDGTPMIS	1	A0201	2023-05-11	1042276	9	binary	FTDGTPMIS	15476.8	7449.21	11464	6253.41	8024.72	21	15625.4	5620.54	7754.43	15648	15462.2	14220.7	13005.1	0.0102	0.00209	0.0286906
GAFLTNVPY	0	A0201	2023-05-11	1042276	9	binary	GAFLTNVPY	26879.3	79087.9	14970.7	70047.8	76812.2	26	25152.8	46352.9	16960.4	23461	22753.8	23836.4	23281.3	0.000936	0.000199	0.000701917
GALIILPED	1	A0201	2023-05-11	1042276	9	binary	GALIILPED	35847.4	28914.1	24744.3	12354	36093.6	34	29745.4	7860.43	15950.1	24709	35215.8	34843.6	33097	8.6	1.9	0.000653579
GDCVQGDWC	1	A0201	2023-05-11	1042276	9	binary	GDCVQGDWC	47047.2	2.41607e+06	39674	1000000	3.26911e+06	87	37535.9	50000	22957.6	29917	46734.7	45478.6	45685.2	6	1	0.000104257
GDWCPISGG	0	A0201	2023-05-11	1042276	9	binary	GDWCPISGG	40035.3	170259	34403.1	44467.8	200646	55	30726.7	21734.5	20183.2	23615	41188.3	39565.1	38664.1	2.2	9	0.000217783
GELEPPSEK	1	A0201	2023-05-11	1042276	9	binary	GELEPPSEK	42446	739793	41674.7	242206	594881	73	34798	50000	24500.2	28364	39520.2	35906	38938.7	0.00152	0.000637	0.001061
GFGQSLLFG	1	A0201	2023-05-11	1042276	9	binary	GFGQSLLFG	37255.1	138073	25016.8	52060.7	131653	52	31569.2	10414	14711.7	26720	33696.1	35432.1	34214.1	8.5	1	0.00102711
GGLCSARLH	0	A0201	2023-05-11	1042276	9	binary	GGLCSARLH	44943.9	2158291	37930.7	324730	2.00646e+06	81	35752.1	50000	21855.6	28368	42247.2	43149.4	39895.3	3	5	0.000294435
GGSVVCMYL	1	A0201	2023-05-11	1042276	9	binary	GGSVVCMYL	20831.9	6731.47	9011.54	2370.74	6214.84	20	18780.8	2664.09	8722.47	16858	12101.7	9211.4	9005.39	0.00125	0.000594	0.0175026
GLCSARLHR	0	A0201	2023-05-11	1042276	9	binary	GLCSARLHR	34877.9	27612.8	23961	2521.21	32242.6	33	30232.1	16763.9	15048.4	26190	25006.8	27466.7	23188	0.000656	0.000743	0.00212602
GLIQYSSFH	0	A0201	2023-05-11	1042276	9	binary	GLIQYSSFH	9085.85	3192.35	14604.3	140.83	3299.36	15	13648.8	1347.45	7227.12	20576	25358.8	24228.3	15228.5	0.001	0.0015	0.208054
GLIWTFTDG	1	A0201	2023-05-11	1042276	9	binary	GLIWTFTDG	10666.1	4437.21	8345.82	2126.72	4250.4	17	11986.9	625.01	5182.17	13436	7729.6	7387.7	7297.18	0.00236	0.000256	0.0321614
GLLPFHSTL	0	A0201	2023-05-11	1042276	9	binary	GLLPFHSTL	40.58	131.86	36.51	52.49	141.07	2	35.54	49.7	74.9468	31	36.7	37.3	28.43	0.857	0.844	0.994956
GLRPQNLYT	1	A0201	2023-05-11	1042276	9	binary	GLRPQNLYT	9421.52	2898.08	6682.49	1348.76	2886.89	14	9146.01	1407.05	4051.66	8878	6326.2	6356.1	7090.3	0.0439	0.0257	0.0126455
GQHLPTLSF	1	A0201	2023-05-11	1042276	9	binary	GQHLPTLSF	19521.7	88942.6	19775.3	80982.1	96700.8	34	20040.4	15208.4	17462.6	20590	16568.9	15600.4	16130.6	0.0163	0.0208	0.00490954
GQLGAFLTN	0	A0201	2023-05-11	1042276	9	binary	GQLGAFLTN	20302.3	21933.6	19988.9	10844.4	23465.5	34	20368.3	2968.51	12999.9	20473	19984.3	20034.4	17522.8	0.000643	0.000196	0.0106562
GQPSLVLQS	1	A0201	2023-05-11	1042276	9	binary	GQPSLVLQS	26236.8	22496.2	19755	3489.68	23846.8	33	21040.3	4830.5	14455.6	16975	22774.5	20900.8	20052.8	0.00245	0.00353	0.0103277
GQSLLFGYP	1	A0201	2023-05-11	1042276	9	binary	GQSLLFGYP	28483.9	42180.3	20068.9	30150.4	42602	38	23318.1	5154.5	16805.7	19008	15941.5	16577.5	14355.8	0.00023	0.000411	0.00577608
GRVIGSALQ	0	A0201	2023-05-11	1042276	9	binary	GRVIGSALQ	44008.9	3.86465e+06	35333.3	153453	3.29936e+06	89	35559.2	50000	22941.1	28894	43015.1	43211.5	43653.7	6.9	3	0.000304619
GSALQFLIP	1	A0201	2023-05-11	1042276	9	binary	GSALQFLIP	37612.8	298614	25928.7	434123	323914	62	30396.1	21970.9	17470.4	24567	33125	30928.5	29986.1	0.000108	0.000105	0.00116752
GSVVCMYLY	1	A0201	2023-05-11	1042276	9	binary	GSVVCMYLY	28695.2	75702.5	13313.6	18296.4	68774.9	32	23192.3	32434.8	14152.1	18612	26980.1	25352.2	26673.6	0.000112	3.2	0.00331182
GTPMISRPC	1	A0201	2023-05-11	1042276	9	binary	GTPMISRPC	31950	77465.8	25672.1	206386	95814.2	45	28178.9	21269.2	19474.7	24778	28980.1	28309.7	26979.5	0.000221	0.000449	0.000356925
GYMEPTLGQ	1	A0201	2023-05-11	1042276	9	binary	GYMEPTLGQ	38634.9	136179	34498.1	43797.9	112313	52	31061	23699.6	19353.4	25102	32648.5	34434	34853.8	0.000767	0.000201	0.000446214
GYPVYVFGD	1	A0201	2023-05-11	1042276	9	binary	GYPVYVFGD	44515.6	70163.3	33683.7	25169.5	84029.2	62	34053.1	16583.5	20256	26193	42052	40882.4	39516.8	1.3	1	0.000201263
HALLATCPE	1	A0201	2023-05-11	1042276	9	binary	HALLATCPE	37083	371629	28141.2	131914	233040	50	31569.2	13212.9	17044.5	26876	30069.6	29777.9	27176.7	1.2	1.6	0.000476593
HEPQISPGE	1	A0201	2023-05-11	1042276	9	binary	HEPQISPGE	43950.9	5.74262e+06	41015.3	1000000	3.32223e+06	91	35559.2	47882.2	23746.8	28695	44221.8	43639.1	43242.4	5.2	2.7	0.00102222
HFPGFGQSL	1	A0201	2023-05-11	1042276	9	binary	HFPGFGQSL	24964.8	31125	22512.8	29489.3	29677.7	38	24087.4	3236.91	14783.3	23253	20357.1	19757.7	20012.5	0.00961	0.00688	0.0124447
HGLIQYSSF	1	A0201	2023-05-11	1042276	9	binary	HGLIQYSSF	34716.4	644332	30806.6	469597	620055	71	29906.7	36141.1	19922.4	25756	35006.1	35577.7	36011.8	0.000156	0.000134	0.000151037
HGLLPFHST	0	A0201	2023-05-11	1042276	9	binary	HGLLPFHST	31361.9	132773	28620.2	71206.2	130146	52	26985.4	4883.05	15344.1	23192	25491.1	22887.9	24523.7	0.000846	0.00082	0.00125228
HKFQTKAYH	1	A0201	2023-05-11	1042276	9	binary	HKFQTKAYH	44713.1	1.64858e+06	38133.2	758828	1.71566e+06	82	36931.7	50000	23988.3	30427	45344	45342	44154.9	1.5	2.2	0.000160571
HLLFEEYTN	0	A0201	2023-05-11	1042276	9	binary	HLLFEEYTN	17421.6	7016.33	19871.8	4553.94	6925.16	20	19088	573.19	8546.86	20777	24385.5	21319	17588.3	0.00121	0.000199	0.00863238
HLPTLSFPD	1	A0201	2023-05-11	1042276	9	binary	HLPTLSFPD	16234.1	2594.84	15802.9	568.02	3079.14	19	17985.3	418.82	10610.7	19942	18170.1	20299.5	11430.8	0.000102	0.000211	0.00358754
HNLHLLFEE	0	A0201	2023-05-11	1042276	9	binary	HNLHLLFEE	37636.8	292489	30120.4	12453.7	163091	56	29745.4	5681.68	15950.1	23393	34829.3	34432.1	35813.7	1.5	2.7	0.00152439
HPGQLGAFL	1	A0201	2023-05-11	1042276	9	binary	HPGQLGAFL	28617.1	79087.9	23599	30641.1	77522.9	45	27131.8	14722.7	15278.8	25929	29905.1	27312.6	26590.6	0.000743	0.000558	0.00171951
HPSFLLSHG	0	A0201	2023-05-11	1042276	9	binary	HPSFLLSHG	40772.4	709758	32903.9	210723	711918	72	31569.2	50000	19144.4	24600	41363.8	38429.7	38803.3	2.5	5	0.000498315
HQITWDPID	1	A0201	2023-05-11	1042276	9	binary	HQITWDPID	36493.9	37941.1	37762.4	60716.5	45022.5	63	26985.4	4830.5	16648.6	19942	34044.6	34848.5	27846.5	6	3.9	0.00252477
HRHALLATC	1	A0201	2023-05-11	1042276	9	binary	HRHALLATC	37929.1	526151	25076.9	23835.5	601769	55	32434.8	50000	15505	27863	38548.8	37410.3	34702.1	0.000187	0.00015	0.000284665
HSTLTTPGL	1	A0201	2023-05-11	1042276	9	binary	HSTLTTPGL	17434	23939.2	20297.3	23945.8	22203.9	32	17600.3	3066.45	7305.13	17700	14332.9	14519.9	14167	0.0028	0.00427	0.0420608
HTTPNIPPS	0	A0201	2023-05-11	1042276	9	binary	HTTPNIPPS	26040.6	28386.4	24520.7	50290.3	26572.3	34	21384.6	4526.88	13529.8	17510	22858.4	22329.9	21584.7	0.000811	0.000935	0.00344094
HVVFCHPGQ	0	A0201	2023-05-11	1042276	9	binary	HVVFCHPGQ	33237.7	184124	34529.1	67814	147717	56	27575.7	7860.43	17337	22897	32992.3	33299.6	31840.2	4.6	3.9	0.000573178
IDGRVIGSA	1	A0201	2023-05-11	1042276	9	binary	IDGRVIGSA	37640.1	76755.6	29885.7	44152.9	92136.1	55	31061	14564.2	16225	25534	38057.8	36882.5	36580.5	0.000123	5.3	0.00161137
IEELLYKIS	1	A0201	2023-05-11	1042276	9	binary	IEELLYKIS	44575.9	1.09172e+07	32158.4	1000000	9.10815e+06	95	35559.2	50000	22418.1	28566	44691.3	44279.3	45034.5	9	1	0.00513578
IFHKFQTKA	1	A0201	2023-05-11	1042276	9	binary	IFHKFQTKA	26171.1	23394.3	27995.1	55983	24346.1	50	24747.8	6978.43	12836.3	23565	23588.8	22276.1	24300.7	0.00266	0.00169	0.00127365
IGSALQFLI	1	A0201	2023-05-11	1042276	9	binary	IGSALQFLI	4927.15	3163.08	7242.35	240.12	2853.84	16	6903.33	1584.89	6629.31	9665	2922.2	2450.8	2492.91	0.00675	0.00284	0.0645905
IILPEDCLP	0	A0201	2023-05-11	1042276	9	binary	IILPEDCLP	31410.4	16753.7	22461.5	27567.1	15828.1	38	27279	776.01	11762.2	23658	22919.9	22714.7	21574.2	0.000803	0.000877	0.0371405
ILPEDCLPT	1	A0201	2023-05-11	1042276	9	binary	ILPEDCLPT	388.6	234.48	145.08	97.54	224.09	3.1	394.62	192.18	319.806	400	307.2	422.3	434.45	0.0921	0.0416	0.473402
IPISLLFNE	1	A0201	2023-05-11	1042276	9	binary	IPISLLFNE	38076.3	171439	25304	14446	115726	44	29108.6	12653.2	18955.3	22191	34804.8	31874	35635.5	8.3	2.1	0.00096973
IPPSFLQAV	0	A0201	2023-05-11	1042276	9	binary	IPPSFLQAV	12138.4	4561.52	11730.8	1064.19	4440.48	17	12449.5	2145.7	7525.65	12804	10241	11333.4	7930.9	0.0075	0.0121	0.230941
IPRLPSFPT	0	A0201	2023-05-11	1042276	9	binary	IPRLPSFPT	34908.9	235565	28603.2	339050	247988	52	29425.3	50000	17491.2	24652	34128	32568.8	31289.4	6.5	3.1	0.00222061
IQYSSFHNL	0	A0201	2023-05-11	1042276	9	binary	IQYSSFHNL	94.1	299.99	172.97	373.77	323.17	3.7	102.6	69.5	813.252	111	196.8	250.5	206	0.296	0.444	0.724221
ISGGLCSAR	0	A0201	2023-05-11	1042276	9	binary	ISGGLCSAR	37715.5	259484	30385.5	392792	298147	60	31398.9	50000	18550.7	26040	32141.3	31779.3	31050.9	4.4	6.9	0.00130997
ISLLFNEKE	1	A0201	2023-05-11	1042276	9	binary	ISLLFNEKE	39899.2	899725	29545.2	681487	618629	54	32610.7	26695	15922.4	26642	32680	35529.2	33845.2	5.9	6.1	0.000918942
ISLTTGALI	1	A0201	2023-05-11	1042276	9	binary	ISLTTGALI	8201.52	7330.1	8022.13	3946.53	7021.5	21	9346.08	1209.27	8167.44	10639	5534.4	6082.9	6357.96	0.00766	0.00264	0.0286249
ISPGELEPP	1	A0201	2023-05-11	1042276	9	binary	ISPGELEPP	39802.6	176649	30686.9	358180	166890	55	31569.2	9047.59	20889.4	25014	35800.5	33326.3	31437.6	0.000154	0.000261	0.0163434
ISRPCPKDG	0	A0201	2023-05-11	1042276	9	binary	ISRPCPKDG	45357.7	4.12202e+06	38028.5	1000000	4.0591e+06	81	36337.1	50000	23715	29170	46676.5	45388.6	45716.4	5	1	0.00024239
ITHTTPNIP	0	A0201	2023-05-11	1042276	9	binary	ITHTTPNIP	43235.9	276128	34737.4	1000000	290021	70	34237.8	32434.8	18449.2	27074	40422.3	39736.3	38267.1	7	0.000128	0.000586895
ITWDPIDGR	1	A0201	2023-05-11	1042276	9	binary	ITWDPIDGR	28522.5	10619.6	24278.1	14480.9	12258.3	30	24218	9047.59	13549.8	20615	26658	24379.2	23745.3	0.00316	0.00237	0.00544474
ITWPLLPHV	0	A0201	2023-05-11	1042276	9	binary	ITWPLLPHV	30.69	39.46	12.78	23.66	40.03	0.7	18.07	27.11	49.1252	10	35	24.3	25.83	0.784	0.817	0.993764
IWTFTDGTP	1	A0201	2023-05-11	1042276	9	binary	IWTFTDGTP	44349.3	1.28561e+06	39387.9	1000000	1.42046e+06	86	34798	50000	22685.7	27290	39838.8	39657.3	37459.3	1.9	8	0.000267784
KAYHPSFLL	0	A0201	2023-05-11	1042276	9	binary	KAYHPSFLL	569.42	688.83	614.67	305.75	754.1	5.9	557.89	293.06	1818.39	549	636.8	683.6	710.19	0.155	0.128	0.446994
KDGQPSLVL	1	A0201	2023-05-11	1042276	9	binary	KDGQPSLVL	35408.3	75702.5	28972.6	169408	99410	53	30893.4	10414	18548.8	26953	38208.8	36666.5	35731.6	0.000636	0.00112	0.000615223
KEADDNDHE	1	A0201	2023-05-11	1042276	9	binary	KEADDNDHE	47388.5	1.19704e+06	44172.6	189256	697317	78	36141.1	50000	22838.1	27709	46718.5	44952.2	45180.9	4.8	1.3	0.000682817
KFQTKAYHP	1	A0201	2023-05-11	1042276	9	binary	KFQTKAYHP	40931.5	101184	36870.2	287869	102903	60	32259.8	5805.97	20604.4	25200	38468.4	38970.3	37500.2	0.000109	0.000136	0.000231803
KISLTTGAL	1	A0201	2023-05-11	1042276	9	binary	KISLTTGAL	4408.64	2793.25	4801.79	3224.43	2814.69	14	4676.23	554.88	7459.4	4958	3514.3	3734.7	3745.34	0.0211	0.00944	0.165873
KRIEELLYK	1	A0201	2023-05-11	1042276	9	binary	KRIEELLYK	36035.6	117249	26340.1	13516	97371.1	46	29745.4	45854.1	17602	24438	27160.3	25705.5	25796.9	0.00538	0.00253	0.00182851
KTLKVLTPP	0	A0201	2023-05-11	1042276	9	binary	KTLKVLTPP	18818	6398.97	12823.1	11141.7	6767.53	23	16316.5	1347.45	8810.85	14128	13711.8	12213.6	11139.1	0.000581	0.00244	0.0674586
KVLTPPITH	0	A0201	2023-05-11	1042276	9	binary	KVLTPPITH	30765	49786.3	28730	23123	55008.5	51	28640	14407.5	18396.4	26627	35564.2	35565.4	31503	0.00113	0.00838	0.00646944
KYSPFRNGY	1	A0201	2023-05-11	1042276	9	binary	KYSPFRNGY	35886.2	597187	34304.9	1000000	646294	70	31061	50000	22364.7	27128	36307.2	36089.9	37574.1	0.000966	0.000296	0.000231269
LATCPEHQI	1	A0201	2023-05-11	1042276	9	binary	LATCPEHQI	19048	23884.2	23523.6	12315.5	22826	40	18578.7	4106.84	12735.6	18171	19252.7	17675.5	15431.8	0.00104	0.00131	0.00623736
LCSARLHRH	0	A0201	2023-05-11	1042276	9	binary	LCSARLHRH	41292.3	743207	34381.5	21976.5	842229	69	34423.5	50000	22305.1	28664	44001.8	44552.2	41582.8	9	3.9	0.000267478
LEPPSEKHF	1	A0201	2023-05-11	1042276	9	binary	LEPPSEKHF	43095.8	3.54903e+06	39290.8	1000000	2.99523e+06	86	35559.2	50000	24677.6	29530	44103.8	42566	42692.9	0.00021	0.000389	0.00076525
LFEEYTNIP	1	A0201	2023-05-11	1042276	9	binary	LFEEYTNIP	41177.6	184124	34431.7	295716	151158	63	32787.6	17316.9	21717.1	26107	38399.4	37228.1	34343.2	0.000112	8.5	0.00319211
LFGYPVYVF	1	A0201	2023-05-11	1042276	9	binary	LFGYPVYVF	22951.4	75181.3	21887.9	160941	69092.4	45	23318.1	7287.08	15044.6	23657	22828.8	20868.5	22125.8	0.00233	0.000218	0.0137054
LFNEKEADD	1	A0201	2023-05-11	1042276	9	binary	LFNEKEADD	44069.5	789060	43123.3	1000000	949358	74	36337.1	27279	23534.4	30212	45444.2	46345.9	44690.3	3	1	0.000358922
LFQPVRAPV	1	A0201	2023-05-11	1042276	9	binary	LFQPVRAPV	7540.54	2444.05	8653.6	1655.34	2525.98	13	9919.14	864.68	8828.04	13007	7582.9	8660.4	6119.71	0.00474	0.00226	0.479253
LGAFLTNVP	0	A0201	2023-05-11	1042276	9	binary	LGAFLTNVP	41474.5	390041	33873.8	560580	364276	65	33144.3	25289.2	19543	26483	36734.8	32952.3	30632.5	3.7	3.2	0.00144813
LGQHLPTLS	0	A0201	2023-05-11	1042276	9	binary	LGQHLPTLS	40853.2	241607	35204.8	36460.9	241229	71	33324.1	50000	18822.3	27233	35948	35030	35293.6	5.2	4.1	0.00616081
LHLLFEEYT	0	A0201	2023-05-11	1042276	9	binary	LHLLFEEYT	31253.2	89972.5	20752.1	18688.5	84029.2	35	26839.8	18082.8	14150.3	22831	30915.8	29265.6	31824	6.5	0.000102	0.00552701
LHRHALLAT	0	A0201	2023-05-11	1042276	9	binary	LHRHALLAT	34449.6	474362	29896.1	153393	474712	67	30893.4	50000	18183.3	27430	35751.4	35275.3	35476.6	3.7	2.1	0.000935019
LIILPEDCL	1	A0201	2023-05-11	1042276	9	binary	LIILPEDCL	6768.06	4614.34	8819.01	4662.73	4714.44	18	7818.02	487.32	12716.6	9087	5532.3	5356.4	5569.51	0.0172	0.00848	0.118889
LIPRLPSFP	1	A0201	2023-05-11	1042276	9	binary	LIPRLPSFP	31489.7	29248.9	29695.8	11984	31004.9	54	28485.5	3685.69	15636.6	25757	30687.5	27915.2	24570.9	0.000139	0.000491	0.0839108
LIQYSSFHN	0	A0201	2023-05-11	1042276	9	binary	LIQYSSFHN	27092.8	17025.9	26759.5	7197.77	17882.6	47	24349.4	1709.59	16055	21986	32178.9	31363.2	26161.1	1.5	1.9	0.00172928
LIWTFTDGT	0	A0201	2023-05-11	1042276	9	binary	LIWTFTDGT	2054.09	905.96	961.42	394.26	871.83	6.9	1904.94	375.87	1306.09	1770	1817.3	2054.1	2519.98	0.0115	0.0029	0.454629
LKVLTPPIT	0	A0201	2023-05-11	1042276	9	binary	LKVLTPPIT	40687.8	179519	33806.4	118736	178826	57	32610.7	32787.6	16780.5	25985	40813	41552.2	41590	2.6	8	0.00278078
LLATCPEHQ	1	A0201	2023-05-11	1042276	9	binary	LLATCPEHQ	19445.8	8093.01	15376.2	339.32	6798.76	22	14099.1	1967.79	5759.12	10166	18756	20152	16238.5	0.000847	0.0011	0.0270719
LLFEEYTNI	1	A0201	2023-05-11	1042276	9	binary	LLFEEYTNI	9.4	78	12.15	37.61	75.76	1.4	11.72	28.01	22.5528	14	10.8	10.4	11.12	0.932	0.838	0.995851
LLFGYPVYV	1	A0201	2023-05-11	1042276	9	binary	LLFGYPVYV	2.02	2.44	2.72	0.08	2.2	0.2	2.68	4.7	5.35129	3	2.2	2.1	2.04	0.992	0.982	0.999391
LLFNEKEAD	1	A0201	2023-05-11	1042276	9	binary	LLFNEKEAD	28541.9	17746.4	27658.2	15528.3	23090.3	29	27279	1517.76	11085.5	26215	27421.3	29047.3	19227.8	0.000326	0.000264	0.00283888
LLPFHSTLT	0	A0201	2023-05-11	1042276	9	binary	LLPFHSTLT	1434.66	1089.21	3251.06	214.06	1133.52	8.6	2483.17	316.12	3736.77	4298	2683.2	2844.6	3438.13	0.0172	0.0098	0.0845115
LLPHVVFCH	0	A0201	2023-05-11	1042276	9	binary	LLPHVVFCH	9912.27	2323.33	9340.12	97.61	2362.82	18	13648.8	1006.1	9890.8	18800	21380	20913.9	15109.5	0.000271	0.00218	0.0604532
LLSHGLIQY	1	A0201	2023-05-11	1042276	9	binary	LLSHGLIQY	13727.1	2717.13	9872.03	630.98	2788.88	19	12449.5	1469.28	3536.81	11277	13972.9	12604.4	12326.1	0.02	0.0118	0.0509438
LLYKISLTT	1	A0201	2023-05-11	1042276	9	binary	LLYKISLTT	476.32	324.42	198.66	59.96	332.22	3.8	361.9	141.95	347.565	273	181.4	211.2	192.67	0.269	0.216	0.353451
LPEDCLPTT	0	A0201	2023-05-11	1042276	9	binary	LPEDCLPTT	38513.8	45197	29919.7	5425.98	37881.8	39	30069	27575.7	14315.4	23320	36506.6	33444.4	33016.5	0.000201	0.000136	0.00875324
LPFHSTLTT	0	A0201	2023-05-11	1042276	9	binary	LPFHSTLTT	33202.8	43562.2	24155.8	23127.7	44815.7	41	26985.4	21040.3	15505.5	22047	26228	24311.5	25023.5	0.000482	0.000429	0.00375563
LPHVVFCHP	0	A0201	2023-05-11	1042276	9	binary	LPHVVFCHP	43753.5	641372	25228.5	330648	658309	71	34053.1	50000	19971.3	26277	39331.2	36086	35513.9	1.2	2.2	0.000831251
LPSFPTQRT	1	A0201	2023-05-11	1042276	9	binary	LPSFPTQRT	41142.9	570309	38514.2	601518	617206	70	34053.1	50000	20401.6	28174	37919.6	37624.6	39379.3	0.000149	6.8	0.00115363
LPTLSFPDP	0	A0201	2023-05-11	1042276	9	binary	LPTLSFPDP	43478.8	1.49661e+06	37342.3	791552	1.60114e+06	79	34610.3	50000	23237.2	27522	42196	41030.4	39558.3	1.8	1.2	0.0013777
LPTTLFQPV	1	A0201	2023-05-11	1042276	9	binary	LPTTLFQPV	19442.2	5689.97	14827.4	1354.17	5500.85	19	17505.3	3725.78	6660.5	15647	17922.9	15832.8	12182.4	0.000177	0.00026	0.35353
LQAVRKYSP	1	A0201	2023-05-11	1042276	9	binary	LQAVRKYSP	34074.1	35818.7	34814.6	80458.7	43095.3	58	27426.9	5267.25	18751.6	21945	34871.5	32575.5	31710.9	6.5	0.00024	0.000791586
LQFLIPRLP	1	A0201	2023-05-11	1042276	9	binary	LQFLIPRLP	26994.5	23073.3	14261.7	30031.4	24798.8	31	21500.6	5324.55	16270.1	17106	17447.8	17397.1	15073.4	0.00112	0.00226	0.0179048
LQSSSFIFH	1	A0201	2023-05-11	1042276	9	binary	LQSSSFIFH	21789.1	17705.6	20007.7	2631.33	18811.8	29	21154.5	9865.62	14915.1	20583	22519.7	22791	21230.1	0.000308	0.000609	0.0126458
LRPQNLYTL	1	A0201	2023-05-11	1042276	9	binary	LRPQNLYTL	21522.5	15314.8	18395.6	2827.22	15255.6	31	20589.9	2145.7	6006.38	19775	21779.2	22029.5	19154.2	0.00374	0.00819	0.237438
LSFPDPGLR	1	A0201	2023-05-11	1042276	9	binary	LSFPDPGLR	34686	134002	33858.8	129703	143361	62	30561	50000	20764	26969	29464.5	27586.1	27140.6	0.000356	0.000914	0.0117253
LSHGLIQYS	0	A0201	2023-05-11	1042276	9	binary	LSHGLIQYS	30425	51535.9	20440.8	11844.9	50168.4	35	26695	12249.1	12279.4	23429	25666.8	27464.9	25406.3	0.000177	0.000288	0.00402618
LSPPITWPL	1	A0201	2023-05-11	1042276	9	binary	LSPPITWPL	946.24	714.68	658.86	2366.78	653.78	5.5	1196.26	405.44	899.966	1518	655.2	972.3	1096.29	0.0291	0.0328	0.669144
LTAWQHGLL	0	A0201	2023-05-11	1042276	9	binary	LTAWQHGLL	8271.74	5547.66	15400.1	15138	5935.13	27	9602.34	1904.94	11033.2	11082	8099.4	9227.3	9989.03	0.00193	0.00113	0.188162
LTNVPYKRI	0	A0201	2023-05-11	1042276	9	binary	LTNVPYKRI	27739.1	75528.4	27473.6	168184	85198.1	49	25703	6062.77	19568.8	23785	25507.1	26206.5	29820.5	0.00143	0.000438	0.00197778
LTPPITHTT	0	A0201	2023-05-11	1042276	9	binary	LTPPITHTT	11487.6	7854.35	12156.4	11859.2	8006.27	22	11986.9	2365.16	10388.4	12453	10711.3	9439.8	9997.69	0.0141	0.0357	0.0672847
LTTGALIIL	1	A0201	2023-05-11	1042276	9	binary	LTTGALIIL	5514.04	1866.85	2880.93	967.49	1851.1	12	4625.9	855.38	4510.64	3884	3840.8	3530.3	3840.42	0.0242	0.00982	0.482508
LTTPGLIWT	1	A0201	2023-05-11	1042276	9	binary	LTTPGLIWT	13396.2	4396.53	7160.69	4118.3	4031.16	17	11294.4	2314.53	10792.5	9510	6979.7	8271.8	9696.09	0.00568	0.00158	0.0681888
LVLQSSSFI	1	A0201	2023-05-11	1042276	9	binary	LVLQSSSFI	952.37	803.73	1088.06	358.29	809.9	6.5	878.83	186.04	853.736	810	1189.6	1438.1	1609.46	0.0187	0.0153	0.634777
LWGGSVVCM	1	A0201	2023-05-11	1042276	9	binary	LWGGSVVCM	28155.8	15962.8	17333.2	27022.5	16804.7	30	22818.9	5620.54	15392.2	18420	24954.1	26344.4	24652.4	0.000361	0.000241	0.0194988
LYKISLTTG	0	A0201	2023-05-11	1042276	9	binary	LYKISLTTG	41099.7	912242	32099.3	490637	975955	75	34798	50000	17898.7	29415	43320.6	41258.3	41016.2	2.1	7	0.000558869
LYQLSPPIT	0	A0201	2023-05-11	1042276	9	binary	LYQLSPPIT	36164.9	97973.8	34534.3	110734	105300	61	30396.1	39408.8	18918.4	25593	34953.9	36219.8	37126	0.000123	4.2	0.0044004
LYTLWGGSV	1	A0201	2023-05-11	1042276	9	binary	LYTLWGGSV	22406.4	13775.6	21874.1	5427.36	12895.3	37	20701.6	4727.1	10197.5	18989	20479.5	23169.9	21012.6	0.000289	7.3	0.039404
MAHFPGFGQ	1	A0201	2023-05-11	1042276	9	binary	MAHFPGFGQ	32202.6	392744	28991.7	165497	346282	65	28485.5	28485.5	14684	25168	28407.6	30518.7	29559.3	0.000209	6	0.00073015
MEPTLGQHL	1	A0201	2023-05-11	1042276	9	binary	MEPTLGQHL	34433.6	52132.7	26783.5	54396.7	45965.3	47	29425.3	7131.08	14191.5	24930	31936.8	30476.7	31647.2	0.000984	0.0012	0.0117278
MISRPCPKD	1	A0201	2023-05-11	1042276	9	binary	MISRPCPKD	38900	65329.6	37274.1	98247.1	94282.3	65	33324.1	4288.48	16584.3	28357	35454.7	37876.2	27880.8	2.1	5	0.000506076
MYLYQLSPP	1	A0201	2023-05-11	1042276	9	binary	MYLYQLSPP	34751	25592.3	29609.2	48244.4	27128.8	32	24614.3	4830.5	12337.7	17422	25577.6	24903.1	22957.1	2.7	3.1	0.00261787
NDHEPQISP	1	A0201	2023-05-11	1042276	9	binary	NDHEPQISP	46075.9	1.33079e+06	40588	1000000	1.71961e+06	79	35946.1	50000	24373.1	28119	46496.1	44562.8	43881.5	8.3	8.1	0.000331653
NEKEADDND	0	A0201	2023-05-11	1042276	9	binary	NEKEADDND	48782.7	2.75493e+07	45373.4	1000000	2.96777e+07	99	37944.3	50000	25538.7	29331	48921.7	47973.5	47920.6	4	0	0.000362296
NGYMEPTLG	1	A0201	2023-05-11	1042276	9	binary	NGYMEPTLG	44075.7	574262	35645.9	316592	548820	70	35367.4	39408.8	18400	28570	40381.2	39002.4	36991.7	8.3	1.1	0.000227918
NIPISLLFN	1	A0201	2023-05-11	1042276	9	binary	NIPISLLFN	28993.6	51535.9	20923.4	23923.4	53509.4	40	27279	4151.52	17035.9	25557	33649.1	32848.4	29345.8	4.6	3.2	0.0034836
NIPPSFLQA	1	A0201	2023-05-11	1042276	9	binary	NIPPSFLQA	5152.71	4376.33	8669.71	3361.1	4409.91	18	6903.33	487.32	9144.06	9208	3589.1	3364.6	3035.75	0.0709	0.128	0.785884
NLHLLFEEY	0	A0201	2023-05-11	1042276	9	binary	NLHLLFEEY	21132.7	21043.1	12647.2	4497.34	23143.5	23	21617.2	6978.43	15122.3	22181	18305.5	18948.8	19642.2	0.0049	0.00277	0.02001
NLYTLWGGS	1	A0201	2023-05-11	1042276	9	binary	NLYTLWGGS	13374.8	7296.42	10386.1	1182.28	7268.25	21	14175.5	618.28	5365.03	15025	10803.5	9259.1	8778.36	0.00157	0.000406	0.0155694
NVPYKRIEE	1	A0201	2023-05-11	1042276	9	binary	NVPYKRIEE	43652.8	1.25924e+06	41327.1	1000000	969237	79	35752.1	34986.8	24682.4	29483	41337.4	41416.7	40318.8	5.8	5.8	0.000780296
PCPKDGQPS	1	A0201	2023-05-11	1042276	9	binary	PCPKDGQPS	48146.6	1.3065e+07	44879.3	1000000	1.49427e+07	96	38565.1	50000	22987.3	30568	48413	47483.4	46146.8	1	1	0.00117856
PDPGLRPQN	0	A0201	2023-05-11	1042276	9	binary	PDPGLRPQN	48266.1	2.60082e+07	46091.4	1000000	3.75344e+07	99	39408.8	50000	25151.3	32090	49272.3	48606.7	48473.8	1	0	0.00174935
PEDCLPTTL	1	A0201	2023-05-11	1042276	9	binary	PEDCLPTTL	40001.2	118062	32976.2	29959	102667	64	32259.8	25017	19133.5	26183	39986.5	38111.7	38313.1	0.000535	0.000143	0.002143
PEHQITWDP	0	A0201	2023-05-11	1042276	9	binary	PEHQITWDP	47243.1	6.21026e+06	37469.8	1000000	5.90786e+06	79	37132	50000	22137	29158	48014	46778.1	47109.8	4	1	0.000446368
PFHSTLTTP	0	A0201	2023-05-11	1042276	9	binary	PFHSTLTTP	45269	1.76242e+06	36944.9	942423	1.88118e+06	78	37739.6	41599.4	16680.6	31464	43808.5	43501.9	41174	2.6	3.5	0.000394006
PFRNGYMEP	1	A0201	2023-05-11	1042276	9	binary	PFRNGYMEP	45998.2	3.9094e+06	41536	1000000	4.12506e+06	89	37333.4	50000	24056.9	30274	46123.3	45273.4	44363.2	1.1	4	0.000180583
PGELEPPSE	1	A0201	2023-05-11	1042276	9	binary	PGELEPPSE	48977.8	1.3903e+08	42758.5	1000000	8.75851e+07	96	40053.6	50000	23970.2	32646	48071.2	47581.6	47528.1	4	2	0.00337625
PGFGQSLLF	1	A0201	2023-05-11	1042276	9	binary	PGFGQSLLF	36482.5	845493	28203	233099	836431	73	31912.6	47882.2	20531.5	27779	35421.4	34061.6	34396	0.000256	0.000103	0.000199578
PGLIWTFTD	1	A0201	2023-05-11	1042276	9	binary	PGLIWTFTD	44974.6	495576	34620.4	85770.8	562898	68	35752.1	24747.8	18467.2	28483	43542.9	42451.1	41845.9	2	1	0.000387582
PGLRPQNLY	1	A0201	2023-05-11	1042276	9	binary	PGLRPQNLY	44036.1	2.07544e+07	43110.7	1000000	2.29314e+07	97	36337.1	50000	22493.4	30210	43339.4	44155.8	43493.4	3.8	3.6	0.000267914
PGQLGAFLT	1	A0201	2023-05-11	1042276	9	binary	PGQLGAFLT	43363.3	547155	33099.2	154554	542538	64	33869.4	31740.5	19032.6	26529	42012	39045.4	40054	3.2	3	0.00119133
PHVVFCHPG	0	A0201	2023-05-11	1042276	9	binary	PHVVFCHPG	45938.5	2.6614e+06	32318.5	813939	2.78247e+06	62	34798	50000	17502	26444	44088.1	43289.2	42360.2	0	0	0.00037539
PIDGRVIGS	0	A0201	2023-05-11	1042276	9	binary	PIDGRVIGS	38414	69200.6	30811.3	34398.1	76459.2	44	32610.7	5805.97	19641.4	27440	35905.6	35424.1	34117.6	0.000488	0.000134	0.00123915
PISGGLCSA	0	A0201	2023-05-11	1042276	9	binary	PISGGLCSA	16202.3	6762.54	16164.8	630.92	6783.13	28	16673.4	912.75	10500.8	17209	13920.1	15718.5	13451.7	0.00286	0.00106	0.00720506
PISLLFNEK	1	A0201	2023-05-11	1042276	9	binary	PISLLFNEK	40963.4	390940	29885.4	166525	393034	65	35752.1	50000	20898.6	31144	34095.9	33935	32985.5	0.000106	8	0.00138292
PITHTTPNI	0	A0201	2023-05-11	1042276	9	binary	PITHTTPNI	23412.4	20096	26321.8	15796.1	20721.9	33	20926.8	1469.28	11067.6	18708	24532.7	24128.9	23260.9	0.00184	0.000763	0.00202388
PITWPLLPH	0	A0201	2023-05-11	1042276	9	binary	PITWPLLPH	35076.2	413152	30123	159082	409666	56	32610.7	46352.9	18561.4	30292	37818.4	38507.6	33346.8	2.1	6.3	0.00260714
PKDGQPSLV	1	A0201	2023-05-11	1042276	9	binary	PKDGQPSLV	44113.8	67625.4	37513.6	19432.1	78782.5	43	34423.5	12517	16881.6	27122	44642	44251	44072.8	6.4	3.9	0.00149124
PLLPHVVFC	0	A0201	2023-05-11	1042276	9	binary	PLLPHVVFC	5054.97	2323.33	6842.65	524.21	2688	13	6262.79	409.85	5843.79	7744	3449.6	2963.7	1887.83	0.0815	0.12	0.164361
PMISRPCPK	0	A0201	2023-05-11	1042276	9	binary	PMISRPCPK	34474.6	37941.1	34544.8	8633.14	35680.4	37	30232.1	7208.66	19345.2	26502	32966.6	29905.4	26067.6	9.3	8.5	0.000884131
PNIPPSFLQ	1	A0201	2023-05-11	1042276	9	binary	PNIPPSFLQ	44116.2	4.92164e+06	40467.8	417172	3.65957e+06	90	35752.1	50000	20962.2	29083	45303.3	44162.5	44268.8	1.7	9	0.00089114
PPITHTTPN	0	A0201	2023-05-11	1042276	9	binary	PPITHTTPN	45827.3	2.50098e+06	45517	1000000	2.67565e+06	86	35176.6	50000	24499.1	26847	47634.2	46106.3	45311.6	2	0	0.000478311
PPITWPLLP	1	A0201	2023-05-11	1042276	9	binary	PPITWPLLP	44902.1	800037	35585.4	258148	800627	74	33869.4	50000	19283.1	25517	43911	42416.2	41722.9	2.5	1.5	0.00115502
PPSEKHFRE	0	A0201	2023-05-11	1042276	9	binary	PPSEKHFRE	47091	1.3903e+07	44032.8	1000000	1.09001e+07	97	37333.4	50000	26002.7	29841	46854.7	46035.1	46370	7	3	0.000378763
PPSFLQAVR	0	A0201	2023-05-11	1042276	9	binary	PPSFLQAVR	44163.5	8.65187e+06	41333.4	1000000	1.10263e+07	92	35946.1	50000	22950.4	29245	43344.5	41810.6	43485	3.2	4	0.00113732
PQISPGELE	1	A0201	2023-05-11	1042276	9	binary	PQISPGELE	44962.4	5.35932e+06	41325.8	1000000	4.21143e+06	91	35752.1	40708.9	23333.4	28496	40713.8	41760.4	39713.9	5.4	9.1	0.000834865
PQNLYTLWG	1	A0201	2023-05-11	1042276	9	binary	PQNLYTLWG	42386.8	115907	29485.5	32838.6	118421	50	30893.4	20149.1	19698.7	22516	40998	41218.2	39818.1	6	0	0.000663877
PRLPSFPTQ	1	A0201	2023-05-11	1042276	9	binary	PRLPSFPTQ	46054	6.66976e+06	41220.9	730840	5.88071e+06	92	37535.9	50000	23697	30824	46166.7	45137.4	44890	3.1	1.5	0.000893111
PSEKHFRET	0	A0201	2023-05-11	1042276	9	binary	PSEKHFRET	46630.1	3.62335e+06	42397.8	1000000	3.61768e+06	95	35752.1	50000	24266.8	27269	45697.6	44210.3	43822.7	8	1.1	0.000315081
PSFLLSHGL	1	A0201	2023-05-11	1042276	9	binary	PSFLLSHGL	21731.2	22967.3	18675.8	18558.6	25493.5	32	20368.3	2216.49	10422.2	19160	18299.4	18176.8	18184.3	0.00128	0.000726	0.00592
PSFLQAVRK	0	A0201	2023-05-11	1042276	9	binary	PSFLQAVRK	42943.1	4.63564e+06	32759.3	1000000	4.7362e+06	63	35367.4	50000	20739	29244	39685.6	39432.2	38560.1	6	4.2	0.000446676
PSFPTQRTS	1	A0201	2023-05-11	1042276	9	binary	PSFPTQRTS	45284.7	2.11402e+06	41668.8	1000000	2.28786e+06	84	36931.7	50000	21573.5	29922	43484.5	41709	40882.8	5.1	9.7	0.000266922
PSLVLQSSS	1	A0201	2023-05-11	1042276	9	binary	PSLVLQSSS	43692.9	1.16442e+06	42102.1	528422	1.35653e+06	78	34798	50000	21263.5	27498	43117.7	41087.2	40497.6	1	6	0.000445996
PTLGQHLPT	1	A0201	2023-05-11	1042276	9	binary	PTLGQHLPT	32433.7	88127.2	35205.9	164740	104335	47	28178.9	9550.53	17602.7	24469	31378.9	28483.6	29045.4	0.000134	5	0.00127779
PTLSFPDPG	1	A0201	2023-05-11	1042276	9	binary	PTLSFPDPG	41849.1	156715	37239	97269.9	162716	54	32787.6	26123.5	17112.7	25617	41756.8	41300.3	36066.4	1	5	0.000681828
PTQRTSKTL	1	A0201	2023-05-11	1042276	9	binary	PTQRTSKTL	41320.4	358187	39239.4	222168	439977	86	35367.4	18082.8	23057.1	30467	39707.5	39475.3	38140.6	8.7	0.000195	0.000329877
PTTLFQPVR	0	A0201	2023-05-11	1042276	9	binary	PTTLFQPVR	42595.5	1.23058e+06	40289.6	1000000	1.51158e+06	78	35367.4	50000	22978.6	29269	39237.7	39863.3	38358.7	2.7	3	0.00123117
PVRAPVTLT	0	A0201	2023-05-11	1042276	9	binary	PVRAPVTLT	39764.2	366530	36018.5	230262	391228	64	34237.8	32085.8	21565.4	29501	37996.9	36867.8	37795.1	0.000216	0.000168	0.000950263
PVTLTAWQH	0	A0201	2023-05-11	1042276	9	binary	PVTLTAWQH	40826.3	1.39672e+06	33461.1	1000000	1.49427e+06	66	36337.1	50000	22281.7	32400	41762.7	43020.3	39652.5	1.4	3.4	0.000561908
PVYVFGDCV	0	A0201	2023-05-11	1042276	9	binary	PVYVFGDCV	11988.4	9797.38	12840.1	4813.49	9827.2	23	13141.6	735.14	11153.9	14444	10129	10858.3	11240.8	0.00298	0.000702	0.016282
PYKRIEELL	1	A0201	2023-05-11	1042276	9	binary	PYKRIEELL	43566	1.35242e+06	37902.8	1000000	1.5611e+06	79	36732.4	50000	17734.9	30916	42188.7	39878.4	41190.1	9.5	4	0.000314122
QAVRKYSPF	0	A0201	2023-05-11	1042276	9	binary	QAVRKYSPF	28145.7	331215	34520.1	1000000	361768	63	25842.4	50000	22091.5	23756	31414.9	29791.4	33271.5	0.000123	3.7	0.000350115
QFLIPRLPS	1	A0201	2023-05-11	1042276	9	binary	QFLIPRLPS	35537.3	478751	30656	563856	584023	60	31061	47882.2	18094.2	27250	33059.4	33063	30253.7	7.2	3.9	0.00101637
QGDWCPISG	1	A0201	2023-05-11	1042276	9	binary	QGDWCPISG	42213.8	181180	32691.6	145142	165360	56	31740.5	50000	18273	23997	42820.1	39912.9	39364.8	2.6	5	0.000283318
QHGLLPFHS	0	A0201	2023-05-11	1042276	9	binary	QHGLLPFHS	44114.3	684085	31074.8	76439.2	742045	72	33869.4	50000	20671.7	25984	41179.8	39650.8	39950.1	3.2	1.3	0.000764079
QHLPTLSFP	0	A0201	2023-05-11	1042276	9	binary	QHLPTLSFP	40851.9	375933	33137.9	100162	376210	64	33144.3	18082.8	19927.9	27003	37127.2	37770.2	37846.3	2.9	4.5	0.00117271
QISPGELEP	0	A0201	2023-05-11	1042276	9	binary	QISPGELEP	37687.3	44168.2	30118.1	129575	47580.6	38	30396.1	6195.39	15271.3	24480	36530.3	35529.6	33112.4	0.000397	0.00123	0.00370416
QITWDPIDG	1	A0201	2023-05-11	1042276	9	binary	QITWDPIDG	41315.1	94430	33551.7	141097	92348.5	62	31740.5	18478.4	17597.7	24557	43442.7	43306.5	39444.2	2.2	8	0.000228181
QLGAFLTNV	1	A0201	2023-05-11	1042276	9	binary	QLGAFLTNV	10.81	79.45	32.14	6.51	82.88	1.4	18.97	31.89	27.7826	33	13.8	12.3	12.37	0.816	0.737	0.998148
QLSPPITWP	0	A0201	2023-05-11	1042276	9	binary	QLSPPITWP	19331.7	6593.41	17597.8	3887.3	7135.59	20	19824.8	719.41	9625.8	20283	14523.9	13198.9	11474.2	0.01	0.0271	0.191525
QNLYTLWGG	1	A0201	2023-05-11	1042276	9	binary	QNLYTLWGG	36009.5	142926	27729.8	26948	124288	52	25564.3	7366.35	14426.1	18077	38105.6	34221.5	30405.6	4	3	0.00115839
QPSLVLQSS	1	A0201	2023-05-11	1042276	9	binary	QPSLVLQSS	41489.8	714677	28458.7	117644	824955	51	32965.5	50000	19172	26069	40942.6	39466.8	39680	4.7	2.8	0.0014924
QPVRAPVTL	0	A0201	2023-05-11	1042276	9	binary	QPVRAPVTL	29575.9	94647.7	29661.2	47357	106520	54	27875.7	28178.9	17025.9	26508	34169	32466.4	31979	0.00106	0.0017	0.000568928
QRTSKTLKV	0	A0201	2023-05-11	1042276	9	binary	QRTSKTLKV	36324.9	78543.4	32869.7	18155.6	84611.6	45	30232.1	13356.6	17608.3	25215	40526.5	35883.9	36231.9	0.000812	0.0012	0.0166611
QSLLFGYPV	1	A0201	2023-05-11	1042276	9	binary	QSLLFGYPV	502.52	988.8	1491.68	735.67	980.46	5.4	696.43	340.99	177.306	964	360.9	329.2	501.26	0.0128	0.00504	0.397723
QSSSFIFHK	1	A0201	2023-05-11	1042276	9	binary	QSSSFIFHK	31241.3	71467.7	23307.5	10435.8	65377.8	40	25703	29425.3	15375.3	21076	26998.5	25417.6	24406.9	0.000255	0.000441	0.00502643
QTKAYHPSF	0	A0201	2023-05-11	1042276	9	binary	QTKAYHPSF	29671.1	167537	34405.7	92067.6	182150	54	26407.7	50000	23996.1	23329	32990.1	32647.8	35143.1	0.000477	0.000396	0.000238171
QYSSFHNLH	0	A0201	2023-05-11	1042276	9	binary	QYSSFHNLH	40827.1	1.46592e+06	37445.1	731098	1.73552e+06	79	33686.6	50000	23632.7	27738	42935.6	41883.5	42002	3.7	4.1	0.000369626
RAPVTLTAW	1	A0201	2023-05-11	1042276	9	binary	RAPVTLTAW	29398.9	103779	25431.6	526202	116797	49	28485.5	36931.7	17123.6	27712	30446.8	30208.8	30133.5	0.000677	0.000572	0.00122085
RHALLATCP	1	A0201	2023-05-11	1042276	9	binary	RHALLATCP	43286.4	1.15109e+06	35725.5	1000000	1.14665e+06	73	34423.5	50000	18947.6	27322	40877.1	40545.8	38162.5	7	1.3	0.000295932
RIEELLYKI	1	A0201	2023-05-11	1042276	9	binary	RIEELLYKI	297.36	532.24	703.88	581.92	446.1	4.9	379.96	143.49	480.406	485	373.5	559.5	504.73	0.276	0.27	0.871393
RKYSPFRNG	1	A0201	2023-05-11	1042276	9	binary	RKYSPFRNG	43123.3	1.27971e+06	38089.5	1000000	1.36908e+06	79	34053.1	37739.6	22662.8	27120	43027.7	41890.3	41895.8	3.1	9	0.000143863
RLHRHALLA	1	A0201	2023-05-11	1042276	9	binary	RLHRHALLA	1169.59	783.63	1475.27	242.97	855.91	6.5	1501.43	218.82	1460.74	1921	1153.5	1655.1	923.84	0.0571	0.0643	0.299985
RLPSFPTQR	0	A0201	2023-05-11	1042276	9	binary	RLPSFPTQR	17008.9	6110.97	19920	2963.34	6957.13	25	19191.6	6755.55	10175.7	21683	16989.7	18573.2	13174.7	0.00636	0.0376	0.0553484
RNGYMEPTL	1	A0201	2023-05-11	1042276	9	binary	RNGYMEPTL	25169.6	67937.6	31230.2	43425.2	55135.3	43	23444.6	4727.1	17463.3	21756	33241.3	30770.3	27349	0.00044	0.000632	0.00112399
RPCPKDGQP	1	A0201	2023-05-11	1042276	9	binary	RPCPKDGQP	45535.7	7.96361e+06	43229.8	1000000	7.4547e+06	94	36141.1	50000	24999.6	28679	46644.7	45575.6	44819.6	8	2.1	0.000206196
RPQNLYTLW	1	A0201	2023-05-11	1042276	9	binary	RPQNLYTLW	35352.1	382041	32576.9	603855	430953	65	30232.1	50000	21161.1	25778	33990.1	34260	36539.4	0.000408	0.000128	0.000580185
RTSKTLKVL	0	A0201	2023-05-11	1042276	9	binary	RTSKTLKVL	17774.4	13967.2	18154.8	46130.1	14670	31	17410.9	3033.45	11526	17093	17089.7	18271.7	17137.8	0.003	0.00519	0.0132816
RVIGSALQF	0	A0201	2023-05-11	1042276	9	binary	RVIGSALQF	11720.2	19911.8	15510.3	100515	18682.3	30	14407.5	3454.02	12724.4	17715	10407.4	10196.5	10105.9	0.0432	0.0278	0.034406
SALQFLIPR	1	A0201	2023-05-11	1042276	9	binary	SALQFLIPR	21123.1	8592.31	12105	7630.49	9625.65	22	19824.8	17316.9	12254.8	18623	14301.1	13728.6	17285.9	0.00108	0.000494	0.0158744
SARLHRHAL	0	A0201	2023-05-11	1042276	9	binary	SARLHRHAL	22007.8	53224.3	27807	197511	65077.4	50	23192.3	26695	19774.6	24505	32603.3	28411	28074.9	0.000917	0.000966	0.000381214
SEKHFRETE	1	A0201	2023-05-11	1042276	9	binary	SEKHFRETE	46215.7	5.83593e+07	41481.7	1000000	3.81443e+07	96	38774.3	50000	23992.9	32267	45607.2	44026.6	43980.4	2.4	1.2	0.000471788
SFHNLHLLF	0	A0201	2023-05-11	1042276	9	binary	SFHNLHLLF	19681.8	154565	21376.5	236574	161968	53	22818.9	27575.7	16500.8	26472	20001.4	19389.7	20002.1	0.00396	0.00134	0.00132482
SFIFHKFQT	1	A0201	2023-05-11	1042276	9	binary	SFIFHKFQT	21571	22341.4	27898.9	46610.8	23573.8	50	20368.3	3567.97	10643.6	19256	17766.9	17211.2	18950.2	0.00287	0.000542	0.00371383
SFLLSHGLI	0	A0201	2023-05-11	1042276	9	binary	SFLLSHGLI	13811.1	23994.4	19745.1	35072	25788.7	33	16946.2	2240.61	11982	20861	16343.5	17076	16031.4	0.00136	0.000228	0.00429838
SFLQAVRKY	0	A0201	2023-05-11	1042276	9	binary	SFLQAVRKY	36887.7	511811	30213.1	1000000	552624	56	33144.3	50000	19117.3	29793	34456.7	37036.9	36958	0.00152	0.000533	0.000209713
SFPDPGLRP	1	A0201	2023-05-11	1042276	9	binary	SFPDPGLRP	43461	597187	39015.9	1000000	625792	85	36534.2	22695.8	19745.6	30580	39474.5	37809.4	34853	0.000899	0.00247	0.00104144
SFPTQRTSK	1	A0201	2023-05-11	1042276	9	binary	SFPTQRTSK	44835.6	1.97747e+06	44223.8	1000000	2.14501e+06	99	37739.6	50000	23885.8	31669	41919.3	41701.3	41686	5.9	0.000101	0.000155799
SGGLCSARL	0	A0201	2023-05-11	1042276	9	binary	SGGLCSARL	29689.4	31196.8	17864.5	12356	31219.8	35	24882.1	4625.9	17980.9	20906	25500.5	24702.3	24142.4	0.000179	0.000209	0.000716129
SHGLIQYSS	0	A0201	2023-05-11	1042276	9	binary	SHGLIQYSS	38375.3	372486	34140.2	63333.8	387641	64	31912.6	50000	21408.2	26404	37897.1	36378.8	35797	7	3.2	0.000519527
SKTLKVLTP	1	A0201	2023-05-11	1042276	9	binary	SKTLKVLTP	45347.9	873193	31015	1000000	904545	63	36141.1	50000	19489.9	28939	43980.4	43344.5	43021.2	1.9	5.1	0.0012672
SLLFGYPVY	1	A0201	2023-05-11	1042276	9	binary	SLLFGYPVY	13515.2	3155.8	8540.76	1584.05	3299.36	15	13501.9	1304.42	3061.75	13553	11572.4	12159.2	12536.4	0.0177	0.0032	0.0707877
SLLFNEKEA	1	A0201	2023-05-11	1042276	9	binary	SLLFNEKEA	3243.57	1033.02	3224.99	381.58	1115.4	7.8	3049.9	241.2	2388.86	2875	3743.3	3290.8	2559.63	0.0784	0.063	0.341854
SLTTGALII	1	A0201	2023-05-11	1042276	9	binary	SLTTGALII	1363.48	492.16	785.45	176.68	493.66	4.7	1050.6	246.48	1099.49	810	956.6	1146	1642.8	0.186	0.0396	0.622238
SLVLQSSSF	1	A0201	2023-05-11	1042276	9	binary	SLVLQSSSF	9042.69	6238.93	10705.6	2390.96	6877.49	20	12117.3	1121.07	13473.9	16274	10822.8	10604.4	10665.9	0.0178	0.0139	0.019592
SPFRNGYME	1	A0201	2023-05-11	1042276	9	binary	SPFRNGYME	41908	2.13359e+06	38321.8	1000000	1.58646e+06	83	34986.8	49461.9	24103.3	29266	39032.4	38637.4	39222	8.5	1.7	0.000184122
SPGELEPPS	0	A0201	2023-05-11	1042276	9	binary	SPGELEPPS	42065.6	144914	37778.4	92922.6	147038	53	33144.3	50000	22216.9	26053	43375.9	40970.5	40816.6	4.1	1.8	0.0018306
SPPITWPLL	1	A0201	2023-05-11	1042276	9	binary	SPPITWPLL	18206.9	29587.6	18126	9453.58	30509.1	34	20589.9	8297.38	14925.5	23156	22251.1	18686.1	21779.9	0.00259	0.00146	0.00191795
SRPCPKDGQ	0	A0201	2023-05-11	1042276	9	binary	SRPCPKDGQ	47325.4	4.03748e+07	44542.1	1000000	3.57627e+07	100	38565.1	50000	21420.9	31536	46556	46511.7	46447.3	8	3	0.000374478
SSFHNLHLL	0	A0201	2023-05-11	1042276	9	binary	SSFHNLHLL	1169.56	1140.54	1369.06	1207.61	1184.21	7.8	1362.11	263.01	1168.09	1578	1045.2	1360.9	1477.7	0.0693	0.0924	0.524672
SSFIFHKFQ	0	A0201	2023-05-11	1042276	9	binary	SSFIFHKFQ	33613.1	780028	23244.5	291626	673643	65	30893.4	49461.9	15700.2	28335	30483	31566.5	32993.7	6.4	4.5	0.000307592
SSSFIFHKF	1	A0201	2023-05-11	1042276	9	binary	SSSFIFHKF	19975.9	66391.1	20703.2	150805	67675.3	43	21040.3	13070.7	15138.7	22252	19380.9	20752.7	22520.4	0.00174	0.00225	0.0190777
STLTTPGLI	1	A0201	2023-05-11	1042276	9	binary	STLTTPGLI	10301.4	4286.57	8964.37	2235.17	4329.42	18	8297.38	1534.27	7638.26	6668	9233.4	10358.5	10494.6	0.00709	0.00286	0.013149
SVVCMYLYQ	1	A0201	2023-05-11	1042276	9	binary	SVVCMYLYQ	26245.1	44270.1	15414.8	4951.42	30579.5	39	20813.9	4576.12	11044.7	16507	21717.1	24417.2	22048.6	4.1	1.8	0.00408579
TAWQHGLLP	0	A0201	2023-05-11	1042276	9	binary	TAWQHGLLP	33444.4	81867.2	23468.4	86441.4	88803.5	46	29108.6	11604	13005.8	25192	24821	23448.9	23246	0.00105	0.00102	0.00293791
TCPEHQITW	1	A0201	2023-05-11	1042276	9	binary	TCPEHQITW	40511.6	267368	33919.6	131538	296094	60	32259.8	50000	24014.5	25554	40761.4	37138	36981.6	0.000418	0.00134	0.000279143
TDGTPMISR	0	A0201	2023-05-11	1042276	9	binary	TDGTPMISR	43730.8	1.47269e+06	38269.6	1000000	2.08176e+06	80	34986.8	50000	25004.4	28012	43528.3	41952	43943.8	0.000133	4.1	0.000286629
TFTDGTPMI	0	A0201	2023-05-11	1042276	9	binary	TFTDGTPMI	15596.2	5225.29	14435.4	6559.86	4660.47	18	14099.1	1785.2	4783.63	12842	9672.5	11274.5	13510.8	0.0287	0.00816	0.0377509
TGALIILPE	1	A0201	2023-05-11	1042276	9	binary	TGALIILPE	40094.8	685662	22761.5	109919	430953	39	33324.1	22209.9	18161	27716	28336.7	30660	29054.8	5.7	5.8	0.00101983
THTTPNIPP	0	A0201	2023-05-11	1042276	9	binary	THTTPNIPP	45607.7	2.30733e+06	41807.5	1000000	2.27211e+06	85	35176.6	50000	23365	26978	42578.5	41404.1	41837.8	2.1	1.8	0.0004182
TKAYHPSFL	0	A0201	2023-05-11	1042276	9	binary	TKAYHPSFL	30614.6	15707.6	29599.6	7829.51	16271.6	43	24349.4	7054.34	13721.2	19398	32299.6	31948.2	33303.2	0.000347	0.000212	0.00477353
TLFQPVRAP	0	A0201	2023-05-11	1042276	9	binary	TLFQPVRAP	23603.9	15279.5	16636.7	22173.5	16727.5	27	22330.4	598.54	8458.86	21044	13085.9	11600.4	9289.53	0.0189	0.0612	0.122594
TLGQHLPTL	1	A0201	2023-05-11	1042276	9	binary	TLGQHLPTL	86.99	223.93	90.63	43.11	235.2	3	75.79	48.63	73.6586	66	89.9	53.1	57.25	0.803	0.871	0.978749
TLKVLTPPI	0	A0201	2023-05-11	1042276	9	binary	TLKVLTPPI	1023.76	674.7	557.46	245.92	684.59	3	979.25	296.25	676.853	929	542.7	591	638.54	0.062	0.0442	0.672382
TLSFPDPGL	1	A0201	2023-05-11	1042276	9	binary	TLSFPDPGL	703.51	781.83	630.33	259.18	877.87	6.5	780.22	135.94	1840.91	866	297.5	263.6	257.81	0.522	0.4	0.68475
TLTAWQHGL	0	A0201	2023-05-11	1042276	9	binary	TLTAWQHGL	82.98	137.12	81.39	13.45	132.26	2.1	65.13	86.29	233.01	51	104	98.7	83.24	0.453	0.526	0.970001
TLTTPGLIW	1	A0201	2023-05-11	1042276	9	binary	TLTTPGLIW	28717.6	48990.3	23685.8	32631.5	57204.5	40	29108.6	9972.95	17814.9	29492	25682.1	26829.3	27107.4	0.00284	0.00148	0.0180311
TLWGGSVVC	1	A0201	2023-05-11	1042276	9	binary	TLWGGSVVC	1275.56	764.03	1269.37	399.87	927.75	6.4	1999.98	289.91	2123.77	3126	661.3	573.7	654.04	0.356	0.204	0.85353
TNIPISLLF	0	A0201	2023-05-11	1042276	9	binary	TNIPISLLF	25673.2	162222	20248.4	88786.9	127183	49	24349.4	21500.6	15374.3	23201	26330.4	25946.6	26393.4	0.00264	0.00103	0.00381094
TNVPYKRIE	1	A0201	2023-05-11	1042276	9	binary	TNVPYKRIE	46500.1	2.76128e+07	45297.4	1000000	1.64221e+07	99	37535.9	50000	24094.7	30400	46570.1	45885.9	45215.6	4	5	0.000259132
TPGLIWTFT	0	A0201	2023-05-11	1042276	9	binary	TPGLIWTFT	36403.2	247805	23923.5	221187	234115	59	29906.7	50000	17414.8	24352	36541.7	31476.4	31012.3	8.3	3.6	0.000699588
TPMISRPCP	1	A0201	2023-05-11	1042276	9	binary	TPMISRPCP	43462.4	853316	43310.8	748252	964784	75	34798	50000	24131.6	28015	44378.6	42487.8	41766.8	1	1.9	0.000355826
TPNIPPSFL	0	A0201	2023-05-11	1042276	9	binary	TPNIPPSFL	33713.6	104258	30664.3	49807.5	111283	57	30561	29425.3	18955.6	27480	31267.7	30289.4	31159.6	0.00115	0.0012	0.00121736
TPPITHTTP	0	A0201	2023-05-11	1042276	9	binary	TPPITHTTP	43788.1	5129913	41032.6	1000000	5.93513e+06	92	36534.2	50000	23205.5	30268	44533.9	43225.1	42335.5	2.6	7.1	0.00104099
TQRTSKTLK	1	A0201	2023-05-11	1042276	9	binary	TQRTSKTLK	41742.4	1.3903e+06	41480.8	1000000	1.5081e+06	93	34423.5	50000	22651.1	28635	39455.7	37397.3	38837.3	9.2	0.000189	0.000276056
TSKTLKVLT	1	A0201	2023-05-11	1042276	9	binary	TSKTLKVLT	41592.7	765791	36311.6	854542	802472	75	33144.3	50000	19181.5	26312	40065.3	37312	39069.1	6.5	7.9	0.000526607
TTGALIILP	1	A0201	2023-05-11	1042276	9	binary	TTGALIILP	33679	32817.8	18189.4	17320.4	32842	31	26985.4	5560.06	15181.3	21731	27047.1	26461.5	25719.1	0.000563	0.000481	0.00212368
TTLFQPVRA	0	A0201	2023-05-11	1042276	9	binary	TTLFQPVRA	15435.7	6936.01	13517	7373.12	7593.29	24	12860.2	2077.17	7093.91	10741	15347.2	15012.4	15865.1	0.00836	0.00747	0.0316476
TTPGLIWTF	1	A0201	2023-05-11	1042276	9	binary	TTPGLIWTF	7053.58	10165.1	11017.4	9465.03	10102.5	24	10757.6	3685.69	11942.7	16477	10678.5	9310.5	11493.6	0.0139	0.0129	0.0165034
TTPNIPPSF	0	A0201	2023-05-11	1042276	9	binary	TTPNIPPSF	23165.2	44474.4	25784.6	56114.5	44302.7	39	22695.8	15710.1	21288.4	22313	30372.1	28250.1	28324.5	0.0034	0.0067	0.00534972
TWDPIDGRV	1	A0201	2023-05-11	1042276	9	binary	TWDPIDGRV	17619.1	10546.5	23463.1	42001.9	12572.7	24	19611.4	2635.42	15168.7	21749	20630	17666.7	13788.1	0.0158	0.0103	0.0325451
TWPLLPHVV	0	A0201	2023-05-11	1042276	9	binary	TWPLLPHVV	21970.7	4910.32	17558.6	6299.28	5990.04	30	18780.8	2664.09	13082.8	16045	23272.2	21861.4	19463.7	0.00226	0.00414	0.0549813
VCMYLYQLS	0	A0201	2023-05-11	1042276	9	binary	VCMYLYQLS	34653	79087.9	19374	4942.8	83835.9	42	26551	26985.4	12034.6	20446	30403.6	27971.2	25193.3	3.6	3.1	0.0015275
VFCHPGQLG	0	A0201	2023-05-11	1042276	9	binary	VFCHPGQLG	41363.8	1.57076e+06	38436	1000000	1.53968e+06	83	35176.6	39837.5	21207.5	30005	40628.4	41109.1	38700.1	3.8	1.5	0.000226139
VFGDCVQGD	0	A0201	2023-05-11	1042276	9	binary	VFGDCVQGD	42908.7	116711	36796.8	157447	125727	50	35176.6	14722.7	18028.7	28763	41230.2	42454.3	41602.6	1.5	2	0.000256579
VIGSALQFL	0	A0201	2023-05-11	1042276	9	binary	VIGSALQFL	735.95	700.02	721.12	255.29	669.01	6	557.89	172.47	975.082	422	799.1	1050.5	982.75	0.0961	0.108	0.408489
VLQSSSFIF	1	A0201	2023-05-11	1042276	9	binary	VLQSSSFIF	1947.54	1380.73	5198.91	302.05	1410.68	13	3049.9	414.31	5840.97	4776	2276.7	2011.7	2267.97	0.0496	0.0243	0.255386
VLTPPITHT	0	A0201	2023-05-11	1042276	9	binary	VLTPPITHT	3519.47	1841.24	2996.85	1313.16	1825.7	12	3454.02	309.35	3520.02	3365	3189.8	2763.2	3009.88	0.251	0.27	0.30993
VPYKRIEEL	0	A0201	2023-05-11	1042276	9	binary	VPYKRIEEL	16239	10917.2	21049.4	9440.58	11440.1	24	18378.7	4625.9	14852.7	20891	21375.8	21205.8	19243.6	0.00674	0.018	0.00958173
VQGDWCPIS	0	A0201	2023-05-11	1042276	9	binary	VQGDWCPIS	18257.4	4467.97	15815.7	2034.69	4349.41	27	14963.6	3167.62	10826.8	12216	14886.2	18220.9	16491.8	0.000836	0.000802	0.0147395
VRAPVTLTA	0	A0201	2023-05-11	1042276	9	binary	VRAPVTLTA	27088.4	21732.5	19896.3	5151.64	21549.1	31	23192.3	9047.59	8313.35	20007	27472.4	25828.1	28162.5	0.00745	0.00144	0.00993106
VRKYSPFRN	0	A0201	2023-05-11	1042276	9	binary	VRKYSPFRN	46653.3	4.26688e+06	41734.7	1000000	4.51263e+06	90	36732.4	50000	23673.8	28848	47482.4	46972.4	46357.9	4	1	0.000395025
VTLTAWQHG	0	A0201	2023-05-11	1042276	9	binary	VTLTAWQHG	35175.8	73132.4	29345.2	150899	74204.5	54	28026.9	6755.55	14050.6	22537	35252.4	33722.7	31250.4	5.9	2.4	0.000258485
VVCMYLYQL	1	A0201	2023-05-11	1042276	9	binary	VVCMYLYQL	824.66	175.03	438.48	53.19	149.77	2.6	405.44	83.54	139.725	198	635.8	810	668.4	0.0182	0.0211	0.802291
VVFCHPGQL	0	A0201	2023-05-11	1042276	9	binary	VVFCHPGQL	2095.44	1641.01	4963.49	1903.65	1460.26	12	2551.25	437.34	3140.14	3092	2804.1	2779	3424.92	0.0355	0.0183	0.521189
VYVFGDCVQ	0	A0201	2023-05-11	1042276	9	binary	VYVFGDCVQ	43312.6	1.54209e+06	37266.8	1000000	1.23433e+06	81	35559.2	50000	21048.3	29086	38991	41722.9	42079.3	4.4	2	0.000207944
WCPISGGLC	1	A0201	2023-05-11	1042276	9	binary	WCPISGGLC	42087	2.57105e+06	30721.8	414506	3.065e+06	86	34610.3	50000	21538.4	28616	40429.8	39746.6	38795.7	2.3	1.1	0.000619364
WDPIDGRVI	0	A0201	2023-05-11	1042276	9	binary	WDPIDGRVI	43227.9	346027	35447.5	915229	433940	72	33869.4	50000	21951.1	26312	42288.8	41908	39640.5	0.000124	4.2	0.00189862
WGGSVVCMY	1	A0201	2023-05-11	1042276	9	binary	WGGSVVCMY	38552.6	479855	22019	80576	404045	51	31229.5	50000	20247.9	25414	35242.1	35099.8	34330.6	3.2	1.1	0.000233851
WPLLPHVVF	1	A0201	2023-05-11	1042276	9	binary	WPLLPHVVF	31688	901800	24232.7	1000000	967008	75	27575.7	50000	20872.4	24041	35480.4	32956.6	30534.2	0.000275	0.000182	0.00107636
WQHGLLPFH	0	A0201	2023-05-11	1042276	9	binary	WQHGLLPFH	17148.8	17143.9	19451.9	1428.27	18089.6	28	18082.8	7208.66	14976.6	19129	23685	23127.4	20636.3	0.000342	0.00064	0.010653
WTFTDGTPM	1	A0201	2023-05-11	1042276	9	binary	WTFTDGTPM	6957.77	3598.4	4417.29	12991	3559.84	15	5900.97	1347.45	6537.41	4982	3954.6	3867.4	4393.93	0.0105	0.00193	0.0760254
YHPSFLLSH	1	A0201	2023-05-11	1042276	9	binary	YHPSFLLSH	33330.2	166383	25789.3	3280.29	168434	46	29108.6	50000	20212	25413	38267.5	37644.5	36818.8	0.000117	0.000156	0.000573659
YKISLTTGA	1	A0201	2023-05-11	1042276	9	binary	YKISLTTGA	18733.1	2427.22	11326	877.36	2423.43	13	12117.3	1728.19	4842.98	7839	17154	19477.6	22007.1	0.00163	0.000496	0.0206962
YKRIEELLY	1	A0201	2023-05-11	1042276	9	binary	YKRIEELLY	38867.6	1.9866e+06	26456.3	1000000	2.10102e+06	76	33869.4	50000	21618.1	29278	40428	39340.6	39315.1	0.00062	0.000218	0.000569868
YLYQLSPPI	0	A0201	2023-05-11	1042276	9	binary	YLYQLSPPI	2.97	7.69	3.41	1.38	7.77	0.2	3.22	5.71	4.93172	3	4.1	3.8	4.71	0.835	0.686	0.997155
YMEPTLGQH	0	A0201	2023-05-11	1042276	9	binary	YMEPTLGQH	19412.8	24894.9	24524.2	6704.49	23037.2	42	22695.8	2968.51	12372.1	26483	29510.7	28960	22542.8	0.00109	0.00225	0.0972636
YPVYVFGDC	1	A0201	2023-05-11	1042276	9	binary	YPVYVFGDC	37492.5	260082	24120.8	65650.7	305091	60	29745.4	50000	19294.6	23603	33321.2	32015.3	33432.5	6.4	8	0.000286079
YQLSPPITW	0	A0201	2023-05-11	1042276	9	binary	YQLSPPITW	8174.94	2489.49	11899.8	2272.09	3002.13	15	10757.6	2607.06	11848.2	14094	8607.6	8768.7	10937.8	0.067	0.074	0.0295145
YSPFRNGYM	1	A0201	2023-05-11	1042276	9	binary	YSPFRNGYM	16434.8	20049.8	18907.2	39716.4	18725.3	32	17038.2	5997.52	13228	17675	18741.8	18269.1	17469	0.00123	0.000459	0.00147787
YSSFHNLHL	0	A0201	2023-05-11	1042276	9	binary	YSSFHNLHL	4493.16	1722.3	2610.33	1379.06	1751.58	9.9	4676.23	1391.91	962.717	4898	4368.9	3948.3	3791.25	0.02	0.0224	0.132416
YTLWGGSVV	1	A0201	2023-05-11	1042276	9	binary	YTLWGGSVV	160.47	255.33	390.59	668.97	253.76	3.3	175.29	166.96	512.056	191	188.9	312.1	517.26	0.151	0.0322	0.617585
YTNIPISLL	1	A0201	2023-05-11	1042276	9	binary	YTNIPISLL	1259.43	1156.41	2152.8	691.27	1271.83	7.9	1700.36	423.37	5587.32	2281	2026.9	2043.3	2512.3	0.111	0.0635	0.295273
YVFGDCVQG	0	A0201	2023-05-11	1042276	9	binary	YVFGDCVQG	12472.2	2898.08	5656.35	1707.18	2913.6	14	10757.6	932.72	2003.33	9266	9713.7	10442.6	6270.18	0.00619	0.00199	0.043184
ALNTLVKQL	1	A0201	2022-11-24	1041542	9	binary	ALNTLVKQL	559.09	601.33	1633.23	217.85	607.34	5.7	715.52	133.03	1194.54	916	754.2	815.6	563.85	0.451	0.657	0.949593
ALNTPKDHI	0	A0201	2022-11-24	1041542	9	binary	ALNTPKDHI	10786.5	2924.89	6841.24	2099.57	3254.09	15	8433.14	296.25	5127.02	6599	4916	6300.7	7468.68	0.0962	0.0716	0.107361
ALSKGVHFV	1	A0201	2022-11-24	1041542	9	binary	ALSKGVHFV	5.89	14.97	7.25	2.52	15.4	0.4	6.68	11.41	12.7735	7	10	8.9	8.9	0.94	0.953	0.996289
ALWEIQQVV	1	A0201	2022-11-24	1041542	9	binary	ALWEIQQVV	4.96	12.14	7.85	6.95	12.12	0.3	7.09	11.41	17.4268	10	7.2	8	5.73	0.963	0.982	0.999335
FIAGLIAIV	1	A0201	2022-11-24	1041542	9	binary	FIAGLIAIV	8.19	20.19	10.29	2.42	20.53	0.4	8.75	18.57	16.5431	9	8.6	8.5	6.61	0.821	0.641	0.985363
FLLNKEMYL	1	A0201	2022-11-24	1041542	9	binary	FLLNKEMYL	3.64	11.59	3.7	7.05	11.31	0.2	4.4	9.7	6.42693	5	2.7	2.6	2.67	0.99	0.98	0.999144
GLMWLSYFI	1	A0201	2022-11-24	1041542	9	binary	GLMWLSYFI	3.36	5.15	3.87	0.59	4.54	0.2	3.78	9.09	7.20763	4	4.5	4.2	3.98	0.637	0.432	0.995108
GMSRIGMEV	1	A0201	2022-11-24	1041542	9	binary	GMSRIGMEV	53.55	115.37	50.61	38.71	125.44	1.8	56.28	47.08	97.961	58	52.6	48.1	46.4	0.682	0.422	0.945684
HLVDFQVTI	1	A0201	2022-11-24	1041542	9	binary	HLVDFQVTI	26.06	116.71	28.82	18.93	101.73	1.8	23.05	78.29	18.2046	20	17.7	20	18.68	0.938	0.911	0.99774
ILFTRFFYV	0	A0201	2022-11-24	1041542	9	binary	ILFTRFFYV	2.05	2.39	3.15	0.26	2.26	0.2	2.45	1.79	5.10275	2	2.4	2.2	2.32	0.879	0.897	0.997696
ILLLDQALV	1	A0201	2022-11-24	1041542	9	binary	ILLLDQALV	22.94	26.98	27.11	2.22	28.67	0.5	24.87	17.97	39.8326	26	25.7	22.7	17.57	0.75	0.54	0.925153
ILLNKHIDA	0	A0201	2022-11-24	1041542	9	binary	ILLNKHIDA	861.32	507.12	973.15	494.83	559.02	4.2	1091.15	76.61	1049.54	1376	953.1	754	849.46	0.251	0.126	0.556205
ILPDPSKPS	1	A0201	2022-11-24	1041542	9	binary	ILPDPSKPS	14730.3	7500.84	15109.6	2873.04	7770.16	21	15373.8	1332.95	11364.7	16047	13780.7	13848.4	10745.5	0.00554	0.0143	0.0531686
KLLEQWNLV	1	A0201	2022-11-24	1041542	9	binary	KLLEQWNLV	5.21	16	7.57	2.72	15.79	0.4	7.01	6.64	13.267	9	7.3	6.7	7.24	0.904	0.893	0.996211
KLWAQCVQL	1	A0201	2022-11-24	1041542	9	binary	KLWAQCVQL	12.39	29.52	17.72	3.95	32.69	0.5	13.64	17.4	26.9255	15	15.6	13.6	8.97	0.768	0.876	0.998679
LALLLLDRL	0	A0201	2022-11-24	1041542	9	binary	LALLLLDRL	8627.88	2203.48	4107.55	990.24	2330.4	13	6434.51	942.86	3286.18	4771	7870	7939.7	6743.57	0.0027	0.00375	0.47675
LITGRLQSL	0	A0201	2022-11-24	1041542	9	binary	LITGRLQSL	2180.81	1517.43	1675.27	416.04	1504.63	9.2	2180.81	337.32	2186.85	2161	5021	4479.4	3501.5	0.0356	0.0982	0.612314
LLLDRLNQL	1	A0201	2022-11-24	1041542	9	binary	LLLDRLNQL	10.58	48.65	14.81	10.39	47.36	0.8	11.66	18.37	26.3516	12	9.8	11.3	10.55	0.94	0.956	0.998284
LLYDANYFL	1	A0201	2022-11-24	1041542	9	binary	LLYDANYFL	2.72	5.35	3.06	0.53	4.8	0.2	2.97	7.9	5.27461	3	2.3	2.6	2.39	0.986	0.962	0.998066
LQLPQGTTL	0	A0201	2022-11-24	1041542	9	binary	LQLPQGTTL	2494.15	1352.42	3114.46	1943.93	1490.84	8.6	2904.96	348.45	3647.75	3398	2538.5	2968.2	3071.36	0.117	0.197	0.444908
NLNESLIDL	1	A0201	2022-11-24	1041542	9	binary	NLNESLIDL	97.9	208.98	177.32	68.57	210.1	2.8	123.99	41.8	504.706	155	148.6	132.6	89.53	0.697	0.619	0.883319
RLNEVAKNL	1	A0201	2022-11-24	1041542	9	binary	RLNEVAKNL	421.07	562.48	940.92	803.3	550.09	5.1	579.42	127.39	1122.03	805	365	321.1	246.13	0.619	0.653	0.804587
RLNQLESKM	0	A0201	2022-11-24	1041542	9	binary	RLNQLESKM	5165.22	3312.15	6635.3	7815.19	3535.33	15	6755.55	427.98	3748.23	8861	4827.3	3461.2	3537.49	0.115	0.126	0.207248
RLQSLQTYV	1	A0201	2022-11-24	1041542	9	binary	RLQSLQTYV	20.15	36.74	16.66	5.26	36.51	0.7	17.31	25.97	18.2632	14	18.8	19.5	11.92	0.743	0.874	0.964708
SIIAYTMSL	1	A0201	2022-11-24	1041542	9	binary	SIIAYTMSL	23.6	80	13.54	24.18	75.41	1.4	18.27	86.29	42.4925	14	15.3	17	20.36	0.8	0.58	0.949647
SLPGVFCGV	1	A0201	2022-11-24	1041542	9	binary	SLPGVFCGV	12.48	41.22	24.07	2.07	40.97	0.7	16.93	13.57	52.1542	22	9.1	10.1	7.48	0.684	0.616	0.99847
SLVKPSFYV	1	A0201	2022-11-24	1041542	9	binary	SLVKPSFYV	6.34	21.43	9.11	1.93	22.36	0.5	7.36	7.9	24.4778	8	8.9	8.7	8.97	0.917	0.847	0.995854
SMWALIISV	1	A0201	2022-11-24	1041542	9	binary	SMWALIISV	3.83	2.33	3.32	0.15	2.43	0.2	4.29	3.05	4.8651	4	5.1	4.5	3.8	0.905	0.877	0.999336
TLDSKTQSL	1	A0201	2022-11-24	1041542	9	binary	TLDSKTQSL	233.67	353.27	153.56	166.21	384.97	1.3	175.29	122	880.71	131	344.2	250.4	175.75	0.678	0.915	0.935313
TLMNVLTLV	1	A0201	2022-11-24	1041542	9	binary	TLMNVLTLV	3.17	6.97	3.75	0.36	6.96	0.2	4.04	7.09	7.60528	5	4.4	3.8	3.31	0.937	0.918	0.997784
VLNDILSRL	1	A0201	2022-11-24	1041542	9	binary	VLNDILSRL	16.36	58.36	33.57	20.2	56.42	1.1	16.93	34.03	62.5672	17	19.7	17.9	22.77	0.951	0.938	0.996274
VVFLHVTYV	1	A0201	2022-11-24	1041542	9	binary	VVFLHVTYV	11.58	64.88	36.56	47.51	61.44	1.2	15.7	36.31	36.5082	21	20	21.2	17.07	0.695	0.742	0.993461
YLQPRTFLL	1	A0201	2022-11-24	1041542	9	binary	YLQPRTFLL	4.48	12	5.36	1.9	12.23	0.3	4.88	11.79	15.2031	5	4.6	4.1	4.3	0.973	0.971	0.992403
YLYALVYFL	0	A0201	2022-11-24	1041542	9	binary	YLYALVYFL	2.35	1.08	2.67	0.04	1	0.1	2.74	2.23	3.66855	3	2.4	2.5	2.72	0.929	0.827	0.998545
AQALNTLVK	1	A1101	2022-11-24	1041542	9	binary	AQALNTLVK	122.33	92.11	77.12	15.17	103.28	0.64	79.14	963.49	48.1866	51	108.6	98.7	95.42	0.515	0.509	0.98444
ASAFFGMSR	1	A1101	2022-11-24	1041542	9	binary	ASAFFGMSR	17.98	79.3	14.4	19.37	66.23	0.38	21.14	249.16	26.8755	24	13.7	15.3	14.81	0.844	0.795	0.98375
ASMPTTIAK	1	A1101	2022-11-24	1041542	9	binary	ASMPTTIAK	6.12	5.87	5.28	1.84	5.56	0.1	8.52	88.18	6.36646	11	4.8	5	4.44	0.982	0.989	0.999799
KSTNLVKNK	1	A1101	2022-11-24	1041542	9	binary	KSTNLVKNK	177.89	228.72	204.86	12.68	221.32	1.4	113.1	953.12	127.069	71	153.1	155.6	136.5	0.487	0.589	0.983236
KTFPPTEPK	1	A1101	2022-11-24	1041542	9	binary	KTFPPTEPK	8.95	7.32	6.28	2.17	6.86	0.11	10.35	45.09	10.383	11	8.2	7.7	8.51	0.967	0.99	0.999799
KTIQPRVEK	1	A1101	2022-11-24	1041542	9	binary	KTIQPRVEK	25.75	37.7	22.9	19.86	41.98	0.26	24.47	176.24	18.5119	23	17.5	18.9	13.61	0.941	0.976	0.999432
MNVLTLVYK	0	A1101	2022-11-24	1041542	9	binary	MNVLTLVYK	90.4	458.46	318.9	24.75	398.13	2.05	236.04	1746.99	103.263	620	49	56.1	117.88	0.304	0.118	0.885783
SAFAMMFVK	1	A1101	2022-11-24	1041542	9	binary	SAFAMMFVK	5.34	5.51	5.21	0.7	4.7	0.1	7.69	50.24	7.31896	10	6.9	6.6	5.75	0.784	0.693	0.999041
SQILPDPSK	0	A1101	2022-11-24	1041542	9	binary	SQILPDPSK	224.29	225.06	117.18	77.86	314.8	1.16	142.72	2812.19	103.646	90	235.9	239.1	209.52	0.453	0.555	0.905797
STFNVPMEK	1	A1101	2022-11-24	1041542	9	binary	STFNVPMEK	3.92	3.75	4.29	0.25	3.88	0.06	6.47	45.09	7.21893	10	3.8	3.8	3.23	0.99	0.995	0.99979
SVLNDILSR	1	A1101	2022-11-24	1041542	9	binary	SVLNDILSR	72.24	116.49	41.69	16.29	119.41	0.67	49.97	280.65	28.4899	34	48.9	44.4	60.35	0.85	0.827	0.977404
VTDTPKGPK	1	A1101	2022-11-24	1041542	9	binary	VTDTPKGPK	233.14	110.99	160.63	22.55	111.18	0.95	136.67	801.61	41.9992	80	228.7	219	137.49	0.438	0.551	0.99311
AMSAPSTGGV	0	A0201	2022-11-24	1032718	10	binary	AMSAPSTGGV	99.77	235.22	1035.28	186.61	308.19	3.45	153.95	91.09	642.405	239	460	471.7	505.05	0.129	0.053	0.637294
RASAPSTGGV	0	A0201	2022-11-24	1032718	10	binary	RASAPSTGGV	8736.47	3129.54	18661.9	5335.42	3637.64	24.5	8998.77	3307.72	11164.8	9283	11545.8	11572.7	9821.42	0.00291	0.00255	0.00699886
RMAAPSTGGV	1	A0201	2022-11-24	1032718	10	binary	RMAAPSTGGV	136.27	178.02	975.21	132.51	198.53	3.2	154.78	61.04	505.164	176	269.1	320.2	252.02	0.152	0.0728	0.845509
RMSAASTGGV	1	A0201	2022-11-24	1032718	10	binary	RMSAASTGGV	127.97	183.43	604.94	53.86	218.69	2.65	129.48	85.36	193.651	131	321.7	338.1	292.31	0.0599	0.014	0.727978
RMSAPATGGV	0	A0201	2022-11-24	1032718	10	binary	RMSAPATGGV	321.07	214.53	1077.19	155.21	237.04	3.45	307.68	99.33	684.618	295	361.1	404.6	346.46	0.117	0.0363	0.605696
RMSAPSAGGV	0	A0201	2022-11-24	1032718	10	binary	RMSAPSAGGV	369.44	310.08	902.1	777.5	339.48	3.55	444.5	95.12	1644.93	536	366.9	430.4	266.02	0.088	0.034	0.675513
RMSAPSTAGV	0	A0201	2022-11-24	1032718	10	binary	RMSAPSTAGV	54.51	83.85	185.11	136.37	117.44	1.35	58.14	58.45	136.55	61	93.6	101.7	65.43	0.275	0.173	0.761162
RMSAPSTGAV	0	A0201	2022-11-24	1032718	10	binary	RMSAPSTGAV	243.39	312.95	988.43	384.87	367.98	3.65	289.91	97.2	1182.6	344	415.8	448.5	365.21	0.0983	0.0501	0.7235
RMSAPSTGGA	0	A0201	2022-11-24	1032718	10	binary	RMSAPSTGGA	2876.07	1631.1	7750.47	2259.23	1874.22	14	3049.9	405.44	3867.37	3252	5377.5	4550.5	3539.79	0.0115	0.00614	0.0301584
RMSVPSTGGV	0	A0201	2022-11-24	1032718	10	binary	RMSVPSTGGV	714.25	401.31	1812.43	500.13	394.29	4.95	727.23	118.1	1478.24	743	692.5	694	630.35	0.0624	0.0212	0.501761

## Sheet: MHC-II
Date	IEDB reference	Allele	Peptide length	Measurement type	Peptide seq	Measurement value	NetMHCIIpan-3.1	NetMHCIIpan-3.2	NetMHCIIpan-4.0 BA	NetMHCIIpan-4.1 BA	NetMHCIIpan-4.1 EL	NetMHCIIpan-4.2 BA	NetMHCIIpan-4.2 EL	NetMHCIIpan-4.3 BA	NetMHCIIpan-4.3 EL	OnmiMHC
2024-04-19	1043728	HLA-DRB1*01:01	0	binary	DHLFNIAKPRPPWMGLLGPT	0	24.19	42.97	27.82	36.09	0.1968	41.77	0.1375	49.46	0.0923	0.850866
2024-04-19	1043728	HLA-DRB1*01:01	0	binary	GHTFLVRNHRQASLEISPIT	0	71.47	124.76	159.07	150.19	0.0183	129.83	0.0069	142.11	0.0017	0.995435
2024-04-19	1043728	HLA-DRB1*01:01	0	binary	HPQSWVHQIALRMEVLGCEA	1	5.87	20.2	8.38	6.24	0.8182	8.03	0.7424	11.27	0.7703	0.993048
2024-04-19	1043728	HLA-DRB1*01:01	0	binary	INGYIMDTLPGLVMAQDQRI	1	15.46	28.17	25.81	22.72	0.1826	24.14	0.1431	17.25	0.1881	0.982168
2024-04-19	1043728	HLA-DRB1*01:01	0	binary	KARLHLQGRSNAWRPQVNNP	1	155.34	200.42	246.69	291.77	0.0068	287.9	0.0033	263.07	0.0004	0.998169
2024-04-19	1043728	HLA-DRB1*01:01	0	binary	KEPFSWIKVDLLAPMIIHGI	1	19.77	51.83	23.64	27.84	0.3661	25.38	0.3808	26.44	0.373	0.904448
2024-04-19	1043728	HLA-DRB1*01:01	0	binary	KKEEYKMALYNLYPGVFETV	0	32.42	43.46	59.1	49.47	0.0443	55.03	0.0323	49.74	0.0193	0.977778
2024-04-19	1043728	HLA-DRB1*01:01	0	binary	KLARLHYSGSINAWSTKEPF	0	20.57	25.14	24.76	21.75	0.0864	29.59	0.0537	24.76	0.0395	0.996711
2024-04-19	1043728	HLA-DRB1*01:01	0	binary	LLTRYLRIHPQSWVHQIALR	1	19.99	28.74	22.99	21.73	0.0554	29.04	0.0675	43.85	0.0551	0.974903
2024-04-19	1043728	HLA-DRB1*01:01	0	binary	LSHVDLVKDLNSGLIGALLV	1	46	84.36	50.74	50.55	0.0966	49.28	0.083	57.72	0.0914	0.94757
2024-04-19	1043728	HLA-DRB1*01:01	0	binary	PPIIARYIRLHPTHYSIRST	1	7.72	12.1	10.84	10.46	0.4682	10.72	0.4531	11.55	0.4166	0.98871
2024-04-19	1043728	HLA-DRB1*01:01	0	binary	RHYFIAAVERLWDYGMSSSP	0	10.47	20.48	10.76	9.62	0.3423	12.1	0.3096	11.87	0.2036	0.918675
2024-04-19	1043728	HLA-DRB1*01:01	0	binary	SLYISQFIIMYSLDGKKWQT	1	14.21	25.55	10.73	11.2	0.6333	10.63	0.5888	10.08	0.6275	0.971883
2024-04-19	1043728	HLA-DRB1*01:01	0	binary	TQGVKSLLTSMYVKEFLISS	0	14.2	28.09	24.25	23.8	0.0313	30.15	0.016	22.78	0.0066	0.99138
2024-04-19	1043728	HLA-DRB1*01:01	0	binary	VHSIFLEGHTFLVRNHRQAS	0	23.9	30.48	11.11	9.65	0.3467	10.16	0.3359	9.74	0.3295	0.955537
2024-04-19	1043728	HLA-DRB1*01:01	0	binary	YDTVVITLKNMASHPVSLHA	0	4.56	11	6.89	6.6	0.741	6.32	0.7968	5.64	0.8039	0.997942
2024-04-19	1043728	HLA-DRB1*03:01	0	binary	ATRRYYLGAVELSWDYMQSD	0	2278.23	1349.23	2570.04	2970.86	0.0082	1937.07	0.0071	2228.37	0.0028	0.0147315
2024-04-19	1043728	HLA-DRB1*03:01	0	binary	DHLFNIAKPRPPWMGLLGPT	0	1339.11	2434.9	3678.79	3730.78	0.0094	3943.29	0.0045	4740.57	0.0045	0.0099024
2024-04-19	1043728	HLA-DRB1*03:01	0	binary	GHTFLVRNHRQASLEISPIT	0	107.07	180.86	352.54	254.12	0.2444	212.37	0.1724	173.06	0.1774	0.867799
2024-04-19	1043728	HLA-DRB1*03:01	0	binary	HPQSWVHQIALRMEVLGCEA	1	477.66	763.04	861.06	902.81	0.0119	807.53	0.0077	1110.79	0.0022	0.0238559
2024-04-19	1043728	HLA-DRB1*03:01	0	binary	KARLHLQGRSNAWRPQVNNP	0	1224.06	1516.84	1279.39	1148.99	0.1235	788.91	0.0963	1461.64	0.0466	0.726784
2024-04-19	1043728	HLA-DRB1*03:01	0	binary	KEPFSWIKVDLLAPMIIHGI	1	101.32	57.8	54.69	43.33	0.2662	32.08	0.2483	20.71	0.3164	0.704567
2024-04-19	1043728	HLA-DRB1*03:01	0	binary	LLTRYLRIHPQSWVHQIALR	0	719.71	1667.44	1169.17	1186.72	0.026	1014.84	0.0197	1165.94	0.0125	0.032438
2024-04-19	1043728	HLA-DRB1*03:01	0	binary	LSHVDLVKDLNSGLIGALLV	1	92.46	248.29	87.19	69.47	0.4825	90.08	0.4345	106.43	0.4504	0.160957
2024-04-19	1043728	HLA-DRB1*03:01	0	binary	PPIIARYIRLHPTHYSIRST	0	175.18	409.3	558.94	659.95	0.0688	265.68	0.0719	240.5	0.0593	0.812282
2024-04-19	1043728	HLA-DRB1*03:01	0	binary	SLYISQFIIMYSLDGKKWQT	0	309.72	312.54	439.88	455.35	0.1166	413.97	0.0894	244.95	0.062	0.0536744
2024-04-19	1043728	HLA-DRB1*03:01	0	binary	TQGVKSLLTSMYVKEFLISS	1	956.64	1144.67	780.36	814.04	0.0328	957.79	0.0089	769.35	0.0074	0.0108869
2024-04-19	1043728	HLA-DRB1*03:01	0	binary	VHSIFLEGHTFLVRNHRQAS	0	296.86	404.37	941.19	670.64	0.061	576.07	0.0412	629.83	0.048	0.537769
2024-04-19	1043728	HLA-DRB1*03:01	0	binary	YDTVVITLKNMASHPVSLHA	0	201.36	587.26	509.49	687.34	0.2463	666.61	0.163	466.42	0.1618	0.320912
2024-04-19	1043728	HLA-DRB1*04:01	0	binary	ATRRYYLGAVELSWDYMQSD	1	190.1	191.81	78.91	60.92	0.3104	53.89	0.3184	57.84	0.3603	0.800272
2024-04-19	1043728	HLA-DRB1*04:01	0	binary	DHLFNIAKPRPPWMGLLGPT	0	271.93	570.05	360.91	451.9	0.1043	733.76	0.0571	731.82	0.0166	0.0604421
2024-04-19	1043728	HLA-DRB1*04:01	0	binary	GHTFLVRNHRQASLEISPIT	0	635.58	495.91	730.28	705.32	0.022	557.93	0.0092	794.38	0.0027	0.842929
2024-04-19	1043728	HLA-DRB1*04:01	0	binary	HPQSWVHQIALRMEVLGCEA	0	106.9	153.72	115.93	97.79	0.1321	170.58	0.0993	217.44	0.0482	0.627755
2024-04-19	1043728	HLA-DRB1*04:01	0	binary	INGYIMDTLPGLVMAQDQRI	1	88.26	70.54	76.63	53.78	0.1963	66.77	0.1903	58.59	0.2174	0.861738
2024-04-19	1043728	HLA-DRB1*04:01	0	binary	KARLHLQGRSNAWRPQVNNP	1	1054.2	1020.54	1013.51	1236.94	0.0219	1269.94	0.0095	1427.57	0.0022	0.973144
2024-04-19	1043728	HLA-DRB1*04:01	0	binary	KEPFSWIKVDLLAPMIIHGI	1	147.25	209.22	114.69	119.62	0.2764	106.3	0.2743	160.27	0.1758	0.710638
2024-04-19	1043728	HLA-DRB1*04:01	0	binary	KKEEYKMALYNLYPGVFETV	0	204.21	215.05	413.51	332.6	0.0177	375.67	0.0178	271.96	0.0183	0.736231
2024-04-19	1043728	HLA-DRB1*04:01	0	binary	KLARLHYSGSINAWSTKEPF	1	77.6	64.44	37.27	24.21	0.6999	30.28	0.7007	22.32	0.6842	0.960564
2024-04-19	1043728	HLA-DRB1*04:01	0	binary	LLTRYLRIHPQSWVHQIALR	0	207.82	120.3	158.78	131.94	0.0374	159.15	0.0269	223.87	0.0246	0.226598
2024-04-19	1043728	HLA-DRB1*04:01	0	binary	LSHVDLVKDLNSGLIGALLV	1	270.88	381.99	186.87	155.09	0.2176	218.74	0.1668	200.64	0.1806	0.626644
2024-04-19	1043728	HLA-DRB1*04:01	0	binary	PPIIARYIRLHPTHYSIRST	1	49.58	55.6	45.92	58.28	0.3063	38.94	0.3267	29.33	0.3724	0.746233
2024-04-19	1043728	HLA-DRB1*04:01	0	binary	RHYFIAAVERLWDYGMSSSP	0	146.03	160.18	95.02	119.28	0.0783	127.24	0.0599	112.79	0.0475	0.0850014
2024-04-19	1043728	HLA-DRB1*04:01	0	binary	SLYISQFIIMYSLDGKKWQT	1	138.67	117.5	59.57	51.37	0.5902	39.82	0.5601	51.01	0.6121	0.585035
2024-04-19	1043728	HLA-DRB1*04:01	0	binary	TQGVKSLLTSMYVKEFLISS	1	57.15	123.57	210.35	158.24	0.0395	196.55	0.0269	89.36	0.0144	0.391916
2024-04-19	1043728	HLA-DRB1*04:01	0	binary	VHSIFLEGHTFLVRNHRQAS	0	365.2	329.87	170.65	183.71	0.0682	208.16	0.0613	239.2	0.0745	0.226604
2024-04-19	1043728	HLA-DRB1*04:01	0	binary	YDTVVITLKNMASHPVSLHA	1	40.98	73.39	72.86	46.56	0.6145	55.18	0.6125	31.04	0.5876	0.952942
2024-04-19	1043728	HLA-DRB1*15:01	0	binary	DHLFNIAKPRPPWMGLLGPT	1	330.79	514.19	937.84	953.59	0.0109	1406.02	0.0026	1177.84	0.0019	0.490093
2024-04-19	1043728	HLA-DRB1*15:01	0	binary	KARLHLQGRSNAWRPQVNNP	1	509.88	785.03	591.2	625.88	0.0321	753.84	0.0193	612.71	0.0055	0.990966
2024-04-19	1043728	HLA-DRB1*15:01	0	binary	KKEEYKMALYNLYPGVFETV	1	147.78	123.29	77.01	64.22	0.2511	52.92	0.2423	74.56	0.1909	0.917952
2024-04-19	1043728	HLA-DRB1*15:01	0	binary	KLARLHYSGSINAWSTKEPF	1	122.79	99.8	133.62	111.59	0.1159	133.87	0.1132	115.67	0.1116	0.979399
2024-04-19	1043728	HLA-DRB1*15:01	0	binary	LGQFLLFCHISSHQHDGMEA	1	96.39	207.85	203.01	167.85	0.0372	227.55	0.0137	183.98	0.0192	0.210505
2024-04-19	1043728	HLA-DRB1*15:01	0	binary	LLTRYLRIHPQSWVHQIALR	1	76.51	100.27	87.04	60.81	0.2548	83.56	0.1906	60.29	0.2303	0.946414
2024-04-19	1043728	HLA-DRB1*15:01	0	binary	LSHVDLVKDLNSGLIGALLV	0	467.99	368.79	325.78	407.34	0.1071	478.62	0.0725	372.37	0.0753	0.817574
2024-04-19	1043728	HLA-DRB1*15:01	0	binary	PPIIARYIRLHPTHYSIRST	1	24.25	25.16	19.51	21.45	0.6083	11.86	0.6702	11.17	0.6653	0.981167
2024-04-19	1043728	HLA-DRB1*15:01	0	binary	RHYFIAAVERLWDYGMSSSP	0	152.27	219.99	242	218.6	0.0977	312.62	0.0579	228.94	0.0731	0.0995067
2024-04-19	1043728	HLA-DRB1*15:01	0	binary	SLYISQFIIMYSLDGKKWQT	1	63.02	71.19	70.66	71.73	0.1449	61.59	0.1259	43.29	0.1393	0.814301
2024-04-19	1043728	HLA-DRB1*15:01	0	binary	TQGVKSLLTSMYVKEFLISS	0	96.67	93.23	103.47	108.78	0.0422	172.63	0.0105	78.74	0.0078	0.845422
2024-04-19	1043728	HLA-DRB1*15:01	0	binary	VHSIFLEGHTFLVRNHRQAS	1	158.67	142.74	130.88	154.41	0.042	153.82	0.0403	134.84	0.026	0.917321
2024-04-19	1043728	HLA-DRB1*15:01	0	binary	YDTVVITLKNMASHPVSLHA	1	55.54	54.38	15.83	17.5	0.795	15.95	0.8469	15.81	0.8853	0.950614
2024-04-05	1043570	HLA-DRB1*15:01	0	binary	AAAAAATASIAGAPT	0	10712	11521.5	10109.6	9793.41	0.0018	10811.6	0.0016	14278.2	0.0004	0.0536386
2024-04-05	1043570	HLA-DRB1*15:01	0	binary	AAATASIAGAPTQYP	0	6830.81	6711.4	6266.65	7037.26	0.0028	7067.56	0.002	6653.13	0.0008	0.0183478
2024-04-05	1043570	HLA-DRB1*15:01	0	binary	AAILKAQVAARGRGR	0	145.13	268.16	236.26	215.99	0.1876	283.67	0.18	329.4	0.149	0.915308
2024-04-05	1043570	HLA-DRB1*15:01	0	binary	AEGHIVTCETNTGEV	0	5859.43	5937.99	6167.1	5528.62	0.0559	5638.94	0.0601	4327.4	0.0777	0.305399
2024-04-05	1043570	HLA-DRB1*15:01	0	binary	AEREEKRVLGLVLLR	0	543.87	350.27	319.59	333.64	0.0035	496.15	0.0019	418.19	0.0008	0.56526
2024-04-05	1043570	HLA-DRB1*15:01	0	binary	AGAAGGPGIGRAAGR	0	22424.6	22703.4	18684.9	18868.5	0.0004	21210.6	0.0001	24048.8	0	0.0553675
2024-04-05	1043570	HLA-DRB1*15:01	0	binary	AGGPGIGRAAGRGIP	0	4247.8	5280.15	3251.55	2988.04	0.1108	2964.76	0.0744	1746.48	0.0453	0.11829
2024-04-05	1043570	HLA-DRB1*15:01	0	binary	AGLAGPVRGVGGPSQ	0	10548.8	12565.5	12604.4	11271.6	0.0016	11731.3	0.001	10413.1	0.0005	0.0425903
2024-04-05	1043570	HLA-DRB1*15:01	0	binary	AGPVRGVGGPSQQVM	0	4737.7	7715	5316.61	4204.86	0.0636	3165.56	0.043	3118.85	0.0262	0.050251
2024-04-05	1043570	HLA-DRB1*15:01	0	binary	AGRGIPAGVPMPQAP	0	9396.17	10466.9	11165.9	11617.1	0.0009	13437.6	0.0004	11029.2	0.0002	0.0638309
2024-04-05	1043570	HLA-DRB1*15:01	0	binary	AGVPMPQAPAGLAGP	0	10661.2	13354.4	10390.6	9830.46	0.0017	11912.7	0.0005	13594.5	0.0002	0.00858435
2024-04-05	1043570	HLA-DRB1*15:01	0	binary	APTQYPPGRGGPPPP	0	26850.8	26482.1	22693.8	21491	0.0008	23993.7	0.0005	29526.4	0.0001	0.0467433
2024-04-05	1043570	HLA-DRB1*15:01	0	binary	ARGRGRGMGRGNIFQ	0	8140.16	6151.44	4059.17	4730.93	0.0008	6121.1	0.0004	9498.7	0	0.51492
2024-04-05	1043570	HLA-DRB1*15:01	0	binary	AVAGRGRGRGRGRGR	0	15474	12900.1	12535.3	12445.3	0.0004	11817.1	0.0002	11882	0	0.0292867
2024-04-05	1043570	HLA-DRB1*15:01	0	binary	DCDEFRKIKPKNSKQ	0	1206.05	1892.57	2775.25	3194.57	0.0099	3520.15	0.0075	2957.87	0.0011	0.893284
2024-04-05	1043570	HLA-DRB1*15:01	0	binary	DGRIFIGTFKAFDKH	0	116.06	94.88	78.02	61.86	0.1461	85.13	0.1378	54.93	0.09	0.937409
2024-04-05	1043570	HLA-DRB1*15:01	0	binary	DGRVAQLEQVYIRGS	0	736.28	982.82	1491.63	1307.39	0.1686	1577.16	0.1111	1510.32	0.0643	0.587209
2024-04-05	1043570	HLA-DRB1*15:01	0	binary	DKHMNLILCDCDEFR	0	3532.1	5137.96	4351.77	4125.01	0.0006	5561.86	0.0003	5109.41	0	0.152628
2024-04-05	1043570	HLA-DRB1*15:01	0	binary	DNMNCQMSNITVTYR	0	1124.52	1902.98	1220.21	1286.19	0.0015	2036.38	0.0011	1678.63	0.0005	0.373147
2024-04-05	1043570	HLA-DRB1*15:01	0	binary	DTGIARVPLAGAAGG	0	1212.18	2091.43	2356.86	1868.56	0.1139	2279.68	0.0708	1711.07	0.0594	0.378291
2024-04-05	1043570	HLA-DRB1*15:01	0	binary	DVEPKVKSKKREAVA	0	6378.71	4553.7	3888.46	4319.26	0.0308	4957.64	0.0149	5445.45	0.0044	0.5053
2024-04-05	1043570	HLA-DRB1*15:01	0	binary	DYRMRCILQDGRIFI	1	319.67	325.42	405.24	394.61	0.0029	379.62	0.0008	514.41	0.0001	0.617534
2024-04-05	1043570	HLA-DRB1*15:01	0	binary	EAEDNMNCQMSNITV	0	3626.35	6247.09	3763.01	4350.69	0.0015	6873.81	0.0006	5943.71	0.0005	0.0636302
2024-04-05	1043570	HLA-DRB1*15:01	0	binary	EEKRVLGLVLLRGEN	0	451.37	323.88	375.61	367.62	0.0148	467.83	0.0082	317.81	0.0027	0.789258
2024-04-05	1043570	HLA-DRB1*15:01	0	binary	EFRKIKPKNSKQAER	1	1026.09	891.93	777.12	823.3	0.3173	785.67	0.2284	621.05	0.2095	0.861383
2024-04-05	1043570	HLA-DRB1*15:01	0	binary	EGPPPKDTGIARVPL	0	10700.6	15047.8	7906.92	9867.22	0.0008	11464	0.0002	15506.5	0.0001	0.0400713
2024-04-05	1043570	HLA-DRB1*15:01	0	binary	ETVTIELKNGTQVHG	0	1794.92	1203.89	888.63	954.83	0.3548	819.87	0.3226	752.97	0.1662	0.777846
2024-04-05	1043570	HLA-DRB1*15:01	0	binary	FLILPDMLKNAPMLK	0	302.25	466.99	583.18	583.19	0.002	753.74	0.0018	647.22	0.0003	0.540639
2024-04-05	1043570	HLA-DRB1*15:01	0	binary	GAGRGKAAILKAQVA	0	1376.02	1153.99	1243.84	1351.7	0.0029	1650.89	0.001	2222.62	0.0004	0.524138
2024-04-05	1043570	HLA-DRB1*15:01	0	binary	GAPPPGMMGPPPGMR	0	13133	19030.7	17001.1	17644.5	0.0003	16982.4	0.0002	21740.4	0	0.0118495
2024-04-05	1043570	HLA-DRB1*15:01	0	binary	GENLVSMTVEGPPPK	0	3648.78	4993.27	5517.74	5078.11	0.0403	5333.43	0.0454	3739.07	0.0415	0.228555
2024-04-05	1043570	HLA-DRB1*15:01	0	binary	GEVYRGKLIEAEDNM	0	2610.53	3063.27	2571.68	2687.22	0.0102	2769.79	0.0028	2729.33	0.0044	0.163976
2024-04-05	1043570	HLA-DRB1*15:01	0	binary	GGPPPPMGRGAPPPG	0	26451.2	30644.1	27433.8	26702.5	0.0002	28975.4	0.0001	30963	0	0.00901379
2024-04-05	1043570	HLA-DRB1*15:01	0	binary	GIPAGVPMPQAPAGL	0	8889.42	11151.9	7893.32	7756.18	0.004	9296.56	0.0029	11076.4	0.0005	0.0234865
2024-04-05	1043570	HLA-DRB1*15:01	0	binary	GLVLLRGENLVSMTV	1	86.06	57.56	59.35	57.43	0.0477	54.16	0.0488	26.73	0.0319	0.854499
2024-04-05	1043570	HLA-DRB1*15:01	0	binary	GMRGPPPPGMRPPRP	0	21294.8	25925.3	22631	21773.1	0.0001	23023.2	0	28273.6	0	0.00269851
2024-04-05	1043570	HLA-DRB1*15:01	0	binary	GMRPPMGPPMGIPPG	0	16784.4	16164.8	17275.2	15699.3	0.0001	16683.7	0.0001	17386	0	0.0170869
2024-04-05	1043570	HLA-DRB1*15:01	0	binary	GPPMGIPPGRGTPMG	0	17514	15468.3	16060.4	16076.2	0.0007	16984.6	0.0004	16478.6	0.0004	0.0899635
2024-04-05	1043570	HLA-DRB1*15:01	0	binary	GRAAGRGIPAGVPMP	0	13485.2	12770.8	12028.8	11872.6	0.0004	14023.8	0.0002	14140.8	0.0001	0.172058
2024-04-05	1043570	HLA-DRB1*15:01	0	binary	GRGRGRGRGRGRGGP	0	26765.3	23510.1	19117	20155.7	0.0003	20768.9	0	23973	0	0.0158762
2024-04-05	1043570	HLA-DRB1*15:01	0	binary	GRGRGRGRGRGRGRG	0	25613.3	21500.4	16894	18730.4	0.0002	18279.8	0.0001	22666.8	0	0.0846774
2024-04-05	1043570	HLA-DRB1*15:01	0	binary	GRGTVAAAAAAATAS	0	3427.81	3731.31	2597.83	2203.2	0.0807	3270.81	0.0629	5530.65	0.0358	0.125313
2024-04-05	1043570	HLA-DRB1*15:01	0	binary	GTFKAFDKHMNLILC	0	230.5	171.73	161.56	178.53	0.0097	195.74	0.0046	159.02	0.0032	0.791923
2024-04-05	1043570	HLA-DRB1*15:01	0	binary	GTQVHGTITGVDVSM	0	6743.57	8119.49	8310.86	7938.37	0.0049	10275.6	0.0022	10489.6	0.0009	0.247485
2024-04-05	1043570	HLA-DRB1*15:01	0	binary	GVDVSMNTHLKAVKM	0	328.25	307.53	298.94	369.83	0.0323	450.81	0.0162	321.74	0.0102	0.674949
2024-04-05	1043570	HLA-DRB1*15:01	0	binary	GVPIKVLHEAEGHIV	0	1873.99	1053.34	856.01	708.97	0.3459	754.08	0.3009	661.68	0.2755	0.63149
2024-04-05	1043570	HLA-DRB1*15:01	0	binary	HIVTCETNTGEVYRG	0	4560.4	5453.41	5461.73	5117.71	0.0032	5658.55	0.0013	4088.53	0.0005	0.12183
2024-04-05	1043570	HLA-DRB1*15:01	0	binary	IAGAPTQYPPGRGGP	0	14173.1	15864.2	12044.1	11352.3	0.0124	11362.1	0.0112	13562.4	0.0039	0.0239756
2024-04-05	1043570	HLA-DRB1*15:01	0	binary	IARVPLAGAAGGPGI	0	3415.63	5636.92	4134.22	3551.41	0.0061	4973	0.0019	3992.62	0.0008	0.206677
2024-04-05	1043570	HLA-DRB1*15:01	0	binary	IFIGTFKAFDKHMNL	0	152.15	103.94	94.65	77.2	0.0789	97.95	0.0795	56.29	0.0411	0.654328
2024-04-05	1043570	HLA-DRB1*15:01	0	binary	IKVLHEAEGHIVTCE	0	1705.69	1202.74	1001.59	890.99	0.1329	914.96	0.1064	670.73	0.115	0.504151
2024-04-05	1043570	HLA-DRB1*15:01	0	binary	ILCDCDEFRKIKPKN	0	3780.4	5929	5112.34	5349.67	0.0002	6189.23	0.0001	5405.3	0	0.206456
2024-04-05	1043570	HLA-DRB1*15:01	0	binary	ILQDGRIFIGTFKAF	0	168.85	175.89	280.68	235.97	0.0085	257.46	0.0056	217.28	0.0012	0.680605
2024-04-05	1043570	HLA-DRB1*15:01	0	binary	ITVTYRDGRVAQLEQ	0	932.29	633.93	788.93	622.56	0.0438	528.43	0.0499	599.68	0.0117	0.774949
2024-04-05	1043570	HLA-DRB1*15:01	0	binary	KAFDKHMNLILCDCD	0	1039.8	994.03	449.81	464.24	0.0051	798.45	0.0015	2146.72	0.0013	0.258484
2024-04-05	1043570	HLA-DRB1*15:01	0	binary	KIKPKNSKQAEREEK	0	8116.42	6040.64	4269.59	4839.97	0.0382	4091.5	0.039	3093.01	0.0167	0.0595108
2024-04-05	1043570	HLA-DRB1*15:01	0	binary	KIRFLILPDMLKNAP	1	82.89	118.17	135.94	129.26	0.0814	170.33	0.0503	96.41	0.06	0.860401
2024-04-05	1043570	HLA-DRB1*15:01	0	binary	KLIEAEDNMNCQMSN	0	7211.47	6589.93	6077.22	4513.48	0.0222	5186.83	0.01	6706.02	0.0122	0.160428
2024-04-05	1043570	HLA-DRB1*15:01	0	binary	KMLQHIDYRMRCILQ	1	142.28	147.75	208.44	195.09	0.0061	139.16	0.0042	120.88	0.0043	0.674909
2024-04-05	1043570	HLA-DRB1*15:01	0	binary	KREAVAGRGRGRGRG	0	10994.7	7652.4	8054.92	7142.74	0.0051	8138.76	0.0036	8002.71	0.0031	0.452622
2024-04-05	1043570	HLA-DRB1*15:01	0	binary	KSKKREAVAGRGRGR	0	9852.29	8327.69	6606.71	6998.46	0.0034	9159.58	0.0015	10610.4	0.0002	0.168028
2024-04-05	1043570	HLA-DRB1*15:01	0	binary	LDTLLVDVEPKVKSK	0	1754.13	1652.23	1933.53	1315.89	0.1526	1430.26	0.1369	1090.37	0.1186	0.717033
2024-04-05	1043570	HLA-DRB1*15:01	0	binary	LEQVYIRGSKIRFLI	0	33.52	40.52	50	52.36	0.0331	51.19	0.0224	67.53	0.0092	0.827772
2024-04-05	1043570	HLA-DRB1*15:01	0	binary	LETLSIRGNNIRYFI	0	162.47	92.53	110.46	135.01	0.0444	133.72	0.0322	88.61	0.0175	0.75728
2024-04-05	1043570	HLA-DRB1*15:01	0	binary	LHEAEGHIVTCETNT	0	8660.06	10922.3	11762.2	11695.9	0.0004	10557.8	0.0001	12547.7	0	0.00559581
2024-04-05	1043570	HLA-DRB1*15:01	0	binary	LKAQVAARGRGRGMG	0	2668.71	1932.8	1963.32	1931.55	0.0059	2420.72	0.0049	2359.18	0.0024	0.774594
2024-04-05	1043570	HLA-DRB1*15:01	0	binary	LKAVKMTLKNREPVQ	1	515.22	863.6	836.47	943.42	0.0221	1193.44	0.0154	1419.65	0.0021	0.52228
2024-04-05	1043570	HLA-DRB1*15:01	0	binary	LKNGTQVHGTITGVD	0	8701.01	11300.7	8883.94	8968.25	0.0063	10390.6	0.0024	9890.96	0.006	0.0487766
2024-04-05	1043570	HLA-DRB1*15:01	0	binary	LLRGENLVSMTVEGP	0	1576.01	1299.35	2132.77	1967.42	0.0017	2210.65	0.0005	1344.69	0.0002	0.0167856
2024-04-05	1043570	HLA-DRB1*15:01	0	binary	LLVDVEPKVKSKKRE	0	3209.71	2912.61	2841.82	2424.89	0.0061	3090.66	0.0036	2083.54	0.0022	0.686619
2024-04-05	1043570	HLA-DRB1*15:01	0	binary	LMKLSHETVTIELKN	0	1315.06	1189.01	1348.08	1310.94	0.0022	1686.93	0.0011	1713.24	0.0006	0.39219
2024-04-05	1043570	HLA-DRB1*15:01	0	binary	LPDMLKNAPMLKSMK	0	167.14	338.33	393.27	438.44	0.0198	426.9	0.009	557.79	0.0052	0.736868
2024-04-05	1043570	HLA-DRB1*15:01	0	binary	LPDSLPLDTLLVDVE	0	3934.34	3100.81	3402.2	2872.06	0.0042	4079.25	0.0012	4151.88	0.0011	0.227542
2024-04-05	1043570	HLA-DRB1*15:01	0	binary	LSHETVTIELKNGTQ	0	4571.67	7173.41	5850.3	5965.36	0.008	9054.25	0.0024	10192.4	0.0011	0.18533
2024-04-05	1043570	HLA-DRB1*15:01	0	binary	LSIRGNNIRYFILPD	0	177.5	162.28	248.7	277.63	0.0077	324.86	0.0031	217.41	0.0012	0.795594
2024-04-05	1043570	HLA-DRB1*15:01	0	binary	LVSMTVEGPPPKDTG	0	6269.5	11127.7	9558.8	9307.03	0.0064	11304.4	0.0012	9374.75	0.0016	0.0394722
2024-04-05	1043570	HLA-DRB1*15:01	0	binary	MGIPPGRGTPMGMPP	0	16056.1	14292.3	15364	15778.5	0.0004	16832.4	0.0001	15472	0.0001	0.00962563
2024-04-05	1043570	HLA-DRB1*15:01	0	binary	MGRGAPPPGMMGPPP	0	23479.8	27214.7	20620.9	20216.4	0.0001	22740.5	0	25692.7	0	0.0036682
2024-04-05	1043570	HLA-DRB1*15:01	0	binary	MKLVRFLMKLSHETV	1	27.09	60.43	52	56.17	0.0208	43.06	0.017	41.05	0.0039	0.873253
2024-04-05	1043570	HLA-DRB1*15:01	0	binary	MLKNAPMLKSMKNKN	0	490.4	663.41	649.26	616	0.0011	742.57	0.0004	1104.48	0.0001	0.462754
2024-04-05	1043570	HLA-DRB1*15:01	0	binary	MLKSMKNKNQGSGAG	0	1816.1	1807.28	1928.08	1895.73	0.0145	1869.35	0.0174	1479.08	0.0111	0.217942
2024-04-05	1043570	HLA-DRB1*15:01	0	binary	MMGPPPGMRPPMGPP	0	16575.4	21939.6	21100	20174	0.0001	20298.2	0	21130.4	0	0.00896287
2024-04-05	1043570	HLA-DRB1*15:01	0	binary	MNLILCDCDEFRKIK	0	2258.98	3084.75	2509.8	2334.83	0.0018	3563.84	0.0003	3389.78	0.0003	0.424615
2024-04-05	1043570	HLA-DRB1*15:01	0	binary	MPPPGMRPPPPGMRG	0	11763.4	21813.2	18825.7	17886.5	0.0007	14884	0.0005	15445.9	0	0.0155369
2024-04-05	1043570	HLA-DRB1*15:01	0	binary	MRCILQDGRIFIGTF	0	251.9	271.21	545.04	474.61	0.0025	471.99	0.0014	406.68	0.0008	0.70043
2024-04-05	1043570	HLA-DRB1*15:01	0	binary	MSIGVPIKVLHEAEG	0	1082.33	1163.94	2043.76	2081.47	0.0425	2073.49	0.021	1358.76	0.017	0.119969
2024-04-05	1043570	HLA-DRB1*15:01	0	binary	MSNITVTYRDGRVAQ	1	1418.96	728.69	562.47	548.31	0.2496	492.95	0.2488	449.97	0.2138	0.708031
2024-04-05	1043570	HLA-DRB1*15:01	0	binary	MTVEGPPPKDTGIAR	0	17699.4	26923.3	22950.4	23071.6	0.0001	24810.8	0.0001	27034.5	0	0.00420154
2024-04-05	1043570	HLA-DRB1*15:01	0	binary	NAPMLKSMKNKNQGS	0	774.76	823.87	998.15	932.52	0.3056	633.38	0.3232	620.53	0.3138	0.705066
2024-04-05	1043570	HLA-DRB1*15:01	0	binary	NCQMSNITVTYRDGR	0	1357.61	3102.49	2420.3	2584.23	0.0049	3935.45	0.0019	2962.51	0.0006	0.125498
2024-04-05	1043570	HLA-DRB1*15:01	0	binary	NIRYFILPDSLPLDT	0	83.22	110.23	104.76	82.24	0.0304	60.63	0.0335	47.68	0.013	0.914944
2024-04-05	1043570	HLA-DRB1*15:01	0	binary	NKNQGSGAGRGKAAI	0	18554.3	20393	14775.3	13823.9	0.0005	15678.9	0.0002	20600.2	0	0.0320257
2024-04-05	1043570	HLA-DRB1*15:01	0	binary	NREPVQLETLSIRGN	0	1346.91	1672.65	2263.61	2567.95	0.0251	2290.61	0.0198	2504.59	0.0102	0.284089
2024-04-05	1043570	HLA-DRB1*15:01	0	binary	NTHLKAVKMTLKNRE	0	235.22	429.71	473.57	552.64	0.0172	586.98	0.0104	805.26	0.0035	0.849877
2024-04-05	1043570	HLA-DRB1*15:01	0	binary	PGIGRAAGRGIPAGV	0	3503.7	3841.67	2663.89	2353.85	0.1279	2485.07	0.1054	1440.21	0.0576	0.108777
2024-04-05	1043570	HLA-DRB1*15:01	0	binary	PGMRPPPPGMRGPPP	0	13287.8	23812.4	21389.2	20350.3	0.0006	17600.5	0.0003	17865.2	0	0.00795099
2024-04-05	1043570	HLA-DRB1*15:01	0	binary	PGRGGPPPPMGRGAP	0	29855.3	31978.3	26078.1	25004.9	0.0001	28680.3	0.0001	34135.7	0	0.00269589
2024-04-05	1043570	HLA-DRB1*15:01	0	binary	PKNSKQAEREEKRVL	0	16046	15698.8	12889.2	13547.3	0.0009	15070.3	0.0005	18033.6	0.0001	0.0204494
2024-04-05	1043570	HLA-DRB1*15:01	0	binary	PKVKSKKREAVAGRG	0	5375.61	4699.36	3723.08	3666.2	0.0291	4414.56	0.0164	5552.24	0.0046	0.298492
2024-04-05	1043570	HLA-DRB1*15:01	0	binary	PMGMPPPGMRPPPPG	0	17097.2	22871.5	20144.6	20201.3	0.0001	20286.3	0.0001	22240.5	0	0.00438295
2024-04-05	1043570	HLA-DRB1*15:01	0	binary	PMPQAPAGLAGPVRG	0	13278.2	16715.3	13662.5	13708.6	0.0008	16114.4	0.0003	19042.9	0.0001	0.00825713
2024-04-05	1043570	HLA-DRB1*15:01	0	binary	PPGMMGPPPGMRPPM	0	9438.56	16020.1	16721.1	16486.8	0.0006	16399.3	0.0002	16828.4	0.0001	0.021795
2024-04-05	1043570	HLA-DRB1*15:01	0	binary	PPGMRGPPPPGMRPP	0	19660.5	24876.4	22365.7	20367.9	0.0009	21624.2	0.0007	25634.1	0.0003	0.00904128
2024-04-05	1043570	HLA-DRB1*15:01	0	binary	PPGRGTPMGMPPPGM	0	20235.2	19959.7	16869.2	16432.2	0.0001	18370.6	0.0001	20104.7	0	0.0114322
2024-04-05	1043570	HLA-DRB1*15:01	0	binary	PPKDTGIARVPLAGA	0	2046.57	3288.63	2694.12	2447.93	0.0084	3619.53	0.0048	2643.79	0.0032	0.251783
2024-04-05	1043570	HLA-DRB1*15:01	0	binary	PPMGPPMGIPPGRGT	0	23704.5	22836.4	21217.3	19187.7	0.0002	21710.7	0.0001	24689.5	0	0.0210771
2024-04-05	1043570	HLA-DRB1*15:01	0	binary	PPPGMRPPMGPPMGI	0	14199.8	13761.2	14632.8	13305.5	0.0013	12868	0.0011	13840.6	0.0013	0.0149174
2024-04-05	1043570	HLA-DRB1*15:01	0	binary	PPPMGRGAPPPGMMG	0	16471.7	21820.7	19054	17531.5	0.0009	19680.7	0.0003	20840.9	0.0001	0.0249651
2024-04-05	1043570	HLA-DRB1*15:01	0	binary	PSQQVMTPQGRGTVA	0	5965.1	5452.4	4650.8	4909.59	0.0063	4838.61	0.0026	4805.33	0.0033	0.105739
2024-04-05	1043570	HLA-DRB1*15:01	0	binary	PVQLETLSIRGNNIR	0	704.55	386.75	430.02	553.69	0.0185	739.69	0.0082	411.55	0.0033	0.456909
2024-04-05	1043570	HLA-DRB1*15:01	0	binary	QAPAGLAGPVRGVGG	0	11751	14125.5	12989.9	11451	0.0011	13655	0.0004	15155	0.0001	0.0914954
2024-04-05	1043570	HLA-DRB1*15:01	0	binary	QGSGAGRGKAAILKA	0	6802.71	7337.71	6665.59	6257.23	0.001	5731.63	0.0006	6381.81	0.0002	0.106481
2024-04-05	1043570	HLA-DRB1*15:01	0	binary	QHIDYRMRCILQDGR	0	704.61	1254.23	1318.94	1295.32	0.0059	1151.32	0.0008	1517.68	0.0003	0.458417
2024-04-05	1043570	HLA-DRB1*15:01	0	binary	QVAARGRGRGMGRGN	0	9206.28	7563.9	8608.49	8231.03	0.0005	7103.13	0.0002	7243.29	0	0.0579847
2024-04-05	1043570	HLA-DRB1*15:01	0	binary	QVMTPQGRGTVAAAA	0	6955.43	5439.97	4052.94	3804.4	0.0051	3685.25	0.0027	4237.33	0.0025	0.0872962
2024-04-05	1043570	HLA-DRB1*15:01	0	binary	QYPPGRGGPPPPMGR	0	27233.2	28754	23409.6	22375.9	0.0002	25531.7	0.0001	30486	0	0.0164532
2024-04-05	1043570	HLA-DRB1*15:01	0	binary	RGKAAILKAQVAARG	0	151.02	260.67	325.1	256.52	0.1053	288.8	0.0954	474.5	0.0743	0.773789
2024-04-05	1043570	HLA-DRB1*15:01	0	binary	RGNNIRYFILPDSLP	0	186.21	152.93	120.61	104.58	0.2891	49.34	0.3424	53.72	0.2797	0.911921
2024-04-05	1043570	HLA-DRB1*15:01	0	binary	RGRGMGRGNIFQKRR	0	3323.57	2700.08	2514.58	2970.31	0.0016	2970.21	0.0008	4033.43	0.0002	0.238092
2024-04-05	1043570	HLA-DRB1*15:01	0	binary	RGRGRGRGRGRGRGR	0	24621.5	19973.5	15289.9	17414.1	0.0003	16479.2	0.0001	20552.5	0	0.00828889
2024-04-05	1043570	HLA-DRB1*15:01	0	binary	RGSKIRFLILPDMLK	1	79.32	105.83	104.97	90.88	0.0326	100.41	0.0228	80.9	0.0361	0.928521
2024-04-05	1043570	HLA-DRB1*15:01	0	binary	RGTPMGMPPPGMRPP	0	11954.9	15219.1	14114.8	12706.3	0.0023	14381.6	0.0007	13572	0.0003	0.0418611
2024-04-05	1043570	HLA-DRB1*15:01	0	binary	RVLGLVLLRGENLVS	1	51.29	51.14	32.34	34.85	0.2298	30.89	0.2887	17.04	0.3116	0.893979
2024-04-05	1043570	HLA-DRB1*15:01	0	binary	SKQAEREEKRVLGLV	0	7618.85	7673.7	7894.95	8634.79	0.0013	8768.2	0.0004	8127.67	0	0.28037
2024-04-05	1043570	HLA-DRB1*15:01	0	binary	SLPLDTLLVDVEPKV	0	3007.7	3667.03	3742.91	3646.85	0.0034	4050.97	0.0019	4026.15	0.0006	0.118974
2024-04-05	1043570	HLA-DRB1*15:01	0	binary	SMKNKNQGSGAGRGK	0	15319	18270.5	15227.5	13334.9	0.0011	17317.5	0.0004	19448.9	0	0.10718
2024-04-05	1043570	HLA-DRB1*15:01	0	binary	TASIAGAPTQYPPGR	0	6776.12	5316.84	4278.47	4446.87	0.0734	3636.45	0.0749	3287.49	0.0435	0.17943
2024-04-05	1043570	HLA-DRB1*15:01	0	binary	TCETNTGEVYRGKLI	0	3482.5	3477.64	1199.23	940.71	0.029	962.12	0.0184	897.88	0.014	0.311168
2024-04-05	1043570	HLA-DRB1*15:01	0	binary	TIELKNGTQVHGTIT	0	2197.56	1981.74	2206.06	2536.8	0.0313	2088.06	0.0171	1609.53	0.0071	0.42479
2024-04-05	1043570	HLA-DRB1*15:01	0	binary	TITGVDVSMNTHLKA	0	722.7	669.3	363.73	408.75	0.064	704.25	0.0415	698.66	0.0589	0.166693
2024-04-05	1043570	HLA-DRB1*15:01	0	binary	TLKNREPVQLETLSI	1	3483.25	2719.69	2715.16	2624.07	0.003	2304.38	0.0016	2815.99	0.0005	0.11727
2024-04-05	1043570	HLA-DRB1*15:01	0	binary	TNTGEVYRGKLIEAE	0	1639.32	1475.72	533.5	371.08	0.462	330.87	0.4766	264.41	0.4119	0.200711
2024-04-05	1043570	HLA-DRB1*15:01	0	binary	TPQGRGTVAAAAAAA	0	11859.4	10650.1	8825.98	7711.32	0.004	10959.1	0.0014	13254.2	0.0006	0.0639201
2024-04-05	1043570	HLA-DRB1*15:01	0	binary	TVAAAAAAATASIAG	0	5798.06	6588.87	4227.53	3853.66	0.0015	5569.99	0.0011	9713.42	0.0005	0.125507
2024-04-05	1043570	HLA-DRB1*15:01	0	binary	TYRDGRVAQLEQVYI	0	1636.66	2442.16	2686.15	2368.98	0.0061	3260.42	0.0012	2908.49	0.0003	0.0919286
2024-04-05	1043570	HLA-DRB1*15:01	0	binary	VAQLEQVYIRGSKIR	0	183.47	142.38	220.3	252.1	0.0269	313.07	0.0146	297.55	0.0089	0.807127
2024-04-05	1043570	HLA-DRB1*15:01	0	binary	VGGPSQQVMTPQGRG	0	13477.2	15962	13826.5	14142	0.002	18489.8	0.0005	20968.7	0.0003	0.052258
2024-04-05	1043570	HLA-DRB1*15:01	0	binary	VHGTITGVDVSMNTH	0	3090.2	4173.41	5540.06	5069.21	0.0074	5810.87	0.0052	5164.43	0.0026	0.359195
2024-04-05	1043570	HLA-DRB1*15:01	0	binary	VKMTLKNREPVQLET	1	2129.86	1460.69	1173.05	1175.14	0.0836	1237.18	0.0602	1150.53	0.0323	0.392413
2024-04-05	1043570	HLA-DRB1*15:01	0	binary	VPLAGAAGGPGIGRA	0	11402.2	12762.8	9462.18	9110.85	0.0049	10436.5	0.0018	10620.7	0.0007	0.119077
2024-04-05	1043570	HLA-DRB1*15:01	0	binary	VRFLMKLSHETVTIE	0	129.24	136.09	120.94	139.74	0.0168	107.81	0.0128	105.7	0.0071	0.654869
2024-04-05	1043570	HLA-DRB1*15:01	0	binary	VRGVGGPSQQVMTPQ	0	9219.63	15517	10912.4	9986.55	0.0007	9272.45	0.0004	11333.9	0.0003	0.017951
2024-04-05	1043570	HLA-DRB1*15:01	0	binary	VSMNTHLKAVKMTLK	0	223.33	264.59	205.12	205.84	0.0057	250.87	0.0023	252.2	0.0002	0.658716
2024-04-05	1043570	HLA-DRB1*15:01	0	binary	VYIRGSKIRFLILPD	1	50.78	74.07	82.36	80.89	0.0142	73.71	0.0127	111.94	0.0031	0.883651
2024-04-05	1043570	HLA-DRB1*15:01	0	binary	YFILPDSLPLDTLLV	0	288.02	367.01	663.57	629.52	0.0008	619.97	0.0005	568.61	0.0001	0.492159
2024-04-05	1043570	HLA-DRB1*15:01	0	binary	YRGKLIEAEDNMNCQ	0	6418.1	5905.89	5433.21	5183.47	0.0308	6290.84	0.0202	7055.18	0.02	0.177724
2023-11-10	1043121	HLA-DRB1*01:01	0	binary	AEEKKEQTIEIKEEV	0	8123.45	7029.73	5842.78	5769.9	0.0041	6331.12	0.0028	6991.27	0.0016	0.202789
2023-11-10	1043121	HLA-DRB1*01:01	0	binary	AHTPYINIYNCEPAN	0	960.19	901.22	366.45	392.13	0.0206	428.54	0.013	679.8	0.0074	0.504611
2023-11-10	1043121	HLA-DRB1*01:01	0	binary	AISGMILSIMDILNI	0	160.74	174.98	185.84	178.54	0.0017	198.17	0.0004	120.86	0.0001	0.685161
2023-11-10	1043121	HLA-DRB1*01:01	0	binary	AMQSGPKPLFRRMSS	1	755.75	979.52	939.34	996.92	0.0002	874.7	0.0001	1199.19	0	0.407212
2023-11-10	1043121	HLA-DRB1*01:01	0	binary	ATEKNSRKCLVKGKM	0	3294.97	2986.33	2749.46	2845.55	0.0003	3708.85	0	4043.88	0	0.312291
2023-11-10	1043121	HLA-DRB1*01:01	0	binary	CSRPKSNIVLLSAEE	1	594.47	438.29	434.99	562.7	0.0015	568.82	0.0004	917.77	0.0001	0.667299
2023-11-10	1043121	HLA-DRB1*01:01	0	binary	EEDIEIIPIQEEEEE	0	4145.14	5845.05	5496.77	5112.06	0.0408	6024.58	0.0582	7207.41	0.0518	0.59986
2023-11-10	1043121	HLA-DRB1*01:01	0	binary	EEEETETNFPEPPQD	0	18209.3	22111.9	16708.6	17105.9	0.0006	21077.5	0.0003	26479.5	0	0.161248
2023-11-10	1043121	HLA-DRB1*01:01	0	binary	EEVVGLTETSSQPKN	0	1308.97	1997.47	1404.62	1302.87	0.0428	1672.03	0.031	1712.73	0.0171	0.805298
2023-11-10	1043121	HLA-DRB1*01:01	0	binary	EIKEEVVGLTETSSQ	0	1032.89	1307.46	881.08	877.61	0.027	1033.63	0.0263	868.75	0.0111	0.735009
2023-11-10	1043121	HLA-DRB1*01:01	0	binary	ELVIAGIVENEWKRT	0	1279.62	512.8	337.71	290.48	0.0033	380.9	0.0029	250.77	0.0011	0.550361
2023-11-10	1043121	HLA-DRB1*01:01	0	binary	ETETNFPEPPQDQES	0	12282.8	19359.1	15205.6	15109.2	0.0006	17529.4	0.0003	19934.9	0	0.144341
2023-11-10	1043121	HLA-DRB1*01:01	0	binary	FIRAHTPYINIYNCE	1	28.34	18.79	43.76	47	0.0015	23.5	0.0015	18.43	0.0001	0.844729
2023-11-10	1043121	HLA-DRB1*01:01	0	binary	FRRMSSLVGPTQSFF	1	14.63	21.23	18.66	18.85	0.0336	13.1	0.0307	6.74	0.0365	0.941734
2023-11-10	1043121	HLA-DRB1*01:01	0	binary	GGLLMIPAGIYAPIC	0	14.41	39.03	37.29	37.17	0.0168	43.14	0.0191	53.4	0.0069	0.912785
2023-11-10	1043121	HLA-DRB1*01:01	0	binary	GIMYIISGSLLAATE	1	6.32	10.78	8.5	9.23	0.3589	8.04	0.3693	6.6	0.3879	0.980488
2023-11-10	1043121	HLA-DRB1*01:01	0	binary	GKMIMNSLSLFAAIS	1	13.08	21.43	28.95	29.52	0.0056	30.8	0.0037	24.85	0.001	0.934544
2023-11-10	1043121	HLA-DRB1*01:01	0	binary	GMILSIMDILNIKIS	0	57.17	90.93	91.87	96.43	0.0099	91.68	0.0047	98.49	0.0029	0.732827
2023-11-10	1043121	HLA-DRB1*01:01	0	binary	GPIAMQSGPKPLFRR	0	58.5	54.24	109.4	105.76	0.0468	69.7	0.0271	38.71	0.0156	0.964273
2023-11-10	1043121	HLA-DRB1*01:01	0	binary	GTFPAEPMKGPIAMQ	0	474.13	383.01	416.16	381.06	0.0277	362.09	0.0359	257.43	0.0321	0.81231
2023-11-10	1043121	HLA-DRB1*01:01	0	binary	HFLKMESLNFIRAHT	1	10.93	14.32	20.54	16.12	0.0137	14.56	0.0144	10.69	0.0067	0.984953
2023-11-10	1043121	HLA-DRB1*01:01	0	binary	IAGIVENEWKRTCSR	0	4815.11	2866.31	2639.65	2446.02	0.0012	3020.77	0.0004	4586.83	0.0001	0.256725
2023-11-10	1043121	HLA-DRB1*01:01	0	binary	IALGGLLMIPAGIYA	1	13.6	34.99	31.12	29.47	0.01	34.2	0.0118	35.7	0.004	0.917931
2023-11-10	1043121	HLA-DRB1*01:01	0	binary	IEIIPIQEEEEEETE	0	8796.23	11586.1	9588.95	8277.47	0.0042	9475.81	0.0022	11132.5	0.001	0.449943
2023-11-10	1043121	HLA-DRB1*01:01	0	binary	IFAFFQELVIAGIVE	0	31.64	87.2	100.84	110.77	0.0136	147.8	0.0086	118.74	0.009	0.869516
2023-11-10	1043121	HLA-DRB1*01:01	0	binary	IMNSLSLFAAISGMI	1	29.42	37.74	51.62	56.82	0.0067	66.13	0.0039	57.38	0.0017	0.930396
2023-11-10	1043121	HLA-DRB1*01:01	0	binary	IPIQEEEEEETETNF	0	17749	26783.5	18152.6	17996.2	0.0018	21560.7	0.0008	27678.8	0.0004	0.176326
2023-11-10	1043121	HLA-DRB1*01:01	0	binary	IVENEWKRTCSRPKS	0	1350.45	979.06	1221.12	1341.32	0.0025	1036.68	0.0015	1402.89	0.0003	0.273436
2023-11-10	1043121	HLA-DRB1*01:01	0	binary	IYAPICVTVWYPLWG	0	675.18	274.26	211.07	189.82	0.0007	205.9	0.0002	501.28	0.0001	0.481477
2023-11-10	1043121	HLA-DRB1*01:01	0	binary	KISHFLKMESLNFIR	1	7.37	11.71	12.3	10.38	0.1725	9.66	0.1684	7.76	0.0843	0.985615
2023-11-10	1043121	HLA-DRB1*01:01	0	binary	KKEQTIEIKEEVVGL	0	2552.6	1984.23	2625.01	2510.53	0.0069	3221.05	0.0036	3128.69	0.0013	0.551524
2023-11-10	1043121	HLA-DRB1*01:01	0	binary	KMESLNFIRAHTPYI	1	9.53	12.39	15.03	13.44	0.037	11.1	0.0329	11.9	0.0228	0.757317
2023-11-10	1043121	HLA-DRB1*01:01	0	binary	KNSPSTQYCYSIQSL	1	513.49	867.09	1090.17	896.32	0.0036	1393.05	0.0008	1640.07	0.0023	0.699963
2023-11-10	1043121	HLA-DRB1*01:01	0	binary	KNSRKCLVKGKMIMN	0	115	152.9	94.38	108.27	0.0012	144.94	0.0003	111.88	0.0003	0.774717
2023-11-10	1043121	HLA-DRB1*01:01	0	binary	KPLFRRMSSLVGPTQ	1	3.81	8.46	4.4	4.25	0.9348	4.14	0.9114	3.65	0.9532	0.994281
2023-11-10	1043121	HLA-DRB1*01:01	0	binary	KRTCSRPKSNIVLLS	0	587.79	274.52	214.48	239.42	0.001	306.12	0.0003	504.32	0	0.534266
2023-11-10	1043121	HLA-DRB1*01:01	0	binary	LFAAISGMILSIMDI	1	30.78	31.72	37.88	33.85	0.0111	34.35	0.0151	20.4	0.0061	0.691736
2023-11-10	1043121	HLA-DRB1*01:01	0	binary	LFHIALGGLLMIPAG	1	11.86	15.74	11.17	10.17	0.033	11.3	0.0194	8.44	0.0086	0.969878
2023-11-10	1043121	HLA-DRB1*01:01	0	binary	LGAVQIMNGLFHIAL	0	51.22	59.81	52.31	64.89	0.0219	101.37	0.0048	66.47	0.0042	0.903042
2023-11-10	1043121	HLA-DRB1*01:01	0	binary	LLAATEKNSRKCLVK	0	2776.51	1898.97	1692.2	1762.25	0.0003	2222.45	0	3039.59	0	0.384463
2023-11-10	1043121	HLA-DRB1*01:01	0	binary	LLSAEEKKEQTIEIK	0	6396.12	6194.12	4802.57	4756.08	0.0028	5194.02	0.0017	5692.88	0.0014	0.273219
2023-11-10	1043121	HLA-DRB1*01:01	0	binary	LMIPAGIYAPICVTV	1	270.19	250.62	239.21	213.61	0.0035	205.25	0.0013	371.83	0.0009	0.645142
2023-11-10	1043121	HLA-DRB1*01:01	0	binary	LNIKISHFLKMESLN	1	50.16	89.01	90.38	75.74	0.0031	81.7	0.0013	126.22	0.0003	0.962002
2023-11-10	1043121	HLA-DRB1*01:01	0	binary	LSIMDILNIKISHFL	0	43.93	87.13	83.55	83.62	0.0026	88.32	0.0015	90.03	0.0005	0.775137
2023-11-10	1043121	HLA-DRB1*01:01	0	binary	LVGPTQSFFMRESKT	0	598.56	549.13	576.27	606.08	0.0009	540.88	0.0002	1182.58	0	0.682543
2023-11-10	1043121	HLA-DRB1*01:01	0	binary	LVKGKMIMNSLSLFA	1	15.58	18.64	25.31	28.43	0.0034	20.13	0.003	17.95	0.0013	0.953374
2023-11-10	1043121	HLA-DRB1*01:01	0	binary	MDILNIKISHFLKME	0	47.56	78.94	72.42	59.99	0.0173	62.94	0.0205	81.88	0.0162	0.945736
2023-11-10	1043121	HLA-DRB1*01:01	0	binary	MNGLFHIALGGLLMI	1	7.56	12.68	6.46	6.68	0.3626	6.88	0.2837	5.89	0.3519	0.851614
2023-11-10	1043121	HLA-DRB1*01:01	0	binary	MRESKTLGAVQIMNG	0	117.61	106.64	71.29	68.12	0.0313	101.24	0.0279	81.67	0.0085	0.966739
2023-11-10	1043121	HLA-DRB1*01:01	0	binary	MSSLVGPTQSFFMRE	1	226.12	287.22	375.24	308.24	0.0051	254.34	0.0017	271.74	0.0005	0.765453
2023-11-10	1043121	HLA-DRB1*01:01	0	binary	MTTPRNSVNGTFPAE	0	4876.66	3681.18	3729.25	3727.51	0.0008	4452.75	0.0002	4585.49	0.0001	0.0925861
2023-11-10	1043121	HLA-DRB1*01:01	0	binary	NCEPANPSEKNSPST	0	14518.1	16193.7	15521.6	15953.9	0.0001	16541.2	0	20559.2	0	0.00578579
2023-11-10	1043121	HLA-DRB1*01:01	0	binary	NEWKRTCSRPKSNIV	0	700.01	572.69	556.06	624.42	0.0018	517.67	0.0014	612.04	0.0001	0.882622
2023-11-10	1043121	HLA-DRB1*01:01	0	binary	NIVLLSAEEKKEQTI	0	117.45	186.99	151.37	130.82	0.0271	126.87	0.0178	163.86	0.0108	0.510073
2023-11-10	1043121	HLA-DRB1*01:01	0	binary	NIYNCEPANPSEKNS	0	333.64	952.98	224.4	198	0.7578	259.68	0.7557	198.99	0.8032	0.830813
2023-11-10	1043121	HLA-DRB1*01:01	0	binary	PAEPMKGPIAMQSGP	0	649.81	724.42	830.03	832.39	0.0067	700.53	0.0073	476.62	0.0031	0.524709
2023-11-10	1043121	HLA-DRB1*01:01	0	binary	PAGIYAPICVTVWYP	0	290.25	201.15	175.36	179.84	0.0102	171.49	0.0062	465.79	0.0047	0.596926
2023-11-10	1043121	HLA-DRB1*01:01	0	binary	PANPSEKNSPSTQYC	0	10247.4	12127.8	12483.9	12722.3	0.0002	12862	0.0001	14169.1	0	0.0384622
2023-11-10	1043121	HLA-DRB1*01:01	0	binary	PEPPQDQESSPIEND	0	12843.7	18335.8	10770.8	11529.8	0.0072	13048.5	0.0062	18378.7	0.0058	0.0483175
2023-11-10	1043121	HLA-DRB1*01:01	0	binary	PICVTVWYPLWGGIM	0	377.57	152.68	104.17	64.91	0.0075	101.99	0.0112	120.04	0.0015	0.616776
2023-11-10	1043121	HLA-DRB1*01:01	0	binary	PKNEEDIEIIPIQEE	0	4067.26	4805.79	5610.21	6074.32	0.004	6380.5	0.0031	6002.13	0.0014	0.333052
2023-11-10	1043121	HLA-DRB1*01:01	0	binary	PKSNIVLLSAEEKKE	0	50.43	83.99	66.6	66.32	0.555	61.91	0.5079	82.35	0.4257	0.896573
2023-11-10	1043121	HLA-DRB1*01:01	0	binary	PMKGPIAMQSGPKPL	0	113.67	78.85	172.95	189.99	0.0598	119.01	0.036	71.02	0.0313	0.682404
2023-11-10	1043121	HLA-DRB1*01:01	0	binary	PQDQESSPIENDSSP	0	13712.3	17852.9	12484.5	14238.1	0.0008	15835.2	0.0006	21758.5	0.0001	0.0413423
2023-11-10	1043121	HLA-DRB1*01:01	0	binary	PRNSVNGTFPAEPMK	0	1911.53	2107.12	2195.42	1999.2	0.0033	1832.07	0.0017	3043.44	0.0004	0.454659
2023-11-10	1043121	HLA-DRB1*01:01	0	binary	PSEKNSPSTQYCYSI	0	4561.29	6120.04	4810.06	4123.23	0.0007	4665.21	0.0003	8248.68	0.0001	0.309424
2023-11-10	1043121	HLA-DRB1*01:01	0	binary	PSTQYCYSIQSLFLG	1	26.61	42.45	51.36	44.59	0.0031	42.43	0.0013	21.7	0.0004	0.855332
2023-11-10	1043121	HLA-DRB1*01:01	0	binary	PTQSFFMRESKTLGA	1	26.94	40.91	50.11	47.37	0.1209	31.37	0.1075	22.33	0.103	0.883868
2023-11-10	1043121	HLA-DRB1*01:01	0	binary	PYINIYNCEPANPSE	0	272.8	458.32	157.39	153.06	0.6397	171.32	0.6465	146.05	0.6939	0.888937
2023-11-10	1043121	HLA-DRB1*01:01	0	binary	QEEEEEETETNFPEP	0	21914.4	25763.4	20388.4	21265.5	0.0006	24455	0.0002	34178.2	0	0.0773634
2023-11-10	1043121	HLA-DRB1*01:01	0	binary	QTIEIKEEVVGLTET	0	922.82	1110.61	799.02	808.68	0.0155	938.94	0.0096	657.33	0.005	0.727594
2023-11-10	1043121	HLA-DRB1*01:01	0	binary	RKCLVKGKMIMNSLS	0	47.15	68.35	59.13	57.84	0.0015	64.29	0.0012	60.83	0.0003	0.747758
2023-11-10	1043121	HLA-DRB1*01:01	0	binary	SFFMRESKTLGAVQI	1	26.77	33.9	38.58	36.16	0.0113	33.48	0.0063	28.45	0.002	0.985091
2023-11-10	1043121	HLA-DRB1*01:01	0	binary	SGPKPLFRRMSSLVG	1	5.43	12.3	7.82	7.83	0.1192	7.78	0.1074	6.97	0.1255	0.952223
2023-11-10	1043121	HLA-DRB1*01:01	0	binary	SGSLLAATEKNSRKC	0	637.87	452.84	462.52	527.52	0.0125	507.78	0.007	633.89	0.0047	0.926251
2023-11-10	1043121	HLA-DRB1*01:01	0	binary	SKTLGAVQIMNGLFH	0	111.32	97.41	122.31	132.86	0.0029	148.8	0.0017	112.14	0.0004	0.856541
2023-11-10	1043121	HLA-DRB1*01:01	0	binary	SLNFIRAHTPYINIY	1	5.1	6.5	4.87	4.63	0.5413	3.72	0.5792	3.4	0.4993	0.986398
2023-11-10	1043121	HLA-DRB1*01:01	0	binary	SLSLFAAISGMILSI	1	8.96	15.49	13.08	15.92	0.1987	15.13	0.1915	11.5	0.2358	0.959179
2023-11-10	1043121	HLA-DRB1*01:01	0	binary	SSQPKNEEDIEIIPI	0	9922.79	9505.07	8702.7	8523.04	0.0013	9106.51	0.001	9015.05	0.0002	0.261401
2023-11-10	1043121	HLA-DRB1*01:01	0	binary	SVNGTFPAEPMKGPI	0	1738.58	1224.08	1795.1	1775.88	0.0031	1909.52	0.0024	2275.03	0.0004	0.375595
2023-11-10	1043121	HLA-DRB1*01:01	0	binary	TETSSQPKNEEDIEI	0	15597	20114.7	16265.7	17359.5	0.0003	19915.7	0.0002	23033.7	0	0.0360406
2023-11-10	1043121	HLA-DRB1*01:01	0	binary	TNFPEPPQDQESSPI	0	12297.4	18677.4	13429.6	14636.6	0.0008	17466.5	0.0003	22533.3	0	0.0693645
2023-11-10	1043121	HLA-DRB1*01:01	0	binary	VGLTETSSQPKNEED	0	5737.96	6725.5	5308.33	5525.45	0.0026	7273.69	0.0011	9794.68	0.0001	0.461748
2023-11-10	1043121	HLA-DRB1*01:01	0	binary	VMLIFAFFQELVIAG	0	118.21	229.91	576.72	618.63	0.0032	971.65	0.0012	510.59	0.0008	0.523523
2023-11-10	1043121	HLA-DRB1*01:01	0	binary	VQIMNGLFHIALGGL	0	117.29	105.08	90.8	103.77	0.0027	140.63	0.0023	129.69	0.001	0.787427
2023-11-10	1043121	HLA-DRB1*01:01	0	binary	VTVWYPLWGGIMYII	1	122.3	74.49	37.36	21.01	0.078	32.22	0.0784	37.55	0.0441	0.706507
2023-11-10	1043121	HLA-DRB1*01:01	0	binary	WYPLWGGIMYIISGS	0	312.12	155.04	183.7	167.35	0.001	173.22	0.0004	207.44	0.0002	0.670525
2023-11-10	1043121	HLA-DRB1*01:01	0	binary	YIISGSLLAATEKNS	1	40.6	32.28	51.64	51.88	0.0024	39.6	0.0016	22.19	0.0001	0.955701
2023-11-10	1043121	HLA-DRB1*01:01	0	binary	YSIQSLFLGILSVML	0	50.84	54.26	73.18	72.03	0.0047	57.12	0.002	70.22	0.0004	0.811494
2023-11-10	1043121	HLA-DRB1*03:01	0	binary	AEEKKEQTIEIKEEV	0	11842.4	8717.5	7261.26	7852.61	0.0125	8454.52	0.0039	11486.5	0.0025	0.379447
2023-11-10	1043121	HLA-DRB1*03:01	0	binary	AHTPYINIYNCEPAN	0	8576.32	8666.71	7754.08	8683.98	0.0114	9931.38	0.0081	16606.6	0.0076	0.401676
2023-11-10	1043121	HLA-DRB1*03:01	0	binary	AISGMILSIMDILNI	0	4200.81	1962.81	2725.46	2760.42	0.0014	2673.91	0.0003	1789.84	0.0002	0.26992
2023-11-10	1043121	HLA-DRB1*03:01	0	binary	AMQSGPKPLFRRMSS	0	1602.13	2934.5	1876.91	1673.57	0.0084	1006.01	0.0035	2371.18	0.001	0.323318
2023-11-10	1043121	HLA-DRB1*03:01	0	binary	ATEKNSRKCLVKGKM	0	6555.59	8046.38	7668.39	7165.42	0.0011	7865.53	0.0002	11356.9	0.0001	0.332933
2023-11-10	1043121	HLA-DRB1*03:01	0	binary	CSRPKSNIVLLSAEE	0	4521.25	5442.21	5721.16	5221.52	0.0026	5058.86	0.0021	8070.36	0.0014	0.247593
2023-11-10	1043121	HLA-DRB1*03:01	0	binary	EEDIEIIPIQEEEEE	0	6671.22	6173.91	5221.52	5829.77	0.2049	6852.8	0.2556	5951.69	0.218	0.891143
2023-11-10	1043121	HLA-DRB1*03:01	0	binary	EEEETETNFPEPPQD	0	27917	26399.7	23504.5	24116.1	0.0018	28187.8	0.0012	33706	0.0001	0.115227
2023-11-10	1043121	HLA-DRB1*03:01	0	binary	EEVVGLTETSSQPKN	0	7656.37	10221.1	8007.99	7533.44	0.0244	9286.31	0.0107	9200	0.005	0.738941
2023-11-10	1043121	HLA-DRB1*03:01	0	binary	EIKEEVVGLTETSSQ	0	4602.94	5630.1	8269.6	8176.27	0.0049	6831.77	0.0024	5425.69	0.0005	0.820598
2023-11-10	1043121	HLA-DRB1*03:01	0	binary	ELVIAGIVENEWKRT	0	3166.11	1748.71	2365.08	2347.06	0.02	2299.8	0.0151	1828.36	0.0043	0.929156
2023-11-10	1043121	HLA-DRB1*03:01	0	binary	ETETNFPEPPQDQES	0	25249.3	26858.4	23501.7	25020.3	0.0011	28267.2	0.0004	34501.5	0.0003	0.0850402
2023-11-10	1043121	HLA-DRB1*03:01	0	binary	FIRAHTPYINIYNCE	0	1232.01	1980.77	3026.79	3919.6	0.0007	2261.36	0.0004	2310.83	0.0002	0.533509
2023-11-10	1043121	HLA-DRB1*03:01	0	binary	FRRMSSLVGPTQSFF	0	6157.9	6076.62	5207.41	4911.77	0.0009	4069.29	0.0003	4687.98	0.0001	0.544129
2023-11-10	1043121	HLA-DRB1*03:01	0	binary	GGLLMIPAGIYAPIC	0	2426.91	2183.01	1265.06	1243.65	0.0226	1566.78	0.0074	1933.3	0.0055	0.15684
2023-11-10	1043121	HLA-DRB1*03:01	0	binary	GIMYIISGSLLAATE	0	970	1343.9	2050.89	1766.83	0.0144	1893.64	0.0062	1654.83	0.0136	0.677844
2023-11-10	1043121	HLA-DRB1*03:01	0	binary	GKMIMNSLSLFAAIS	1	263.32	229.31	262.87	193.73	0.029	219.8	0.0117	259.13	0.0088	0.622625
2023-11-10	1043121	HLA-DRB1*03:01	0	binary	GMILSIMDILNIKIS	0	455.06	384.74	682.65	711.12	0.0061	455.95	0.0059	506.12	0.0023	0.593599
2023-11-10	1043121	HLA-DRB1*03:01	0	binary	GPIAMQSGPKPLFRR	0	809.31	1179.91	854.54	731.38	0.1905	469.43	0.1084	853.86	0.0587	0.892096
2023-11-10	1043121	HLA-DRB1*03:01	0	binary	GTFPAEPMKGPIAMQ	0	17621.4	16185.8	17986.8	18877.3	0.0004	22388.5	0.0001	25161.5	0.0001	0.0881772
2023-11-10	1043121	HLA-DRB1*03:01	0	binary	HFLKMESLNFIRAHT	1	386.77	553.27	1198.84	835.34	0.008	714.63	0.0041	742.44	0.002	0.975908
2023-11-10	1043121	HLA-DRB1*03:01	0	binary	IAGIVENEWKRTCSR	0	2309.38	1494.36	4153.14	4065.11	0.0192	3230.58	0.0112	3342.72	0.0049	0.879429
2023-11-10	1043121	HLA-DRB1*03:01	0	binary	IALGGLLMIPAGIYA	0	2520.77	2135.28	1084.95	1006.01	0.0205	1332.35	0.0063	1109.13	0.0036	0.182725
2023-11-10	1043121	HLA-DRB1*03:01	0	binary	IEIIPIQEEEEEETE	0	11746	10562.4	8624.9	9415.51	0.0308	9256.32	0.0289	8120.64	0.0203	0.873589
2023-11-10	1043121	HLA-DRB1*03:01	0	binary	IFAFFQELVIAGIVE	0	6860.88	6826.16	9900.27	10074.5	0.0004	13101.2	0.0001	13072.1	0	0.120276
2023-11-10	1043121	HLA-DRB1*03:01	0	binary	IMNSLSLFAAISGMI	0	4072.28	4109.2	4432.46	4584.35	0.0008	4953.13	0.0002	4944.46	0.0001	0.249783
2023-11-10	1043121	HLA-DRB1*03:01	0	binary	IPIQEEEEEETETNF	0	23576.6	21414	15814.4	15991.6	0.0071	15803.7	0.0085	18797.8	0.0021	0.670372
2023-11-10	1043121	HLA-DRB1*03:01	0	binary	IVENEWKRTCSRPKS	0	4301.54	3908.54	7207.8	7939.15	0.0022	5793.17	0.0003	5879.87	0.0004	0.558553
2023-11-10	1043121	HLA-DRB1*03:01	0	binary	IYAPICVTVWYPLWG	0	8440.72	4284.87	3817.76	3724.33	0.0003	2566.81	0.0002	3281.38	0.0001	0.0359054
2023-11-10	1043121	HLA-DRB1*03:01	0	binary	KISHFLKMESLNFIR	1	343.47	543.85	1065.68	867.13	0.0089	688.14	0.0046	585.75	0.0037	0.960221
2023-11-10	1043121	HLA-DRB1*03:01	0	binary	KKEQTIEIKEEVVGL	0	5026.34	3107.9	3539.48	3376.31	0.0761	4142.36	0.0406	6143.26	0.0281	0.962233
2023-11-10	1043121	HLA-DRB1*03:01	0	binary	KMESLNFIRAHTPYI	0	553.79	1384.61	2429.17	2273.25	0.0017	1474.68	0.0008	1631.94	0.0003	0.649574
2023-11-10	1043121	HLA-DRB1*03:01	0	binary	KNSPSTQYCYSIQSL	0	9959.57	11280.7	12069.6	12137.5	0.0002	12260	0.0001	17293.3	0	0.289763
2023-11-10	1043121	HLA-DRB1*03:01	0	binary	KNSRKCLVKGKMIMN	0	2452.62	1813.21	3055.55	3029.78	0.0006	2306.8	0.0003	2153.15	0	0.631452
2023-11-10	1043121	HLA-DRB1*03:01	0	binary	KPLFRRMSSLVGPTQ	0	1497.86	2540.7	3027.58	2999.7	0.016	2257.81	0.0041	3900.26	0.0052	0.911524
2023-11-10	1043121	HLA-DRB1*03:01	0	binary	KRTCSRPKSNIVLLS	0	4728.27	6061.19	5472.97	5272.61	0.0004	5374.39	0.0002	8261.9	0	0.156452
2023-11-10	1043121	HLA-DRB1*03:01	0	binary	LFAAISGMILSIMDI	0	7506.1	5035.43	4934.41	4909.7	0.0004	5322.6	0.0003	4500.94	0.0001	0.108317
2023-11-10	1043121	HLA-DRB1*03:01	0	binary	LFHIALGGLLMIPAG	0	5539.7	2278.38	3002.79	2909.27	0.001	2698.5	0.0008	2270.06	0.0004	0.211394
2023-11-10	1043121	HLA-DRB1*03:01	0	binary	LGAVQIMNGLFHIAL	0	3205.16	1772.58	2659.48	2552.55	0.0027	2698.06	0.001	3332.9	0.0004	0.478769
2023-11-10	1043121	HLA-DRB1*03:01	0	binary	LLAATEKNSRKCLVK	0	1045.36	1508.13	912.98	967.38	0.0219	605.77	0.0167	949.17	0.0092	0.409355
2023-11-10	1043121	HLA-DRB1*03:01	0	binary	LLSAEEKKEQTIEIK	0	7365.15	4329.89	6996.34	7686.83	0.0073	6280.23	0.0039	4616.1	0.0025	0.374648
2023-11-10	1043121	HLA-DRB1*03:01	0	binary	LMIPAGIYAPICVTV	0	10372.1	8953.81	8528.85	8220.62	0.0002	8836.77	0.0001	11214.2	0	0.124727
2023-11-10	1043121	HLA-DRB1*03:01	0	binary	LNIKISHFLKMESLN	1	342.12	699.65	1199.08	875.43	0.017	689.64	0.006	412.66	0.0067	0.912377
2023-11-10	1043121	HLA-DRB1*03:01	0	binary	LSIMDILNIKISHFL	0	334	365.93	771.3	585.03	0.0092	448.8	0.0073	647.16	0.0015	0.556312
2023-11-10	1043121	HLA-DRB1*03:01	0	binary	LVGPTQSFFMRESKT	0	5189.86	6642.33	6367.67	7859.07	0.0005	6836.13	0.0001	8527.19	0.0001	0.637324
2023-11-10	1043121	HLA-DRB1*03:01	0	binary	LVKGKMIMNSLSLFA	1	351.71	218.95	250.12	180.91	0.0538	183.98	0.0248	224.25	0.018	0.811001
2023-11-10	1043121	HLA-DRB1*03:01	0	binary	MDILNIKISHFLKME	0	216.38	468.95	841.92	564.87	0.0205	442.24	0.0091	374.98	0.0099	0.936342
2023-11-10	1043121	HLA-DRB1*03:01	0	binary	MNGLFHIALGGLLMI	0	3805.35	2266.87	3560.84	3492.72	0.0005	2614.72	0.0002	2091.68	0.0001	0.138494
2023-11-10	1043121	HLA-DRB1*03:01	0	binary	MRESKTLGAVQIMNG	0	7156.05	5060.55	6319.69	7149.55	0.0006	6831.33	0.001	6772.23	0	0.798117
2023-11-10	1043121	HLA-DRB1*03:01	0	binary	MSSLVGPTQSFFMRE	0	4391.08	5680.76	4864.07	4997.27	0.0034	3929.62	0.0012	5143.8	0.0007	0.604948
2023-11-10	1043121	HLA-DRB1*03:01	0	binary	MTTPRNSVNGTFPAE	0	17253.9	15056.6	14426.7	15422.3	0.0019	14794.2	0.0012	17316.2	0.0004	0.00984189
2023-11-10	1043121	HLA-DRB1*03:01	0	binary	NCEPANPSEKNSPST	0	29936.2	28882.7	26927.6	25608	0.0009	26772.5	0.0002	32330.4	0	0.00102768
2023-11-10	1043121	HLA-DRB1*03:01	0	binary	NEWKRTCSRPKSNIV	0	4530.85	5803.46	6516.69	6788.74	0.0011	5239.8	0.0003	7731.88	0.0002	0.441916
2023-11-10	1043121	HLA-DRB1*03:01	0	binary	NIVLLSAEEKKEQTI	0	1066.53	734.83	1491.73	1524.64	0.1289	1087.92	0.1084	572.7	0.0844	0.898753
2023-11-10	1043121	HLA-DRB1*03:01	0	binary	NIYNCEPANPSEKNS	0	11855.7	11561.3	12591.5	11177	0.0114	12185.6	0.0066	11478.5	0.003	0.38413
2023-11-10	1043121	HLA-DRB1*03:01	0	binary	PAEPMKGPIAMQSGP	0	16937.6	17716	18157.5	18254.7	0.001	16027.1	0.0009	22571.4	0.0003	0.0853786
2023-11-10	1043121	HLA-DRB1*03:01	0	binary	PAGIYAPICVTVWYP	0	9819.72	8734.4	7491.58	6992.64	0.0011	6909.08	0.0003	12342	0.0003	0.119499
2023-11-10	1043121	HLA-DRB1*03:01	0	binary	PANPSEKNSPSTQYC	0	23999.7	26185.2	24811.9	24943	0.0005	26182.7	0.0003	29609.5	0	0.00539436
2023-11-10	1043121	HLA-DRB1*03:01	0	binary	PEPPQDQESSPIEND	0	27039.5	29003.9	26236.5	27690.2	0.001	30559	0.0005	34066	0.0001	0.0122438
2023-11-10	1043121	HLA-DRB1*03:01	0	binary	PICVTVWYPLWGGIM	0	9672.2	5254.33	5374.68	5860.38	0.0003	4222.73	0.0002	4459.59	0.0001	0.0696557
2023-11-10	1043121	HLA-DRB1*03:01	0	binary	PKNEEDIEIIPIQEE	0	6020.28	5873.71	6682.99	8558.99	0.0207	8777.98	0.0288	7588.33	0.0076	0.738488
2023-11-10	1043121	HLA-DRB1*03:01	0	binary	PKSNIVLLSAEEKKE	0	1017.27	834.61	1539.46	1465.33	0.1404	1201.34	0.1014	607.25	0.1224	0.921853
2023-11-10	1043121	HLA-DRB1*03:01	0	binary	PMKGPIAMQSGPKPL	0	6082.54	3331.53	7527.9	8330.93	0.0041	4614.36	0.0038	5110.9	0.0019	0.0792882
2023-11-10	1043121	HLA-DRB1*03:01	0	binary	PQDQESSPIENDSSP	0	27236.5	27677.6	25086.2	26365.2	0.0061	30588.4	0.0006	35541.2	0.0009	0.0165667
2023-11-10	1043121	HLA-DRB1*03:01	0	binary	PRNSVNGTFPAEPMK	0	15437.9	14383.2	13122.1	14966.8	0.0013	14912.6	0.001	19270.2	0.0003	0.0426858
2023-11-10	1043121	HLA-DRB1*03:01	0	binary	PSEKNSPSTQYCYSI	0	17036.1	17838.6	15136.2	17427.6	0.0002	17415.2	0.0003	21812.5	0	0.0111175
2023-11-10	1043121	HLA-DRB1*03:01	0	binary	PSTQYCYSIQSLFLG	0	1624.14	2971.24	2385.88	2661.7	0.001	1914.05	0.0006	1598.49	0.0001	0.194777
2023-11-10	1043121	HLA-DRB1*03:01	0	binary	PTQSFFMRESKTLGA	0	762.19	922.93	1743.36	1182.77	0.0384	949.99	0.0221	886.19	0.035	0.744641
2023-11-10	1043121	HLA-DRB1*03:01	0	binary	PYINIYNCEPANPSE	0	6780	6179.46	6548.71	7138.72	0.0192	7247.13	0.0121	8324.45	0.011	0.779319
2023-11-10	1043121	HLA-DRB1*03:01	0	binary	QEEEEEETETNFPEP	0	29744.4	27755.6	25106.2	28560.2	0.0011	30837.6	0.0004	36681.6	0	0.0940174
2023-11-10	1043121	HLA-DRB1*03:01	0	binary	QTIEIKEEVVGLTET	0	2173.96	2366.13	5046.12	4457.91	0.019	3287.45	0.0155	2513.36	0.0089	0.877544
2023-11-10	1043121	HLA-DRB1*03:01	0	binary	RKCLVKGKMIMNSLS	0	1551.6	1450.16	2365.62	2032.09	0.0009	1690.49	0.0003	1848.35	0.0001	0.531568
2023-11-10	1043121	HLA-DRB1*03:01	0	binary	SFFMRESKTLGAVQI	0	527.94	686.79	1080.52	767.99	0.0317	638.66	0.0166	570.96	0.0341	0.799094
2023-11-10	1043121	HLA-DRB1*03:01	0	binary	SGPKPLFRRMSSLVG	0	1804.72	2410.08	3503.17	3154.82	0.005	2343.89	0.0009	4305.04	0.0002	0.800933
2023-11-10	1043121	HLA-DRB1*03:01	0	binary	SGSLLAATEKNSRKC	0	977.7	1308.21	581.09	752.16	0.4478	565.33	0.3731	577.54	0.4263	0.856397
2023-11-10	1043121	HLA-DRB1*03:01	0	binary	SKTLGAVQIMNGLFH	0	4980.32	2331.85	4189.01	4222.78	0.0017	3597.39	0.0011	4303.73	0.0003	0.468244
2023-11-10	1043121	HLA-DRB1*03:01	0	binary	SLNFIRAHTPYINIY	1	143.44	535.56	1035.08	940.22	0.0126	542.91	0.0122	443.85	0.0057	0.838577
2023-11-10	1043121	HLA-DRB1*03:01	0	binary	SLSLFAAISGMILSI	0	2371.62	2875.82	4298.66	4831.5	0.0013	5557.23	0.0002	5774.59	0.0001	0.340046
2023-11-10	1043121	HLA-DRB1*03:01	0	binary	SSQPKNEEDIEIIPI	0	11189.1	9446.43	12958.2	14571.6	0.002	14957.7	0.0015	13409.3	0.0005	0.421385
2023-11-10	1043121	HLA-DRB1*03:01	0	binary	SVNGTFPAEPMKGPI	0	18535.3	15590.6	16521.3	18136	0.0006	19602.1	0.0004	21495.7	0.0001	0.0828908
2023-11-10	1043121	HLA-DRB1*03:01	0	binary	TETSSQPKNEEDIEI	0	27418	24297	23564.6	22862.2	0.0033	27704	0.0016	29726.4	0.0001	0.0299967
2023-11-10	1043121	HLA-DRB1*03:01	0	binary	TNFPEPPQDQESSPI	0	25726.6	28833.4	27751.1	29555.5	0.0003	31003.6	0	37216.1	0	0.0474512
2023-11-10	1043121	HLA-DRB1*03:01	0	binary	VGLTETSSQPKNEED	0	10796.8	14998.4	12263.3	11716.4	0.015	13714.8	0.0074	12718.1	0.0023	0.538571
2023-11-10	1043121	HLA-DRB1*03:01	0	binary	VMLIFAFFQELVIAG	0	5246.04	7806.94	10537.6	11367.1	0.0006	15145.7	0	13717.2	0.0001	0.0495773
2023-11-10	1043121	HLA-DRB1*03:01	0	binary	VQIMNGLFHIALGGL	0	7031.33	3632.28	4475.21	3935.62	0.001	4066.21	0.0004	5999.54	0.0001	0.186277
2023-11-10	1043121	HLA-DRB1*03:01	0	binary	VTVWYPLWGGIMYII	0	10585.2	6961.46	6579.18	7647.84	0.0002	7416.33	0	11380.4	0	0.0726313
2023-11-10	1043121	HLA-DRB1*03:01	0	binary	WYPLWGGIMYIISGS	0	13858	8726.18	8287.42	8277.21	0.0003	8183.52	0.0001	15060.7	0	0.145676
2023-11-10	1043121	HLA-DRB1*03:01	0	binary	YIISGSLLAATEKNS	0	3934.89	3598.29	3372.92	2655.31	0.0018	3016.33	0.001	3042.69	0.0009	0.788789
2023-11-10	1043121	HLA-DRB1*03:01	0	binary	YSIQSLFLGILSVML	0	10296.2	6941.45	7541.76	7271.95	0.0001	9239.91	0	10733.5	0	0.0670281
2023-11-10	1043121	HLA-DRB1*04:01	0	binary	AEEKKEQTIEIKEEV	0	10724.7	8734.21	8483.29	9099.13	0.0059	9954.94	0.0033	8959.72	0.0007	0.201472
2023-11-10	1043121	HLA-DRB1*04:01	0	binary	AHTPYINIYNCEPAN	0	928.57	986.23	336.28	321.92	0.1716	351.45	0.1411	474.54	0.1437	0.721552
2023-11-10	1043121	HLA-DRB1*04:01	0	binary	AISGMILSIMDILNI	0	1262.4	666.97	513.73	497.34	0.0235	572.34	0.0041	419.86	0.0068	0.492941
2023-11-10	1043121	HLA-DRB1*04:01	0	binary	AMQSGPKPLFRRMSS	1	4485.73	5333.43	4476.27	4092.16	0.0002	4899.67	0.0001	7610.2	0	0.158532
2023-11-10	1043121	HLA-DRB1*04:01	0	binary	ATEKNSRKCLVKGKM	0	9135.13	9584.18	9034.77	9069.25	0.0001	10996.2	0	12663.2	0	0.124911
2023-11-10	1043121	HLA-DRB1*04:01	0	binary	CSRPKSNIVLLSAEE	0	1331.31	1234.15	1256.24	1480.18	0.005	1566.29	0.0024	2257.98	0.0012	0.67215
2023-11-10	1043121	HLA-DRB1*04:01	0	binary	EEDIEIIPIQEEEEE	0	5080.8	5043.01	2660.43	2613.25	0.5604	3270.39	0.6008	4704.9	0.5009	0.785643
2023-11-10	1043121	HLA-DRB1*04:01	0	binary	EEEETETNFPEPPQD	0	17244.8	19459.2	16763.1	16300.6	0.0045	18269.7	0.0041	20723.6	0.0012	0.477411
2023-11-10	1043121	HLA-DRB1*04:01	0	binary	EEVVGLTETSSQPKN	1	2119.95	2137.96	1925.68	1788.93	0.3229	2013.42	0.328	1615.76	0.2389	0.924435
2023-11-10	1043121	HLA-DRB1*04:01	0	binary	EIKEEVVGLTETSSQ	1	1861.8	1814.04	1954.57	2434.96	0.0248	2245.02	0.0262	1940.62	0.0114	0.928399
2023-11-10	1043121	HLA-DRB1*04:01	0	binary	ELVIAGIVENEWKRT	0	3272.55	1291.65	677.4	843.43	0.0082	920.68	0.0075	781.4	0.0082	0.514251
2023-11-10	1043121	HLA-DRB1*04:01	0	binary	ETETNFPEPPQDQES	0	14190	20556.3	17934.2	16650.7	0.0023	19733.8	0.001	19669.4	0.0002	0.300342
2023-11-10	1043121	HLA-DRB1*04:01	0	binary	FIRAHTPYINIYNCE	1	247.41	155.62	231.81	255.17	0.0017	133	0.0008	98.05	0.0003	0.67052
2023-11-10	1043121	HLA-DRB1*04:01	0	binary	FRRMSSLVGPTQSFF	1	108.89	133.38	137.4	111.83	0.0119	70.01	0.011	31.62	0.0051	0.772274
2023-11-10	1043121	HLA-DRB1*04:01	0	binary	GGLLMIPAGIYAPIC	0	568.93	684.06	801.48	744	0.0043	1009.25	0.0024	1198.11	0.0019	0.404384
2023-11-10	1043121	HLA-DRB1*04:01	0	binary	GIMYIISGSLLAATE	1	84.5	87.81	80.55	110.53	0.388	84.37	0.4389	82.55	0.5796	0.847465
2023-11-10	1043121	HLA-DRB1*04:01	0	binary	GKMIMNSLSLFAAIS	1	107.35	107.22	154.09	161.98	0.034	174.67	0.0168	170.99	0.015	0.761464
2023-11-10	1043121	HLA-DRB1*04:01	0	binary	GMILSIMDILNIKIS	0	522.76	357.85	336.22	275.03	0.0229	378.08	0.0073	369.8	0.0047	0.500107
2023-11-10	1043121	HLA-DRB1*04:01	0	binary	GPIAMQSGPKPLFRR	0	702	381.7	777.82	846.88	0.0238	576.69	0.0125	380.8	0.0137	0.675906
2023-11-10	1043121	HLA-DRB1*04:01	0	binary	GTFPAEPMKGPIAMQ	0	4502.6	4000.62	5252.34	5755.62	0.0048	5423.16	0.0027	6577.61	0.002	0.486369
2023-11-10	1043121	HLA-DRB1*04:01	0	binary	HFLKMESLNFIRAHT	1	74.12	65.61	162.51	118.43	0.0045	89.79	0.0069	66.13	0.0016	0.935511
2023-11-10	1043121	HLA-DRB1*04:01	0	binary	IAGIVENEWKRTCSR	0	7785.86	5834.56	6233.92	6243.78	0.0008	8179.01	0.0005	7685.67	0.0001	0.279857
2023-11-10	1043121	HLA-DRB1*04:01	0	binary	IALGGLLMIPAGIYA	0	543.08	714.7	588.28	586.99	0.0029	857.1	0.0019	935.72	0.001	0.682006
2023-11-10	1043121	HLA-DRB1*04:01	0	binary	IEIIPIQEEEEEETE	0	10948.8	10612.9	9055.91	8787	0.0267	8965.24	0.0191	11557	0.0041	0.575895
2023-11-10	1043121	HLA-DRB1*04:01	0	binary	IFAFFQELVIAGIVE	0	449.13	786.1	699.26	735.56	0.0583	1167.3	0.0256	1242.27	0.0447	0.600562
2023-11-10	1043121	HLA-DRB1*04:01	0	binary	IMNSLSLFAAISGMI	1	493.41	523.47	569.95	781.83	0.0031	897.16	0.0033	702.45	0.0009	0.73217
2023-11-10	1043121	HLA-DRB1*04:01	0	binary	IPIQEEEEEETETNF	0	20387.5	25215.7	18207.3	18371.2	0.0054	19932.5	0.0035	26950.7	0.0005	0.291937
2023-11-10	1043121	HLA-DRB1*04:01	0	binary	IVENEWKRTCSRPKS	0	2926.99	2236.32	3351.09	2972.37	0.0061	2139.91	0.0042	1949.82	0.0008	0.302126
2023-11-10	1043121	HLA-DRB1*04:01	0	binary	IYAPICVTVWYPLWG	0	2742.62	1218.56	1413.28	1273.47	0.0002	966.78	0.0001	1335.96	0	0.149305
2023-11-10	1043121	HLA-DRB1*04:01	0	binary	KISHFLKMESLNFIR	1	45.87	47.56	93.34	74.54	0.0668	51.05	0.0722	43.01	0.0407	0.928553
2023-11-10	1043121	HLA-DRB1*04:01	0	binary	KKEQTIEIKEEVVGL	0	5252.12	5259.91	6469.97	7343.03	0.0042	8104.75	0.0019	8882.69	0.0004	0.573452
2023-11-10	1043121	HLA-DRB1*04:01	0	binary	KMESLNFIRAHTPYI	1	65.38	51.59	50.63	55.36	0.0372	40.13	0.0397	43.54	0.0196	0.706215
2023-11-10	1043121	HLA-DRB1*04:01	0	binary	KNSPSTQYCYSIQSL	0	1367.19	1941.12	3116.32	2868.42	0.0006	2944.23	0.0004	2729.57	0.0001	0.70421
2023-11-10	1043121	HLA-DRB1*04:01	0	binary	KNSRKCLVKGKMIMN	0	1845.18	2194.28	1698.8	1917.97	0.0003	2687.77	0	2730.86	0	0.348158
2023-11-10	1043121	HLA-DRB1*04:01	0	binary	KPLFRRMSSLVGPTQ	1	17.19	32.08	13.73	12.55	0.9498	10.03	0.9421	9.08	0.9767	0.977755
2023-11-10	1043121	HLA-DRB1*04:01	0	binary	KRTCSRPKSNIVLLS	0	2274.76	1672.27	1270.71	1657.24	0.0003	2019.38	0.0001	3418.55	0	0.235536
2023-11-10	1043121	HLA-DRB1*04:01	0	binary	LFAAISGMILSIMDI	0	1100.61	737.02	845.92	1166.35	0.0003	1056.27	0.0009	933.45	0.0001	0.300774
2023-11-10	1043121	HLA-DRB1*04:01	0	binary	LFHIALGGLLMIPAG	1	1095.16	546.75	453.14	501.81	0.0013	732.38	0.0002	758.41	0.0002	0.580117
2023-11-10	1043121	HLA-DRB1*04:01	0	binary	LGAVQIMNGLFHIAL	0	757.03	623.1	625.71	686.26	0.0056	1193.34	0.0026	647.6	0.0012	0.649031
2023-11-10	1043121	HLA-DRB1*04:01	0	binary	LLAATEKNSRKCLVK	0	5109.63	3628.04	4404.26	4166.37	0.0001	5133.35	0.0001	7270.07	0	0.165787
2023-11-10	1043121	HLA-DRB1*04:01	0	binary	LLSAEEKKEQTIEIK	0	9651.5	7896.83	7620.58	7818.19	0.0029	8823.49	0.0018	8291.91	0.0006	0.146617
2023-11-10	1043121	HLA-DRB1*04:01	0	binary	LMIPAGIYAPICVTV	0	2206.61	2181.07	2203.11	1903.04	0.0004	2710.26	0.0003	3759.02	0	0.414926
2023-11-10	1043121	HLA-DRB1*04:01	0	binary	LNIKISHFLKMESLN	1	430.6	563.15	866.58	755.17	0.0022	805.74	0.001	1015.35	0.0002	0.781029
2023-11-10	1043121	HLA-DRB1*04:01	0	binary	LSIMDILNIKISHFL	0	369.09	448.62	564.4	495.53	0.0018	566.07	0.0013	630.68	0.0005	0.535561
2023-11-10	1043121	HLA-DRB1*04:01	0	binary	LVGPTQSFFMRESKT	1	2437.46	2514.04	2777.11	2954	0.0003	2250.06	0.0001	3979.85	0	0.634947
2023-11-10	1043121	HLA-DRB1*04:01	0	binary	LVKGKMIMNSLSLFA	1	120.64	81.81	105.33	84.43	0.0055	60.11	0.0059	74.14	0.0017	0.805587
2023-11-10	1043121	HLA-DRB1*04:01	0	binary	MDILNIKISHFLKME	0	448.39	521.25	601.66	486.15	0.0019	522.68	0.0017	635.07	0.0006	0.690776
2023-11-10	1043121	HLA-DRB1*04:01	0	binary	MNGLFHIALGGLLMI	0	564.82	449.91	342.9	381.73	0.0053	529.31	0.0012	531.05	0.0017	0.417063
2023-11-10	1043121	HLA-DRB1*04:01	0	binary	MRESKTLGAVQIMNG	1	1389.04	1369.41	1713.96	2101.88	0.0016	1960.14	0.0014	1711.55	0.0002	0.895277
2023-11-10	1043121	HLA-DRB1*04:01	0	binary	MSSLVGPTQSFFMRE	0	1526.17	1471.4	1970.85	1805.21	0.0049	1333.88	0.0019	1565.98	0.001	0.350708
2023-11-10	1043121	HLA-DRB1*04:01	0	binary	MTTPRNSVNGTFPAE	0	6307.81	5987.67	4920.44	5404.71	0.0037	5345.22	0.003	6437.29	0.0008	0.247367
2023-11-10	1043121	HLA-DRB1*04:01	0	binary	NCEPANPSEKNSPST	0	18998.8	20659.1	21264.4	21679.5	0.0003	22105.2	0.0001	27444.4	0	0.0183952
2023-11-10	1043121	HLA-DRB1*04:01	0	binary	NEWKRTCSRPKSNIV	1	2133.3	1795.14	2361.84	2300.5	0.003	1610.14	0.0023	1426.86	0.0003	0.751675
2023-11-10	1043121	HLA-DRB1*04:01	0	binary	NIVLLSAEEKKEQTI	0	1331.37	1053.63	1863.07	1804.41	0.0122	2117.86	0.0041	2315.05	0.001	0.292308
2023-11-10	1043121	HLA-DRB1*04:01	0	binary	NIYNCEPANPSEKNS	0	854.28	1303.73	623.76	450.11	0.7502	467.32	0.8054	298.05	0.8804	0.818023
2023-11-10	1043121	HLA-DRB1*04:01	0	binary	PAEPMKGPIAMQSGP	0	5522.7	5177.97	5295.6	6497.89	0.0043	5122.81	0.0032	5801.51	0.0015	0.432334
2023-11-10	1043121	HLA-DRB1*04:01	0	binary	PAGIYAPICVTVWYP	0	1623.14	909.39	1117.05	810.82	0.0032	697.67	0.0025	1917.1	0.0019	0.344904
2023-11-10	1043121	HLA-DRB1*04:01	0	binary	PANPSEKNSPSTQYC	0	12009.2	14623.4	16605.7	16527.8	0.0004	16511.8	0.0002	15776.8	0	0.149194
2023-11-10	1043121	HLA-DRB1*04:01	0	binary	PEPPQDQESSPIEND	0	16778.9	20288	16568.4	17067.5	0.0059	20060.6	0.0026	22322.9	0.0006	0.15072
2023-11-10	1043121	HLA-DRB1*04:01	0	binary	PICVTVWYPLWGGIM	0	4324.46	2307.35	1730.79	1693.52	0.0005	1570.29	0.0002	1825	0	0.321083
2023-11-10	1043121	HLA-DRB1*04:01	0	binary	PKNEEDIEIIPIQEE	0	4993.17	4922.36	4585.59	5543.06	0.0393	6405.61	0.0436	6847.09	0.02	0.686704
2023-11-10	1043121	HLA-DRB1*04:01	0	binary	PKSNIVLLSAEEKKE	0	566.25	487.31	838.29	840.05	0.1441	914.39	0.1034	1124.7	0.0519	0.813371
2023-11-10	1043121	HLA-DRB1*04:01	0	binary	PMKGPIAMQSGPKPL	1	978.04	515.14	965.48	1340.6	0.046	855	0.0228	553.78	0.0291	0.553635
2023-11-10	1043121	HLA-DRB1*04:01	0	binary	PQDQESSPIENDSSP	0	15047.5	17643	13686.3	14316.1	0.007	16304.7	0.0032	19951.3	0.001	0.416296
2023-11-10	1043121	HLA-DRB1*04:01	0	binary	PRNSVNGTFPAEPMK	0	3931.53	4663.54	3990.03	4484.27	0.0066	3810.13	0.0051	5912.02	0.0017	0.533357
2023-11-10	1043121	HLA-DRB1*04:01	0	binary	PSEKNSPSTQYCYSI	0	6479.43	9535.77	10831.4	10885.7	0.0007	11206.8	0.0002	12287.5	0	0.210389
2023-11-10	1043121	HLA-DRB1*04:01	0	binary	PSTQYCYSIQSLFLG	1	258.65	312.21	467.64	467.77	0.0011	301.72	0.0006	189.42	0.0002	0.715817
2023-11-10	1043121	HLA-DRB1*04:01	0	binary	PTQSFFMRESKTLGA	1	205.09	344.3	377.77	347.37	0.0245	354.84	0.012	317.25	0.0141	0.800458
2023-11-10	1043121	HLA-DRB1*04:01	0	binary	PYINIYNCEPANPSE	1	521.17	599.8	331.31	251.94	0.6763	235.89	0.7418	176.24	0.8183	0.89871
2023-11-10	1043121	HLA-DRB1*04:01	0	binary	QEEEEEETETNFPEP	0	20065.4	21497.3	18311.8	18013.3	0.0065	18726.6	0.0041	25326.7	0.0017	0.291536
2023-11-10	1043121	HLA-DRB1*04:01	0	binary	QTIEIKEEVVGLTET	0	1773.73	2402.43	1427.63	1621.26	0.0652	1589.77	0.0429	1482.27	0.0317	0.672547
2023-11-10	1043121	HLA-DRB1*04:01	0	binary	RKCLVKGKMIMNSLS	0	436.96	441.08	494.01	385.5	0.0006	354.39	0.0005	505.95	0.0001	0.546722
2023-11-10	1043121	HLA-DRB1*04:01	0	binary	SFFMRESKTLGAVQI	1	134.65	246.16	158.36	104.94	0.1169	146.13	0.086	129.14	0.1191	0.915126
2023-11-10	1043121	HLA-DRB1*04:01	0	binary	SGPKPLFRRMSSLVG	1	25.7	51.42	19	18.42	0.3509	15.62	0.3209	17.69	0.2996	0.789371
2023-11-10	1043121	HLA-DRB1*04:01	0	binary	SGSLLAATEKNSRKC	0	1736.58	1508.23	1464.3	1658.43	0.0219	2109.9	0.0154	2581.55	0.0076	0.742449
2023-11-10	1043121	HLA-DRB1*04:01	0	binary	SKTLGAVQIMNGLFH	0	732.85	599.81	730.67	595.51	0.0157	672.49	0.0097	737.26	0.0052	0.711808
2023-11-10	1043121	HLA-DRB1*04:01	0	binary	SLNFIRAHTPYINIY	1	29.62	24.16	18.05	19.01	0.3957	13.13	0.4542	14.05	0.3323	0.874681
2023-11-10	1043121	HLA-DRB1*04:01	0	binary	SLSLFAAISGMILSI	0	270.88	329.74	480.18	848.24	0.0024	894.81	0.0012	707.48	0.0005	0.699792
2023-11-10	1043121	HLA-DRB1*04:01	0	binary	SSQPKNEEDIEIIPI	0	11755.3	11160.4	12435.1	11928.5	0.0061	12160.4	0.0038	12573.6	0.0026	0.498651
2023-11-10	1043121	HLA-DRB1*04:01	0	binary	SVNGTFPAEPMKGPI	0	4591.1	4840.39	5671.3	5574.93	0.0102	5506.29	0.0106	7025.39	0.0014	0.379807
2023-11-10	1043121	HLA-DRB1*04:01	0	binary	TETSSQPKNEEDIEI	0	18327.9	21342.5	19809.1	19274.2	0.0012	22422.4	0.0004	24832.6	0	0.0445115
2023-11-10	1043121	HLA-DRB1*04:01	0	binary	TNFPEPPQDQESSPI	0	15392.6	20809.8	21143	21478.3	0.0003	22265.8	0.0006	25325.6	0.0001	0.247779
2023-11-10	1043121	HLA-DRB1*04:01	0	binary	VGLTETSSQPKNEED	1	5916.38	5930.48	6720.99	6627.76	0.0101	7108.74	0.0077	5960.07	0.0018	0.660334
2023-11-10	1043121	HLA-DRB1*04:01	0	binary	VMLIFAFFQELVIAG	0	753.72	1236.23	1584.96	1821.43	0.002	1935.1	0.0013	1357.79	0.0015	0.10492
2023-11-10	1043121	HLA-DRB1*04:01	0	binary	VQIMNGLFHIALGGL	0	1882.14	1572.73	1525.96	1653.43	0.0004	1889.07	0.0001	1518.27	0	0.323626
2023-11-10	1043121	HLA-DRB1*04:01	0	binary	VTVWYPLWGGIMYII	0	3413.23	1621.8	1493.45	1139.35	0.0011	1524.7	0.0004	2414.86	0.0002	0.247073
2023-11-10	1043121	HLA-DRB1*04:01	0	binary	WYPLWGGIMYIISGS	0	3249.54	1925.52	2151.24	1872.75	0.0003	2291.03	0.0002	3267.91	0.0001	0.267097
2023-11-10	1043121	HLA-DRB1*04:01	0	binary	YIISGSLLAATEKNS	1	498.5	343.57	392.73	339.72	0.0033	245.85	0.0022	213.12	0.0008	0.911769
2023-11-10	1043121	HLA-DRB1*04:01	0	binary	YSIQSLFLGILSVML	0	1613.98	847.15	1114.52	1262.36	0.0006	1101.43	0.0002	1058.93	0	0.367051
2023-11-10	1043121	HLA-DRB1*07:01	0	binary	AEEKKEQTIEIKEEV	0	9482.06	11879.2	10002.1	9795.74	0.0131	10459	0.0094	11744.1	0.013	0.315638
2023-11-10	1043121	HLA-DRB1*07:01	0	binary	AHTPYINIYNCEPAN	0	1494.34	2803.01	1968.87	1975.92	0.035	2052.11	0.0212	2404.38	0.0111	0.384999
2023-11-10	1043121	HLA-DRB1*07:01	0	binary	AISGMILSIMDILNI	0	776.78	555.39	822.92	635.93	0.0018	639.05	0.0012	355.06	0.0002	0.779359
2023-11-10	1043121	HLA-DRB1*07:01	0	binary	AMQSGPKPLFRRMSS	0	1635.64	2952.21	3159.81	2714.87	0.0003	2662.36	0.0001	3752.64	0	0.319308
2023-11-10	1043121	HLA-DRB1*07:01	0	binary	ATEKNSRKCLVKGKM	0	3654.83	5679.16	4786.96	5538.56	0.0006	5425.51	0.0001	6235.88	0.0001	0.295048
2023-11-10	1043121	HLA-DRB1*07:01	0	binary	CSRPKSNIVLLSAEE	0	1152.74	1199.75	1650.05	1580.45	0.0031	1761.28	0.0011	1870.99	0.0004	0.203826
2023-11-10	1043121	HLA-DRB1*07:01	0	binary	EEDIEIIPIQEEEEE	0	4945.74	9732.88	7251.45	8220.44	0.1308	7849.89	0.2315	10192.9	0.19	0.265631
2023-11-10	1043121	HLA-DRB1*07:01	0	binary	EEEETETNFPEPPQD	0	22386	25924.7	22062.9	20008.4	0.0032	23747.3	0.0015	30386.8	0.0004	0.0550086
2023-11-10	1043121	HLA-DRB1*07:01	0	binary	EEVVGLTETSSQPKN	0	3214.64	4526.44	2313.48	1893.47	0.0769	2475.76	0.0818	2405.65	0.0302	0.451918
2023-11-10	1043121	HLA-DRB1*07:01	0	binary	EIKEEVVGLTETSSQ	0	3008.35	5614.89	5011.08	5613.13	0.0076	6445.45	0.0035	5348.05	0.0014	0.329711
2023-11-10	1043121	HLA-DRB1*07:01	0	binary	ELVIAGIVENEWKRT	0	3118.24	2057.94	1243.67	1366.27	0.0136	1665.15	0.0113	1376.96	0.0056	0.273066
2023-11-10	1043121	HLA-DRB1*07:01	0	binary	ETETNFPEPPQDQES	0	21845.3	28452.8	25307.2	23519	0.0012	26916.3	0.0049	31370	0.0005	0.0314223
2023-11-10	1043121	HLA-DRB1*07:01	0	binary	FIRAHTPYINIYNCE	1	60.82	33.11	64.56	64.1	0.0068	32.67	0.007	24.72	0.001	0.866599
2023-11-10	1043121	HLA-DRB1*07:01	0	binary	FRRMSSLVGPTQSFF	1	288.09	311.85	391.15	340.05	0.0019	241.55	0.0012	124.75	0.0002	0.891984
2023-11-10	1043121	HLA-DRB1*07:01	0	binary	GGLLMIPAGIYAPIC	0	203.12	208.67	205.02	164.2	0.0254	181.91	0.0127	372.54	0.0064	0.770995
2023-11-10	1043121	HLA-DRB1*07:01	0	binary	GIMYIISGSLLAATE	1	30.43	33.5	37.6	52.08	0.2953	37.67	0.3719	37.58	0.4015	0.921576
2023-11-10	1043121	HLA-DRB1*07:01	0	binary	GKMIMNSLSLFAAIS	1	61.58	67.12	98.63	102.41	0.0223	120.23	0.0158	145.98	0.0065	0.835539
2023-11-10	1043121	HLA-DRB1*07:01	0	binary	GMILSIMDILNIKIS	0	220.05	340.32	355.31	283.96	0.0168	360.42	0.0078	310.15	0.0039	0.725711
2023-11-10	1043121	HLA-DRB1*07:01	0	binary	GPIAMQSGPKPLFRR	0	516.87	629.54	1087.62	1047.05	0.0378	697.36	0.0327	707.72	0.0077	0.517482
2023-11-10	1043121	HLA-DRB1*07:01	0	binary	GTFPAEPMKGPIAMQ	0	5875.74	5102.39	6873.14	7080.26	0.0027	8561.49	0.0006	8634.24	0.0003	0.311646
2023-11-10	1043121	HLA-DRB1*07:01	0	binary	HFLKMESLNFIRAHT	1	48.82	63.91	98.1	82.32	0.0078	61.79	0.0105	45.54	0.002	0.96302
2023-11-10	1043121	HLA-DRB1*07:01	0	binary	IAGIVENEWKRTCSR	0	7018.1	5938.76	6179.12	6185.35	0.0019	6110.84	0.0014	8106.06	0.0001	0.131315
2023-11-10	1043121	HLA-DRB1*07:01	0	binary	IALGGLLMIPAGIYA	0	191.71	197	142.85	125.05	0.0245	128.36	0.0122	177.57	0.0062	0.838297
2023-11-10	1043121	HLA-DRB1*07:01	0	binary	IEIIPIQEEEEEETE	0	12082.6	17482.8	15110	12947.5	0.021	13265.9	0.0107	14547.2	0.0093	0.15322
2023-11-10	1043121	HLA-DRB1*07:01	0	binary	IFAFFQELVIAGIVE	0	248.62	263.32	432.98	409.1	0.0095	651.79	0.0023	419.26	0.0017	0.849343
2023-11-10	1043121	HLA-DRB1*07:01	0	binary	IMNSLSLFAAISGMI	1	114.47	52.78	43.9	34.36	0.0358	41.39	0.0282	44.4	0.0152	0.95652
2023-11-10	1043121	HLA-DRB1*07:01	0	binary	IPIQEEEEEETETNF	0	22411	31647.9	28026.6	28322.6	0.0013	29884.1	0.0006	35106.2	0.0001	0.109861
2023-11-10	1043121	HLA-DRB1*07:01	0	binary	IVENEWKRTCSRPKS	0	1460.79	1108.16	959.79	983.19	0.0462	536.38	0.0474	460.9	0.0237	0.270494
2023-11-10	1043121	HLA-DRB1*07:01	0	binary	IYAPICVTVWYPLWG	0	1190.14	261.78	165.22	154.36	0.0045	128.56	0.0058	160.1	0.0012	0.644302
2023-11-10	1043121	HLA-DRB1*07:01	0	binary	KISHFLKMESLNFIR	1	27.79	45.06	52.66	41.17	0.1282	30.42	0.1626	22.62	0.1119	0.988544
2023-11-10	1043121	HLA-DRB1*07:01	0	binary	KKEQTIEIKEEVVGL	0	3961.08	4156.82	5684.63	5181.56	0.0229	6101.13	0.0106	6964.77	0.0035	0.774308
2023-11-10	1043121	HLA-DRB1*07:01	0	binary	KMESLNFIRAHTPYI	1	18.44	16.38	12.46	10.53	0.3489	7.95	0.3796	9.43	0.291	0.858635
2023-11-10	1043121	HLA-DRB1*07:01	0	binary	KNSPSTQYCYSIQSL	1	572.98	1461.47	2416.51	2107.44	0.0024	2501.56	0.0018	2644.16	0.0005	0.786401
2023-11-10	1043121	HLA-DRB1*07:01	0	binary	KNSRKCLVKGKMIMN	0	159.23	272.12	187.07	242.59	0.0033	221.27	0.0021	228.07	0.0005	0.741647
2023-11-10	1043121	HLA-DRB1*07:01	0	binary	KPLFRRMSSLVGPTQ	1	27.35	67.15	59.87	60.93	0.3659	44.24	0.429	53.46	0.4708	0.975272
2023-11-10	1043121	HLA-DRB1*07:01	0	binary	KRTCSRPKSNIVLLS	0	697.21	284	352.41	358.11	0.0046	319.9	0.0039	390.92	0.0007	0.496059
2023-11-10	1043121	HLA-DRB1*07:01	0	binary	LFAAISGMILSIMDI	1	155.43	55.54	202.75	188.17	0.0034	164.63	0.0055	74.93	0.0006	0.759656
2023-11-10	1043121	HLA-DRB1*07:01	0	binary	LFHIALGGLLMIPAG	1	113.77	51.09	61.04	47.45	0.0245	45	0.0105	45.32	0.0027	0.913835
2023-11-10	1043121	HLA-DRB1*07:01	0	binary	LGAVQIMNGLFHIAL	0	338.15	226.56	340.59	304.85	0.004	491.75	0.001	521.05	0.0004	0.843254
2023-11-10	1043121	HLA-DRB1*07:01	0	binary	LLAATEKNSRKCLVK	0	3200.03	3533.93	2816.14	3404.34	0.0007	3003.83	0.0002	4156.6	0.0001	0.368411
2023-11-10	1043121	HLA-DRB1*07:01	0	binary	LLSAEEKKEQTIEIK	0	8856.59	10943.7	9010.07	8212	0.0138	8199.57	0.0126	10187.1	0.0141	0.306903
2023-11-10	1043121	HLA-DRB1*07:01	0	binary	LMIPAGIYAPICVTV	0	985.16	699.6	874.87	584.8	0.0051	619	0.0037	1021.66	0.0009	0.61563
2023-11-10	1043121	HLA-DRB1*07:01	0	binary	LNIKISHFLKMESLN	1	86.68	100.02	94.47	75.19	0.0217	69.1	0.0184	66.22	0.0198	0.970624
2023-11-10	1043121	HLA-DRB1*07:01	0	binary	LSIMDILNIKISHFL	1	84.24	198.47	161.5	157.33	0.0135	158.87	0.0071	209.39	0.0064	0.853001
2023-11-10	1043121	HLA-DRB1*07:01	0	binary	LVGPTQSFFMRESKT	1	1081.31	533.58	302.79	284.6	0.0142	149.55	0.0151	253.56	0.0083	0.752093
2023-11-10	1043121	HLA-DRB1*07:01	0	binary	LVKGKMIMNSLSLFA	1	65.56	64.16	84.74	72.69	0.0163	73.16	0.0072	80.6	0.0053	0.944246
2023-11-10	1043121	HLA-DRB1*07:01	0	binary	MDILNIKISHFLKME	1	55.06	75.75	58.1	53.22	0.0621	43.47	0.066	38.67	0.0808	0.954267
2023-11-10	1043121	HLA-DRB1*07:01	0	binary	MNGLFHIALGGLLMI	1	54.74	32.17	27.84	22.22	0.2272	19.86	0.189	19.32	0.1905	0.904661
2023-11-10	1043121	HLA-DRB1*07:01	0	binary	MRESKTLGAVQIMNG	0	654.73	453.25	628.75	594.86	0.0178	548.26	0.009	569.26	0.0041	0.936606
2023-11-10	1043121	HLA-DRB1*07:01	0	binary	MSSLVGPTQSFFMRE	1	786.88	275.21	115.8	98.98	0.3496	66.2	0.3366	82.75	0.2955	0.802461
2023-11-10	1043121	HLA-DRB1*07:01	0	binary	MTTPRNSVNGTFPAE	0	6321.95	5446.27	3927.32	4233.62	0.0164	3898.7	0.017	3731.27	0.006	0.0112541
2023-11-10	1043121	HLA-DRB1*07:01	0	binary	NCEPANPSEKNSPST	0	22498.7	25359.9	23011	23858.9	0.0002	23418.5	0.0002	27761.3	0	0.000898511
2023-11-10	1043121	HLA-DRB1*07:01	0	binary	NEWKRTCSRPKSNIV	1	733.09	557.51	583.71	530.8	0.0178	280.77	0.0198	217.58	0.0066	0.832747
2023-11-10	1043121	HLA-DRB1*07:01	0	binary	NIVLLSAEEKKEQTI	0	1390.6	1926.29	2823.13	2998.01	0.0234	3299.64	0.0109	3647.96	0.0086	0.348094
2023-11-10	1043121	HLA-DRB1*07:01	0	binary	NIYNCEPANPSEKNS	0	2392.67	5405.06	6508.38	6526.07	0.0464	6028.16	0.0553	5280.89	0.0228	0.467792
2023-11-10	1043121	HLA-DRB1*07:01	0	binary	PAEPMKGPIAMQSGP	0	7256.86	7961.43	7066.41	7711.91	0.0045	7399.66	0.0063	7944.39	0.0039	0.0445886
2023-11-10	1043121	HLA-DRB1*07:01	0	binary	PAGIYAPICVTVWYP	0	950.11	567.18	527.17	347.59	0.025	331.92	0.0126	918.79	0.016	0.5065
2023-11-10	1043121	HLA-DRB1*07:01	0	binary	PANPSEKNSPSTQYC	0	12678.1	15538.1	14125.5	13461.9	0.0038	11803.9	0.0027	12538.9	0.0008	0.00985375
2023-11-10	1043121	HLA-DRB1*07:01	0	binary	PEPPQDQESSPIEND	0	18091.7	23464.9	16984.8	17561.7	0.01	19328.1	0.0085	20667.6	0.0044	0.0110041
2023-11-10	1043121	HLA-DRB1*07:01	0	binary	PICVTVWYPLWGGIM	0	1515.92	248.12	301.01	264.39	0.0032	240.4	0.0021	231.43	0.0003	0.584446
2023-11-10	1043121	HLA-DRB1*07:01	0	binary	PKNEEDIEIIPIQEE	0	4324.41	7443.34	6265.03	6435.06	0.0464	6496.49	0.0324	6814.87	0.0426	0.282608
2023-11-10	1043121	HLA-DRB1*07:01	0	binary	PKSNIVLLSAEEKKE	0	663.99	1012.74	1486.88	1848.37	0.0525	1999.16	0.0288	2337.38	0.0164	0.706325
2023-11-10	1043121	HLA-DRB1*07:01	0	binary	PMKGPIAMQSGPKPL	0	1346.38	1162.12	2464.7	2611.66	0.0064	1572.1	0.0054	1220.64	0.0022	0.414393
2023-11-10	1043121	HLA-DRB1*07:01	0	binary	PQDQESSPIENDSSP	0	18104.6	23599.8	19758.2	19580.7	0.0053	21930.3	0.0039	23753	0.0012	0.00322888
2023-11-10	1043121	HLA-DRB1*07:01	0	binary	PRNSVNGTFPAEPMK	0	4317.58	4184.8	3731.27	3693.15	0.0176	3511.63	0.019	3538.02	0.0078	0.267539
2023-11-10	1043121	HLA-DRB1*07:01	0	binary	PSEKNSPSTQYCYSI	0	4610.66	7530.59	6568.15	5706.39	0.0025	5242.92	0.0017	8181.93	0.0008	0.151498
2023-11-10	1043121	HLA-DRB1*07:01	0	binary	PSTQYCYSIQSLFLG	1	48.92	55.66	59.82	38.36	0.0385	32.73	0.0308	16.38	0.0407	0.902192
2023-11-10	1043121	HLA-DRB1*07:01	0	binary	PTQSFFMRESKTLGA	0	82.04	87.72	108.74	115.06	0.1991	63.04	0.1829	36.9	0.2028	0.899477
2023-11-10	1043121	HLA-DRB1*07:01	0	binary	PYINIYNCEPANPSE	0	1058.54	2032.58	2228.13	2276.8	0.0569	2393.4	0.061	1786.84	0.0273	0.748691
2023-11-10	1043121	HLA-DRB1*07:01	0	binary	QEEEEEETETNFPEP	0	24229.6	28092.2	23471.7	23843.4	0.0029	24732	0.0023	31314.8	0.0007	0.0283945
2023-11-10	1043121	HLA-DRB1*07:01	0	binary	QTIEIKEEVVGLTET	0	1778.49	3494.65	4334.43	4561.98	0.0073	5106.48	0.003	3800.41	0.0019	0.492884
2023-11-10	1043121	HLA-DRB1*07:01	0	binary	RKCLVKGKMIMNSLS	0	119.37	287.11	265.65	331.14	0.0008	312.77	0.001	335.97	0.0001	0.567931
2023-11-10	1043121	HLA-DRB1*07:01	0	binary	SFFMRESKTLGAVQI	1	78.12	74.53	83.39	79.51	0.0584	58.53	0.0648	46.92	0.0492	0.977273
2023-11-10	1043121	HLA-DRB1*07:01	0	binary	SGPKPLFRRMSSLVG	1	33.7	71.18	62.89	54.53	0.0495	35.52	0.0937	46.18	0.1096	0.926384
2023-11-10	1043121	HLA-DRB1*07:01	0	binary	SGSLLAATEKNSRKC	0	2122.27	2884.61	2720.4	3104.64	0.0174	3217.18	0.013	4687.42	0.004	0.688736
2023-11-10	1043121	HLA-DRB1*07:01	0	binary	SKTLGAVQIMNGLFH	0	390.44	361.08	683.68	614.38	0.0038	546.28	0.0036	576.01	0.0015	0.780973
2023-11-10	1043121	HLA-DRB1*07:01	0	binary	SLNFIRAHTPYINIY	1	10.06	10.32	9.12	7.93	0.6571	6.84	0.6377	7.09	0.5347	0.990413
2023-11-10	1043121	HLA-DRB1*07:01	0	binary	SLSLFAAISGMILSI	1	34.82	25.7	36.41	48.03	0.0727	49.14	0.0792	28.42	0.08	0.975644
2023-11-10	1043121	HLA-DRB1*07:01	0	binary	SSQPKNEEDIEIIPI	0	10471.7	11387.6	9139.19	8688.78	0.0074	8340.31	0.0076	7821.07	0.0032	0.198715
2023-11-10	1043121	HLA-DRB1*07:01	0	binary	SVNGTFPAEPMKGPI	0	5624.37	4487.67	6137.94	5416.18	0.0103	5914.2	0.0051	5823.71	0.0035	0.316595
2023-11-10	1043121	HLA-DRB1*07:01	0	binary	TETSSQPKNEEDIEI	0	18946.9	26323	21255	20848.6	0.001	22074.6	0.0012	23582	0.0004	0.0329487
2023-11-10	1043121	HLA-DRB1*07:01	0	binary	TNFPEPPQDQESSPI	0	21036.5	25175.1	21852.4	21353.4	0.0013	23464.9	0.0013	24913.3	0.0002	0.0168534
2023-11-10	1043121	HLA-DRB1*07:01	0	binary	VGLTETSSQPKNEED	0	5174.17	8374.49	5022.37	4418.19	0.0425	5166.39	0.0397	4598.76	0.0124	0.105938
2023-11-10	1043121	HLA-DRB1*07:01	0	binary	VMLIFAFFQELVIAG	0	420.83	715.57	1429.36	1488.32	0.0153	1894.01	0.0051	1148.76	0.0152	0.610235
2023-11-10	1043121	HLA-DRB1*07:01	0	binary	VQIMNGLFHIALGGL	0	644.65	295.41	402.49	417.19	0.0031	538.25	0.0009	495.41	0.0002	0.818394
2023-11-10	1043121	HLA-DRB1*07:01	0	binary	VTVWYPLWGGIMYII	0	1098.07	189.1	307.01	250.09	0.0054	308.46	0.0032	346.99	0.0007	0.881392
2023-11-10	1043121	HLA-DRB1*07:01	0	binary	WYPLWGGIMYIISGS	0	1765.91	422.86	680.61	639.39	0.0016	648.54	0.0008	1074.87	0.0002	0.688587
2023-11-10	1043121	HLA-DRB1*07:01	0	binary	YIISGSLLAATEKNS	1	289.33	150.27	211.11	231.91	0.0068	140.51	0.0039	108.22	0.0018	0.885482
2023-11-10	1043121	HLA-DRB1*07:01	0	binary	YSIQSLFLGILSVML	0	394.33	133.29	120.83	99.33	0.0229	83.25	0.0169	105.2	0.0147	0.838941
2022-10-28	1041296	HLA-DRB1*09:01	0	ic50	CTFEYVSQPFLMDLE	0.2	205.67	128.99	144.32	159.48	0.0395	130.16	0.0375	178.66	0.0509	0.976553
2023-07-28	1042693	HLA-DRB1*15:01	0	ic50	YAYLRKHFSMMILSD	0.23	44.31	29.29	25.77	21.02	0.081	22.88	0.0502	18.78	0.045	0.921508
2023-07-28	1042693	HLA-DRB1*07:01	0	ic50	YAYLRKHFSMMILSD	0.73	22.02	33.63	20.14	14.41	0.1247	15.82	0.0687	12.82	0.0842	0.840859
2023-07-28	1042693	HLA-DRB1*07:01	0	ic50	ALFAYTKRNVIPTIT	1.6	63.6	64.64	54.34	66.75	0.1559	46.09	0.1315	35.16	0.2107	0.847509
2022-10-28	1041296	HLA-DRB1*15:01	0	ic50	YLYRLFRKSNLKPFE	1.7	49.11	79.48	68.88	79.48	0.0216	116.39	0.0107	113.3	0.0063	0.969917
2022-10-28	1041296	HLA-DRB1*12:01	0	ic50	IPFAMQMAYRFNGIG	2.2	8.9	215.04	77.06	99.5	0.1683	163.19	0.0886	162.16	0.0975	0.919394
2022-10-28	1041296	HLA-DRB1*07:01	0	ic50	FKIYSKHTPINLVRD	2.7	44.49	56.83	23.82	26.16	0.6205	30.27	0.6364	44.33	0.5546	0.949012
2022-10-28	1041296	HLA-DRB1*07:01	0	ic50	VFNATRFASVYAWNR	2.7	23.95	30.89	29.96	29.32	0.0736	28.63	0.0738	23.23	0.0506	0.980961
2022-10-28	1041296	HLA-DRB1*07:01	0	ic50	TRFQTLLALHRSYLT	3.9	12.43	53.18	44.05	39.67	0.0226	29.32	0.0233	33.85	0.0035	0.921933
2022-10-28	1041296	HLA-DRB1*11:01	0	ic50	RFASVYAWNRKRISN	3.9	20.56	46.12	42.81	47.91	0.4737	40.58	0.4221	19.8	0.5719	0.979329
2023-07-28	1042693	HLA-DRB1*04:01	0	ic50	TLTRALTAESHVDTD	4.1	339.09	438.27	260.04	209.66	0.0211	267.06	0.0353	292.17	0.0288	0.984809
2022-10-28	1041296	HLA-DRB1*11:01	0	ic50	YLYRLFRKSNLKPFE	4.2	13.41	23.81	24.75	22.81	0.1703	22.21	0.1436	16.17	0.1718	0.991404
2023-07-28	1042693	HLA-DRB1*09:01	0	ic50	YAYLRKHFSMMILSD	4.8	115.77	58.11	83.7	39.84	0.0857	42.23	0.0557	36.58	0.0464	0.891847
2022-10-28	1041296	HLA-DRB1*15:01	0	ic50	TRFQTLLALHRSYLT	5	16.92	30.07	31.89	28.1	0.0345	21.12	0.0263	17.09	0.0326	0.96409
2023-07-28	1042693	HLA-DRB1*11:01	0	ic50	ALFAYTKRNVIPTIT	6.6	42.91	59.02	41.42	37.57	0.5016	36.18	0.446	29.31	0.514	0.991976
2023-07-28	1042693	HLA-DRB1*01:01	0	ic50	SYYSLLMPILTLTRA	7.7	18.72	19.24	9.22	8.76	0.1998	6.71	0.1828	12.85	0.1011	0.971683
2023-09-01	1042786	HLA-DRB1*01:01	0	ic50	LSYYKLGASQRVAGD	7.9	4.95	7.87	4.85	4.72	0.8599	4.49	0.8765	3.51	0.8759	0.974393
2023-07-28	1042693	HLA-DRB1*11:01	0	ic50	YAYLRKHFSMMILSD	7.9	28.69	39.51	81.37	77.02	0.004	34.4	0.0035	20.89	0.0003	0.982204
2022-10-28	1041296	HLA-DRB1*09:01	0	ic50	IPFAMQMAYRFNGIG	7.9	71.22	79.87	58.84	72.19	0.1042	70.93	0.0746	79.99	0.0641	0.990716
2022-10-28	1041296	HLA-DRB1*09:01	0	ic50	TRFQTLLALHRSYLT	11	32.68	69.05	97.6	78.04	0.0254	65.46	0.0161	96.57	0.0102	0.983946
2022-10-28	1041296	HLA-DRB1*07:01	0	ic50	GIYQTSNFRVQPTES	12	52.15	114.57	45.85	41.94	0.3329	31.22	0.4067	36.73	0.3219	0.969284
2022-10-28	1041296	HLA-DRB1*15:01	0	ic50	VFNATRFASVYAWNR	12	52.71	126.34	78.45	79.12	0.0612	88.68	0.0736	68.76	0.0787	0.958251
2022-10-28	1041296	HLA-DRB1*09:01	0	ic50	FKIYSKHTPINLVRD	13	139	123.59	80.7	64.59	0.4393	81.33	0.5345	116.62	0.4241	0.915142
2022-10-28	1041296	HLA-DRB1*09:01	0	ic50	YLYRLFRKSNLKPFE	13	260.18	194.16	109.65	57.17	0.3114	67.28	0.3207	96.13	0.3573	0.969907
2023-07-28	1042693	HLA-DRB1*07:01	0	ic50	TLTRALTAESHVDTD	14	749.5	1476.02	1074.93	985.97	0.0206	1576.25	0.0115	1253.14	0.0162	0.82679
2022-10-28	1041296	HLA-DRB1*11:01	0	ic50	TRFQTLLALHRSYLT	14	8.28	20.95	30.11	26.23	0.0718	21.92	0.0734	25.15	0.0811	0.968619
2023-07-28	1042693	HLA-DRB1*07:01	0	ic50	LMPILTLTRALTAES	15	49.87	47.52	22.14	21.82	0.4628	25.12	0.407	23.83	0.4684	0.923938
2022-10-28	1041296	HLA-DRB1*07:01	0	ic50	CTFEYVSQPFLMDLE	15	135.56	104.29	133.91	135.14	0.0234	149.21	0.0178	127.69	0.0237	0.82268
2022-10-28	1041296	HLA-DRB1*04:05	0	ic50	CTFEYVSQPFLMDLE	16	195.96	232.05	179.68	195.51	0.0576	171.6	0.0341	127.76	0.1118	0.499036
2022-10-28	1041296	HLA-DRB1*12:01	0	ic50	TRFQTLLALHRSYLT	18	2.7	117.14	73.31	70.8	0.1747	86.54	0.1268	79.69	0.0978	0.840298
2023-07-28	1042693	HLA-DRB1*04:01	0	ic50	LMPILTLTRALTAES	20	123.72	160.6	117.48	119.04	0.0733	123.91	0.0556	166.34	0.0396	0.889348
2023-01-27	1041814	HLA-DRB1*04:01	0	ic50	IALLRALATSNARAQ	20	16.22	41.83	34.81	32.34	0.6657	29.87	0.6586	39.46	0.685	0.964158
2023-01-27	1041814	HLA-DRB1*04:01	0	ic50	KLLEILAEHVHMSSGS	20	153.06	178.92	99.43	78.71	0.2698	81.31	0.2293	45.25	0.298	0.978447
2023-07-28	1042693	HLA-DRB1*11:01	0	ic50	YEDQDALFAYTKRNV	21	211.02	418.86	1419.24	1605.43	0.0114	2024.81	0.005	1898.21	0.0018	0.543993
2022-10-28	1041296	HLA-DRB1*15:01	0	ic50	GIYQTSNFRVQPTES	21	138.57	256.64	91.07	124.31	0.1199	138.88	0.1082	131.26	0.134	0.701925
2023-07-28	1042693	HLA-DRB1*15:01	0	ic50	SYYSLLMPILTLTRA	23	124.64	106.92	129.35	125.48	0.0049	125.26	0.0016	143.12	0.0008	0.92735
2022-10-28	1041296	HLA-DRB1*08:02	0	ic50	YLYRLFRKSNLKPFE	23	157.19	175.6	150.2	110.85	0.18	162.43	0.1254	191.62	0.112	0.77997
2022-10-28	1041296	HLA-DRB1*11:01	0	ic50	IPFAMQMAYRFNGIG	23	59.47	51.37	44.19	34.75	0.4333	29.87	0.4378	29.13	0.5237	0.969619
2022-10-28	1041296	HLA-DRB1*07:01	0	ic50	IPFAMQMAYRFNGIG	25	39.3	60.63	40.37	42.48	0.0607	44.66	0.0516	53.11	0.0302	0.739391
2023-07-28	1042693	HLA-DRB1*04:01	0	ic50	RFYRLANECAQVLSE	27	36.04	70.22	51.44	43.99	0.0261	42.63	0.0422	34.48	0.0107	0.665963
2023-01-27	1041814	HLA-DRB1*04:01	0	ic50	AKMYAFTLESVELQQK	30	86.06	133.59	47.9	29.52	0.7059	46.01	0.5932	41.57	0.6911	0.615729
2023-07-28	1042693	HLA-DRB1*07:01	0	ic50	YEDQDALFAYTKRNV	35	499.53	1025.92	1906.46	1691.96	0.0093	2107.94	0.0043	2519.02	0.0014	0.680441
2023-07-28	1042693	HLA-DRB1*11:01	0	ic50	LMPILTLTRALTAES	37	25.45	37.74	33.43	26.94	0.5233	12.74	0.6146	13.5	0.6659	0.637464
2023-07-28	1042693	HLA-DRB1*15:01	0	ic50	LMPILTLTRALTAES	37	73.83	125.5	113.1	87.72	0.07	95.42	0.0515	91.59	0.0331	0.581955
2022-10-28	1041296	HLA-DRB1*11:01	0	ic50	YAWNRKRISNCVADY	37	438.73	396.39	554.71	646.04	0.0067	426.04	0.0041	199.74	0.0006	0.51841
2022-10-28	1041296	HLA-DRB1*01:01	0	ic50	TRFQTLLALHRSYLT	38	4.48	10.68	12.6	13.22	0.0505	11.73	0.0582	9.74	0.0402	0.817006
2023-01-27	1041814	HLA-DRB1*04:01	0	ic50	TALYDESCSSTLAST	40	746.54	1053.47	856.14	885.97	0.0055	1070.87	0.0037	640.29	0.0035	0.909869
2023-07-28	1042693	HLA-DRB1*09:01	0	ic50	RFYRLANECAQVLSE	48	81.82	170.82	175.21	120.74	0.0525	134.73	0.0464	187.48	0.0417	0.620091
2023-01-27	1041814	HLA-DRB1*04:01	0	ic50	LFNIAKAKNLRAQAA	50	68.02	52.75	28.37	18.94	0.751	19.89	0.722	16.71	0.7594	0.719589
2023-01-27	1041814	HLA-DRB1*04:01	0	ic50	TAEFSREFQLHQHLF	50	1263.99	1551.75	864.14	669.56	0.0359	1094.14	0.0309	1135.53	0.0198	0.686269
2023-07-28	1042693	HLA-DRB1*09:01	0	ic50	ALFAYTKRNVIPTIT	52	289.31	185.65	174.96	177.31	0.1229	170.49	0.1329	221.23	0.2262	0.778498
2023-07-28	1042693	HLA-DRB1*01:01	0	ic50	RFYRLANECAQVLSE	53	5.58	16.75	13.45	12.97	0.0426	11.82	0.0338	10.36	0.0285	0.744157
2023-07-28	1042693	HLA-DRB1*07:01	0	ic50	KHTTCCSLSHRFYRL	56	99.2	358.23	291.53	288.32	0.0018	259.16	0.0022	190.33	0.0014	0.595379
2022-10-28	1041296	HLA-DRB1*01:01	0	ic50	IPFAMQMAYRFNGIG	58	7.21	14.69	8.35	8.69	0.1817	8	0.188	9.42	0.1221	0.60283
2023-07-28	1042693	HLA-DRB1*09:01	0	ic50	TLTRALTAESHVDTD	59	393.77	691.25	423.48	383.37	0.0734	466.61	0.059	553.53	0.0488	0.489622
2023-07-28	1042693	HLA-DRB1*12:01	0	ic50	KHTTCCSLSHRFYRL	59	17.23	1391.86	616.72	481.06	0.0088	418.05	0.0033	366.82	0.0011	0.728618
2022-10-28	1041296	HLA-DRB1*04:01	0	ic50	GIYQTSNFRVQPTES	62	298.32	368.31	667.08	609.84	0.0076	620.52	0.0053	544.14	0.0047	0.338921
2022-10-28	1041296	HLA-DRB1*01:01	0	ic50	FKIYSKHTPINLVRD	64	30.47	46.99	23.25	25.73	0.2725	27.84	0.2345	37.16	0.192	0.787168
2022-10-28	1041296	HLA-DRB1*08:02	0	ic50	RFASVYAWNRKRISN	64	152.45	314.5	255.15	296.92	0.2267	379.23	0.1271	350.64	0.1719	0.857453
2023-07-28	1042693	HLA-DRB1*11:01	0	ic50	FVNEFYAYLRKHFSM	70	11.94	21.87	14.24	13.12	0.8021	8.58	0.7913	7.93	0.8441	0.488065
2023-01-27	1041814	HLA-DRB1*04:01	0	ic50	QPFMTDIIEASSISH	70	144.53	144.63	103.37	78.7	0.1851	84.51	0.1578	53.66	0.2459	0.408501
2023-07-28	1042693	HLA-DRB1*11:01	0	ic50	SYYSLLMPILTLTRA	73	68.54	89.29	100.59	95.41	0.0077	67.16	0.0037	101.25	0.0015	0.621865
2023-01-27	1041814	HLA-DRB1*04:01	0	ic50	RTYLVNDKAAKMYAF	80	111.62	140.39	53.66	51.99	0.4594	61.4	0.404	83.02	0.4666	0.614532
2023-07-28	1042693	HLA-DRB1*12:01	0	ic50	YAYLRKHFSMMILSD	96	5.28	257.03	206.31	240.81	0.0326	247.11	0.0105	310.3	0.0035	0.761423
2023-07-28	1042693	HLA-DRB1*04:05	0	ic50	TLTRALTAESHVDTD	99	490.76	665.78	618.28	543	0.0403	716.92	0.0307	787.66	0.0133	0.416419
2023-07-28	1042693	HLA-DRB1*04:01	0	ic50	YAYLRKHFSMMILSD	102	140.46	147.77	218.9	237.26	0.0013	221.33	0.0004	148.23	0.0002	0.958475
2023-07-28	1042693	HLA-DRB1*04:01	0	ic50	CSLSHRFYRLANECA	108	62.67	122.22	50.37	52.9	0.0582	59.95	0.0634	60.05	0.023	0.823351
2023-07-28	1042693	HLA-DRB1*07:01	0	ic50	SYYSLLMPILTLTRA	115	163.28	103.61	147.87	191.77	0.0037	124.65	0.0009	240.68	0.0002	0.846757
2022-10-28	1041296	HLA-DRB1*09:01	0	ic50	SASFSTFKCYGVSPT	117	448.57	290.81	223.03	269.41	0.2505	212	0.3013	251.18	0.1904	0.912798
2023-07-28	1042693	HLA-DRB1*09:01	0	ic50	LMPILTLTRALTAES	123	173.09	119.39	63.07	73.81	0.1623	86.78	0.1239	102.96	0.1714	0.891821
2022-10-28	1041296	HLA-DRB1*08:02	0	ic50	FKIYSKHTPINLVRD	125	651.69	348.24	289.79	107.2	0.3343	184.29	0.272	203.86	0.2942	0.91188
2023-01-27	1041814	HLA-DRB1*04:01	0	ic50	TKQWYLINTGQADGT	130	142.03	118.04	50.88	45.6	0.931	58.41	0.9114	65.96	0.9388	0.539821
2023-07-28	1042693	HLA-DRB1*12:01	0	ic50	LMPILTLTRALTAES	131	3.02	167.93	205.18	234.38	0.1818	275.42	0.1336	220.71	0.1141	0.639197
2023-07-28	1042693	HLA-DRB1*01:01	0	ic50	LMPILTLTRALTAES	136	15.58	26.6	19.34	17.51	0.1441	18.89	0.0818	18.96	0.1112	0.798318
2022-10-28	1041296	HLA-DRB1*15:01	0	ic50	RFASVYAWNRKRISN	136	30.38	94.52	126.58	119.42	0.0932	106.51	0.0956	62.77	0.0531	0.659088
2023-07-28	1042693	HLA-DRB1*08:02	0	ic50	YAYLRKHFSMMILSD	138	297.02	218.42	285.55	222.1	0.0064	285.99	0.0028	238.14	0.0012	0.956792
2023-09-01	1042786	HLA-DRB1*01:01	0	ic50	KSAFYILPSIISNEK	139.7	6.02	9.3	3.42	3.37	0.9703	3.82	0.9787	2.7	0.9885	0.68414
2023-07-28	1042693	HLA-DRB1*04:05	0	ic50	SYYSLLMPILTLTRA	147	108.27	100.88	102.4	122.67	0.0113	97.16	0.0039	156.09	0.0008	0.545467
2023-01-27	1041814	HLA-DRB1*04:01	0	ic50	IETIVAAMSNLVPPV	150	126.67	72.21	50	58.78	0.4407	47.62	0.4381	48.44	0.3856	0.699297
2023-07-28	1042693	HLA-DRB1*04:05	0	ic50	CSLSHRFYRLANECA	161	58.06	126.45	43.98	47.57	0.0657	70.23	0.0362	46.34	0.0392	0.686716
2023-01-27	1041814	HLA-DRB1*04:01	0	ic50	ENQFRVDYILSVMNV	170	88.52	61.62	57.22	51.07	0.355	53.71	0.3017	36.08	0.4091	0.0847582
2022-10-28	1041296	HLA-DRB1*08:02	0	ic50	TRFQTLLALHRSYLT	177	131.74	138.49	163.48	126.07	0.0392	170.11	0.0293	223.48	0.0254	0.664946
2023-07-28	1042693	HLA-DRB1*08:02	0	ic50	ALFAYTKRNVIPTIT	190	327.13	243.96	156.96	118.43	0.3861	148.53	0.3278	230.37	0.3358	0.544384
2022-10-28	1041296	HLA-DRB1*15:01	0	ic50	IPFAMQMAYRFNGIG	192	45.8	63.76	64.5	68.53	0.0283	65.62	0.0257	52.39	0.0087	0.86455
2023-07-28	1042693	HLA-DRB1*09:01	0	ic50	SSGDATTAYANSVFN	197	1398.14	1637.34	1379.75	1194.82	0.1339	1544.3	0.1152	1736.36	0.1146	0.695585
2022-10-28	1041296	HLA-DRB1*04:05	0	ic50	GIYQTSNFRVQPTES	201	268.3	413.67	660.69	499.49	0.0136	492.24	0.0091	694.68	0.0018	0.22402
2023-07-28	1042693	HLA-DRB1*04:01	0	ic50	SYYSLLMPILTLTRA	224	308.26	151.48	151.86	162.88	0.0062	122.01	0.0033	188.09	0.0006	0.67703
2022-10-28	1041296	HLA-DRB1*11:01	0	ic50	FKIYSKHTPINLVRD	229	119.09	191.72	252.43	207.16	0.0678	231.31	0.0472	311.87	0.0424	0.292592
2023-07-28	1042693	HLA-DRB1*01:01	0	ic50	CSLSHRFYRLANECA	233	11.05	43.94	19.93	24.02	0.0227	26.58	0.0189	29.79	0.0103	0.809637
2023-07-28	1042693	HLA-DRB1*11:01	0	ic50	KHTTCCSLSHRFYRL	235	106.25	348.73	407.48	466.79	0.0002	240.05	0.0002	266.58	0	0.45058
2023-07-28	1042693	HLA-DRB1*04:05	0	ic50	RFYRLANECAQVLSE	270	36.47	80.37	55.56	54.82	0.0322	64.61	0.0177	48.91	0.0088	0.819251
2023-07-28	1042693	HLA-DRB1*01:01	0	ic50	KHTTCCSLSHRFYRL	279	104.75	407.29	240.09	215.45	0.0003	337.33	0.0001	271.65	0	0.721554
2023-07-28	1042693	HLA-DRB1*07:01	0	ic50	RFYRLANECAQVLSE	279	71.75	239.8	228.36	202.59	0.0111	206.16	0.0056	299.67	0.0043	0.147105
2023-07-28	1042693	HLA-DRB1*08:02	0	ic50	LMPILTLTRALTAES	283	189.89	93.29	95.51	77.27	0.3187	61.29	0.3704	55.87	0.337	0.651843
2023-07-28	1042693	HLA-DRB1*09:01	0	ic50	KHTTCCSLSHRFYRL	286	455.27	557.42	513.39	492.4	0.0024	386.75	0.0029	569.79	0.0005	0.573638
2023-07-28	1042693	HLA-DRB1*11:01	0	ic50	TLTRALTAESHVDTD	301	969.87	2427.35	2093.69	1480.95	0.0091	1836.73	0.0089	2634.42	0.0079	0.743093
2022-10-28	1041296	HLA-DRB1*11:01	0	ic50	KPSKRSFIEDLLFNK	301	1001.34	2639.56	2846.01	3121.92	0.0032	2854.12	0.0009	3799.75	0.0004	0.84834
2022-10-28	1041296	HLA-DRB1*09:01	0	ic50	GIYQTSNFRVQPTES	305	320.96	315.97	273.01	191.85	0.1125	237.73	0.0982	248.36	0.1136	0.349329
2023-07-28	1042693	HLA-DRB1*04:05	0	ic50	YAYLRKHFSMMILSD	318	85.15	109.53	100.09	126.2	0.0033	113	0.0016	60.87	0.0009	0.520262
2023-01-27	1041814	HLA-DRB1*04:01	0	ic50	HFLVELHKGGEDKAR	320	3377.12	4582.86	2919.68	3501.73	0.0107	4180.23	0.006	4427.05	0.0022	0.785718
2022-10-28	1041296	HLA-DRB1*09:01	0	ic50	VFNATRFASVYAWNR	321	40.71	48.73	58.9	66.17	0.0613	62.82	0.0572	52.53	0.0524	0.402872
2022-10-28	1041296	HLA-DRB1*12:01	0	ic50	YLYRLFRKSNLKPFE	323	4.89	564.09	321.29	409.91	0.0408	662.07	0.024	723.84	0.0217	0.87949
2022-10-28	1041296	HLA-DRB1*04:01	0	ic50	TRFQTLLALHRSYLT	337	40.39	77.56	122.37	119.52	0.0123	104.33	0.0067	109.25	0.003	0.415496
2023-01-27	1041814	HLA-DRB1*04:01	0	ic50	KPIFSCLNTALSEAE	340	42.54	81.87	30.42	42.96	0.8029	43.04	0.8254	30	0.8389	0.325422
2023-07-28	1042693	HLA-DRB1*09:01	0	ic50	CSLSHRFYRLANECA	345	124.14	355.35	344.5	344.23	0.0066	480.07	0.003	445.84	0.0015	0.868824
2023-07-28	1042693	HLA-DRB1*04:05	0	ic50	LMPILTLTRALTAES	367	92.04	187.77	181.15	172.63	0.036	219.77	0.0203	224.71	0.0138	0.864181
2023-07-28	1042693	HLA-DRB1*11:01	0	ic50	RFYRLANECAQVLSE	367	86.34	291.5	181.1	143.94	0.0127	137.7	0.015	122.98	0.016	0.0945668
2022-10-28	1041296	HLA-DRB1*11:01	0	ic50	VFNATRFASVYAWNR	372	50.88	147.58	245.78	237.96	0.0094	221.64	0.0079	169.12	0.0072	0.906741
2022-10-28	1041296	HLA-DRB1*12:01	0	ic50	CTFEYVSQPFLMDLE	416	57.81	1595.11	1642.45	1559.56	0.0235	1798.29	0.0084	2615.14	0.0104	0.83262
2023-09-01	1042786	HLA-DRB1*01:01	0	ic50	SKWYIRVGARKSAPL	430.2	10.16	13.72	7.56	8.33	0.5829	7.86	0.5654	9.91	0.3906	0.951666
2022-10-28	1041296	HLA-DRB1*04:01	0	ic50	IPFAMQMAYRFNGIG	443	166.86	152.36	161.15	155.9	0.0118	160.24	0.0078	203.16	0.0022	0.821826
2023-07-28	1042693	HLA-DRB1*15:01	0	ic50	KHTTCCSLSHRFYRL	447	156.56	505.13	362.68	387.67	0.0004	435.51	0.0001	308.75	0	0.350038
2022-10-28	1041296	HLA-DRB1*04:01	0	ic50	KPSKRSFIEDLLFNK	451	1453.85	1120.25	1376.98	1266.44	0.0034	1090.75	0.0013	1448.06	0.0004	0.068052
2023-07-28	1042693	HLA-DRB1*15:01	0	ic50	YEDQDALFAYTKRNV	480	432.26	470.01	378.25	352.52	0.0745	414.05	0.0571	520.53	0.0377	0.817674
2023-09-01	1042786	HLA-DRB1*01:01	0	ic50	TASWFTALTQHGKED	492.6	30.56	61.49	51.89	49.28	0.5725	48	0.6194	54.09	0.5261	0.227803
2023-07-28	1042693	HLA-DRB1*01:01	0	ic50	YAYLRKHFSMMILSD	495	11.29	19.68	25.36	29.18	0.0046	29.5	0.0018	16.98	0.0009	0.943855
2023-07-28	1042693	HLA-DRB1*08:02	0	ic50	YEDQDALFAYTKRNV	495	1255.14	1488.69	2301.34	2469.29	0.008	2975.46	0.0058	3778.93	0.0038	0.730594
2022-10-28	1041296	HLA-DRB1*01:01	0	ic50	CTFEYVSQPFLMDLE	495	50.84	66.46	95.4	105.08	0.0071	94.76	0.0055	77.22	0.0055	0.363982
2023-07-28	1042693	HLA-DRB1*08:02	0	ic50	SYYSLLMPILTLTRA	498	616.49	213.73	268.24	241.48	0.009	252.86	0.0052	347.94	0.0016	0.416321
2022-10-28	1041296	HLA-DRB1*12:01	0	ic50	VFNATRFASVYAWNR	500	21.45	1194.4	705.39	814.31	0.0206	1135.99	0.0088	1519.3	0.0085	0.624498
2023-07-28	1042693	HLA-DRB1*08:02	0	ic50	TLTRALTAESHVDTD	501	639.69	792.16	517.48	491.98	0.0248	521.81	0.0255	482.35	0.0291	0.536569
2023-07-28	1042693	HLA-DRB1*11:01	0	ic50	CSLSHRFYRLANECA	504	62.5	245.16	233.79	261.83	0.0053	212.94	0.0049	193.35	0.002	0.736274
2023-07-28	1042693	HLA-DRB1*12:01	0	ic50	CSLSHRFYRLANECA	513	15.39	1665.53	1402.84	1428.94	0.0033	1878.11	0.0017	1871.92	0.0014	0.767185
2022-10-28	1041296	HLA-DRB1*07:01	0	ic50	SASFSTFKCYGVSPT	519	299.06	368.53	226.54	248.29	0.3348	236.99	0.3094	184.66	0.2951	0.617143
2022-10-28	1041296	HLA-DRB1*09:01	0	ic50	KPSKRSFIEDLLFNK	519	1593.64	1647.64	1626.83	1319.12	0.017	1286.58	0.006	2010.29	0.0027	0.180207
2022-10-28	1041296	HLA-DRB1*12:01	0	ic50	SFIEDLLFNKVTLAD	537	28.69	512.13	575.29	555.9	0.0489	668.67	0.0317	468.43	0.0434	0.0699099
2022-10-28	1041296	HLA-DRB1*07:01	0	ic50	RFASVYAWNRKRISN	540	26.03	111.33	142.57	140.88	0.0218	128.94	0.0134	78.68	0.0069	0.574744
2023-09-01	1042786	HLA-DRB1*01:01	0	ic50	LDAYNMMISAGFSLW	540.5	8.34	14.13	19.98	19.39	0.0575	19.98	0.0575	13.91	0.0566	0.130931
2022-10-28	1041296	HLA-DRB1*04:05	0	ic50	YLYRLFRKSNLKPFE	543	137.48	265.97	210.26	203.34	0.006	403.97	0.0034	325.07	0.0008	0.793765
2023-07-28	1042693	HLA-DRB1*07:01	0	ic50	SDYDYYRYNLPTMCD	549	77.83	388.54	522.89	518.43	0.0347	656.96	0.0118	538.14	0.0237	0.280677
2022-10-28	1041296	HLA-DRB1*08:02	0	ic50	IPFAMQMAYRFNGIG	553	547.42	248	190.01	160.21	0.223	197.61	0.1692	281.99	0.1679	0.602387
2022-10-28	1041296	HLA-DRB1*04:05	0	ic50	SASFSTFKCYGVSPT	559	410.11	902.19	548.24	411.55	0.0909	453.34	0.0843	439.33	0.0471	0.735921
2023-07-28	1042693	HLA-DRB1*15:01	0	ic50	SSGDATTAYANSVFN	567	4410.5	6796.38	3270.57	2734.24	0.0295	3220.35	0.0238	3961.72	0.0388	0.290505
2022-10-28	1041296	HLA-DRB1*07:01	0	ic50	YLYRLFRKSNLKPFE	575	46.96	83.25	44.91	36.76	0.0952	40.84	0.123	47.09	0.0846	0.670981
2022-10-28	1041296	HLA-DRB1*04:01	0	ic50	YLYRLFRKSNLKPFE	590	302.36	326.14	299.23	279.4	0.0051	462.88	0.002	518.34	0.0006	0.811254
2023-07-28	1042693	HLA-DRB1*15:01	0	ic50	RFYRLANECAQVLSE	611	178.24	405.75	353.03	288.48	0.0048	389.38	0.0022	417.35	0.0021	0.734029
2022-10-28	1041296	HLA-DRB1*15:01	0	ic50	FKIYSKHTPINLVRD	611	281.12	206.42	213.48	197.92	0.0686	240.48	0.0551	326.99	0.03	0.684362
2023-07-28	1042693	HLA-DRB1*04:01	0	ic50	KHTTCCSLSHRFYRL	613	872.5	2598.58	1510.66	1559.91	0.0001	1778.34	0	1939.99	0	0.334609
2022-10-28	1041296	HLA-DRB1*11:01	0	ic50	SASFSTFKCYGVSPT	626	811.69	1723.8	1586	1424.34	0.0143	1330.06	0.0232	1609.04	0.0154	0.136592
2023-07-28	1042693	HLA-DRB1*04:05	0	ic50	KHTTCCSLSHRFYRL	644	530.49	2127.19	1522.76	1481.83	0.0001	1805.58	0	1853.56	0	0.712606
2023-09-01	1042786	HLA-DRB1*01:01	0	ic50	VLSFELLHAPATVCG	661.8	4.61	8.83	4.71	4.05	0.8447	4.06	0.8175	4.06	0.8797	0.075517
2022-10-28	1041296	HLA-DRB1*15:01	0	ic50	SASFSTFKCYGVSPT	711	463.2	556.86	185.25	230.48	0.2848	194.51	0.2937	154.89	0.3194	0.891425
2022-10-28	1041296	HLA-DRB1*15:01	0	ic50	AGFIKQYGDCLGDIA	716	607.85	285.22	167.6	131.64	0.4862	101.24	0.4215	111.49	0.4955	0.422224
2022-10-28	1041296	HLA-DRB1*07:01	0	ic50	AGFIKQYGDCLGDIA	740	679.65	1277.39	1570.53	1532.93	0.0071	1161	0.0048	898.84	0.0016	0.254736
2023-04-21	1042193	HLA-DRB1*08:03	0	binary	ASYILIRDTHSLRTT	1	26.44	494.53	453.07	164.67	0.395	381.2	0.2488	346.47	0.2725	0.917964
2023-04-21	1042193	HLA-DRB1*08:03	0	binary	EDADIQVYRRYGEEY	1	487.8	8997.7	2438.65	2090.34	0.6166	3766.07	0.5504	5589.55	0.5456	0.670644
2023-04-21	1042193	HLA-DRB1*08:03	0	binary	EDGRVEYRVALTEDR	1	511.39	3345.58	1808.88	1012.72	0.6701	1671.81	0.7221	1891.02	0.7364	0.872935
2023-04-21	1042193	HLA-DRB1*08:03	0	binary	EGFLKAQASLRGQYW	1	21.1	937.22	724.79	367.38	0.1995	834.93	0.0938	966.13	0.0756	0.879119
2023-04-21	1042193	HLA-DRB1*08:03	0	binary	ERYVLTNLNIGAELL	1	146.54	356.95	244.79	168.68	0.1843	507.22	0.0742	469.97	0.0809	0.86585
2023-04-21	1042193	HLA-DRB1*08:03	0	binary	EYVTFLTVTPNLTSV	0	54.76	326.68	179.54	64.63	0.2486	241.74	0.0857	203.67	0.1283	0.817574
2023-04-21	1042193	HLA-DRB1*08:03	0	binary	GCRLFINVAPHARIA	0	17.02	194.61	174.87	76.79	0.3274	222.57	0.167	208.17	0.1967	0.808063
2023-04-21	1042193	HLA-DRB1*08:03	0	binary	GDMLLLWGRLTWRKM	0	33.95	1411.27	898.15	533.31	0.0172	1002.1	0.0069	1292.21	0.0057	0.639579
2023-04-21	1042193	HLA-DRB1*08:03	0	binary	GEEILLDTQCQGLPR	0	1465.43	3715.96	3017.15	2169.42	0.0521	3629.69	0.017	3733.57	0.0161	0.75163
2023-04-21	1042193	HLA-DRB1*08:03	0	binary	GGGFINVAPHARGGG	1	71.1	2518.59	2085.24	1050.38	0.7009	1692.67	0.5735	2316.56	0.5611	0.759915
2023-04-21	1042193	HLA-DRB1*08:03	0	binary	GGGLFINVAPHAGGG	1	112.55	731.88	834.29	515.76	0.6043	1198.63	0.3497	919.66	0.3451	0.763478
2023-04-21	1042193	HLA-DRB1*08:03	0	binary	GGGVLLRYGSQLAPE	1	160.33	1279.44	608.75	347.42	0.3798	1040.24	0.1512	852.58	0.1976	0.888477
2023-04-21	1042193	HLA-DRB1*08:03	0	binary	GPGQADCAVAIGRPL	0	995.3	5302.88	3693.03	3019.76	0.0073	4143.04	0.0021	5529.58	0.0007	0.395668
2023-04-21	1042193	HLA-DRB1*08:03	0	binary	GSLLKTLPPARCRAG	0	22.84	1083.89	1614.15	940.3	0.0828	1625.6	0.0302	1457.77	0.0633	0.500492
2023-04-21	1042193	HLA-DRB1*08:03	0	binary	HARIAIHALATNMGA	1	51.36	338.46	384.29	175.12	0.3095	381.62	0.1498	327.38	0.1506	0.635705
2023-04-21	1042193	HLA-DRB1*08:03	0	binary	IGAELLRDPSLGAQF	0	206.73	1471.97	1977.82	1402.54	0.0957	2365.98	0.0535	2015.06	0.0408	0.533237
2023-04-21	1042193	HLA-DRB1*08:03	0	binary	LDMTFSSKTNTLVVR	1	124.93	1227.01	448.26	189.97	0.526	578.03	0.2789	964.97	0.2921	0.837915
2023-04-21	1042193	HLA-DRB1*08:03	0	binary	MELRFLCMDSALRVP	1	36.09	407.83	363.58	248.57	0.0969	436	0.0209	388.23	0.0182	0.847799
2023-04-21	1042193	HLA-DRB1*08:03	0	binary	PSGHVMASDGAAPRA	0	1497.45	4030.29	5300.41	4574.79	0.0704	5988.96	0.0186	5211.59	0.0261	0.0840063
2023-04-21	1042193	HLA-DRB1*08:03	0	binary	RIGGRYVVAGKMSIS	1	126.34	1897.02	778.48	435.29	0.566	720.53	0.4658	1760.11	0.5849	0.8671
2023-04-21	1042193	HLA-DRB1*08:03	0	binary	RPLFTHLAVRIGGRY	0	54.35	903.98	295.99	154.14	0.3414	483.12	0.2165	440.4	0.2853	0.84496
2023-04-21	1042193	HLA-DRB1*08:03	0	binary	RQHLEPTGTIDMRGP	0	4732.47	6306.03	4427.86	3648.31	0.1037	4173.59	0.0709	3999.88	0.0469	0.108609
2023-04-21	1042193	HLA-DRB1*08:03	0	binary	RRSVACVQLDQGQDV	1	1321.41	4103.51	4137.75	2983.61	0.0208	5057	0.0075	3613.23	0.0089	0.917349
2023-04-21	1042193	HLA-DRB1*08:03	0	binary	SRRQLLSLLSAGRAR	1	23.22	756.12	591.44	210.05	0.1191	821.54	0.0306	819.47	0.0226	0.523057
2023-04-21	1042193	HLA-DRB1*08:03	0	binary	TNTLVVRQRCGRPGG	1	232.02	7350.03	6578.96	5572.4	0.0271	7070.77	0.0092	10990.6	0.0064	0.285043
2023-04-21	1042193	HLA-DRB1*08:03	0	binary	VVRRILYCARAHGED	1	20.28	2010.83	1231.31	669.62	0.3656	1055.21	0.3559	1453.77	0.3956	0.965488
2023-04-21	1042193	HLA-DRB1*11:01	0	binary	ASYILIRDTHSLRTT	1	43.18	96.53	101.74	93.25	0.2033	101.57	0.1892	132.39	0.221	0.988591
2023-04-21	1042193	HLA-DRB1*11:01	0	binary	EDADIQVYRRYGEEY	0	1072.1	1794.48	1204.3	1229.18	0.2598	2105.43	0.2128	1798.38	0.271	0.968688
2023-04-21	1042193	HLA-DRB1*11:01	0	binary	EDGRVEYRVALTEDR	0	986.21	1691.08	939.77	934.87	0.095	1296.5	0.0691	1440.99	0.0484	0.838541
2023-04-21	1042193	HLA-DRB1*11:01	0	binary	EGFLKAQASLRGQYW	1	15.47	53.17	62.35	58.54	0.1594	52.29	0.1342	81.22	0.1127	0.985958
2023-04-21	1042193	HLA-DRB1*11:01	0	binary	ERYVLTNLNIGAELL	1	327.57	358.18	282.26	256.2	0.0884	329.7	0.0647	332.59	0.06	0.896259
2023-04-21	1042193	HLA-DRB1*11:01	0	binary	EYVTFLTVTPNLTSV	1	54.41	106.25	89.37	80.35	0.0662	89.73	0.057	114.54	0.0562	0.840649
2023-04-21	1042193	HLA-DRB1*11:01	0	binary	GCRLFINVAPHARIA	1	19.91	38.2	55.46	50.98	0.1348	56.08	0.0862	56.71	0.089	0.924435
2023-04-21	1042193	HLA-DRB1*11:01	0	binary	GDMLLLWGRLTWRKM	0	41.72	59.05	97.1	89.06	0.0064	54.27	0.0055	39.96	0.0081	0.941265
2023-04-21	1042193	HLA-DRB1*11:01	0	binary	GEEILLDTQCQGLPR	0	3244.03	4478.65	2696.4	3002.72	0.0178	2714.99	0.0124	2968.58	0.0154	0.831959
2023-04-21	1042193	HLA-DRB1*11:01	0	binary	GGGFINVAPHARGGG	1	55.35	96.95	187.19	177.11	0.7972	120.06	0.7991	103.94	0.8158	0.980757
2023-04-21	1042193	HLA-DRB1*11:01	0	binary	GGGLFINVAPHAGGG	1	161.05	194.45	212.45	195.61	0.7167	217.86	0.6054	156.49	0.5769	0.950343
2023-04-21	1042193	HLA-DRB1*11:01	0	binary	GGGVLLRYGSQLAPE	0	338.42	534.82	768.19	746.49	0.0386	508.57	0.047	657.08	0.0258	0.994873
2023-04-21	1042193	HLA-DRB1*11:01	0	binary	GPGQADCAVAIGRPL	1	2368.1	3211.93	3774.14	4290.8	0.001	3856.87	0.0009	5650.11	0.0001	0.255527
2023-04-21	1042193	HLA-DRB1*11:01	0	binary	GSLLKTLPPARCRAG	1	27.25	91.62	207.86	214.43	0.0919	215.41	0.0771	175.91	0.0675	0.954243
2023-04-21	1042193	HLA-DRB1*11:01	0	binary	HARIAIHALATNMGA	1	161.53	144.28	113.97	89.24	0.2397	91.42	0.2047	102.43	0.1862	0.787622
2023-04-21	1042193	HLA-DRB1*11:01	0	binary	IGAELLRDPSLGAQF	1	758.67	1640.9	1539.19	1550.79	0.0467	1388.74	0.0447	985.71	0.062	0.840875
2023-04-21	1042193	HLA-DRB1*11:01	0	binary	LDMTFSSKTNTLVVR	1	243.82	696.72	425.28	369.79	0.1215	440	0.0732	635.36	0.0532	0.85395
2023-04-21	1042193	HLA-DRB1*11:01	0	binary	MELRFLCMDSALRVP	1	33.69	114.09	142.09	131.71	0.0544	121.59	0.0259	195.62	0.0227	0.866678
2023-04-21	1042193	HLA-DRB1*11:01	0	binary	PSGHVMASDGAAPRA	0	3985.84	6739.56	7031.25	7469.24	0.0205	7702.9	0.0212	8416.73	0.0204	0.0969817
2023-04-21	1042193	HLA-DRB1*11:01	0	binary	RIGGRYVVAGKMSIS	1	112.6	77.81	66.97	62.69	0.6932	47.08	0.6687	89.53	0.7675	0.978974
2023-04-21	1042193	HLA-DRB1*11:01	0	binary	RPLFTHLAVRIGGRY	1	39.04	41.51	22.41	21.54	0.5699	17.55	0.526	9.11	0.6243	0.983826
2023-04-21	1042193	HLA-DRB1*11:01	0	binary	RQHLEPTGTIDMRGP	0	11523	11173.4	9060.13	9390.68	0.0099	8869.05	0.0134	9587.18	0.0052	0.0436413
2023-04-21	1042193	HLA-DRB1*11:01	0	binary	RRSVACVQLDQGQDV	0	4150.98	8154.71	6006.87	5368.98	0.0112	6718.74	0.0089	7090	0.0044	0.796954
2023-04-21	1042193	HLA-DRB1*11:01	0	binary	SRRQLLSLLSAGRAR	1	16.63	26.21	45.67	41.03	0.0649	42.22	0.0519	31.47	0.0494	0.985067
2023-04-21	1042193	HLA-DRB1*11:01	0	binary	TNTLVVRQRCGRPGG	1	503.87	669.52	1093.08	856.2	0.0411	902.63	0.0452	695.01	0.0503	0.952203
2023-04-21	1042193	HLA-DRB1*11:01	0	binary	VVRRILYCARAHGED	1	26.94	71.49	49.72	38.25	0.9141	21.98	0.934	21.35	0.9651	0.997143
2023-03-03	1041880	HLA-DRB1*03:01	0	binary	AHWIGLFTTDNGLNFDWSDG	0	262.4	203.68	115.45	125.63	0.3018	164.57	0.2063	62.62	0.2227	0.00459497
2023-03-03	1041880	HLA-DRB1*03:01	0	binary	AQFDGNNETIKWFDGTPTDQ	0	7457.37	7107.36	8933.68	9465.76	0.0133	9563.56	0.0045	9496.64	0.0073	0.0702466
2023-03-03	1041880	HLA-DRB1*03:01	0	binary	CKQANKHMLWKWVSNHG	1	2751.66	2910.22	3936.09	4785.71	0.0018	2704.2	0.0007	3464.91	0.0002	0.435863
2023-03-03	1041880	HLA-DRB1*03:01	0	binary	DEHAGWQWSDGTPLNYLNWS	0	3961.38	1915.27	4723.57	4416.47	0.0028	3897.01	0.0019	1328.39	0.0016	0.0257615
2023-03-03	1041880	HLA-DRB1*03:01	0	binary	DHCGTFSSFMPSAWRSRDCE	0	1242.43	2392.73	2209.05	2069.37	0.0031	1550.64	0.0015	1516.77	0.0004	0.00151584
2023-03-03	1041880	HLA-DRB1*03:01	0	binary	DNTYFGEDARNCAVYKANKT	1	1783.21	1155.25	849.7	778.19	0.1225	1068.6	0.0635	975.66	0.0905	0.659189
2023-03-03	1041880	HLA-DRB1*03:01	0	binary	DQNDTGEYTWKPVGQKPEPV	0	11848.8	14155.2	14823.8	16778.4	0.013	16935.2	0.0057	18059.6	0.0044	0.272994
2023-03-03	1041880	HLA-DRB1*03:01	0	binary	DRTPVVSSFLDNTYFGEDAR	0	2924.64	2784.66	2814.16	2842.56	0.0151	2695.08	0.0113	3329.08	0.0054	0.547432
2023-03-03	1041880	HLA-DRB1*03:01	0	binary	DSSVIFTNWHTLEPHIFPNR	1	1645.67	1782.71	1328.91	1114.08	0.1244	1119.38	0.0933	2080.3	0.0862	0.263654
2023-03-03	1041880	HLA-DRB1*03:01	0	binary	DTDYFKPHHCVALRIPEGLWQL	1	3400.84	4630.81	4194.05	3717.32	0.0022	3830.3	0.0011	5457.48	0.0022	0.652191
2023-03-03	1041880	HLA-DRB1*03:01	0	binary	EEENFVNELLHSKFNWTEER	0	1219.56	2363.42	2431.56	2560.65	0.0193	2564.65	0.006	2164.94	0.0048	0.658832
2023-03-03	1041880	HLA-DRB1*03:01	0	binary	EEKTWHEALRSCQADNSALI	1	1096.32	812.57	776.24	830.54	0.0099	982.1	0.0067	1208.66	0.0016	0.0903513
2023-03-03	1041880	HLA-DRB1*03:01	0	binary	EERANDEFRWRDGTPVIYQN	0	3448.15	1260.06	3650.01	2844.01	0.0141	2950.87	0.0046	2005.01	0.0016	0.786528
2023-03-03	1041880	HLA-DRB1*03:01	0	binary	EESSLLGDCVFADSNGRWHS	1	425.44	294.89	509.92	508.68	0.1215	485.16	0.1319	391.25	0.1252	0.100205
2023-03-03	1041880	HLA-DRB1*03:01	0	binary	EFVCSWLHSDLLTIHSAHEQEF	1	213.79	360.96	483.63	390.64	0.0386	277.18	0.0393	492.28	0.0421	0.0569416
2023-03-03	1041880	HLA-DRB1*03:01	0	binary	EGHWKVKNCEERLFYICK	1	1710.79	1215.08	1482.19	1611.76	0.0122	1479.49	0.005	1515.74	0.0024	0.773283
2023-03-03	1041880	HLA-DRB1*03:01	0	binary	ERHGGFCYKIDTVLRSFDQASS	1	41.89	114.48	74.21	79.98	0.4311	77.04	0.4088	60.99	0.3953	0.989526
2023-03-03	1041880	HLA-DRB1*03:01	0	binary	ERQFWIGFNKRNPLNAGSWEWS	1	273.36	889.68	581.37	561.17	0.3917	522.99	0.3572	888.21	0.4249	0.0335119
2023-03-03	1041880	HLA-DRB1*03:01	0	binary	FADSNGRWHSTACESFLQGA	1	9217.74	9358.63	7617.7	7775.92	0.003	8372.32	0.0023	8862.62	0.0006	0.0102614
2023-03-03	1041880	HLA-DRB1*03:01	0	binary	FIREHMSSKTVEVWMGLNQL	1	3852.33	3591.71	3430.26	3374.41	0.0028	3567.31	0.0008	4282.64	0.0009	0.111842
2023-03-03	1041880	HLA-DRB1*03:01	0	binary	FSAPEQPLSLYECDS	1	15542.1	17412	15771.5	18401.2	0.0001	18640.9	0	24736	0	0.175267
2023-03-03	1041880	HLA-DRB1*03:01	0	binary	GAHLASFAHIEEENFVNELL	0	7050.98	4766.9	4743.7	4987.12	0.0209	5070.36	0.018	3914.04	0.0053	0.0109788
2023-03-03	1041880	HLA-DRB1*03:01	0	binary	GGSGCLGLNFSAPEQPL	1	4309.18	7284.48	5137.46	5679.1	0.0038	7669.39	0.0011	7375.52	0.0008	0.004939
2023-03-03	1041880	HLA-DRB1*03:01	0	binary	GLASCFKVFHSEKVLMKRTW	1	50.71	127.89	90.23	85.1	0.1523	72.26	0.1102	56.7	0.1872	0.0788517
2023-03-03	1041880	HLA-DRB1*03:01	0	binary	GLFNIGGSGCLGLNF	0	6818.63	9013.19	6831.33	7586.69	0.0002	7881.21	0.0001	10670.2	0	0.20167
2023-03-03	1041880	HLA-DRB1*03:01	0	binary	GRHPLGRWEVKHCRHFKAMS	1	1002.48	1986.38	2493.94	2097.09	0.0082	1643.39	0.0045	1160.3	0.009	0.39034
2023-03-03	1041880	HLA-DRB1*03:01	0	binary	GTPLNYLNWSPEVNFEPFVE	0	2198.2	3670.48	2920.79	3533.2	0.021	4007.07	0.0049	4144.74	0.0072	0.00383382
2023-03-03	1041880	HLA-DRB1*03:01	0	binary	GYYCPPALVTITNRFEQAFI	0	733.36	932.92	880.5	1281.56	0.1556	939.55	0.1543	1048.95	0.1182	0.00363791
2023-03-03	1041880	HLA-DRB1*03:01	0	binary	HEFCKKEGSNLLTIKDEAEN	1	1954.21	3305.18	3361.69	2892.23	0.0182	4106.89	0.0084	3694.95	0.0041	0.016915
2023-03-03	1041880	HLA-DRB1*03:01	0	binary	HNTTEVQKHIPLCALLSSNP	1	3425.88	2996.04	2471.61	2587.53	0.0036	2882.58	0.0021	2148.03	0.001	0.13503
2023-03-03	1041880	HLA-DRB1*03:01	0	binary	HSKFNWTEERQFWIGFNKRN	0	2004.66	2963.86	3340.66	3352.69	0.0047	3738.26	0.0031	3734.21	0.0012	0.210224
2023-03-03	1041880	HLA-DRB1*03:01	0	binary	IHSKIKALSKYGASWWIGLQ	1	1142.42	2128.8	2164.57	1984.98	0.1449	1572.95	0.0997	1865.98	0.0756	0.715715
2023-03-03	1041880	HLA-DRB1*03:01	0	binary	IKTCLMHKAQLVSITDQYHQSF	1	891.42	1044.75	1319.68	1210.67	0.0472	1006.47	0.0328	1143.51	0.0176	0.203694
2023-03-03	1041880	HLA-DRB1*03:01	0	binary	INANMTWYAAIKTCLMHKAQLV	1	1023.93	1265.19	1588.56	1328.86	0.0041	1185.38	0.0015	1115.01	0.0011	0.0430617
2023-03-03	1041880	HLA-DRB1*03:01	0	binary	IQAGKSVLTLENCKQ	1	4657.29	4948.15	5982.16	6269.5	0.0008	5111.84	0.0003	4778.16	0.0001	0.673312
2023-03-03	1041880	HLA-DRB1*03:01	0	binary	ITGPLQYSVQVAHDN	0	1834.65	2063.4	1880.71	2366.75	0.0771	2593	0.0717	863.57	0.062	0.390235
2023-03-03	1041880	HLA-DRB1*03:01	0	binary	KGIFVIQSESLKKCI	1	60.21	270.93	451.06	351.79	0.0427	308.81	0.0206	165.53	0.0338	0.95212
2023-03-03	1041880	HLA-DRB1*03:01	0	binary	KIPVSFEWSNDSSVIFTNWH	1	1040.42	548.24	392.14	329.36	0.0956	424.72	0.0654	483.39	0.0461	0.355834
2023-03-03	1041880	HLA-DRB1*03:01	0	binary	KMKDSYFWIALQDQNDTGEYTW	0	3305.79	2133.27	3348.99	4552.57	0.0088	4319.73	0.0071	3970	0.0043	0.00662703
2023-03-03	1041880	HLA-DRB1*03:01	0	binary	KPVGQKPEPVQYTHWNTHQP	0	8832.18	10568.8	10475.5	11828.9	0.0056	9946.65	0.0067	8006.43	0.0077	0.220092
2023-03-03	1041880	HLA-DRB1*03:01	0	binary	KWFDGTPTDQSNWGIRKPDT	0	13056.4	10986	11364	12148.2	0.0034	13804.9	0.002	18059.8	0.0005	0.165171
2023-03-03	1041880	HLA-DRB1*03:01	0	binary	LLPLHCGSKREWICK	1	5438.21	4944.89	4511.47	4863.81	0.0009	3287.38	0.0005	3918.03	0.0005	0.465731
2023-03-03	1041880	HLA-DRB1*03:01	0	binary	LQNDDYETWLNGKPVVYSNW	0	3843.46	3979.21	3502.49	3041.01	0.0265	3601.6	0.0183	2915.96	0.0112	0.0134901
2023-03-03	1041880	HLA-DRB1*03:01	0	binary	LRIPEGLWQLSPCQEKKGFI	1	8556.76	6209.01	4471.29	5085.86	0.0077	5079.81	0.0048	5065.92	0.0023	0.0940044
2023-03-03	1041880	HLA-DRB1*03:01	0	binary	LRWRCNRKMITGPLQYS	1	1147.94	1365.45	2030.51	2628.81	0.0048	1623.24	0.0009	1667.46	0.0004	0.589031
2023-03-03	1041880	HLA-DRB1*03:01	0	binary	LSITDETEENFIREHMSSKT	0	2743.3	4343.12	4304.48	4002.39	0.0247	3812.11	0.0217	4310.3	0.0072	0.0212123
2023-03-03	1041880	HLA-DRB1*03:01	0	binary	LSLYECDSTLVSLRWRCNRK	1	743.63	521.4	544.82	541.95	0.0531	401.86	0.0566	441.02	0.053	0.706008
2023-03-03	1041880	HLA-DRB1*03:01	0	binary	LSSLSWSEAHSSCQMQGGTL	1	5429.09	5264.23	6417.82	6217.96	0.0017	6915.74	0.0006	4808.29	0.0009	0.00276015
2023-03-03	1041880	HLA-DRB1*03:01	0	binary	LTLENCKQANKHMLW	1	1396.56	2446.29	3190.28	3152.44	0.0016	2466.48	0.001	1856.07	0.0004	0.653491
2023-03-03	1041880	HLA-DRB1*03:01	0	binary	LVTLLGDENASETWIGLSSN	0	760.4	418.36	235.99	295.05	0.1762	286.87	0.1593	227.81	0.164	0.00528054
2023-03-03	1041880	HLA-DRB1*03:01	0	binary	LYFNYKCLLLNIPKDPSSWKNW	1	1141.22	1388.12	1691.39	1918.4	0.0373	2240.32	0.0195	2453.52	0.017	0.297129
2023-03-03	1041880	HLA-DRB1*03:01	0	binary	MLWKWVSNHGLFNIGGS	0	2780.81	2192.59	3003.76	2621.63	0.0064	2703.44	0.0035	3865.31	0.001	0.495588
2023-03-03	1041880	HLA-DRB1*03:01	0	binary	NCAVYKANKTLLPLHCGSKR	0	290.39	719.84	1115.85	1052.6	0.0554	1190.82	0.0367	1134.16	0.0555	0.0877251
2023-03-03	1041880	HLA-DRB1*03:01	0	binary	NFHFTGKWYFEDCGKEGYGF	1	4446.83	4650.19	4680.83	5227.57	0.0219	4957.74	0.012	4442.64	0.004	0.0865921
2023-03-03	1041880	HLA-DRB1*03:01	0	binary	NQSQRCGFISSITGLWGSEE	1	3847.28	2989.72	4424.7	3036.63	0.0029	2680.89	0.0009	2733.85	0.0006	0.0157923
2023-03-03	1041880	HLA-DRB1*03:01	0	binary	NTVVASRKYIHKWIS	0	88.31	383.26	327.65	280.44	0.1199	189.79	0.0878	172.52	0.1151	0.62936
2023-03-03	1041880	HLA-DRB1*03:01	0	binary	PEVNFEPFVEDHCGTFSSFM	1	1595.52	1722.72	569.95	588.49	0.0946	692.84	0.0559	564.73	0.0717	0.0102989
2023-03-03	1041880	HLA-DRB1*03:01	0	binary	PKDPSSWKNWTHAQHFCAEE	0	4322.07	6300.99	6168.3	7248.7	0.002	5289.64	0.002	5971.43	0.0004	0.0196313
2023-03-03	1041880	HLA-DRB1*03:01	0	binary	PLCALLSSNPNFHFTGKWYF	0	165.55	713.36	744.19	685.8	0.0982	775.56	0.0562	1099.1	0.0491	0.0582259
2023-03-03	1041880	HLA-DRB1*03:01	0	binary	PLNAGSWEWSDRTPVVSSFL	0	3809.3	1720.85	2895.68	3064.03	0.0539	2770.39	0.0535	1375.5	0.0563	0.0095013
2023-03-03	1041880	HLA-DRB1*03:01	0	binary	PSAWRSRDCESTLPYICK	0	9542.27	5433.62	6923.37	7677.77	0.0005	8289.21	0.0002	7281.72	0.0001	0.003041
2023-03-03	1041880	HLA-DRB1*03:01	0	binary	QYNHQWHHECTREGREDDLL	1	11735.6	12824.8	12665.3	13996.9	0.0073	12589	0.0034	14460.4	0.0004	0.0115125
2023-03-03	1041880	HLA-DRB1*03:01	0	binary	QYTHWNTHQPRYSGGCVAMR	1	2856.59	6477.04	4837.67	6553.39	0.0153	6077.68	0.0092	6527.28	0.0024	0.020965
2023-03-03	1041880	HLA-DRB1*03:01	0	binary	RDGTPVIYQNWDTGRERTVN	0	1795.57	1503.05	1517.59	1420.76	0.2679	1693.88	0.2092	1436.25	0.1886	0.727815
2023-03-03	1041880	HLA-DRB1*03:01	0	binary	REAEAFCEEFGAHLASFAHI	0	5834.44	5841.83	5994.6	7541.19	0.0004	6102.19	0.0001	6995.89	0.0001	0.0274192
2023-03-03	1041880	HLA-DRB1*03:01	0	binary	RYSGGCVAMRGRHPLGRWEV	1	857.14	2028.03	3272.02	3545.11	0.0056	1537.94	0.0045	1366.39	0.0027	0.0144392
2023-03-03	1041880	HLA-DRB1*03:01	0	binary	SCQADNSALIDITSLAEVEF	1	759.46	520.62	721.14	490.47	0.1644	309.75	0.1436	341.3	0.147	0.0182308
2023-03-03	1041880	HLA-DRB1*03:01	0	binary	SEKVLMKRTWREAEAFCEEF	1	494.02	551	1203.11	1067.09	0.0392	700.68	0.0313	860.1	0.0181	0.6214
2023-03-03	1041880	HLA-DRB1*03:01	0	binary	SESLKKCIQAGKSVL	1	2460.78	3230.3	3584.57	3033.06	0.0039	2963.38	0.0019	3539.48	0.0011	0.715338
2023-03-03	1041880	HLA-DRB1*03:01	0	binary	SETWIGLSSNKIPVSFEWSN	1	1340.3	1590.4	2542.87	1528.92	0.0385	1563.48	0.0203	2275.72	0.0263	0.0187835
2023-03-03	1041880	HLA-DRB1*03:01	0	binary	SITDQYHQSFLTVVLNRLGY	0	1341.13	1652.12	1607.13	1801.46	0.0035	1887.48	0.001	1729.64	0.0009	0.0122406
2023-03-03	1041880	HLA-DRB1*03:01	0	binary	SITGLWGSEECSVSMPSICK	0	12168.4	9318.11	9108.39	10193.5	0.0022	9198.31	0.0003	11720.1	0.0002	0.0071534
2023-03-03	1041880	HLA-DRB1*03:01	0	binary	SNWGIRKPDTDYFKPHHCVA	1	3325.88	3113.52	5760.17	6493.67	0.0183	4478.79	0.0235	3705.16	0.0174	0.760558
2023-03-03	1041880	HLA-DRB1*03:01	0	binary	SPFDIINIPSHNTTEVQKHI	0	3875.57	3242.97	4792.86	5671.37	0.0229	5349.79	0.0217	4462.25	0.0195	0.701582
2023-03-03	1041880	HLA-DRB1*03:01	0	binary	SQLCVSAEQSEGHWKVKNCE	0	4610.96	4980.65	6318.74	6863.41	0.0044	6272.62	0.0025	4979.84	0.0022	0.000135143
2023-03-03	1041880	HLA-DRB1*03:01	0	binary	SRKYIHKWISYGSGGGD	0	5083.16	4153.76	4461.67	4334.9	0.0267	3390.55	0.017	5196.22	0.0119	0.659973
2023-03-03	1041880	HLA-DRB1*03:01	0	binary	SSCQMQGGTLLSITDETEEN	1	5881.91	5253.71	5410.39	5447.57	0.0174	4320.71	0.0154	4581.97	0.0038	0.00316224
2023-03-03	1041880	HLA-DRB1*03:01	0	binary	STLVSLRWRCNRKMI	1	220.57	728.45	1072.32	1435.08	0.0008	517.13	0.0006	395.07	0.0002	0.728021
2023-03-03	1041880	HLA-DRB1*03:01	0	binary	SVQVAHDNTVVASRK	0	610.04	226.88	97.3	74.34	0.8433	79.46	0.8245	65.53	0.8843	0.977224
2023-03-03	1041880	HLA-DRB1*03:01	0	binary	THAQHFCAEEGGTLVAIESE	0	7536.21	4812.61	5472.97	6937.1	0.0008	5764.41	0.0002	5285.86	0.0001	0.00163188
2023-03-03	1041880	HLA-DRB1*03:01	0	binary	THGMPCMFPFQYNHQWHHEC	1	2222.38	6637.66	3736.76	3553.41	0.0109	4961.98	0.006	6093.94	0.0053	0.154005
2023-03-03	1041880	HLA-DRB1*03:01	0	binary	TIHSAHEQEFIHSKIKALSK	0	249.48	946.88	1074.63	1016.18	0.0483	691.53	0.0268	760.8	0.0174	0.0852964
2023-03-03	1041880	HLA-DRB1*03:01	0	binary	TKSSFTFWKDEESSLLGDCV	1	2029.15	1646.72	977.98	886.13	0.0921	1198.55	0.0568	645.05	0.1035	0.413511
2023-03-03	1041880	HLA-DRB1*03:01	0	binary	TLEPHIFPNRSQLCVSAEQS	1	983.24	1469.6	1535.15	1836.53	0.1302	1479.22	0.1073	1048.21	0.1564	0.0994645
2023-03-03	1041880	HLA-DRB1*03:01	0	binary	TREGREDDLLWCATTSRYER	1	648.94	1484.72	901.42	838.75	0.0943	542.24	0.0595	399.12	0.0676	0.435782
2023-03-03	1041880	HLA-DRB1*03:01	0	binary	TSLISSVVKMKDSYFWIALQ	0	226.46	421.24	566.28	440.64	0.0672	449.39	0.0424	344.9	0.0287	0.512723
2023-03-03	1041880	HLA-DRB1*03:01	0	binary	VEQAFITMNLFGQTTSVWIG	1	3780.52	2844.72	3721.03	2873.39	0.005	2665.39	0.0021	2762.7	0.0014	0.0160231
2023-03-03	1041880	HLA-DRB1*03:01	0	binary	VEVWMGLNQLDEHAGWQWSD	0	3602.3	3056.61	3145.89	3636.96	0.0064	3358.13	0.0077	3505.1	0.0037	0.00416466
2023-03-03	1041880	HLA-DRB1*03:01	0	binary	VLDSMSFEAAHEFCKKEGSN	1	3151.99	3989.34	3161.73	3222.76	0.0201	1971.09	0.0109	2220.48	0.0053	0.202346
2023-03-03	1041880	HLA-DRB1*03:01	0	binary	VLRSFDQASSGYYCPPALVT	1	2384.51	3432.74	4976.99	5383.82	0.0017	5697.07	0.0006	4521.15	0.0009	0.033749
2023-03-03	1041880	HLA-DRB1*03:01	0	binary	VTITNRFEQAFITSLISSVVKM	1	1019.77	1266.37	1178.01	873.97	0.0122	1159.7	0.0024	1578.4	0.0011	0.750929
2023-03-03	1041880	HLA-DRB1*03:01	0	binary	WCATTSRYERDEKWGFCPD	0	2752.31	1471.46	594.19	551.1	0.55	731.32	0.3911	279.12	0.3626	0.000793707
2023-03-03	1041880	HLA-DRB1*03:01	0	binary	WDTGRERTVNNQSQRCGFIS	1	4428.87	5394.66	6313.54	6603.92	0.0152	7479.67	0.0041	7341.52	0.0056	0.0619697
2023-03-03	1041880	HLA-DRB1*03:01	0	binary	WLNGKPVVYSNWSPFDIINIPS	0	1834.74	1047.64	1456.57	1331.79	0.0383	1141.27	0.0265	918.63	0.0139	0.014638
2023-03-03	1041880	HLA-DRB1*03:01	0	binary	YGASWWIGLQEERANDEFRW	0	5727.48	4590.11	4642.55	6043.77	0.0324	5592.76	0.0146	6697.03	0.0147	0.0088202
2023-03-03	1041880	HLA-DRB1*03:01	0	binary	YGNRTYKIINANMTWYAAIK	1	750.83	404.06	550.38	414.84	0.0694	401.84	0.041	546.92	0.0355	0.937255
2023-03-03	1041880	HLA-DRB1*03:01	0	binary	YNRNCYKLQKEEKTWHEALR	1	2966.14	2447.72	1712.46	2022.4	0.023	1991.04	0.0129	1470.19	0.0155	0.0309797
2023-03-03	1041880	HLA-DRB1*03:01	0	binary	YQDAEYLFHTFASEWLNFEF	0	3789.32	2589.24	3272.97	3703.11	0.0014	3236.21	0.0004	4026.72	0.0002	0.00172305
2023-03-03	1041880	HLA-DRB1*07:01	0	binary	AHWIGLFTTDNGLNFDWSDG	0	497.97	527.07	672.95	651.1	0.0571	554.25	0.0419	473.55	0.0263	0.535957
2023-03-03	1041880	HLA-DRB1*07:01	0	binary	AQFDGNNETIKWFDGTPTDQ	0	1814.33	1216.12	956.64	1025.22	0.2152	1004.08	0.1668	660.88	0.1622	0.218853
2023-03-03	1041880	HLA-DRB1*07:01	0	binary	CKQANKHMLWKWVSNHG	0	671.22	881.02	814.44	825.21	0.0045	592.29	0.0036	1159.95	0.0043	0.885045
2023-03-03	1041880	HLA-DRB1*07:01	0	binary	DEHAGWQWSDGTPLNYLNWS	0	284.86	70.01	60.39	58.13	0.5923	33.05	0.5725	13.26	0.694	0.534311
2023-03-03	1041880	HLA-DRB1*07:01	0	binary	DHCGTFSSFMPSAWRSRDCE	0	107.91	118.77	139.23	137.03	0.0153	109.18	0.0104	123.63	0.0063	0.0590092
2023-03-03	1041880	HLA-DRB1*07:01	0	binary	DNTYFGEDARNCAVYKANKT	1	786.75	679.07	919.62	800.61	0.0528	912.16	0.0524	647.86	0.0256	0.952917
2023-03-03	1041880	HLA-DRB1*07:01	0	binary	DQNDTGEYTWKPVGQKPEPV	0	6202.5	4988.36	4475.11	4197.72	0.0969	4822.83	0.0866	3725.86	0.0901	0.473345
2023-03-03	1041880	HLA-DRB1*07:01	0	binary	DRTPVVSSFLDNTYFGEDAR	0	824.44	1191.27	1315.67	1324.26	0.0172	1579.41	0.0119	1330.23	0.0073	0.79308
2023-03-03	1041880	HLA-DRB1*07:01	0	binary	DSSVIFTNWHTLEPHIFPNR	0	371.51	157.55	247.33	191.84	0.3594	96.79	0.3218	64.4	0.2978	0.960907
2023-03-03	1041880	HLA-DRB1*07:01	0	binary	DTDYFKPHHCVALRIPEGLWQL	1	136.82	97.7	43.32	35.85	0.5298	36.59	0.473	47.12	0.4645	0.996021
2023-03-03	1041880	HLA-DRB1*07:01	0	binary	EEENFVNELLHSKFNWTEER	0	389.67	468.16	320.09	363.01	0.0443	419.26	0.033	536.01	0.0118	0.794172
2023-03-03	1041880	HLA-DRB1*07:01	0	binary	EEKTWHEALRSCQADNSALI	1	805.42	897.01	959.41	981.83	0.0112	777.1	0.0057	1130.1	0.0021	0.871181
2023-03-03	1041880	HLA-DRB1*07:01	0	binary	EERANDEFRWRDGTPVIYQN	0	419.03	118.36	292.67	306.8	0.2826	161.27	0.244	51.04	0.2608	0.279806
2023-03-03	1041880	HLA-DRB1*07:01	0	binary	EESSLLGDCVFADSNGRWHS	1	1579.85	1712.33	1966.06	2669.98	0.007	2502.86	0.0031	2556.47	0.0016	0.435887
2023-03-03	1041880	HLA-DRB1*07:01	0	binary	EFVCSWLHSDLLTIHSAHEQEF	0	175.16	148.02	167.3	125.64	0.1858	122.41	0.2261	93.8	0.2469	0.860892
2023-03-03	1041880	HLA-DRB1*07:01	0	binary	EGHWKVKNCEERLFYICK	1	2178.29	2741.05	1727.08	2299.85	0.0068	2081.43	0.003	2757.38	0.0015	0.870495
2023-03-03	1041880	HLA-DRB1*07:01	0	binary	ERHGGFCYKIDTVLRSFDQASS	1	114.32	206.69	190.06	238.75	0.0383	202.67	0.0586	73.06	0.0505	0.997826
2023-03-03	1041880	HLA-DRB1*07:01	0	binary	ERQFWIGFNKRNPLNAGSWEWS	0	317.94	527.73	636.72	523.93	0.0638	523.59	0.0473	1013.38	0.0205	0.452906
2023-03-03	1041880	HLA-DRB1*07:01	0	binary	FADSNGRWHSTACESFLQGA	1	1233.88	900.14	662.45	415.51	0.3796	302.69	0.4264	335.52	0.474	0.517785
2023-03-03	1041880	HLA-DRB1*07:01	0	binary	FIREHMSSKTVEVWMGLNQL	0	436.74	204.58	169.32	140.41	0.1573	151.83	0.0929	158.58	0.1234	0.771319
2023-03-03	1041880	HLA-DRB1*07:01	0	binary	FSAPEQPLSLYECDS	0	5264.35	10109.7	9020.12	10303.5	0.0007	9965.83	0.0005	11877.4	0.0001	0.242663
2023-03-03	1041880	HLA-DRB1*07:01	0	binary	GAHLASFAHIEEENFVNELL	0	910.15	870.06	819.75	827.44	0.2222	744.55	0.2228	595.85	0.1899	0.768718
2023-03-03	1041880	HLA-DRB1*07:01	0	binary	GGSGCLGLNFSAPEQPL	1	1163.87	2068.56	1933.51	1932.95	0.0024	2378.56	0.0016	1852.36	0.0031	0.30238
2023-03-03	1041880	HLA-DRB1*07:01	0	binary	GLASCFKVFHSEKVLMKRTW	1	20.01	23.92	14.15	11.03	0.7509	11.15	0.7569	11.38	0.8528	0.992118
2023-03-03	1041880	HLA-DRB1*07:01	0	binary	GLFNIGGSGCLGLNF	0	350.56	291.72	457.56	315.26	0.0071	340.76	0.0021	434.25	0.0023	0.590231
2023-03-03	1041880	HLA-DRB1*07:01	0	binary	GRHPLGRWEVKHCRHFKAMS	1	288.27	737.87	1076.27	1038.55	0.0181	835.62	0.0104	522.3	0.0136	0.644651
2023-03-03	1041880	HLA-DRB1*07:01	0	binary	GTPLNYLNWSPEVNFEPFVE	0	707.46	670.37	738.72	762.15	0.0805	804.51	0.0595	657.17	0.0797	0.826205
2023-03-03	1041880	HLA-DRB1*07:01	0	binary	GYYCPPALVTITNRFEQAFI	0	309.36	262.9	235.28	298.04	0.1355	269.27	0.1553	383.64	0.1719	0.743917
2023-03-03	1041880	HLA-DRB1*07:01	0	binary	HEFCKKEGSNLLTIKDEAEN	0	220.45	177.92	268.47	231.59	0.0196	197.83	0.0216	147.98	0.03	0.532961
2023-03-03	1041880	HLA-DRB1*07:01	0	binary	HNTTEVQKHIPLCALLSSNP	1	262.17	279.77	199.99	186.55	0.0072	253.39	0.0021	233.55	0.0008	0.945234
2023-03-03	1041880	HLA-DRB1*07:01	0	binary	HSKFNWTEERQFWIGFNKRN	0	842.86	561.77	239.19	303.55	0.4236	188.94	0.4796	124.93	0.4853	0.559349
2023-03-03	1041880	HLA-DRB1*07:01	0	binary	IHSKIKALSKYGASWWIGLQ	1	171.84	114.13	150.94	132.96	0.016	127.7	0.0114	154.66	0.0163	0.963001
2023-03-03	1041880	HLA-DRB1*07:01	0	binary	IKTCLMHKAQLVSITDQYHQSF	1	63.73	57.64	24.23	22.07	0.076	17.33	0.0532	32.08	0.0306	0.990823
2023-03-03	1041880	HLA-DRB1*07:01	0	binary	INANMTWYAAIKTCLMHKAQLV	1	38.79	56.44	23.36	26.09	0.1276	21.54	0.1251	25.26	0.0763	0.95982
2023-03-03	1041880	HLA-DRB1*07:01	0	binary	IQAGKSVLTLENCKQ	1	996.85	955.92	1353.71	1167.58	0.0012	1069.75	0.0007	640.86	0.0002	0.526188
2023-03-03	1041880	HLA-DRB1*07:01	0	binary	ITGPLQYSVQVAHDN	0	575.49	737.18	715.47	838.84	0.143	931.73	0.1053	305.47	0.0767	0.847053
2023-03-03	1041880	HLA-DRB1*07:01	0	binary	KGIFVIQSESLKKCI	1	35.91	67.43	60.15	56.58	0.1757	49.95	0.1545	56.45	0.2032	0.954012
2023-03-03	1041880	HLA-DRB1*07:01	0	binary	KIPVSFEWSNDSSVIFTNWH	1	704.09	323.08	213.52	196.64	0.3354	145.96	0.314	147.08	0.3582	0.686217
2023-03-03	1041880	HLA-DRB1*07:01	0	binary	KMKDSYFWIALQDQNDTGEYTW	0	438.02	961.86	978.47	1119.84	0.0792	810.22	0.1287	987.45	0.1519	0.75784
2023-03-03	1041880	HLA-DRB1*07:01	0	binary	KPVGQKPEPVQYTHWNTHQP	0	3666.63	2520.11	1778.93	2205.7	0.0556	2584.03	0.066	1470.54	0.0357	0.0750088
2023-03-03	1041880	HLA-DRB1*07:01	0	binary	KWFDGTPTDQSNWGIRKPDT	0	6066.7	10736.1	7387.74	9636.37	0.0063	9569.46	0.0146	11796.1	0.0034	0.434019
2023-03-03	1041880	HLA-DRB1*07:01	0	binary	LLPLHCGSKREWICK	1	3055.92	4036.58	3442.75	2870.72	0.0002	3192.18	0.0001	3287.81	0	0.455487
2023-03-03	1041880	HLA-DRB1*07:01	0	binary	LQNDDYETWLNGKPVVYSNW	0	337.09	414.1	429.09	361.85	0.0745	477.21	0.0447	525.78	0.0529	0.103976
2023-03-03	1041880	HLA-DRB1*07:01	0	binary	LRIPEGLWQLSPCQEKKGFI	1	2500.96	3378.54	2341.35	2456.2	0.037	2694.94	0.0413	3009.98	0.0203	0.480129
2023-03-03	1041880	HLA-DRB1*07:01	0	binary	LRWRCNRKMITGPLQYS	0	281.96	578.13	810.04	751.26	0.0022	603.58	0.0007	804.3	0.0003	0.968699
2023-03-03	1041880	HLA-DRB1*07:01	0	binary	LSITDETEENFIREHMSSKT	0	1003.63	961.26	726.81	651.5	0.0129	619.54	0.0096	830.42	0.0038	0.00416622
2023-03-03	1041880	HLA-DRB1*07:01	0	binary	LSLYECDSTLVSLRWRCNRK	1	279.43	496.58	557.33	610.89	0.0033	452.35	0.0046	476.94	0.0041	0.951821
2023-03-03	1041880	HLA-DRB1*07:01	0	binary	LSSLSWSEAHSSCQMQGGTL	1	1136.65	225.11	290.72	350.91	0.0435	289.71	0.036	195.62	0.0663	0.513382
2023-03-03	1041880	HLA-DRB1*07:01	0	binary	LTLENCKQANKHMLW	1	683.41	1419.31	1460.06	1553.71	0.0005	1445.72	0.0002	990.27	0	0.669043
2023-03-03	1041880	HLA-DRB1*07:01	0	binary	LVTLLGDENASETWIGLSSN	0	3764.31	5864.12	4599.85	5918.49	0.0082	6249.52	0.0094	8174.05	0.0019	0.0062108
2023-03-03	1041880	HLA-DRB1*07:01	0	binary	LYFNYKCLLLNIPKDPSSWKNW	1	294.3	825.81	466.14	480.64	0.0022	456.95	0.0013	595.02	0.0005	0.980484
2023-03-03	1041880	HLA-DRB1*07:01	0	binary	MLWKWVSNHGLFNIGGS	1	61.82	38.49	52.84	45.2	0.2536	33.53	0.2301	20.32	0.3116	0.997457
2023-03-03	1041880	HLA-DRB1*07:01	0	binary	NCAVYKANKTLLPLHCGSKR	1	59.44	132.02	176.48	192.73	0.0184	234.22	0.0112	278.03	0.0114	0.627451
2023-03-03	1041880	HLA-DRB1*07:01	0	binary	NFHFTGKWYFEDCGKEGYGF	1	1136.86	726.87	704.77	688.03	0.0102	629.73	0.0154	256.57	0.0131	0.955252
2023-03-03	1041880	HLA-DRB1*07:01	0	binary	NQSQRCGFISSITGLWGSEE	1	117.81	52.82	149.86	104.72	0.0419	63.88	0.0326	35.7	0.042	0.913672
2023-03-03	1041880	HLA-DRB1*07:01	0	binary	NTVVASRKYIHKWIS	0	187.78	554.08	606.14	618.73	0.0019	488.11	0.0009	544.04	0.0003	0.784118
2023-03-03	1041880	HLA-DRB1*07:01	0	binary	PEVNFEPFVEDHCGTFSSFM	0	2877	2802.68	2829.09	2663.05	0.0263	2600.44	0.0221	1865.31	0.0148	0.126738
2023-03-03	1041880	HLA-DRB1*07:01	0	binary	PKDPSSWKNWTHAQHFCAEE	1	353.63	246.42	282.41	270.95	0.0367	235.25	0.044	187.33	0.0385	0.690519
2023-03-03	1041880	HLA-DRB1*07:01	0	binary	PLCALLSSNPNFHFTGKWYF	1	78.92	157.33	280.81	278.37	0.0353	185.94	0.0321	91.43	0.056	0.733429
2023-03-03	1041880	HLA-DRB1*07:01	0	binary	PLNAGSWEWSDRTPVVSSFL	0	1059.68	639	851.3	1032.48	0.0734	689.14	0.0502	325.45	0.0641	0.194557
2023-03-03	1041880	HLA-DRB1*07:01	0	binary	PSAWRSRDCESTLPYICK	0	3141.54	2425.75	3005.81	2419.07	0.0056	1733.6	0.0043	1957.08	0.0014	0.00368291
2023-03-03	1041880	HLA-DRB1*07:01	0	binary	QYNHQWHHECTREGREDDLL	0	6865.86	7531.81	7208.19	6483.35	0.0343	5601.66	0.0225	4632.26	0.0314	0.00924031
2023-03-03	1041880	HLA-DRB1*07:01	0	binary	QYTHWNTHQPRYSGGCVAMR	1	1929.75	1157.33	1277.3	1319.61	0.0499	1107.41	0.0219	658.54	0.0136	0.832877
2023-03-03	1041880	HLA-DRB1*07:01	0	binary	RDGTPVIYQNWDTGRERTVN	0	2879.55	4102.98	3642.2	3813.59	0.0486	3155.47	0.0804	5096.93	0.0817	0.812403
2023-03-03	1041880	HLA-DRB1*07:01	0	binary	REAEAFCEEFGAHLASFAHI	0	133.2	104.17	130.56	116.9	0.0344	141.74	0.0248	139.62	0.0069	0.877746
2023-03-03	1041880	HLA-DRB1*07:01	0	binary	RYSGGCVAMRGRHPLGRWEV	1	397.2	709.8	1205	1297.75	0.0017	975.63	0.0008	1011.44	0.0002	0.809927
2023-03-03	1041880	HLA-DRB1*07:01	0	binary	SCQADNSALIDITSLAEVEF	1	719.34	803.52	710.89	706.16	0.082	593.78	0.119	642.38	0.1055	0.910098
2023-03-03	1041880	HLA-DRB1*07:01	0	binary	SEKVLMKRTWREAEAFCEEF	1	661.14	704.73	696.21	646.87	0.0832	756.99	0.0362	626.52	0.0456	0.979867
2023-03-03	1041880	HLA-DRB1*07:01	0	binary	SESLKKCIQAGKSVL	1	358.04	507.05	777.22	709.31	0.0015	531.72	0.0008	731.41	0.0003	0.777809
2023-03-03	1041880	HLA-DRB1*07:01	0	binary	SETWIGLSSNKIPVSFEWSN	1	37.46	32.2	23.22	22	0.9147	21.89	0.8915	20.52	0.9285	0.990788
2023-03-03	1041880	HLA-DRB1*07:01	0	binary	SITDQYHQSFLTVVLNRLGY	1	73.77	59.75	44.89	39.84	0.2689	42.25	0.2397	20.56	0.1862	0.983326
2023-03-03	1041880	HLA-DRB1*07:01	0	binary	SITGLWGSEECSVSMPSICK	1	2366.52	1457.95	2111.5	1955.86	0.024	1330.92	0.0188	1224.44	0.0063	0.0901984
2023-03-03	1041880	HLA-DRB1*07:01	0	binary	SNWGIRKPDTDYFKPHHCVA	1	3466.93	4501.19	6867.2	6828.59	0.0126	6589.01	0.0074	7190.12	0.0063	0.611731
2023-03-03	1041880	HLA-DRB1*07:01	0	binary	SPFDIINIPSHNTTEVQKHI	0	397.36	351.97	243.53	312.61	0.275	301.2	0.2761	183.9	0.2248	0.504501
2023-03-03	1041880	HLA-DRB1*07:01	0	binary	SQLCVSAEQSEGHWKVKNCE	0	3908.16	5424.04	6355.01	6201.09	0.0034	6286.28	0.0015	6347.79	0.0005	9.3e-05
2023-03-03	1041880	HLA-DRB1*07:01	0	binary	SRKYIHKWISYGSGGGD	0	332.56	448.34	523.75	401.84	0.1113	414.69	0.113	372.4	0.0893	0.988286
2023-03-03	1041880	HLA-DRB1*07:01	0	binary	SSCQMQGGTLLSITDETEEN	0	282.22	351.97	620.91	596.68	0.03	483.98	0.0438	555.59	0.0285	0.328388
2023-03-03	1041880	HLA-DRB1*07:01	0	binary	STLVSLRWRCNRKMI	1	143.69	354.22	347.34	442.35	0.0005	224.97	0.0004	203.28	0.0003	0.601311
2023-03-03	1041880	HLA-DRB1*07:01	0	binary	SVQVAHDNTVVASRK	0	1243.68	1184.41	837.01	794.1	0.047	1170.4	0.0439	1049.49	0.0283	0.717079
2023-03-03	1041880	HLA-DRB1*07:01	0	binary	THAQHFCAEEGGTLVAIESE	0	524.15	375.15	591.14	645.43	0.0254	496.68	0.0208	388.07	0.0117	0.0310708
2023-03-03	1041880	HLA-DRB1*07:01	0	binary	THGMPCMFPFQYNHQWHHEC	0	942.89	1711.4	1307.36	952.45	0.0395	937.11	0.0302	1671.4	0.028	0.375465
2023-03-03	1041880	HLA-DRB1*07:01	0	binary	TIHSAHEQEFIHSKIKALSK	0	20.6	28.46	16.87	14.61	0.8141	13.24	0.8634	12.61	0.8323	0.807445
2023-03-03	1041880	HLA-DRB1*07:01	0	binary	TKSSFTFWKDEESSLLGDCV	1	1284.24	949.18	1329.51	1215.24	0.0615	926.19	0.0733	1011.29	0.0638	0.832797
2023-03-03	1041880	HLA-DRB1*07:01	0	binary	TLEPHIFPNRSQLCVSAEQS	1	660.16	893.65	777.06	918.34	0.1085	1096.74	0.0897	891.13	0.0998	0.729983
2023-03-03	1041880	HLA-DRB1*07:01	0	binary	TREGREDDLLWCATTSRYER	0	218.21	467.83	211.25	227.83	0.0783	213.48	0.079	213.91	0.0776	0.0348105
2023-03-03	1041880	HLA-DRB1*07:01	0	binary	TSLISSVVKMKDSYFWIALQ	1	218.14	193.45	287.66	264.57	0.0102	262.12	0.0118	268.12	0.0035	0.920054
2023-03-03	1041880	HLA-DRB1*07:01	0	binary	VEQAFITMNLFGQTTSVWIG	1	67.41	57.48	13.73	16.95	0.6401	9.33	0.7884	10.18	0.7819	0.942683
2023-03-03	1041880	HLA-DRB1*07:01	0	binary	VEVWMGLNQLDEHAGWQWSD	0	1855.13	2590.72	2389.16	2208.33	0.0075	2526.8	0.0108	4346.08	0.0219	0.0226344
2023-03-03	1041880	HLA-DRB1*07:01	0	binary	VLDSMSFEAAHEFCKKEGSN	1	589.65	848.03	910.02	809.24	0.0687	902.67	0.0373	918.79	0.0384	0.927108
2023-03-03	1041880	HLA-DRB1*07:01	0	binary	VLRSFDQASSGYYCPPALVT	1	206.33	425.45	350.84	298.54	0.1473	333.21	0.1058	478.11	0.1199	0.934237
2023-03-03	1041880	HLA-DRB1*07:01	0	binary	VTITNRFEQAFITSLISSVVKM	1	22.44	21.44	18.63	17.17	0.2097	16.44	0.198	15.26	0.1688	0.996048
2023-03-03	1041880	HLA-DRB1*07:01	0	binary	WCATTSRYERDEKWGFCPD	0	5720.42	5657.64	4724.95	4993.11	0.0155	3831	0.007	2241.38	0.0076	0.00286727
2023-03-03	1041880	HLA-DRB1*07:01	0	binary	WDTGRERTVNNQSQRCGFIS	1	3943.12	5309.25	4212.83	3959.92	0.008	4995.27	0.0096	6337.91	0.0018	0.0469629
2023-03-03	1041880	HLA-DRB1*07:01	0	binary	WLNGKPVVYSNWSPFDIINIPS	0	511.24	163.41	150.41	155.11	0.1851	184.96	0.1882	116.36	0.1149	0.966291
2023-03-03	1041880	HLA-DRB1*07:01	0	binary	YGASWWIGLQEERANDEFRW	0	1313.82	1856.73	2311.43	2275.96	0.0595	2117.63	0.0662	2463.39	0.0273	0.360491
2023-03-03	1041880	HLA-DRB1*07:01	0	binary	YGNRTYKIINANMTWYAAIK	1	46.87	24.46	17.54	19.01	0.5981	19.06	0.5717	34.22	0.5607	0.999112
2023-03-03	1041880	HLA-DRB1*07:01	0	binary	YNRNCYKLQKEEKTWHEALR	1	2605.34	5024.76	4998.52	4801.64	0.0123	4926.68	0.0121	5149.03	0.0079	0.73268
2023-03-03	1041880	HLA-DRB1*07:01	0	binary	YQDAEYLFHTFASEWLNFEF	1	72.2	39.81	54.26	48.3	0.2911	36.72	0.3029	20.58	0.3696	0.895901
2023-03-03	1041880	HLA-DRB1*09:01	0	binary	AHWIGLFTTDNGLNFDWSDG	0	544.29	646.16	746.97	817.06	0.0427	807.45	0.0472	723.39	0.0314	0.173976
2023-03-03	1041880	HLA-DRB1*09:01	0	binary	AQFDGNNETIKWFDGTPTDQ	0	2149.77	952.17	621.6	851.53	0.2253	827.88	0.2289	482.73	0.2071	0.463019
2023-03-03	1041880	HLA-DRB1*09:01	0	binary	CKQANKHMLWKWVSNHG	0	1130.68	783.13	786.48	750.22	0.0054	587.79	0.0077	844	0.0052	0.502581
2023-03-03	1041880	HLA-DRB1*09:01	0	binary	DEHAGWQWSDGTPLNYLNWS	0	297.69	86.71	73.25	67.95	0.509	49.41	0.5139	22.72	0.5865	0.747374
2023-03-03	1041880	HLA-DRB1*09:01	0	binary	DHCGTFSSFMPSAWRSRDCE	0	83.73	63.85	96.52	83.87	0.0584	66.38	0.035	58.69	0.0379	0.884157
2023-03-03	1041880	HLA-DRB1*09:01	0	binary	DNTYFGEDARNCAVYKANKT	1	1037.76	683.03	1135.75	1161.05	0.0441	1176.45	0.0345	869.36	0.0344	0.915761
2023-03-03	1041880	HLA-DRB1*09:01	0	binary	DQNDTGEYTWKPVGQKPEPV	0	3667.43	2531.54	3214.61	1935.71	0.3644	2263.46	0.356	1608.05	0.3316	0.668136
2023-03-03	1041880	HLA-DRB1*09:01	0	binary	DRTPVVSSFLDNTYFGEDAR	0	1374.36	1227.74	1172.36	1071.45	0.0373	1149.22	0.0343	1277.14	0.0226	0.870061
2023-03-03	1041880	HLA-DRB1*09:01	0	binary	DSSVIFTNWHTLEPHIFPNR	1	392.05	190.8	198.36	191.08	0.4535	123.78	0.3772	94.02	0.4442	0.793452
2023-03-03	1041880	HLA-DRB1*09:01	0	binary	DTDYFKPHHCVALRIPEGLWQL	1	299.31	175.57	84.59	76.86	0.4089	82.43	0.376	129.9	0.3083	0.974146
2023-03-03	1041880	HLA-DRB1*09:01	0	binary	EEENFVNELLHSKFNWTEER	0	856.62	746.81	585.81	405.63	0.0741	510.55	0.0458	984.98	0.0458	0.50925
2023-03-03	1041880	HLA-DRB1*09:01	0	binary	EEKTWHEALRSCQADNSALI	0	553.24	832.15	1054.72	1046.63	0.0243	1077.61	0.0164	995.03	0.0112	0.81797
2023-03-03	1041880	HLA-DRB1*09:01	0	binary	EERANDEFRWRDGTPVIYQN	0	352.51	141.07	200.13	209.46	0.2773	161.11	0.2871	53.04	0.3406	0.147748
2023-03-03	1041880	HLA-DRB1*09:01	0	binary	EESSLLGDCVFADSNGRWHS	0	1662.81	1724.21	1572.33	1805.68	0.0245	1624.37	0.0352	2421.09	0.01	0.613194
2023-03-03	1041880	HLA-DRB1*09:01	0	binary	EFVCSWLHSDLLTIHSAHEQEF	1	449.73	226.56	184.61	158.73	0.4182	149.62	0.4315	106.42	0.4725	0.596971
2023-03-03	1041880	HLA-DRB1*09:01	0	binary	EGHWKVKNCEERLFYICK	1	3804.03	3023.98	2168.51	2113.65	0.0208	2577.69	0.0118	2806.71	0.01	0.339401
2023-03-03	1041880	HLA-DRB1*09:01	0	binary	ERHGGFCYKIDTVLRSFDQASS	1	273.02	317.37	330.1	431.87	0.0545	389.88	0.0665	215.21	0.0652	0.956952
2023-03-03	1041880	HLA-DRB1*09:01	0	binary	ERQFWIGFNKRNPLNAGSWEWS	0	511.49	553.01	406.04	330.5	0.1994	294.44	0.1993	649.12	0.1679	0.0869132
2023-03-03	1041880	HLA-DRB1*09:01	0	binary	FADSNGRWHSTACESFLQGA	1	1021.8	775.03	650.79	575.68	0.3165	507.69	0.2799	596.66	0.3692	0.713729
2023-03-03	1041880	HLA-DRB1*09:01	0	binary	FIREHMSSKTVEVWMGLNQL	0	573.89	282.79	275.46	205.73	0.1325	216.29	0.076	240.55	0.0653	0.394338
2023-03-03	1041880	HLA-DRB1*09:01	0	binary	FSAPEQPLSLYECDS	1	3126.72	5121.97	6589.08	6020.99	0.0011	4871.23	0.0003	5809.93	0.0002	0.4919
2023-03-03	1041880	HLA-DRB1*09:01	0	binary	GAHLASFAHIEEENFVNELL	0	854.98	536.59	668.27	478.5	0.5043	426.33	0.5057	356.87	0.523	0.725085
2023-03-03	1041880	HLA-DRB1*09:01	0	binary	GGSGCLGLNFSAPEQPL	1	850.65	1063.46	1162.13	1008.18	0.0113	1087.28	0.0093	922.59	0.0109	0.689073
2023-03-03	1041880	HLA-DRB1*09:01	0	binary	GLASCFKVFHSEKVLMKRTW	1	56.25	47.35	36.27	29.07	0.5198	27.97	0.5731	28.7	0.6297	0.864031
2023-03-03	1041880	HLA-DRB1*09:01	0	binary	GLFNIGGSGCLGLNF	1	247.66	178.82	187.2	194.04	0.0162	219.32	0.0076	232.94	0.0102	0.695008
2023-03-03	1041880	HLA-DRB1*09:01	0	binary	GRHPLGRWEVKHCRHFKAMS	1	1199.93	981.64	1276.88	923.2	0.025	1026.72	0.0171	723.32	0.0086	0.57072
2023-03-03	1041880	HLA-DRB1*09:01	0	binary	GTPLNYLNWSPEVNFEPFVE	0	887.06	593.72	740.02	474.41	0.2799	456.7	0.2872	637.87	0.3356	0.887889
2023-03-03	1041880	HLA-DRB1*09:01	0	binary	GYYCPPALVTITNRFEQAFI	0	436.87	475.34	592.22	661.41	0.0967	688.95	0.0752	957.55	0.0799	0.765141
2023-03-03	1041880	HLA-DRB1*09:01	0	binary	HEFCKKEGSNLLTIKDEAEN	0	484.23	265.61	465.23	517.07	0.0232	556.26	0.0138	499.36	0.0198	0.626815
2023-03-03	1041880	HLA-DRB1*09:01	0	binary	HNTTEVQKHIPLCALLSSNP	1	369.06	231.08	283.75	235.12	0.0103	225.74	0.006	209.03	0.0023	0.942891
2023-03-03	1041880	HLA-DRB1*09:01	0	binary	HSKFNWTEERQFWIGFNKRN	0	1060.02	874.32	541.19	381.95	0.5012	358.77	0.4691	252.7	0.6364	0.0867148
2023-03-03	1041880	HLA-DRB1*09:01	0	binary	IHSKIKALSKYGASWWIGLQ	1	219.6	90.78	123.53	129.54	0.0443	141.43	0.0345	128.84	0.0599	0.847291
2023-03-03	1041880	HLA-DRB1*09:01	0	binary	IKTCLMHKAQLVSITDQYHQSF	0	237.99	96.9	68.61	48.08	0.1334	37.05	0.1201	92.68	0.1206	0.768991
2023-03-03	1041880	HLA-DRB1*09:01	0	binary	INANMTWYAAIKTCLMHKAQLV	1	76.2	65.92	26.48	38.72	0.1377	46.84	0.0762	44.56	0.065	0.877418
2023-03-03	1041880	HLA-DRB1*09:01	0	binary	IQAGKSVLTLENCKQ	1	1113.56	618.26	683.23	748.51	0.0023	695.04	0.0016	460.13	0.0003	0.270808
2023-03-03	1041880	HLA-DRB1*09:01	0	binary	ITGPLQYSVQVAHDN	0	549.4	470.69	586.25	328.68	0.6477	329.68	0.6469	186.79	0.646	0.652014
2023-03-03	1041880	HLA-DRB1*09:01	0	binary	KGIFVIQSESLKKCI	1	172.98	133.43	167.02	153.22	0.078	140.82	0.0647	161.07	0.0717	0.646341
2023-03-03	1041880	HLA-DRB1*09:01	0	binary	KIPVSFEWSNDSSVIFTNWH	1	856.74	405.88	343.56	305.3	0.3269	250.56	0.3065	238.74	0.4279	0.416533
2023-03-03	1041880	HLA-DRB1*09:01	0	binary	KMKDSYFWIALQDQNDTGEYTW	0	484.44	621.02	682.88	518.77	0.2867	332.03	0.3644	450.97	0.2874	0.275692
2023-03-03	1041880	HLA-DRB1*09:01	0	binary	KPVGQKPEPVQYTHWNTHQP	0	3624.55	2394.62	2197.51	2397.96	0.0961	2669.63	0.0731	2460.78	0.0602	0.860253
2023-03-03	1041880	HLA-DRB1*09:01	0	binary	KWFDGTPTDQSNWGIRKPDT	0	3814.33	6050.97	7284.55	7023.12	0.0323	7060.3	0.0239	8338.78	0.0069	0.693082
2023-03-03	1041880	HLA-DRB1*09:01	0	binary	LLPLHCGSKREWICK	0	4122.02	3337.45	2916.74	2661.58	0.0007	2477.93	0.0001	2351.38	0.0003	0.284391
2023-03-03	1041880	HLA-DRB1*09:01	0	binary	LQNDDYETWLNGKPVVYSNW	0	266.18	300.98	158.39	137.15	0.2873	159.04	0.2285	203.16	0.3274	0.0425911
2023-03-03	1041880	HLA-DRB1*09:01	0	binary	LRIPEGLWQLSPCQEKKGFI	0	1844.3	2221.82	1511.27	1506.08	0.0871	1567.76	0.0636	1683.81	0.0666	0.539741
2023-03-03	1041880	HLA-DRB1*09:01	0	binary	LRWRCNRKMITGPLQYS	1	488.74	531.99	704.17	611.76	0.0079	714.25	0.0026	726.55	0.0013	0.903405
2023-03-03	1041880	HLA-DRB1*09:01	0	binary	LSITDETEENFIREHMSSKT	0	1390.6	927.45	1030.94	640.26	0.0338	669.03	0.0212	701.67	0.0142	0.00524659
2023-03-03	1041880	HLA-DRB1*09:01	0	binary	LSLYECDSTLVSLRWRCNRK	1	503.05	671.16	550.21	905.12	0.0051	716.05	0.0074	759.36	0.0064	0.888608
2023-03-03	1041880	HLA-DRB1*09:01	0	binary	LSSLSWSEAHSSCQMQGGTL	1	858.58	194.85	248.07	215.11	0.1083	198.16	0.1195	198.85	0.1078	0.758852
2023-03-03	1041880	HLA-DRB1*09:01	0	binary	LTLENCKQANKHMLW	1	1659.51	1705.32	1671.74	1543.08	0.0009	1396.53	0.0006	1064.77	0.0003	0.389461
2023-03-03	1041880	HLA-DRB1*09:01	0	binary	LVTLLGDENASETWIGLSSN	0	2824.08	3457.87	4155.29	4137.88	0.0149	4126.93	0.014	5103.89	0.0048	0.0222518
2023-03-03	1041880	HLA-DRB1*09:01	0	binary	LYFNYKCLLLNIPKDPSSWKNW	1	833.54	965.07	651.02	698.84	0.007	614.52	0.0044	1010.14	0.0069	0.779859
2023-03-03	1041880	HLA-DRB1*09:01	0	binary	MLWKWVSNHGLFNIGGS	1	148.49	79.91	120.65	146.87	0.0725	130.43	0.0756	77.08	0.061	0.97246
2023-03-03	1041880	HLA-DRB1*09:01	0	binary	NCAVYKANKTLLPLHCGSKR	0	102.87	178.29	221.15	231.57	0.0429	288.6	0.0352	357.21	0.0431	0.452104
2023-03-03	1041880	HLA-DRB1*09:01	0	binary	NFHFTGKWYFEDCGKEGYGF	1	1789.24	1058.62	1075.55	1047.32	0.0299	916.48	0.0367	426.65	0.0204	0.825518
2023-03-03	1041880	HLA-DRB1*09:01	0	binary	NQSQRCGFISSITGLWGSEE	1	179.12	77.18	154.39	120.15	0.1215	74.38	0.1353	62.78	0.1757	0.908048
2023-03-03	1041880	HLA-DRB1*09:01	0	binary	NTVVASRKYIHKWIS	1	892.55	819.92	772.67	539.7	0.0104	425.55	0.011	1003.98	0.0128	0.389169
2023-03-03	1041880	HLA-DRB1*09:01	0	binary	PEVNFEPFVEDHCGTFSSFM	0	2447.82	2176.95	2519.95	2635.79	0.1292	2149.31	0.1008	2391.25	0.0968	0.411172
2023-03-03	1041880	HLA-DRB1*09:01	0	binary	PKDPSSWKNWTHAQHFCAEE	1	476.4	247.99	241.92	162.72	0.1302	206.01	0.0915	136.32	0.1001	0.882957
2023-03-03	1041880	HLA-DRB1*09:01	0	binary	PLCALLSSNPNFHFTGKWYF	0	157	202.38	353.36	321.48	0.0427	306.73	0.0378	220.04	0.0868	0.618401
2023-03-03	1041880	HLA-DRB1*09:01	0	binary	PLNAGSWEWSDRTPVVSSFL	0	1145.08	767.9	892.3	1088.74	0.135	826.44	0.129	425.31	0.2358	0.383565
2023-03-03	1041880	HLA-DRB1*09:01	0	binary	PSAWRSRDCESTLPYICK	0	3338.89	2487.63	2628.84	3194.53	0.0183	2504.97	0.0062	2603.96	0.0065	0.0235651
2023-03-03	1041880	HLA-DRB1*09:01	0	binary	QYNHQWHHECTREGREDDLL	1	5749.46	4856.13	5011.73	4056.58	0.0943	3693.95	0.0503	2837.22	0.066	0.147179
2023-03-03	1041880	HLA-DRB1*09:01	0	binary	QYTHWNTHQPRYSGGCVAMR	1	808.42	575.49	528.82	551.32	0.1797	430.86	0.1358	253.9	0.069	0.858581
2023-03-03	1041880	HLA-DRB1*09:01	0	binary	RDGTPVIYQNWDTGRERTVN	0	2670.7	2920.82	1917.91	1816.79	0.1822	1337.65	0.195	2401.62	0.1535	0.746484
2023-03-03	1041880	HLA-DRB1*09:01	0	binary	REAEAFCEEFGAHLASFAHI	0	57.25	56.74	83.98	64.81	0.0994	79.52	0.1002	50.13	0.0659	0.698159
2023-03-03	1041880	HLA-DRB1*09:01	0	binary	RYSGGCVAMRGRHPLGRWEV	1	409.25	391	641.32	697	0.0031	451.59	0.0037	601.26	0.0005	0.779779
2023-03-03	1041880	HLA-DRB1*09:01	0	binary	SCQADNSALIDITSLAEVEF	1	1259.09	964.62	1127.43	1059.37	0.0527	988.65	0.057	1035.02	0.0404	0.94494
2023-03-03	1041880	HLA-DRB1*09:01	0	binary	SEKVLMKRTWREAEAFCEEF	1	755.32	420.8	302.92	203.92	0.2663	211.96	0.2227	209.04	0.2545	0.858939
2023-03-03	1041880	HLA-DRB1*09:01	0	binary	SESLKKCIQAGKSVL	1	775.27	434.41	714.88	665.43	0.003	532.79	0.0019	640.5	0.0015	0.648326
2023-03-03	1041880	HLA-DRB1*09:01	0	binary	SETWIGLSSNKIPVSFEWSN	1	58.96	52.42	41.51	56.32	0.6319	68	0.6625	59.99	0.5674	0.937094
2023-03-03	1041880	HLA-DRB1*09:01	0	binary	SITDQYHQSFLTVVLNRLGY	1	303.45	109.94	100.01	67.96	0.545	78.24	0.4954	59.79	0.5226	0.895185
2023-03-03	1041880	HLA-DRB1*09:01	0	binary	SITGLWGSEECSVSMPSICK	1	1989.75	1253.95	1557.91	832.23	0.1473	544.61	0.1196	1531.37	0.0975	0.595291
2023-03-03	1041880	HLA-DRB1*09:01	0	binary	SNWGIRKPDTDYFKPHHCVA	1	3209.6	3037.88	4834.16	4732.42	0.0437	4203	0.0394	4202.41	0.0415	0.42531
2023-03-03	1041880	HLA-DRB1*09:01	0	binary	SPFDIINIPSHNTTEVQKHI	0	666.78	400.73	417.55	566.93	0.1585	445	0.2261	440.81	0.1241	0.409155
2023-03-03	1041880	HLA-DRB1*09:01	0	binary	SQLCVSAEQSEGHWKVKNCE	0	2926.01	3159.98	3969.32	3937.02	0.0143	3489.1	0.0166	3508.18	0.0107	0.000398712
2023-03-03	1041880	HLA-DRB1*09:01	0	binary	SRKYIHKWISYGSGGGD	1	536.88	311.05	390.12	350.35	0.1305	294.48	0.1511	277.64	0.1507	0.93251
2023-03-03	1041880	HLA-DRB1*09:01	0	binary	SSCQMQGGTLLSITDETEEN	1	477.77	235.38	328.72	378.43	0.046	409.06	0.0426	340.28	0.0373	0.932888
2023-03-03	1041880	HLA-DRB1*09:01	0	binary	STLVSLRWRCNRKMI	1	894.88	716.81	486.88	645.78	0.0008	412.23	0.0004	529.83	0.0001	0.29991
2023-03-03	1041880	HLA-DRB1*09:01	0	binary	SVQVAHDNTVVASRK	0	1685.27	1462.39	865.13	828.29	0.0799	1121.38	0.0808	1277.92	0.044	0.607105
2023-03-03	1041880	HLA-DRB1*09:01	0	binary	THAQHFCAEEGGTLVAIESE	0	314.26	218.57	263.3	398.51	0.0479	363.57	0.0458	233.71	0.0326	0.729073
2023-03-03	1041880	HLA-DRB1*09:01	0	binary	THGMPCMFPFQYNHQWHHEC	1	1780.8	1565.63	1612.02	756.62	0.1405	671.13	0.1469	1261.54	0.2213	0.453771
2023-03-03	1041880	HLA-DRB1*09:01	0	binary	TIHSAHEQEFIHSKIKALSK	0	81.2	63.24	41.01	28.66	0.7959	32.77	0.8283	45.57	0.7784	0.851247
2023-03-03	1041880	HLA-DRB1*09:01	0	binary	TKSSFTFWKDEESSLLGDCV	1	1000.16	802.85	923.84	852.56	0.1367	845	0.1313	691.57	0.1416	0.613377
2023-03-03	1041880	HLA-DRB1*09:01	0	binary	TLEPHIFPNRSQLCVSAEQS	1	1569.87	1176.11	892.27	1245.44	0.0653	1409.93	0.0534	2190.13	0.0443	0.919918
2023-03-03	1041880	HLA-DRB1*09:01	0	binary	TREGREDDLLWCATTSRYER	1	414.53	466.17	287.8	232.44	0.1576	220.17	0.1791	358.21	0.2081	0.311007
2023-03-03	1041880	HLA-DRB1*09:01	0	binary	TSLISSVVKMKDSYFWIALQ	1	766.76	324.51	438.43	306.53	0.0221	374.54	0.0217	438.22	0.0149	0.621295
2023-03-03	1041880	HLA-DRB1*09:01	0	binary	VEQAFITMNLFGQTTSVWIG	1	118.59	134.24	62.38	106.36	0.1616	83.89	0.1625	76.43	0.2231	0.584889
2023-03-03	1041880	HLA-DRB1*09:01	0	binary	VEVWMGLNQLDEHAGWQWSD	0	1439.71	1481.9	1322.02	859.92	0.0794	905.9	0.0812	1765.76	0.0684	0.267268
2023-03-03	1041880	HLA-DRB1*09:01	0	binary	VLDSMSFEAAHEFCKKEGSN	1	468.78	505.76	582.98	405.97	0.1644	386.6	0.1561	607.78	0.1621	0.91907
2023-03-03	1041880	HLA-DRB1*09:01	0	binary	VLRSFDQASSGYYCPPALVT	1	156.04	233.21	209.68	101.33	0.5232	101.19	0.4715	149.78	0.6323	0.89933
2023-03-03	1041880	HLA-DRB1*09:01	0	binary	VTITNRFEQAFITSLISSVVKM	1	59.52	32.7	29.09	26.15	0.414	23.88	0.3429	21.91	0.3656	0.896498
2023-03-03	1041880	HLA-DRB1*09:01	0	binary	WCATTSRYERDEKWGFCPD	0	5209.16	5501.05	4441.54	4713.92	0.0501	5205.44	0.0234	3969.19	0.058	0.021156
2023-03-03	1041880	HLA-DRB1*09:01	0	binary	WDTGRERTVNNQSQRCGFIS	1	5217.23	4876.51	4355.59	4260.83	0.0092	5685.07	0.0031	6303.92	0.0005	0.312671
2023-03-03	1041880	HLA-DRB1*09:01	0	binary	WLNGKPVVYSNWSPFDIINIPS	0	642.46	216.91	185.61	169.8	0.2164	174.37	0.2206	160.87	0.1854	0.813094
2023-03-03	1041880	HLA-DRB1*09:01	0	binary	YGASWWIGLQEERANDEFRW	0	454.58	834.89	729.3	880.86	0.2923	878.11	0.2729	708.96	0.1667	0.182885
2023-03-03	1041880	HLA-DRB1*09:01	0	binary	YGNRTYKIINANMTWYAAIK	1	55.68	33.61	33.06	44.53	0.3339	45.49	0.3465	61.9	0.3114	0.989927
2023-03-03	1041880	HLA-DRB1*09:01	0	binary	YNRNCYKLQKEEKTWHEALR	1	2429.01	3836.1	3205.3	2888.42	0.1016	2772.22	0.0896	2279.07	0.0973	0.620601
2023-03-03	1041880	HLA-DRB1*09:01	0	binary	YQDAEYLFHTFASEWLNFEF	0	100.98	50.75	72.1	88.08	0.2005	73.26	0.213	33.25	0.3418	0.413028
2023-03-03	1041880	HLA-DRB1*15:01	0	binary	AHWIGLFTTDNGLNFDWSDG	0	1023.74	940.87	720.76	599.29	0.063	612.14	0.0548	834.6	0.0571	0.0992794
2023-03-03	1041880	HLA-DRB1*15:01	0	binary	AQFDGNNETIKWFDGTPTDQ	0	1388.54	400.35	58.63	78.35	0.8997	72.5	0.8959	51.06	0.9233	0.032983
2023-03-03	1041880	HLA-DRB1*15:01	0	binary	CKQANKHMLWKWVSNHG	1	215.49	285.07	173.44	179.12	0.0613	249.42	0.0608	254.06	0.0926	0.917501
2023-03-03	1041880	HLA-DRB1*15:01	0	binary	DEHAGWQWSDGTPLNYLNWS	0	2608.75	1178.9	1702.78	1618.03	0.0142	1794.07	0.006	695.96	0.0032	0.306269
2023-03-03	1041880	HLA-DRB1*15:01	0	binary	DHCGTFSSFMPSAWRSRDCE	0	200.46	307.39	217.05	226.24	0.0066	249.58	0.0028	257.71	0.0017	0.0942227
2023-03-03	1041880	HLA-DRB1*15:01	0	binary	DNTYFGEDARNCAVYKANKT	1	939.08	654.1	249.46	204.88	0.0201	270.18	0.0105	152.12	0.008	0.84206
2023-03-03	1041880	HLA-DRB1*15:01	0	binary	DQNDTGEYTWKPVGQKPEPV	0	7245.1	7595.15	6886.39	7425.41	0.0086	8329.13	0.0073	7816.58	0.0049	0.691917
2023-03-03	1041880	HLA-DRB1*15:01	0	binary	DRTPVVSSFLDNTYFGEDAR	0	1192.98	1255.13	561.41	499.63	0.2258	668.98	0.2119	576.35	0.2147	0.761982
2023-03-03	1041880	HLA-DRB1*15:01	0	binary	DSSVIFTNWHTLEPHIFPNR	1	288.04	381.49	214.44	190	0.0985	269.45	0.06	258.08	0.0794	0.919012
2023-03-03	1041880	HLA-DRB1*15:01	0	binary	DTDYFKPHHCVALRIPEGLWQL	1	473.95	483.78	390.95	417.89	0.072	425.92	0.0498	689.53	0.0667	0.962475
2023-03-03	1041880	HLA-DRB1*15:01	0	binary	EEENFVNELLHSKFNWTEER	0	423.75	529.18	417.98	528.47	0.0587	629.16	0.0262	508.03	0.0226	0.633547
2023-03-03	1041880	HLA-DRB1*15:01	0	binary	EEKTWHEALRSCQADNSALI	0	2120.98	2055.8	2417.13	2449.91	0.0067	2312.05	0.0043	3026.57	0.0031	0.808358
2023-03-03	1041880	HLA-DRB1*15:01	0	binary	EERANDEFRWRDGTPVIYQN	0	1642.25	557.64	1361.63	1304.76	0.1261	694.89	0.1192	269.43	0.0963	0.596522
2023-03-03	1041880	HLA-DRB1*15:01	0	binary	EESSLLGDCVFADSNGRWHS	0	2045.86	2879.4	2968.03	3426.66	0.0043	4155.79	0.0019	3532.25	0.0006	0.429598
2023-03-03	1041880	HLA-DRB1*15:01	0	binary	EFVCSWLHSDLLTIHSAHEQEF	1	381.03	390.22	284.95	270.85	0.3038	364.05	0.2362	223.75	0.1533	0.539495
2023-03-03	1041880	HLA-DRB1*15:01	0	binary	EGHWKVKNCEERLFYICK	1	2010.29	2494.83	1725.61	1739.22	0.005	1893.23	0.0034	2497.56	0.0013	0.50416
2023-03-03	1041880	HLA-DRB1*15:01	0	binary	ERHGGFCYKIDTVLRSFDQASS	1	254.03	274.57	332.05	351.64	0.0306	405.53	0.0164	198.88	0.0112	0.994621
2023-03-03	1041880	HLA-DRB1*15:01	0	binary	ERQFWIGFNKRNPLNAGSWEWS	0	268.32	300.81	382.41	397.13	0.0732	348.4	0.0477	444.53	0.0451	0.305181
2023-03-03	1041880	HLA-DRB1*15:01	0	binary	FADSNGRWHSTACESFLQGA	1	3386.74	6284.92	4958.07	4744.83	0.0016	6092.36	0.0018	7984.2	0.001	0.210057
2023-03-03	1041880	HLA-DRB1*15:01	0	binary	FIREHMSSKTVEVWMGLNQL	1	1281.67	560.62	270.12	265.71	0.106	278.45	0.0694	341.04	0.0562	0.287504
2023-03-03	1041880	HLA-DRB1*15:01	0	binary	FSAPEQPLSLYECDS	0	9592.27	15517.7	13277.6	11877.8	0.0009	14096.3	0.0001	18804.5	0	0.0703541
2023-03-03	1041880	HLA-DRB1*15:01	0	binary	GAHLASFAHIEEENFVNELL	0	1578.45	1756.84	1604.44	1497.69	0.1276	1703.72	0.0889	1279.32	0.0683	0.218569
2023-03-03	1041880	HLA-DRB1*15:01	0	binary	GGSGCLGLNFSAPEQPL	0	2649.8	2967.1	3368.43	3359.48	0.0014	3902.88	0.0005	3107.33	0.0002	0.244093
2023-03-03	1041880	HLA-DRB1*15:01	0	binary	GLASCFKVFHSEKVLMKRTW	1	53.23	47.56	15.41	14.68	0.6742	17.6	0.6794	13.31	0.8188	0.956858
2023-03-03	1041880	HLA-DRB1*15:01	0	binary	GLFNIGGSGCLGLNF	0	978.25	1268.52	1938.56	1764.73	0.0006	2007.25	0.0002	1866.36	0.0001	0.422602
2023-03-03	1041880	HLA-DRB1*15:01	0	binary	GRHPLGRWEVKHCRHFKAMS	1	211.71	462.62	671.19	605.38	0.082	743.83	0.0626	357.77	0.05	0.868419
2023-03-03	1041880	HLA-DRB1*15:01	0	binary	GTPLNYLNWSPEVNFEPFVE	0	1320.62	987.42	1011.33	748.09	0.0352	936.46	0.0126	888.92	0.0071	0.273352
2023-03-03	1041880	HLA-DRB1*15:01	0	binary	GYYCPPALVTITNRFEQAFI	0	371.51	279.08	209.65	235.47	0.2822	241.18	0.288	176.98	0.2806	0.403372
2023-03-03	1041880	HLA-DRB1*15:01	0	binary	HEFCKKEGSNLLTIKDEAEN	0	1087.14	631	860.35	572	0.0164	651.13	0.02	469.17	0.0067	0.314937
2023-03-03	1041880	HLA-DRB1*15:01	0	binary	HNTTEVQKHIPLCALLSSNP	1	466.09	316.64	314.47	269.25	0.0081	342.54	0.0065	478.01	0.0028	0.903892
2023-03-03	1041880	HLA-DRB1*15:01	0	binary	HSKFNWTEERQFWIGFNKRN	1	691.26	576.95	848.62	1048.13	0.0144	1101.39	0.0108	851.58	0.0033	0.33888
2023-03-03	1041880	HLA-DRB1*15:01	0	binary	IHSKIKALSKYGASWWIGLQ	1	100.62	118.46	138.69	104.91	0.2497	133.49	0.1863	90.96	0.2543	0.960942
2023-03-03	1041880	HLA-DRB1*15:01	0	binary	IKTCLMHKAQLVSITDQYHQSF	1	121.07	102.63	58.39	52.82	0.1811	42.82	0.1733	77.45	0.1767	0.919452
2023-03-03	1041880	HLA-DRB1*15:01	0	binary	INANMTWYAAIKTCLMHKAQLV	1	112.34	120.64	34.28	41.79	0.3411	45.55	0.3082	64.12	0.2588	0.859099
2023-03-03	1041880	HLA-DRB1*15:01	0	binary	IQAGKSVLTLENCKQ	1	1904.96	1439.53	1517.27	1663.5	0.0027	1763.28	0.0008	1210.99	0.0002	0.237826
2023-03-03	1041880	HLA-DRB1*15:01	0	binary	ITGPLQYSVQVAHDN	0	1165.92	1312.72	1329.63	1240.13	0.0776	1458.12	0.06	930.83	0.0289	0.365495
2023-03-03	1041880	HLA-DRB1*15:01	0	binary	KGIFVIQSESLKKCI	1	85.42	72.71	27.97	30.17	0.3678	35.15	0.3387	24.17	0.4562	0.851553
2023-03-03	1041880	HLA-DRB1*15:01	0	binary	KIPVSFEWSNDSSVIFTNWH	1	2270.92	1896.77	1011.34	992.29	0.0354	1564.1	0.0116	1672.34	0.0082	0.538337
2023-03-03	1041880	HLA-DRB1*15:01	0	binary	KMKDSYFWIALQDQNDTGEYTW	0	478.81	737.32	713	738.49	0.0165	825.72	0.0057	619.97	0.0049	0.184108
2023-03-03	1041880	HLA-DRB1*15:01	0	binary	KPVGQKPEPVQYTHWNTHQP	0	2389.03	2795.74	1466.87	1918.05	0.0828	1769.36	0.077	1480.31	0.057	0.28447
2023-03-03	1041880	HLA-DRB1*15:01	0	binary	KWFDGTPTDQSNWGIRKPDT	0	9335.17	11458.6	8464.22	9332.95	0.0034	12202.7	0.0023	14540.8	0.0012	0.105801
2023-03-03	1041880	HLA-DRB1*15:01	0	binary	LLPLHCGSKREWICK	0	2775.97	2914.03	2619.11	2852.33	0.0002	2438.17	0.0001	2362.45	0	0.407461
2023-03-03	1041880	HLA-DRB1*15:01	0	binary	LQNDDYETWLNGKPVVYSNW	0	792.55	1089.6	1730.88	1734.74	0.0497	2035.57	0.0263	1327.33	0.0209	0.147497
2023-03-03	1041880	HLA-DRB1*15:01	0	binary	LRIPEGLWQLSPCQEKKGFI	0	2878.62	3674.7	3720.3	3815.82	0.007	4533.3	0.0038	4538.21	0.0018	0.629422
2023-03-03	1041880	HLA-DRB1*15:01	0	binary	LRWRCNRKMITGPLQYS	1	454.91	702.61	883.75	835.36	0.0021	948.28	0.0008	975.12	0.0001	0.932487
2023-03-03	1041880	HLA-DRB1*15:01	0	binary	LSITDETEENFIREHMSSKT	0	1426.74	1168.01	654.77	869.85	0.0116	915.82	0.0064	1007.76	0.006	0.00265029
2023-03-03	1041880	HLA-DRB1*15:01	0	binary	LSLYECDSTLVSLRWRCNRK	1	256.13	516.13	348.78	367.73	0.0027	320.66	0.0014	365.26	0.0002	0.79099
2023-03-03	1041880	HLA-DRB1*15:01	0	binary	LSSLSWSEAHSSCQMQGGTL	1	3253.03	1598.8	1841.61	2023.93	0.0048	2080.73	0.0056	1650.46	0.0068	0.248665
2023-03-03	1041880	HLA-DRB1*15:01	0	binary	LTLENCKQANKHMLW	1	1505.02	2153.4	1725.46	1941.06	0.0005	2354.74	0.0004	2061.37	0	0.410737
2023-03-03	1041880	HLA-DRB1*15:01	0	binary	LVTLLGDENASETWIGLSSN	1	3968.24	3979.55	3194.6	4051.85	0.0032	4794.58	0.0016	4861.12	0.0006	0.00832828
2023-03-03	1041880	HLA-DRB1*15:01	0	binary	LYFNYKCLLLNIPKDPSSWKNW	1	212.26	574.18	327.32	391.5	0.008	512.08	0.0058	600.71	0.0028	0.874785
2023-03-03	1041880	HLA-DRB1*15:01	0	binary	MLWKWVSNHGLFNIGGS	1	173.95	105.76	106.05	97.82	0.0477	120.24	0.0338	102.56	0.0379	0.962055
2023-03-03	1041880	HLA-DRB1*15:01	0	binary	NCAVYKANKTLLPLHCGSKR	1	171.06	174.53	151.26	132.84	0.0127	165.85	0.0081	113.74	0.0055	0.529981
2023-03-03	1041880	HLA-DRB1*15:01	0	binary	NFHFTGKWYFEDCGKEGYGF	1	801.65	1637.21	1767.9	1909.17	0.0022	2381.31	0.0007	1192.64	0.0003	0.824991
2023-03-03	1041880	HLA-DRB1*15:01	0	binary	NQSQRCGFISSITGLWGSEE	0	256.48	221.02	593.17	447.03	0.0149	604.88	0.011	413.34	0.0165	0.642509
2023-03-03	1041880	HLA-DRB1*15:01	0	binary	NTVVASRKYIHKWIS	0	129.21	220.51	245.89	227.15	0.0091	216.06	0.0042	258.44	0.0012	0.789212
2023-03-03	1041880	HLA-DRB1*15:01	0	binary	PEVNFEPFVEDHCGTFSSFM	1	4795.41	5579.28	5599.36	3092.47	0.1487	4919.75	0.0983	3615.69	0.1491	0.153287
2023-03-03	1041880	HLA-DRB1*15:01	0	binary	PKDPSSWKNWTHAQHFCAEE	1	654.17	1115.81	1219.23	1507.04	0.0229	1056.88	0.0306	1013.29	0.016	0.644481
2023-03-03	1041880	HLA-DRB1*15:01	0	binary	PLCALLSSNPNFHFTGKWYF	1	144.85	181.4	443.72	357.94	0.0583	395.31	0.0467	409.42	0.0469	0.692184
2023-03-03	1041880	HLA-DRB1*15:01	0	binary	PLNAGSWEWSDRTPVVSSFL	0	3694.51	3762.12	4647.33	4816	0.0029	5650.36	0.0041	4621.3	0.0008	0.213202
2023-03-03	1041880	HLA-DRB1*15:01	0	binary	PSAWRSRDCESTLPYICK	0	5936.06	7855.41	7285.18	6392.38	0.0023	8377.49	0.0005	8101.06	0.0001	0.00164089
2023-03-03	1041880	HLA-DRB1*15:01	0	binary	QYNHQWHHECTREGREDDLL	0	7838.09	10015.7	7776.68	7518.29	0.0032	8689.25	0.0012	9239.41	0.0012	0.0115538
2023-03-03	1041880	HLA-DRB1*15:01	0	binary	QYTHWNTHQPRYSGGCVAMR	1	3019.47	2570.9	2652.76	3476.85	0.008	2460.75	0.0037	2237.51	0.0009	0.663185
2023-03-03	1041880	HLA-DRB1*15:01	0	binary	RDGTPVIYQNWDTGRERTVN	1	1957.66	1560.74	530.69	553.95	0.4258	726.06	0.4408	622.88	0.5358	0.924832
2023-03-03	1041880	HLA-DRB1*15:01	0	binary	REAEAFCEEFGAHLASFAHI	0	269.8	397.48	484.36	479.72	0.0167	531.19	0.0039	358.1	0.0016	0.676681
2023-03-03	1041880	HLA-DRB1*15:01	0	binary	RYSGGCVAMRGRHPLGRWEV	1	249.41	399.57	805.29	664.17	0.0153	506.98	0.0148	320.11	0.0087	0.711051
2023-03-03	1041880	HLA-DRB1*15:01	0	binary	SCQADNSALIDITSLAEVEF	1	1314.88	1433.5	1197.48	1226.52	0.0339	1495.85	0.0184	1356.92	0.0109	0.548433
2023-03-03	1041880	HLA-DRB1*15:01	0	binary	SEKVLMKRTWREAEAFCEEF	0	213.6	354.33	367.99	412.46	0.1083	381.79	0.1085	402.13	0.0326	0.963739
2023-03-03	1041880	HLA-DRB1*15:01	0	binary	SESLKKCIQAGKSVL	0	823.63	967.44	1270.58	1198.88	0.0019	1618.38	0.0006	1561.6	0.0001	0.505979
2023-03-03	1041880	HLA-DRB1*15:01	0	binary	SETWIGLSSNKIPVSFEWSN	1	193.78	101.7	144.03	149.45	0.3526	158.83	0.3927	126.69	0.3117	0.888346
2023-03-03	1041880	HLA-DRB1*15:01	0	binary	SITDQYHQSFLTVVLNRLGY	1	143.93	134.89	86.32	66.63	0.0682	85.67	0.0403	67.68	0.0633	0.854944
2023-03-03	1041880	HLA-DRB1*15:01	0	binary	SITGLWGSEECSVSMPSICK	1	4527.17	4724.03	4583.21	4539.38	0.0019	4796.81	0.0008	4947.72	0.0007	0.0821268
2023-03-03	1041880	HLA-DRB1*15:01	0	binary	SNWGIRKPDTDYFKPHHCVA	1	4099.78	4363.94	3948.92	3666.08	0.0474	4499.73	0.0292	5669.16	0.0259	0.891024
2023-03-03	1041880	HLA-DRB1*15:01	0	binary	SPFDIINIPSHNTTEVQKHI	0	585.51	196.3	58.82	79.53	0.7744	62.13	0.817	31.94	0.7622	0.753532
2023-03-03	1041880	HLA-DRB1*15:01	0	binary	SQLCVSAEQSEGHWKVKNCE	0	5957.62	8668.12	9004.42	8552.51	0.0011	9609.3	0.0003	11580.3	0.0002	0.000140155
2023-03-03	1041880	HLA-DRB1*15:01	0	binary	SRKYIHKWISYGSGGGD	1	140.79	79.63	21.75	21.62	0.9157	18.46	0.9306	17.84	0.9545	0.974685
2023-03-03	1041880	HLA-DRB1*15:01	0	binary	SSCQMQGGTLLSITDETEEN	1	696.07	870.85	1099.14	1018.46	0.0179	802.38	0.03	800.74	0.0119	0.174244
2023-03-03	1041880	HLA-DRB1*15:01	0	binary	STLVSLRWRCNRKMI	1	93.61	145.49	141.6	137.4	0.0055	81.19	0.0041	77.27	0.0008	0.715688
2023-03-03	1041880	HLA-DRB1*15:01	0	binary	SVQVAHDNTVVASRK	0	2997.46	2661.61	1346.14	1120.55	0.0873	1865.07	0.0551	1682.57	0.0414	0.595545
2023-03-03	1041880	HLA-DRB1*15:01	0	binary	THAQHFCAEEGGTLVAIESE	0	2593.56	2430.51	2607.71	2322.53	0.0026	2346.12	0.0022	1546.89	0.0017	0.00884142
2023-03-03	1041880	HLA-DRB1*15:01	0	binary	THGMPCMFPFQYNHQWHHEC	0	481.65	722.6	908.52	702.68	0.0139	818.32	0.0066	782.26	0.0038	0.684735
2023-03-03	1041880	HLA-DRB1*15:01	0	binary	TIHSAHEQEFIHSKIKALSK	0	81.29	155.84	262.85	250.04	0.0417	263.8	0.0309	217.1	0.0146	0.669114
2023-03-03	1041880	HLA-DRB1*15:01	0	binary	TKSSFTFWKDEESSLLGDCV	1	3295.86	2206.54	638.77	550.98	0.3129	746.22	0.2709	859.71	0.2827	0.729615
2023-03-03	1041880	HLA-DRB1*15:01	0	binary	TLEPHIFPNRSQLCVSAEQS	1	964.38	859.79	505.69	477.69	0.2162	379.55	0.2289	431.34	0.2298	0.891297
2023-03-03	1041880	HLA-DRB1*15:01	0	binary	TREGREDDLLWCATTSRYER	1	724.37	1522.13	1187.43	1359.83	0.0109	1329.22	0.0091	1045.69	0.0033	0.161747
2023-03-03	1041880	HLA-DRB1*15:01	0	binary	TSLISSVVKMKDSYFWIALQ	0	196.17	107.13	116.92	126.72	0.1171	111.87	0.0712	111.89	0.1119	0.843234
2023-03-03	1041880	HLA-DRB1*15:01	0	binary	VEQAFITMNLFGQTTSVWIG	1	390.56	311.51	318.04	298.25	0.0125	296.96	0.0109	274.38	0.0042	0.642506
2023-03-03	1041880	HLA-DRB1*15:01	0	binary	VEVWMGLNQLDEHAGWQWSD	0	1667.86	1445.76	1859.59	1913.22	0.0183	1788.88	0.0096	2217.43	0.0185	0.00717656
2023-03-03	1041880	HLA-DRB1*15:01	0	binary	VLDSMSFEAAHEFCKKEGSN	1	1350.59	2207.85	1999.79	1805.64	0.0216	1698.8	0.0127	2048.21	0.0075	0.79872
2023-03-03	1041880	HLA-DRB1*15:01	0	binary	VLRSFDQASSGYYCPPALVT	1	617.69	783.41	780.51	392.27	0.0105	583.13	0.0075	945.99	0.0022	0.742439
2023-03-03	1041880	HLA-DRB1*15:01	0	binary	VTITNRFEQAFITSLISSVVKM	1	85.17	71.38	28.8	31.87	0.1761	47.83	0.1064	41.02	0.097	0.971755
2023-03-03	1041880	HLA-DRB1*15:01	0	binary	WCATTSRYERDEKWGFCPD	0	8227.65	8934.74	9353.27	9714.47	0.0019	10704	0.0018	9205.58	0.0017	0.00245547
2023-03-03	1041880	HLA-DRB1*15:01	0	binary	WDTGRERTVNNQSQRCGFIS	1	5922.97	6386.44	5503.32	4900.15	0.0036	5831.09	0.003	8700.53	0.0021	0.0832469
2023-03-03	1041880	HLA-DRB1*15:01	0	binary	WLNGKPVVYSNWSPFDIINIPS	1	592.06	353.51	252.96	206.73	0.1515	269.23	0.1317	292.29	0.1295	0.773123
2023-03-03	1041880	HLA-DRB1*15:01	0	binary	YGASWWIGLQEERANDEFRW	0	1787.25	2009.48	1976.81	2286.01	0.041	2306.23	0.0289	2432.72	0.013	0.132996
2023-03-03	1041880	HLA-DRB1*15:01	0	binary	YGNRTYKIINANMTWYAAIK	1	87.23	51.14	51.93	57.6	0.1865	69.43	0.192	70.34	0.1767	0.99185
2023-03-03	1041880	HLA-DRB1*15:01	0	binary	YNRNCYKLQKEEKTWHEALR	1	3296.32	4599.6	4187.7	3991.32	0.0133	3439.06	0.0126	2888.54	0.0104	0.56138
2023-03-03	1041880	HLA-DRB1*15:01	0	binary	YQDAEYLFHTFASEWLNFEF	0	168.59	130.59	72.8	68.01	0.2545	75.73	0.2702	43.65	0.343	0.191414
2023-09-01	1042786	HLA-DRB1*01:01	0	ic50	FNCYFPLRSYSFRPTYGVGH	753.6	16.06	26.14	14.09	13.81	0.1771	15.16	0.1875	20.58	0.133	0.583914
2023-07-28	1042693	HLA-DRB1*12:01	0	ic50	ALFAYTKRNVIPTIT	756	8.85	996.71	959.15	951.65	0.0586	1321.91	0.0246	1955.69	0.0151	0.681737
2023-07-28	1042693	HLA-DRB1*15:01	0	ic50	ALFAYTKRNVIPTIT	770	161.86	150.01	167.38	159.19	0.0404	193.35	0.0195	235.25	0.015	0.333045
2023-07-28	1042693	HLA-DRB1*07:01	0	ic50	CSLSHRFYRLANECA	792	76.17	451.83	351.49	370.33	0.0034	362.47	0.0026	385.76	0.0012	0.54508
2022-10-28	1041296	HLA-DRB1*04:05	0	ic50	TRFQTLLALHRSYLT	794	19.03	58.43	96.04	115.08	0.0115	88.69	0.0077	83.53	0.0055	0.768968
2023-07-28	1042693	HLA-DRB1*08:02	0	ic50	FVNEFYAYLRKHFSM	828	104.55	262.49	141.41	95.54	0.6021	194.81	0.436	234.69	0.5313	0.439236
2023-07-28	1042693	HLA-DRB1*04:01	0	ic50	SDYDYYRYNLPTMCD	830	94.69	293.36	387.83	436.11	0.0226	424.19	0.0131	407.75	0.0103	0.99564
2023-01-27	1041814	HLA-DRB1*04:01	0	ic50	NCTLRHSGTSAAAPE	830	197.86	311.36	425.75	291.79	0.3795	236.42	0.4038	68.96	0.466	0.729142
2022-10-28	1041296	HLA-DRB1*04:01	0	ic50	AGFIKQYGDCLGDIA	836	725.72	872.4	654.04	570.44	0.0356	561.44	0.0308	397.56	0.0271	0.475845
2022-10-28	1041296	HLA-DRB1*15:01	0	ic50	YAWNRKRISNCVADY	851	1775.36	1613.04	1586.72	1690.75	0.002	1316.86	0.0006	2275	0.0001	0.810549
2022-10-28	1041296	HLA-DRB1*08:02	0	ic50	YAWNRKRISNCVADY	852	962.31	1059.68	1358.99	820.4	0.0354	1031.42	0.0162	1073.04	0.0222	0.697412
2022-10-28	1041296	HLA-DRB1*04:01	0	ic50	VFNATRFASVYAWNR	853	150.5	220.81	353.04	292.48	0.0066	298.31	0.0051	270.64	0.0012	0.689978
2023-07-28	1042693	HLA-DRB1*01:01	0	ic50	DVDTDFVNEFYAYLR	856	273.19	366.69	308.03	297.95	0.0065	242.81	0.0131	153.7	0.0151	0.0400839
2022-10-28	1041296	HLA-DRB1*04:01	0	ic50	YAWNRKRISNCVADY	865	1485.89	1461.48	1321.92	1213.72	0.0026	1575.52	0.0007	1086.51	0.0002	0.915675
2023-01-27	1041814	HLA-DRB1*04:01	0	ic50	SFHYLRSRDASSGEE	940	70.9	106.93	67.31	49.36	0.8481	48.48	0.8536	29.73	0.8859	0.586096
2023-07-28	1042693	HLA-DRB1*11:01	0	ic50	DVDTDFVNEFYAYLR	949	623.67	2592.18	2389.34	2225.07	0.003	1874.56	0.0025	2368.51	0.0007	0.650384
2023-07-28	1042693	HLA-DRB1*15:01	0	ic50	CSLSHRFYRLANECA	950	109.75	325.4	271.26	252.17	0.0037	274.85	0.0012	323.49	0.0003	0.45707
2022-10-28	1041296	HLA-DRB1*04:05	0	ic50	AGFIKQYGDCLGDIA	950	607.08	644.02	586.64	669.35	0.037	556.74	0.027	390.19	0.0193	0.413663
2022-10-28	1041296	HLA-DRB1*04:05	0	ic50	VFNATRFASVYAWNR	976	95.68	191.21	219.86	205.55	0.0154	247.32	0.0117	227.26	0.0017	0.352627
2023-07-28	1042693	HLA-DRB1*08:02	0	ic50	KHTTCCSLSHRFYRL	1009	932.26	2326.91	1755.55	1816.32	0.0003	2667.24	0.0004	3247.33	0	0.777625
2022-10-28	1041296	HLA-DRB1*01:01	0	ic50	VFNATRFASVYAWNR	1030	27.47	34.51	40.28	37.27	0.0131	42.04	0.0098	37.63	0.0048	0.407656
2022-10-28	1041296	HLA-DRB1*04:01	0	ic50	SFIEDLLFNKVTLAD	1098	222.81	293.84	245.6	226.57	0.0728	239.53	0.053	266.41	0.0569	0.66816
2022-10-28	1041296	HLA-DRB1*01:01	0	ic50	AGFIKQYGDCLGDIA	1105	72.52	131.84	60.79	59.26	0.0594	55.98	0.0488	18.75	0.0619	0.0648222
2022-10-28	1041296	HLA-DRB1*11:01	0	ic50	GIYQTSNFRVQPTES	1144	199.9	982.87	1508.46	1497.47	0.0108	1571.13	0.0099	1042.7	0.005	0.77461
2023-09-01	1042786	HLA-DRB1*01:01	0	ic50	TDEMIAQYTSALLAG	1149.9	19.57	43.07	36.27	31.74	0.1878	33.32	0.2072	26.43	0.1592	0.749302
2022-10-28	1041296	HLA-DRB1*04:01	0	ic50	CTFEYVSQPFLMDLE	1152	445.52	374.81	503.88	594.46	0.0125	543.41	0.0057	572.78	0.0114	0.709046
2023-07-28	1042693	HLA-DRB1*15:01	0	ic50	DVDTDFVNEFYAYLR	1181	235.21	285.83	239.95	283.98	0.0198	284.21	0.013	194.47	0.014	0.694195
2023-07-28	1042693	HLA-DRB1*15:01	0	ic50	FVNEFYAYLRKHFSM	1252	27.68	76.1	66.56	91.14	0.0324	105.15	0.0181	46.4	0.0198	0.893001
2023-07-28	1042693	HLA-DRB1*15:01	0	ic50	TLTRALTAESHVDTD	1293	2269.69	3799.96	2488.06	2384.35	0.0036	3144.67	0.0024	3935.06	0.0005	0.644557
2022-10-28	1041296	HLA-DRB1*09:01	0	ic50	SFIEDLLFNKVTLAD	1298	759.62	738.68	605.69	588.9	0.0209	599.6	0.0225	1129.76	0.0161	0.40607
2023-07-28	1042693	HLA-DRB1*12:01	0	ic50	SYYSLLMPILTLTRA	1353	7.43	186.76	179.81	216.92	0.0287	206.26	0.019	247.96	0.006	0.70665
2022-10-28	1041296	HLA-DRB1*09:01	0	ic50	RFASVYAWNRKRISN	1380	48.38	107.84	157.81	247.33	0.0259	184.34	0.0194	127.55	0.0139	0.369845
2023-07-28	1042693	HLA-DRB1*09:01	0	ic50	SDYDYYRYNLPTMCD	1431	87.51	352.37	357.26	462.48	0.0581	528.53	0.0248	518.59	0.043	0.529034
2022-10-28	1041296	HLA-DRB1*08:02	0	ic50	CTFEYVSQPFLMDLE	1465	2388.9	1766.81	2041.26	1687.55	0.0278	1795.14	0.0087	2346.96	0.0318	0.62077
2023-07-28	1042693	HLA-DRB1*15:01	0	ic50	SDYDYYRYNLPTMCD	1479	285.26	777.8	843.67	788.82	0.0186	833.73	0.0136	1022.59	0.0074	0.459406
2023-07-28	1042693	HLA-DRB1*09:01	0	ic50	YRYNLPTMCDIRQLL	1488	379.9	567.44	526.08	513.13	0.0033	498.36	0.0017	426.11	0.0006	0.320101
2023-09-01	1042786	HLA-DRB1*01:01	0	ic50	NRYFRLTLGVYDYLV	1516.3	16.42	27.43	17.89	15.98	0.0483	20.56	0.031	23.98	0.0214	0.571074
2023-07-28	1042693	HLA-DRB1*09:01	0	ic50	SYYSLLMPILTLTRA	1551	431.63	129.67	154.51	260.95	0.0047	139.3	0.0038	238.93	0.0011	0.710117
2022-10-28	1041296	HLA-DRB1*09:01	0	ic50	AGFIKQYGDCLGDIA	1558	1049.37	823.99	1106.86	1105.73	0.0095	1072.07	0.0055	522.13	0.0052	0.298578
2022-10-28	1041296	HLA-DRB1*04:05	0	ic50	IPFAMQMAYRFNGIG	1608	124.04	141.42	134.62	148.29	0.0137	125.42	0.0091	202.88	0.002	0.801696
2023-07-28	1042693	HLA-DRB1*01:01	0	ic50	SSGDATTAYANSVFN	1799	1154.06	1726.19	1378.06	1263.58	0.0106	1969.11	0.008	2248.67	0.0045	0.786628
2023-07-28	1042693	HLA-DRB1*07:01	0	ic50	YRYNLPTMCDIRQLL	1845	269.04	601.76	591.32	554.02	0.0026	688.35	0.0008	613.19	0.0005	0.880902
2022-10-28	1041296	HLA-DRB1*07:01	0	ic50	KPSKRSFIEDLLFNK	1933	902.3	1625.28	1359.39	1431.75	0.0076	1481.03	0.0039	2027.13	0.0044	0.955164
2022-10-28	1041296	HLA-DRB1*12:01	0	ic50	GIYQTSNFRVQPTES	2072	22.16	1510.29	1006.15	1340.92	0.0326	1200.46	0.0241	1195.55	0.0201	0.789468
2023-07-28	1042693	HLA-DRB1*01:01	0	ic50	TLTRALTAESHVDTD	2099	130.42	211.94	138.71	136.84	0.0082	184.77	0.005	224.07	0.0017	0.939882
2022-10-28	1041296	HLA-DRB1*04:05	0	ic50	SFIEDLLFNKVTLAD	2167	216.22	355.21	421.56	437.55	0.0308	579.5	0.0207	517.38	0.01	0.432396
2023-07-28	1042693	HLA-DRB1*08:02	0	ic50	DVDTDFVNEFYAYLR	2198	1910.43	3380.26	2868.52	3023.78	0.007	2927.43	0.003	2200.79	0.0046	0.625739
2023-07-28	1042693	HLA-DRB1*08:02	0	ic50	RFYRLANECAQVLSE	2347	825.36	562.79	333.42	316.04	0.0218	459.38	0.0263	581.34	0.0208	0.683261
2022-10-28	1041296	HLA-DRB1*01:01	0	ic50	GIYQTSNFRVQPTES	2392	42.18	103.45	139.93	110.17	0.0104	141.29	0.0066	122.97	0.0071	0.770839
2023-07-28	1042693	HLA-DRB1*09:01	0	ic50	FVNEFYAYLRKHFSM	2515	169.95	245.16	347.24	362.64	0.029	220.92	0.0253	255.33	0.0107	0.830845
2023-07-28	1042693	HLA-DRB1*12:01	0	ic50	FVNEFYAYLRKHFSM	2537	4.86	692.07	542.65	604.69	0.0481	624.17	0.0331	729.7	0.0412	0.842144
2023-09-01	1042786	HLA-DRB1*01:01	0	ic50	VVLSFELLHAPATVCGPKKS	2624.3	4.61	8.83	4.71	4.05	0.8447	4.06	0.8175	4.06	0.8797	0.879034
2023-09-01	1042786	HLA-DRB1*01:01	0	ic50	LDRLNQLESKMSGKG	2767	55.15	92.4	39.17	33.53	0.4748	28.5	0.4595	28.64	0.4938	0.997935
2023-01-27	1041814	HLA-DRB1*04:01	0	ic50	RGTWTLELGFVGSAP	2800	1848.45	841.28	382.1	276.69	0.1695	317.82	0.1311	601.94	0.1227	0.435265
2023-09-01	1042786	HLA-DRB1*01:01	0	ic50	PNMLRIMASLVLARK	2885.7	3.77	8.9	4	4.25	0.8332	3.77	0.8267	3.76	0.7865	0.511458
2023-01-27	1041814	HLA-DRB1*04:01	0	ic50	TGKLVLTLTTDACEG	2900	214.46	168.48	124.56	136.64	0.2179	172.29	0.175	137.65	0.1657	0.977444
2023-07-28	1042693	HLA-DRB1*15:01	0	ic50	YRYNLPTMCDIRQLL	2915	1082.12	1601.68	1942.95	1737.3	0.0002	2442.48	0.0001	3375.36	0	0.914179
2023-09-01	1042786	HLA-DRB1*01:01	0	ic50	FNCYFPLQSYGFQPTNGVGY	3046.2	62.26	42.48	28.9	24.75	0.5538	29.54	0.5391	31.29	0.4499	0.752663
2023-07-28	1042693	HLA-DRB1*04:01	0	ic50	YEDQDALFAYTKRNV	3086	1158.22	1609.9	2391.67	2570.87	0.0027	2290.88	0.0011	2510.61	0.0003	0.512336
2023-07-28	1042693	HLA-DRB1*08:02	0	ic50	CSLSHRFYRLANECA	3115	580.21	863.91	555.11	680.36	0.0095	1008.73	0.0068	955.11	0.0051	0.462112
2022-10-28	1041296	HLA-DRB1*15:01	0	ic50	SFIEDLLFNKVTLAD	3172	243.92	269.28	361.44	286.21	0.0142	327.35	0.0093	390.84	0.0057	0.903761
2023-07-28	1042693	HLA-DRB1*04:05	0	ic50	SDYDYYRYNLPTMCD	3278	87.91	349.58	466.74	469.87	0.0186	528	0.0125	315.24	0.004	0.78319
2022-10-28	1041296	HLA-DRB1*04:01	0	ic50	SASFSTFKCYGVSPT	3329	590.51	1224.27	1118.9	773.64	0.0517	868.61	0.038	1054.97	0.0188	0.605986
2022-10-28	1041296	HLA-DRB1*11:01	0	ic50	CTFEYVSQPFLMDLE	3382	620.43	1106.39	1243.64	1350.07	0.0166	1007.74	0.0094	1622.29	0.0098	0.918534
2022-10-28	1041296	HLA-DRB1*08:02	0	ic50	KPSKRSFIEDLLFNK	3414	3606.59	3505.1	3940.69	4052.37	0.0043	4342.32	0.0012	5219.94	0.0006	0.670216
2022-10-28	1041296	HLA-DRB1*04:05	0	ic50	KPSKRSFIEDLLFNK	3442	738.83	838.21	1182.98	1260.59	0.0076	1236.1	0.0041	1570.96	0.0013	0.396454
2023-07-28	1042693	HLA-DRB1*08:02	0	ic50	SDYDYYRYNLPTMCD	3511	1233.6	1615.43	1410.36	1659.58	0.0133	2146.54	0.0083	2527.51	0.0178	0.950893
2023-07-28	1042693	HLA-DRB1*04:01	0	ic50	ALFAYTKRNVIPTIT	3659	450.53	423.54	512.29	588.34	0.0069	650.12	0.0038	872.54	0.0013	0.74393
2022-10-28	1041296	HLA-DRB1*12:01	0	ic50	YAWNRKRISNCVADY	3673	365.16	3184.56	4543.61	4496.61	0.0023	3689.91	0.0009	4921.83	0.0004	0.803327
2022-10-28	1041296	HLA-DRB1*08:02	0	ic50	VFNATRFASVYAWNR	3712	301.52	275.13	378.86	367.25	0.0157	389.55	0.0155	463.91	0.011	0.708331
2022-10-28	1041296	HLA-DRB1*11:01	0	ic50	AGFIKQYGDCLGDIA	3746	1778.9	2555.95	2778.25	2791.66	0.0036	2281.41	0.0018	2339.3	0.002	0.754639
2022-10-28	1041296	HLA-DRB1*04:05	0	ic50	YAWNRKRISNCVADY	3811	1643.94	1849.23	1703.25	1597.37	0.0026	1789.26	0.001	1283.68	0.0006	0.352261
2023-07-28	1042693	HLA-DRB1*07:01	0	ic50	FVNEFYAYLRKHFSM	3835	55.1	247.02	355.73	396.32	0.0097	413.69	0.0053	322.93	0.0035	0.377244
2022-10-28	1041296	HLA-DRB1*07:01	0	ic50	SFIEDLLFNKVTLAD	3958	235.18	452.34	497.05	418.2	0.0229	503.47	0.0129	557.04	0.0065	0.873564
2023-07-28	1042693	HLA-DRB1*07:01	0	ic50	SSGDATTAYANSVFN	3965	1837.41	2346.15	2245.63	1987.54	0.0663	2832.95	0.0444	2479.95	0.046	0.788911
2022-10-28	1041296	HLA-DRB1*12:01	0	ic50	KPSKRSFIEDLLFNK	3981	163.6	2336.29	2340.21	2691.73	0.031	2934.6	0.0207	4305.04	0.0086	0.890054
2023-09-01	1042786	HLA-DRB1*01:01	0	ic50	GTWLTYTGAIKLDDK	4007	17.94	39.2	25.38	24.24	0.6558	29.4	0.5101	21.67	0.5782	0.764061
2022-10-28	1041296	HLA-DRB1*01:01	0	ic50	SFIEDLLFNKVTLAD	4353	61.13	103.12	96.67	78.59	0.0219	91.77	0.0151	69.89	0.0052	0.674224
2023-07-28	1042693	HLA-DRB1*12:01	0	ic50	TLTRALTAESHVDTD	4486	336.3	4273.06	3517.79	4033.56	0.0245	4097.88	0.0175	3359.37	0.0078	0.90263
2022-10-28	1041296	HLA-DRB1*04:05	0	ic50	CEFQFCNDPFLGVYY	4506	521.48	431.48	397.26	381.62	0.0084	326.27	0.0084	434.21	0.004	0.72953
2023-07-28	1042693	HLA-DRB1*04:05	0	ic50	YRYNLPTMCDIRQLL	4645	366.69	582.9	622.36	737.92	0.0006	869.12	0.0002	393.62	0.0002	0.677912
2022-10-28	1041296	HLA-DRB1*08:02	0	ic50	SASFSTFKCYGVSPT	4671	2337.05	2783.64	1397.04	1841.81	0.0351	2033.24	0.0545	2342.52	0.0408	0.449138
2023-07-28	1042693	HLA-DRB1*12:01	0	ic50	YRYNLPTMCDIRQLL	5124	185.61	2246.51	3597.94	2614.18	0.0027	3850.07	0.0008	4941.3	0.0002	0.563461
2023-07-28	1042693	HLA-DRB1*04:01	0	ic50	SSGDATTAYANSVFN	5182	3302.96	3684.97	4332.32	5102.06	0.0041	6304.46	0.0026	5032.33	0.0039	0.922359
2022-10-28	1041296	HLA-DRB1*04:01	0	ic50	FKIYSKHTPINLVRD	5252	304.4	288.53	229.17	277.47	0.0355	310.27	0.0456	393.45	0.0173	0.376808
2022-10-28	1041296	HLA-DRB1*01:01	0	ic50	SASFSTFKCYGVSPT	5286	213.4	257.79	158.97	177.84	0.1429	259.71	0.1277	241.11	0.1418	0.914016
2023-07-28	1042693	HLA-DRB1*04:01	0	ic50	YRYNLPTMCDIRQLL	5315	417.75	623.63	880.31	777.96	0.0005	910.39	0.0003	698.85	0.0002	0.79336
2022-10-28	1041296	HLA-DRB1*01:01	0	ic50	RFASVYAWNRKRISN	5926	24.51	48.15	47.78	48.65	0.0138	50.07	0.0064	33.83	0.0022	0.31376
2023-09-01	1042786	HLA-DRB1*01:01	0	ic50	GEVFNATRFASVYAW	5988.5	47.96	43.31	49.29	45.93	0.0246	46.32	0.0225	69.29	0.0381	0.83453
2023-01-27	1041814	HLA-DRB1*04:01	0	ic50	GGMYHCHSGSKPTEK	6000	3417.22	5718.5	4918.26	4628.11	0.0407	5593.24	0.0212	3717.81	0.0272	0.927917
2022-10-28	1041296	HLA-DRB1*04:05	0	ic50	RFASVYAWNRKRISN	6272	109.47	277.96	379.56	407.77	0.0075	423.58	0.0049	410.2	0.0005	0.725568
2023-07-28	1042693	HLA-DRB1*12:01	0	ic50	RFYRLANECAQVLSE	6324	71.47	1562.48	884.88	1172.22	0.0082	1377.76	0.0053	2134.27	0.0034	0.807627
2023-07-28	1042693	HLA-DRB1*01:01	0	ic50	SDYDYYRYNLPTMCD	6666	19.48	92.81	53.87	53.9	0.1133	70.24	0.0702	50.03	0.0942	0.867034
2023-09-01	1042786	HLA-DRB1*01:01	0	ic50	TQLKRALTGIAVEQD	6777.2	18.02	30.44	22.61	20.81	0.1423	24.64	0.1554	22.91	0.1311	0.955142
2022-10-28	1041296	HLA-DRB1*15:01	0	ic50	KPSKRSFIEDLLFNK	6806	1159.38	1361.21	1564.04	1521.61	0.0208	1815.2	0.0208	2703.03	0.0064	0.809048
2023-07-28	1042693	HLA-DRB1*09:01	0	ic50	DVDTDFVNEFYAYLR	6954	442.94	580.66	721.97	757.31	0.0201	474.39	0.0196	506.64	0.0169	0.661061
2022-10-28	1041296	HLA-DRB1*04:01	0	ic50	CEFQFCNDPFLGVYY	6958	632.45	495.66	473.75	505.38	0.0031	401.97	0.0035	323.41	0.0066	0.616684
2022-10-28	1041296	HLA-DRB1*12:01	0	ic50	FKIYSKHTPINLVRD	7183	40.94	1163.82	1352.05	1321.25	0.034	1698.75	0.0221	2935.93	0.008	0.374535
2023-01-27	1041814	HLA-DRB1*04:01	0	ic50	AGVFALALEANLGLT	7200	160.92	230.12	272.95	301.9	0.016	329.62	0.0072	181.23	0.0088	0.664225
2023-01-27	1041814	HLA-DRB1*04:01	0	ic50	HTATPLDFLHIMDSSQLIH	7200	51.88	84.7	63.62	44.83	0.33	46.56	0.3198	38.95	0.3554	0.541562
2022-10-28	1041296	HLA-DRB1*15:01	0	ic50	CTFEYVSQPFLMDLE	7244	380.64	370.22	641.39	646.85	0.0037	558.8	0.0022	642.29	0.0006	0.883779
2023-01-27	1041814	HLA-DRB1*04:01	0	ic50	RTKFTLSLDVPTNIM	7300	69.85	53.51	33.11	25.31	0.3427	38.79	0.3443	38.23	0.3215	0.393134
2023-07-28	1042693	HLA-DRB1*01:01	0	ic50	ALFAYTKRNVIPTIT	7355	86.84	77.27	84.42	75.7	0.0217	91.09	0.0105	119.71	0.002	0.400323
2022-10-28	1041296	HLA-DRB1*01:01	0	ic50	YLYRLFRKSNLKPFE	7365	52.39	71.33	51.8	42.75	0.0118	64.86	0.0037	75.2	0.0007	0.52669
2023-09-01	1042786	HLA-DRB1*01:01	0	ic50	AAEIRASANLAATKM	7390.4	16.19	19.9	21.88	15.85	0.3001	18.48	0.2785	14.03	0.2175	0.750331
2022-10-28	1041296	HLA-DRB1*15:01	0	ic50	CEFQFCNDPFLGVYY	7645	647.16	1098.4	1187.73	1047.32	0.0011	1297.2	0.0005	1796.67	0.0002	0.272259
2022-10-28	1041296	HLA-DRB1*04:01	0	ic50	RFASVYAWNRKRISN	7894	180.79	270.45	393.3	351.92	0.0082	384.76	0.0032	309.07	0.0007	0.3816
2023-01-27	1041814	HLA-DRB1*04:01	0	ic50	QAVITVNATRRGDLN	8100	773.95	543.17	387.19	416.51	0.4497	571.35	0.4289	486.57	0.4064	0.753895
2023-09-01	1042786	HLA-DRB1*01:01	0	ic50	ITRFQTLLALHRSYL	8132.9	4.11	10.72	11.48	11.61	0.133	10.79	0.1191	9.27	0.1174	0.566942
2023-07-28	1042693	HLA-DRB1*04:01	0	ic50	FVNEFYAYLRKHFSM	8366	416.78	516.52	558.17	539.81	0.0149	739.03	0.002	686.46	0.0016	0.890489
2023-07-28	1042693	HLA-DRB1*09:01	0	ic50	YEDQDALFAYTKRNV	8573	684.92	992.79	1528.14	1197.76	0.0287	1218.18	0.0182	1677.83	0.0085	0.598441
2023-07-28	1042693	HLA-DRB1*11:01	0	ic50	YRYNLPTMCDIRQLL	8942	553.39	1785.32	2219.35	1710.68	0.0003	1929.52	0.0001	1717.06	0	0.798735
2023-09-01	1042786	HLA-DRB1*01:01	0	ic50	ATRFASVYAWNRKRI	10000	15.14	27.75	23.62	24.38	0.2533	25.48	0.267	19.25	0.1618	0.754966
2023-09-01	1042786	HLA-DRB1*01:01	0	ic50	EVQIDRLITGRLQSL	10000	17.31	62.6	24.51	25.61	0.181	29.85	0.109	29.1	0.0884	0.910536
2023-09-01	1042786	HLA-DRB1*01:01	0	ic50	FYVYSRVKNLNSSRV	10000	11.79	22.89	14.31	13.76	0.1044	15.59	0.0878	19.86	0.0413	0.709105
2023-09-01	1042786	HLA-DRB1*01:01	0	ic50	IEDLLFNKVTLADAG	10000	43.85	75.27	57.93	49.03	0.144	62.62	0.1074	55.19	0.0448	0.935979
2023-09-01	1042786	HLA-DRB1*01:01	0	ic50	KDGIIWVATEGALNT	10000	24.64	29.6	32.57	29.67	0.3722	27.5	0.4197	21.26	0.3228	0.859371
2023-09-01	1042786	HLA-DRB1*01:01	0	ic50	TFEYVSQPFLMDLEG	10000	62.11	73.64	97.63	107	0.0098	100.22	0.0097	82.04	0.0089	0.761463
2023-09-01	1042786	HLA-DRB1*01:01	0	ic50	TQLNRALTGIAVEQD	10000	18.62	42.09	23.98	22.37	0.2165	20.66	0.2365	16.76	0.3179	0.870423
2023-09-01	1042786	HLA-DRB1*01:01	0	ic50	WYFYYLGTGPEAGLP	10000	12.09	22.29	17.75	14.2	0.2582	16.31	0.2263	13.64	0.2779	0.877311
2023-01-27	1041814	HLA-DRB1*04:01	0	ic50	RVDYILSVMNVPDFD	10900	219.5	112.2	121.05	103.58	0.1907	125.83	0.1559	76.95	0.1154	0.678573
2023-01-27	1041814	HLA-DRB1*04:01	0	ic50	RELVAHHLSTLQSSL	11400	213.42	231.99	317.46	235.58	0.0195	249.21	0.0215	210.82	0.0104	0.480522
2022-10-28	1040281	HLA-DPA1*01:03/DPB1*04:01	0	binary	EVTDNDGVKTIANNLTSTVQ	0	11635	9519.07	6555.8	6452.42	0.0041	8650.97	0.0027	10013.7	0.0021	0.149249
2022-10-28	1040281	HLA-DPA1*01:03/DPB1*04:01	0	binary	EVTDNNGVKTIANNLTSTVQ	0	11005.4	8739.41	6212.51	6155.17	0.0042	8125.73	0.0027	9577.96	0.0021	0.163314
2022-10-28	1040281	HLA-DPA1*01:03/DPB1*04:01	0	binary	FAWPGASSWALDGRNSLMNP	0	8064.51	8418.74	8701.95	9082.99	0.0095	9332.24	0.0127	8972.43	0.0103	0.268111
2022-10-28	1040281	HLA-DPA1*01:03/DPB1*04:01	0	binary	FAWPGASSWALNGRNSLMNP	0	7772.05	7683.17	7161.93	8556.95	0.0084	9936.22	0.0035	7530.02	0.0006	0.254501
2022-10-28	1040281	HLA-DPA1*01:03/DPB1*04:01	0	binary	FMIPQYGYLTLNDGSQAVGR	0	419.98	1150.39	1989.77	2486.15	0.0199	2102.02	0.0225	1477.78	0.016	0.481501
2022-10-28	1040281	HLA-DPA1*01:03/DPB1*04:01	0	binary	FMIPQYGYLTLNNGSQAVGR	0	414.95	1082.69	1761.11	2364.37	0.0197	1922.46	0.0254	1241.23	0.0179	0.484764
2022-10-28	1040281	HLA-DPA1*01:03/DPB1*04:01	0	binary	KDDEERFFPSDGILIFGKQN	0	327.77	467.41	387.39	370.96	0.0508	405.18	0.0332	318.57	0.0329	0.718458
2022-10-28	1040281	HLA-DPA1*01:03/DPB1*04:01	0	binary	KDDEERFFPSNGILIFGKQN	0	401.89	412.78	269.73	298.41	0.0583	310.18	0.0434	283.96	0.0461	0.737411
2022-10-28	1040281	HLA-DPA1*01:03/DPB1*04:01	0	binary	PLIDQYLYYLSKTIDGSGQN	1	55.83	297.35	504.27	543.38	0.0281	447.65	0.0282	404.53	0.0365	0.808667
2022-10-28	1040281	HLA-DPA1*01:03/DPB1*04:01	0	binary	PLIDQYLYYLSKTINGSGQN	1	53.57	289.29	469.12	510.47	0.0221	412.24	0.0224	395.65	0.027	0.783262
2022-10-28	1040281	HLA-DPA1*01:03/DPB1*04:01	0	binary	RGLVLPGYKYLGPGDGLDKG	0	1734.63	3736.72	4316.88	4048.08	0.0066	3221.19	0.0161	4071.98	0.0014	0.35063
2022-10-28	1040281	HLA-DPA1*01:03/DPB1*04:01	0	binary	RGLVLPGYKYLGPGNGLDKG	0	1716.22	3679.79	4246.97	4032.69	0.0064	3179.77	0.016	4037.23	0.0027	0.355968
2022-10-28	1040281	HLA-DRB1*01:01	0	binary	EVTDNDGVKTIANNLTSTVQ	0	59.47	61.89	65.42	78.35	0.2119	84.42	0.1897	49.49	0.1275	0.965701
2022-10-28	1040281	HLA-DRB1*01:01	0	binary	EVTDNNGVKTIANNLTSTVQ	1	43.73	48.03	49.28	57.07	0.2105	60.73	0.187	37.63	0.1262	0.980744
2022-10-28	1040281	HLA-DRB1*01:01	0	binary	FAWPGASSWALDGRNSLMNP	1	603.56	383.28	527.34	563.38	0.0093	436.29	0.0053	531.6	0.0026	0.963278
2022-10-28	1040281	HLA-DRB1*01:01	0	binary	FAWPGASSWALNGRNSLMNP	1	259.1	207.39	230.13	247.52	0.019	226.27	0.0097	342.76	0.0031	0.98173
2022-10-28	1040281	HLA-DRB1*01:01	0	binary	FMIPQYGYLTLNDGSQAVGR	0	53.19	103.43	61.44	55.17	0.1806	57.14	0.1364	27.72	0.179	0.873037
2022-10-28	1040281	HLA-DRB1*01:01	0	binary	FMIPQYGYLTLNNGSQAVGR	0	14.72	39.52	32.84	38.79	0.2733	34.86	0.226	21.06	0.2676	0.916026
2022-10-28	1040281	HLA-DRB1*01:01	0	binary	KDDEERFFPSDGILIFGKQN	0	50.84	21.57	9.24	7.8	0.8119	9.94	0.7901	10.43	0.7506	0.951371
2022-10-28	1040281	HLA-DRB1*01:01	0	binary	KDDEERFFPSNGILIFGKQN	1	28.37	15.27	6.53	5.6	0.8537	6.54	0.8591	6.63	0.8432	0.984346
2022-10-28	1040281	HLA-DRB1*01:01	0	binary	PLIDQYLYYLSKTIDGSGQN	1	18.22	28.05	18.52	16.29	0.3303	22.16	0.3282	21.13	0.3159	0.98751
2022-10-28	1040281	HLA-DRB1*01:01	0	binary	PLIDQYLYYLSKTINGSGQN	1	13.39	21.57	14.16	12.66	0.4268	15.83	0.3998	17.31	0.3745	0.983962
2022-10-28	1040281	HLA-DRB1*01:01	0	binary	RGLVLPGYKYLGPGDGLDKG	1	118.87	225.42	88.58	77.03	0.6707	142.19	0.6328	278.9	0.6439	0.937504
2022-10-28	1040281	HLA-DRB1*01:01	0	binary	RGLVLPGYKYLGPGNGLDKG	1	62.19	101.98	40.83	41.04	0.7771	53.94	0.7632	95.78	0.7863	0.932732
2022-10-28	1040281	HLA-DRB1*03:01	0	binary	EVTDNDGVKTIANNLTSTVQ	0	1317.94	1410.01	1371.8	1074.07	0.078	1066.97	0.0651	1699.37	0.0582	0.346863
2022-10-28	1040281	HLA-DRB1*03:01	0	binary	EVTDNNGVKTIANNLTSTVQ	1	1239.81	1334.76	1357.08	1056.41	0.0777	1050.08	0.0651	1641.84	0.0582	0.131497
2022-10-28	1040281	HLA-DRB1*03:01	0	binary	FAWPGASSWALDGRNSLMNP	1	280.51	126.02	108.91	94.52	0.7079	91.6	0.698	50.49	0.7462	0.0138672
2022-10-28	1040281	HLA-DRB1*03:01	0	binary	FAWPGASSWALNGRNSLMNP	0	1320.31	1247.16	1449.41	1797.68	0.1198	1284.49	0.0848	1436.48	0.1413	0.0100179
2022-10-28	1040281	HLA-DRB1*03:01	0	binary	FMIPQYGYLTLNDGSQAVGR	0	1173.56	788.07	1053.46	881.03	0.0744	910.62	0.0524	655.67	0.0384	0.00659775
2022-10-28	1040281	HLA-DRB1*03:01	0	binary	FMIPQYGYLTLNNGSQAVGR	0	2235.18	1650.32	1330.75	1047.63	0.0559	1176.06	0.0408	914.7	0.0345	0.0097834
2022-10-28	1040281	HLA-DRB1*03:01	0	binary	KDDEERFFPSDGILIFGKQN	0	1109.1	614.05	440.02	366.79	0.0289	559.3	0.0228	523.97	0.024	0.629929
2022-10-28	1040281	HLA-DRB1*03:01	0	binary	KDDEERFFPSNGILIFGKQN	0	2883.92	1517.33	1004.95	1028.28	0.0152	1556.95	0.0171	1550.89	0.0117	0.682143
2022-10-28	1040281	HLA-DRB1*03:01	0	binary	PLIDQYLYYLSKTIDGSGQN	0	1369.75	2875.35	3230.82	3378.83	0.0442	2016.02	0.0445	3315.92	0.0134	0.280738
2022-10-28	1040281	HLA-DRB1*03:01	0	binary	PLIDQYLYYLSKTINGSGQN	0	1278.93	2680.66	3077.38	3332.51	0.0299	2111.98	0.0308	2997.88	0.0112	0.172426
2022-10-28	1040281	HLA-DRB1*03:01	0	binary	RGLVLPGYKYLGPGDGLDKG	0	5551.7	3604.76	5699.35	4925.56	0.0619	3431.41	0.0861	2978.58	0.1236	0.0736783
2022-10-28	1040281	HLA-DRB1*03:01	0	binary	RGLVLPGYKYLGPGNGLDKG	0	5428.39	3408.58	5246.49	4462.78	0.0548	2915.1	0.0737	2712.14	0.1071	0.0554505
2022-10-28	1040281	HLA-DRB1*04:01	0	binary	EVTDNDGVKTIANNLTSTVQ	1	195.72	138.35	121.04	106.61	0.733	115.53	0.727	76.77	0.6779	0.981489
2022-10-28	1040281	HLA-DRB1*04:01	0	binary	EVTDNNGVKTIANNLTSTVQ	1	157.5	115.36	99.5	84.76	0.7347	85.9	0.7286	62.5	0.6707	0.979716
2022-10-28	1040281	HLA-DRB1*04:01	0	binary	FAWPGASSWALDGRNSLMNP	0	1673.77	766.36	994.7	1054.28	0.062	1219.84	0.044	790.03	0.0472	0.600726
2022-10-28	1040281	HLA-DRB1*04:01	0	binary	FAWPGASSWALNGRNSLMNP	0	1208.74	1010.12	1234.39	1478.79	0.018	1699.39	0.0105	2082.64	0.0068	0.761369
2022-10-28	1040281	HLA-DRB1*04:01	0	binary	FMIPQYGYLTLNDGSQAVGR	0	143.23	196.54	210.7	216.16	0.6146	250.59	0.597	104.09	0.668	0.394934
2022-10-28	1040281	HLA-DRB1*04:01	0	binary	FMIPQYGYLTLNNGSQAVGR	1	41.6	79.91	57.22	55.77	0.756	61.87	0.7191	33.88	0.7677	0.49135
2022-10-28	1040281	HLA-DRB1*04:01	0	binary	KDDEERFFPSDGILIFGKQN	0	620.93	196.05	160.16	187.07	0.1177	256.7	0.1088	234.8	0.0784	0.8623
2022-10-28	1040281	HLA-DRB1*04:01	0	binary	KDDEERFFPSNGILIFGKQN	0	469.64	173.19	107.41	142.71	0.1224	184.84	0.1187	171.28	0.0963	0.925479
2022-10-28	1040281	HLA-DRB1*04:01	0	binary	PLIDQYLYYLSKTIDGSGQN	1	54.67	83.9	26.04	24.52	0.8523	35.37	0.8418	30.1	0.9048	0.923107
2022-10-28	1040281	HLA-DRB1*04:01	0	binary	PLIDQYLYYLSKTINGSGQN	1	40.18	74.88	23.22	22.75	0.8841	27.84	0.8781	29.14	0.9348	0.89987
2022-10-28	1040281	HLA-DRB1*04:01	0	binary	RGLVLPGYKYLGPGDGLDKG	0	1885.66	2624.58	1898.11	1417.12	0.3326	2196.58	0.2352	5398.63	0.1975	0.0942181
2022-10-28	1040281	HLA-DRB1*04:01	0	binary	RGLVLPGYKYLGPGNGLDKG	0	1308.94	1382.08	933.69	745.46	0.487	1101.9	0.3674	2681.67	0.3352	0.1031
2022-10-28	1040281	HLA-DRB1*07:01	0	binary	EVTDNDGVKTIANNLTSTVQ	0	255.66	318.15	254.74	318.37	0.2865	383.62	0.2801	185.83	0.2868	0.636754
2022-10-28	1040281	HLA-DRB1*07:01	0	binary	EVTDNNGVKTIANNLTSTVQ	1	206.92	250.6	212.84	257.38	0.2878	294.66	0.2761	151.2	0.2737	0.841995
2022-10-28	1040281	HLA-DRB1*07:01	0	binary	FAWPGASSWALDGRNSLMNP	0	1426.83	1216.39	1451.76	1267.59	0.0231	1026.65	0.0126	2165.81	0.0139	0.562861
2022-10-28	1040281	HLA-DRB1*07:01	0	binary	FAWPGASSWALNGRNSLMNP	0	552.49	810.94	1085.63	935.05	0.0229	794.85	0.0183	1173.47	0.0088	0.738511
2022-10-28	1040281	HLA-DRB1*07:01	0	binary	FMIPQYGYLTLNDGSQAVGR	1	619.88	815.35	1321.79	1359.36	0.0382	1663.37	0.0349	1145.83	0.0225	0.756872
2022-10-28	1040281	HLA-DRB1*07:01	0	binary	FMIPQYGYLTLNNGSQAVGR	1	205.83	367.21	471.23	547.18	0.0392	679.08	0.047	470.62	0.0356	0.775585
2022-10-28	1040281	HLA-DRB1*07:01	0	binary	KDDEERFFPSDGILIFGKQN	1	137.39	28.14	10.67	8.98	0.9464	10.05	0.9361	8.87	0.9643	0.956073
2022-10-28	1040281	HLA-DRB1*07:01	0	binary	KDDEERFFPSNGILIFGKQN	1	68.45	17.77	6.45	5.98	0.9614	6.36	0.9601	5.82	0.9804	0.985412
2022-10-28	1040281	HLA-DRB1*07:01	0	binary	PLIDQYLYYLSKTIDGSGQN	1	45.09	92.86	43.93	47.15	0.5559	39.82	0.5866	35.25	0.7548	0.968882
2022-10-28	1040281	HLA-DRB1*07:01	0	binary	PLIDQYLYYLSKTINGSGQN	1	35.07	73.29	34.85	39.6	0.5323	31.43	0.6095	29.89	0.7431	0.951677
2022-10-28	1040281	HLA-DRB1*07:01	0	binary	RGLVLPGYKYLGPGDGLDKG	0	670.83	1682.7	2714.75	2692.32	0.0479	2142.13	0.0527	2759.38	0.027	0.579333
2022-10-28	1040281	HLA-DRB1*07:01	0	binary	RGLVLPGYKYLGPGNGLDKG	1	643.85	1277.31	2325.77	2497.77	0.0731	2107.37	0.0928	2646.11	0.0457	0.550246
2022-10-28	1040281	HLA-DRB1*08:01	0	binary	EVTDNDGVKTIANNLTSTVQ	1	227.01	980.87	795.58	831.09	0.135	958.14	0.1066	1053.4	0.043	0.7729
2022-10-28	1040281	HLA-DRB1*08:01	0	binary	EVTDNNGVKTIANNLTSTVQ	1	193.29	767.05	652.54	669.91	0.1367	728.21	0.1118	877.58	0.0437	0.882441
2022-10-28	1040281	HLA-DRB1*08:01	0	binary	FAWPGASSWALDGRNSLMNP	0	1203.45	2108.81	1792.65	1747.78	0.2069	1629.95	0.2071	2598.16	0.1412	0.347593
2022-10-28	1040281	HLA-DRB1*08:01	0	binary	FAWPGASSWALNGRNSLMNP	1	528.69	1145.39	858.78	781.61	0.2327	845.26	0.1769	1188.48	0.1745	0.50496
2022-10-28	1040281	HLA-DRB1*08:01	0	binary	FMIPQYGYLTLNDGSQAVGR	0	709.56	1576.42	1305.7	1206.46	0.2742	1636.01	0.2407	1919.57	0.1922	0.447578
2022-10-28	1040281	HLA-DRB1*08:01	0	binary	FMIPQYGYLTLNNGSQAVGR	1	284.75	727.29	408.01	415.99	0.4201	458.83	0.3854	558.63	0.3865	0.524688
2022-10-28	1040281	HLA-DRB1*08:01	0	binary	KDDEERFFPSDGILIFGKQN	0	1107.3	978.13	487.61	412.25	0.0919	768.82	0.0843	919.59	0.0653	0.778477
2022-10-28	1040281	HLA-DRB1*08:01	0	binary	KDDEERFFPSNGILIFGKQN	0	773.08	624.5	261.94	216.67	0.1361	389.43	0.1221	575.45	0.1093	0.873402
2022-10-28	1040281	HLA-DRB1*08:01	0	binary	PLIDQYLYYLSKTIDGSGQN	1	109.2	197.03	79.2	71.65	0.9243	77.41	0.9386	58.11	0.9651	0.940016
2022-10-28	1040281	HLA-DRB1*08:01	0	binary	PLIDQYLYYLSKTINGSGQN	1	70.16	146.54	69.82	72.23	0.6216	86.55	0.624	62.75	0.6715	0.90879
2022-10-28	1040281	HLA-DRB1*08:01	0	binary	RGLVLPGYKYLGPGDGLDKG	0	391.59	1006.09	1629.24	1281.12	0.3897	1475.67	0.394	1372.57	0.3979	0.865433
2022-10-28	1040281	HLA-DRB1*08:01	0	binary	RGLVLPGYKYLGPGNGLDKG	1	377.41	885.89	1073.33	809.86	0.5032	1099.22	0.5057	1203.82	0.5237	0.820264
2022-10-28	1040281	HLA-DRB1*15:01	0	binary	EVTDNDGVKTIANNLTSTVQ	0	967.94	421.19	149.63	211.58	0.5437	235.14	0.5365	120.1	0.5811	0.365836
2022-10-28	1040281	HLA-DRB1*15:01	0	binary	EVTDNNGVKTIANNLTSTVQ	1	742.02	306.09	109.74	144.9	0.5623	155.92	0.5548	89.77	0.5888	0.543207
2022-10-28	1040281	HLA-DRB1*15:01	0	binary	FAWPGASSWALDGRNSLMNP	0	2651.47	2044.13	3203.22	3423.47	0.0037	3759.59	0.0021	3519.51	0.0016	0.184075
2022-10-28	1040281	HLA-DRB1*15:01	0	binary	FAWPGASSWALNGRNSLMNP	0	1212.65	1069.15	1656.37	1727.66	0.0064	1912.41	0.0037	1792.32	0.0009	0.359926
2022-10-28	1040281	HLA-DRB1*15:01	0	binary	FMIPQYGYLTLNDGSQAVGR	0	341.61	247.52	375.67	367.94	0.0359	273.91	0.0213	137.11	0.0124	0.387958
2022-10-28	1040281	HLA-DRB1*15:01	0	binary	FMIPQYGYLTLNNGSQAVGR	0	245.75	189.7	301	284.07	0.0501	210.15	0.042	116.93	0.0152	0.477637
2022-10-28	1040281	HLA-DRB1*15:01	0	binary	KDDEERFFPSDGILIFGKQN	0	576.78	199.71	200.63	197.49	0.1156	300.56	0.1039	271.18	0.0417	0.808635
2022-10-28	1040281	HLA-DRB1*15:01	0	binary	KDDEERFFPSNGILIFGKQN	0	322.02	109.67	78.74	92.15	0.1546	134.36	0.1406	125.22	0.1008	0.913468
2022-10-28	1040281	HLA-DRB1*15:01	0	binary	PLIDQYLYYLSKTIDGSGQN	1	59.62	103.6	72.91	83.49	0.5516	60.47	0.5466	61.27	0.5512	0.948858
2022-10-28	1040281	HLA-DRB1*15:01	0	binary	PLIDQYLYYLSKTINGSGQN	1	50.56	84.45	60.52	66.6	0.5098	53.25	0.5085	54.87	0.5118	0.923477
2022-10-28	1040281	HLA-DRB1*15:01	0	binary	RGLVLPGYKYLGPGDGLDKG	0	378.57	392.12	836.84	658.03	0.0297	715.98	0.0213	374.34	0.0215	0.84785
2022-10-28	1040281	HLA-DRB1*15:01	0	binary	RGLVLPGYKYLGPGNGLDKG	0	365.19	355.33	762.76	609.5	0.0268	665.55	0.0185	317.08	0.0182	0.810163
2022-10-28	1040281	HLA-DRB3*01:01	0	binary	EVTDNDGVKTIANNLTSTVQ	0	2705.69	1496.2	1248.09	977.91	0.0301	994.12	0.0129	1226.91	0.0185	0.571386
2022-10-28	1040281	HLA-DRB3*01:01	0	binary	EVTDNNGVKTIANNLTSTVQ	0	2649.14	1471.22	1243.42	975.2	0.03	993.6	0.0129	1225.26	0.0185	0.365951
2022-10-28	1040281	HLA-DRB3*01:01	0	binary	FAWPGASSWALDGRNSLMNP	1	247.47	99.63	80.57	62.7	0.5461	50.22	0.6351	35.38	0.6452	0.0848679
2022-10-28	1040281	HLA-DRB3*01:01	0	binary	FAWPGASSWALNGRNSLMNP	0	1491.73	1418.41	1148.31	1155.56	0.0798	1091.02	0.061	1169.71	0.0782	0.0787489
2022-10-28	1040281	HLA-DRB3*01:01	0	binary	FMIPQYGYLTLNDGSQAVGR	0	1034.55	491.49	541.14	471.41	0.0628	798.73	0.0204	766.28	0.0119	0.0364299
2022-10-28	1040281	HLA-DRB3*01:01	0	binary	FMIPQYGYLTLNNGSQAVGR	0	2600.22	1303.29	1043.83	1121.38	0.02	1429.61	0.011	1644.88	0.0071	0.0475256
2022-10-28	1040281	HLA-DRB3*01:01	0	binary	KDDEERFFPSDGILIFGKQN	1	213.84	64.5	57.4	53.92	0.2747	50.96	0.2995	27.99	0.4179	0.644111
2022-10-28	1040281	HLA-DRB3*01:01	0	binary	KDDEERFFPSNGILIFGKQN	1	586.82	148.29	102.51	121.71	0.2463	106.8	0.2765	64.38	0.4041	0.667724
2022-10-28	1040281	HLA-DRB3*01:01	0	binary	PLIDQYLYYLSKTIDGSGQN	0	1228.41	1425.87	1789.86	1961.43	0.0155	1318.98	0.0157	1098.64	0.0154	0.252217
2022-10-28	1040281	HLA-DRB3*01:01	0	binary	PLIDQYLYYLSKTINGSGQN	0	1244.49	1474.05	1835.2	1853.4	0.0178	1336.38	0.0142	1109.83	0.0144	0.198574
2022-10-28	1040281	HLA-DRB3*01:01	0	binary	RGLVLPGYKYLGPGDGLDKG	0	6312.66	8624.43	8448.85	8515.48	0.007	7807.28	0.0026	11822.4	0.0013	0.0275733
2022-10-28	1040281	HLA-DRB3*01:01	0	binary	RGLVLPGYKYLGPGNGLDKG	0	6303.92	8554.36	8439.81	8529.31	0.0086	7676.53	0.0037	11719.5	0.0025	0.0277988
2022-10-28	1040281	HLA-DRB3*02:02	0	binary	EVTDNDGVKTIANNLTSTVQ	1	541.59	94.17	37.6	30.45	0.3517	39.97	0.2838	36.85	0.1887	0.780523
2022-10-28	1040281	HLA-DRB3*02:02	0	binary	EVTDNNGVKTIANNLTSTVQ	1	463.5	89.83	37.33	30.45	0.3515	39.7	0.2837	36.54	0.1886	0.750944
2022-10-28	1040281	HLA-DRB3*02:02	0	binary	FAWPGASSWALDGRNSLMNP	1	799.81	636.16	1112.37	1105.72	0.1019	815.34	0.1133	423.78	0.1153	0.189271
2022-10-28	1040281	HLA-DRB3*02:02	0	binary	FAWPGASSWALNGRNSLMNP	0	591.64	78.28	102.28	111.38	0.2665	89.9	0.2072	49.62	0.2523	0.25947
2022-10-28	1040281	HLA-DRB3*02:02	0	binary	FMIPQYGYLTLNDGSQAVGR	1	522.69	59.93	23.38	21.43	0.5788	15.83	0.6493	11.69	0.5869	0.109011
2022-10-28	1040281	HLA-DRB3*02:02	0	binary	FMIPQYGYLTLNNGSQAVGR	1	246.18	21.24	12.42	9.87	0.6565	7.9	0.7291	5.3	0.6537	0.154161
2022-10-28	1040281	HLA-DRB3*02:02	0	binary	KDDEERFFPSDGILIFGKQN	1	528.84	112.44	65.44	58.56	0.4046	72.15	0.4552	43.62	0.4377	0.578018
2022-10-28	1040281	HLA-DRB3*02:02	0	binary	KDDEERFFPSNGILIFGKQN	1	410.18	34.57	19.43	17.24	0.5389	20.36	0.6545	10.62	0.6544	0.727845
2022-10-28	1040281	HLA-DRB3*02:02	0	binary	PLIDQYLYYLSKTIDGSGQN	1	289.12	606.89	378.15	454.12	0.1875	302.29	0.3375	221.36	0.399	0.605601
2022-10-28	1040281	HLA-DRB3*02:02	0	binary	PLIDQYLYYLSKTINGSGQN	1	157.98	229.29	164.45	192.26	0.3072	126.97	0.4668	133.92	0.4738	0.55069
2022-10-28	1040281	HLA-DRB3*02:02	0	binary	RGLVLPGYKYLGPGDGLDKG	0	2614.58	9398	9624.7	10014.2	0.0501	10238.1	0.0466	11588.1	0.0181	0.0324886
2022-10-28	1040281	HLA-DRB3*02:02	0	binary	RGLVLPGYKYLGPGNGLDKG	0	2476.65	5961.49	5761.17	5753.13	0.0998	6817.74	0.0913	8967.38	0.0335	0.0398388
2022-10-28	1040281	HLA-DRB4*01:01	0	binary	EVTDNDGVKTIANNLTSTVQ	0	667.4	472.7	440.22	451.02	0.2005	471.27	0.1701	458.08	0.1056	0.424257
2022-10-28	1040281	HLA-DRB4*01:01	0	binary	EVTDNNGVKTIANNLTSTVQ	0	572.32	383.87	341.24	346.73	0.1953	334.84	0.1641	376.89	0.1012	0.4586
2022-10-28	1040281	HLA-DRB4*01:01	0	binary	FAWPGASSWALDGRNSLMNP	0	2810.85	1396.54	2069.82	2164.19	0.0186	2021.41	0.0056	1870.32	0.0031	0.192371
2022-10-28	1040281	HLA-DRB4*01:01	0	binary	FAWPGASSWALNGRNSLMNP	0	2113.65	1058.16	1747.44	1912	0.0063	1411.53	0.0042	1497.71	0.001	0.200176
2022-10-28	1040281	HLA-DRB4*01:01	0	binary	FMIPQYGYLTLNDGSQAVGR	0	666.78	859.86	678.26	557.38	0.0982	594.77	0.0514	395.62	0.0428	0.145234
2022-10-28	1040281	HLA-DRB4*01:01	0	binary	FMIPQYGYLTLNNGSQAVGR	0	526.15	673.51	540.35	496.78	0.0961	489.39	0.0432	234.69	0.0468	0.177293
2022-10-28	1040281	HLA-DRB4*01:01	0	binary	KDDEERFFPSDGILIFGKQN	1	1759.54	768.14	864.5	912.98	0.0057	1225.3	0.0031	1715.65	0.0017	0.586478
2022-10-28	1040281	HLA-DRB4*01:01	0	binary	KDDEERFFPSNGILIFGKQN	1	1592.73	651.58	506.76	638.08	0.004	948.01	0.0027	1186.3	0.0008	0.660282
2022-10-28	1040281	HLA-DRB4*01:01	0	binary	PLIDQYLYYLSKTIDGSGQN	1	495.25	506.79	372.87	413.98	0.0578	486.28	0.0458	423.41	0.0474	0.695642
2022-10-28	1040281	HLA-DRB4*01:01	0	binary	PLIDQYLYYLSKTINGSGQN	0	455.28	418.72	371.44	439.91	0.0306	448.2	0.0171	521.62	0.0133	0.646538
2022-10-28	1040281	HLA-DRB4*01:01	0	binary	RGLVLPGYKYLGPGDGLDKG	0	2161.99	1280.74	1895.71	1637.03	0.0263	1540.99	0.0134	2101.07	0.0058	0.365183
2022-10-28	1040281	HLA-DRB4*01:01	0	binary	RGLVLPGYKYLGPGNGLDKG	0	2124.04	1179.49	1750.71	1499.33	0.0286	1372.62	0.0113	1857.98	0.0069	0.348453
2022-10-28	1040281	HLA-DRB5*01:01	0	binary	EVTDNDGVKTIANNLTSTVQ	1	1190.9	1439.73	1166.63	1440.7	0.0625	1965.3	0.0495	1396.06	0.0218	0.575203
2022-10-28	1040281	HLA-DRB5*01:01	0	binary	EVTDNNGVKTIANNLTSTVQ	1	866.64	1042.44	851.25	1026.44	0.0683	1347.95	0.0513	1022.13	0.0222	0.740495
2022-10-28	1040281	HLA-DRB5*01:01	0	binary	FAWPGASSWALDGRNSLMNP	1	2379.22	1438.08	2083.36	2619.59	0.0186	2006.92	0.0074	2371.03	0.0039	0.439316
2022-10-28	1040281	HLA-DRB5*01:01	0	binary	FAWPGASSWALNGRNSLMNP	0	978.8	612.66	1163.4	1222.3	0.0172	1154.67	0.0036	1493.54	0.0016	0.592808
2022-10-28	1040281	HLA-DRB5*01:01	0	binary	FMIPQYGYLTLNDGSQAVGR	0	734.97	1371.87	1168.35	1245	0.0834	1316.88	0.0542	1158.97	0.0775	0.409767
2022-10-28	1040281	HLA-DRB5*01:01	0	binary	FMIPQYGYLTLNNGSQAVGR	0	175.51	420.95	293.07	342.17	0.1817	456.5	0.1408	227.53	0.1696	0.519002
2022-10-28	1040281	HLA-DRB5*01:01	0	binary	KDDEERFFPSDGILIFGKQN	1	694.58	204.17	133.01	136.48	0.1926	154.39	0.2256	159.63	0.1671	0.753498
2022-10-28	1040281	HLA-DRB5*01:01	0	binary	KDDEERFFPSNGILIFGKQN	0	353.41	114.28	62.69	67.72	0.2409	79.38	0.3	75.48	0.2612	0.870158
2022-10-28	1040281	HLA-DRB5*01:01	0	binary	PLIDQYLYYLSKTIDGSGQN	1	63.19	143.79	125.7	104.29	0.1797	169.85	0.1539	178.44	0.1947	0.925853
2022-10-28	1040281	HLA-DRB5*01:01	0	binary	PLIDQYLYYLSKTINGSGQN	1	45.18	94.42	75.38	74.79	0.2384	116.81	0.1911	122.22	0.2362	0.903362
2022-10-28	1040281	HLA-DRB5*01:01	0	binary	RGLVLPGYKYLGPGDGLDKG	1	229.34	516	990.9	898.75	0.2673	602.25	0.3246	622.58	0.2631	0.908738
2022-10-28	1040281	HLA-DRB5*01:01	0	binary	RGLVLPGYKYLGPGNGLDKG	1	224.86	463.66	466.28	419.3	0.3745	378.89	0.464	554.46	0.4151	0.889501
2022-10-28	1041296	HLA-DRB1*12:01	0	ic50	SASFSTFKCYGVSPT	11462	467.92	4328.34	3204.02	3772.22	0.0522	4611.71	0.0367	4001.27	0.048	0.770923
2023-07-28	1042693	HLA-DRB1*01:01	0	ic50	YRYNLPTMCDIRQLL	12010	75.86	192.11	153.14	131.53	0.001	145.78	0.0006	77.49	0.0001	0.775951
2023-07-28	1042693	HLA-DRB1*04:05	0	ic50	ALFAYTKRNVIPTIT	12985	397.12	541.98	634.04	672.06	0.0089	722.46	0.0069	747.09	0.0021	0.891243
2022-10-28	1041296	HLA-DRB1*11:01	0	ic50	SFIEDLLFNKVTLAD	13221	329.78	745.77	568.87	697.67	0.0176	634.73	0.0112	792.37	0.0077	0.962866
2022-10-28	1041296	HLA-DRB1*09:01	0	ic50	CEFQFCNDPFLGVYY	13478	532.86	589.27	828.18	803.42	0.0059	721.7	0.0043	706.91	0.0056	0.932921
2022-10-28	1041296	HLA-DRB1*08:02	0	ic50	SFIEDLLFNKVTLAD	15214	906.38	620.27	398.92	350.12	0.0621	346.86	0.0399	351.9	0.0312	0.965695
2023-07-28	1042693	HLA-DRB1*11:01	0	ic50	SSGDATTAYANSVFN	15925	7884.79	14517.2	12940.2	12949.2	0.0012	16259.2	0.0003	17486.2	0.0001	0.846808
2023-07-28	1042693	HLA-DRB1*01:01	0	ic50	YEDQDALFAYTKRNV	15983	306.14	471.12	572.51	491.93	0.0031	441.89	0.0035	400.07	0.0005	0.875796
2022-10-28	1041296	HLA-DRB1*04:05	0	ic50	FKIYSKHTPINLVRD	16281	369.8	377.17	313.88	356.4	0.0378	391.14	0.0338	498.28	0.0174	0.85841
2023-07-28	1042693	HLA-DRB1*04:01	0	ic50	DVDTDFVNEFYAYLR	16886	986.47	1082.39	1331.67	1370.33	0.0017	1121.16	0.0023	1069.44	0.0025	0.556178
2023-01-27	1041814	HLA-DRB1*04:01	0	ic50	QRLLHGVMEQLGIAR	16900	1110.38	1033.67	873.22	952.24	0.0186	1219.65	0.0146	1252.58	0.0047	0.974084
2022-10-28	1041296	HLA-DRB1*12:01	0	ic50	AGFIKQYGDCLGDIA	16980	256.91	3521.03	5039.84	3623.37	0.0177	3631.93	0.0096	4261.56	0.0051	0.938258
2023-07-28	1042693	HLA-DRB1*11:01	0	ic50	SDYDYYRYNLPTMCD	18219	180.96	1094.86	1200.07	1213.95	0.0071	1647.36	0.0032	1087.92	0.0066	0.742594
2023-01-27	1041814	HLA-DRB1*04:01	0	ic50	QVFLIVLSVALKLQVF	19900	570.77	760.51	1303.85	1647.5	0.0035	1496.22	0.0013	1696.05	0.0005	0.971518
2023-01-27	1041814	HLA-DRB1*04:01	0	ic50	RGDLNINMTSPMGTK	20100	152.52	211.45	186.39	212	0.2144	174.14	0.1996	119.47	0.1782	0.656543
2022-10-28	1041296	HLA-DRB1*01:01	0	ic50	YAWNRKRISNCVADY	22040	535.71	368.03	353.63	402.96	0.0024	400.39	0.0005	413.62	0.0001	0.700233
2022-10-28	1041296	HLA-DRB1*08:02	0	ic50	AGFIKQYGDCLGDIA	22262	4332.7	3810.74	2648.92	3039.33	0.0126	3433.93	0.0062	3842.71	0.005	0.684681
2023-07-28	1042693	HLA-DRB1*12:01	0	ic50	SSGDATTAYANSVFN	22725	4927.32	13575	11890	9973.38	0.0181	12938	0.0105	13584.8	0.0069	0.72489
2023-01-27	1041814	HLA-DRB1*04:01	0	ic50	SVALNHLKATPIERQ	25400	71.26	179.57	381.42	466.28	0.0572	609.64	0.0405	250.33	0.0189	0.912293
2023-07-28	1042693	HLA-DRB1*04:05	0	ic50	SSGDATTAYANSVFN	27195	4059.66	4602.69	4931.16	4389.13	0.0044	5268.96	0.003	4858.07	0.0006	0.77759
2022-10-28	1041296	HLA-DRB1*07:01	0	ic50	CEFQFCNDPFLGVYY	27456	358.52	561.6	779.67	777.49	0.0033	652.4	0.0027	696.92	0.0021	0.82103
2023-07-28	1042693	HLA-DRB1*12:01	0	ic50	SDYDYYRYNLPTMCD	29644	106.51	5415.77	5403.42	5512.02	0.0061	7305.47	0.0058	7985.58	0.0024	0.51654
2022-10-28	1041296	HLA-DRB1*12:01	0	ic50	RFASVYAWNRKRISN	31627	7.55	1035.67	973.65	877.08	0.1086	1265.12	0.0886	1931	0.059	0.604288
2023-01-27	1041814	HLA-DRB1*04:01	0	ic50	PHKFYKAKPIFSCLN	33400	47.17	96.21	38.52	48.51	0.2648	60.89	0.3371	44.74	0.2828	0.439412
2023-07-28	1042693	HLA-DRB1*01:01	0	ic50	FVNEFYAYLRKHFSM	36126	41.73	86.32	90.72	91.83	0.0097	108.25	0.0034	74.72	0.0012	0.766113
2023-01-27	1041814	HLA-DRB1*04:01	0	ic50	LKYAIKTGIVSSKII	37300	545.83	327.19	255.82	298.82	0.0205	416.25	0.0113	266.3	0.0098	0.692275
2023-01-27	1041814	HLA-DRB1*04:01	0	ic50	SNEYQLIDCAQYFLD	38600	713.92	585.36	903.12	858.92	0.0328	910.12	0.0098	1003.25	0.0193	0.505492
2022-10-28	1041296	HLA-DRB1*01:01	0	ic50	CEFQFCNDPFLGVYY	40000	197.31	286.61	335.1	308.15	0.0032	265.9	0.0019	195.64	0.002	0.751004
2022-10-28	1041296	HLA-DRB1*01:01	0	ic50	KPSKRSFIEDLLFNK	40000	1121.58	929.55	907.75	903.47	0.0023	968.28	0.0011	1101.93	0.0011	0.526214
2022-10-28	1041296	HLA-DRB1*07:01	0	ic50	YAWNRKRISNCVADY	40000	860.15	1044.51	1382.47	1183.64	0.0042	875.84	0.0014	946.02	0.0009	0.595921
2022-10-28	1041296	HLA-DRB1*08:02	0	ic50	CEFQFCNDPFLGVYY	40000	3911.72	3564.04	3930.85	3660.69	0.0011	3717.61	0.0004	5138.4	0.0005	0.637749
2022-10-28	1041296	HLA-DRB1*08:02	0	ic50	GIYQTSNFRVQPTES	40000	1061.15	930.94	1008.16	1173.77	0.0306	1307.37	0.0198	1112.64	0.0081	0.630576
2022-10-28	1041296	HLA-DRB1*09:01	0	ic50	YAWNRKRISNCVADY	40000	1588.8	1147.95	1445.4	1498.18	0.0041	1398.17	0.0021	1300.66	0.001	0.869036
2022-10-28	1041296	HLA-DRB1*11:01	0	ic50	CEFQFCNDPFLGVYY	40000	1462.95	2891.51	3004.15	3091.3	0.0006	2926.83	0.0004	4099.78	0.0002	0.67288
2022-10-28	1041296	HLA-DRB1*12:01	0	ic50	CEFQFCNDPFLGVYY	40000	320.36	2979.39	2538.64	2343.43	0.0024	2819.8	0.0015	3090.26	0.0008	0.813143
2023-01-27	1041814	HLA-DRB1*04:01	0	ic50	AAGFLFCVMVFASAE	50000	2453.65	1357.01	958.68	1378.35	0.0024	1685.55	0.0006	2582.44	0.0001	0.41627
2023-01-27	1041814	HLA-DRB1*04:01	0	ic50	AAGVKLLEILAEHVH	50000	418.07	760.57	626.74	537.86	0.0438	668.65	0.0183	763.01	0.0105	0.558562
2023-01-27	1041814	HLA-DRB1*04:01	0	ic50	AEAWELGYTGKGVTI	50000	3569.01	3341.42	2048.14	1613.52	0.1167	1123.14	0.1482	1658.8	0.138	0.261006
2023-01-27	1041814	HLA-DRB1*04:01	0	ic50	AGEVSAAANNNICGV	50000	1997.97	1236.89	1366.11	1527.81	0.1063	1964.43	0.0619	1754.22	0.038	0.760944
2023-01-27	1041814	HLA-DRB1*04:01	0	ic50	AKDWKTVPERFHCVG	50000	5064.06	4167.31	3369.09	3829.26	0.0117	3665.56	0.0086	2806.81	0.0047	0.561357
2023-01-27	1041814	HLA-DRB1*04:01	0	ic50	AKNLRAQAAANAHLM	50000	58.44	193.87	119.4	105.1	0.4378	130.29	0.41	207.15	0.3552	0.308919
2023-01-27	1041814	HLA-DRB1*04:01	0	ic50	ALWIVKYYSRNSVHE	50000	401.03	380.64	570.17	393.64	0.0519	686.11	0.0176	457.4	0.0131	0.756146
2023-01-27	1041814	HLA-DRB1*04:01	0	ic50	AQVFPESPESESDHE	50000	7786.02	8411.64	9013.78	7902.55	0.0287	9333.05	0.0191	8376.76	0.0106	0.710325
2023-01-27	1041814	HLA-DRB1*04:01	0	ic50	ASNYNAEASYDFSSN	50000	755.56	1046.8	1385.16	1002.34	0.2319	1062.65	0.1811	926.74	0.1904	0.745142
2023-01-27	1041814	HLA-DRB1*04:01	0	ic50	ASSMWTISINSAIND	50000	218.86	173.05	148.41	145.05	0.2163	134.19	0.2141	98.2	0.2267	0.873151
2023-01-27	1041814	HLA-DRB1*04:01	0	ic50	ATALLWLSCSIALLRAL	50000	504.12	472.85	515.96	558.66	0.0011	695.28	0.0005	482.72	0.0002	0.970422
2023-01-27	1041814	HLA-DRB1*04:01	0	ic50	AVNRLKPSLVGKSQN	50000	308.97	703.1	494.61	432.59	0.0989	410.63	0.1204	499.68	0.1203	0.9003
2023-01-27	1041814	HLA-DRB1*04:01	0	ic50	DDWFNSHGTRCAGEV	50000	1376.42	1769.68	1228.16	1190.32	0.0565	1023.48	0.0483	1128.14	0.0329	0.945036
2023-01-27	1041814	HLA-DRB1*04:01	0	ic50	DFDFPPEFYEHAKAL	50000	3688.92	5218.3	6018.19	5743.93	0.0009	6970.73	0.0003	7131.85	0.0003	0.834661
2023-01-27	1041814	HLA-DRB1*04:01	0	ic50	DKQLQDEKMGYMCTH	50000	5432.38	6960.48	7092.38	8535.31	0.0006	7365.07	0.0002	6708.93	0.0003	0.802393
2023-01-27	1041814	HLA-DRB1*04:01	0	ic50	DPLFTKQWYLINTGQ	50000	1025.8	1279.81	1880.35	1749.75	0.0024	1765.82	0.003	1543.64	0.0003	0.927246
2023-01-27	1041814	HLA-DRB1*04:01	0	ic50	EADIQRLLHGVMEQL	50000	1144.43	1437.74	1425.13	1368.88	0.0018	1771.66	0.0007	1339.52	0.0002	0.413674
2023-01-27	1041814	HLA-DRB1*04:01	0	ic50	EFDYETESETESEIE	50000	6469.62	8381.47	5187.68	4011.32	0.3521	3913.79	0.3967	3467.42	0.469	0.955962
2023-01-27	1041814	HLA-DRB1*04:01	0	ic50	EIDINMNDPLFTKQW	50000	359.12	504.53	386.46	452.67	0.0598	449.07	0.0491	575.62	0.0414	0.8967
2023-01-27	1041814	HLA-DRB1*04:01	0	ic50	ELGFVGSAPQKGVLK	50000	188.3	166.72	96.79	93.95	0.6397	85.64	0.6443	97.02	0.5056	0.570375
2023-01-27	1041814	HLA-DRB1*04:01	0	ic50	ELSLPECLEYEEEFD	50000	10973.6	11935.1	11204.9	11426.4	0.0002	14572.7	0	14382.6	0	0.957936
2023-01-27	1041814	HLA-DRB1*04:01	0	ic50	ELTLQAMADGVNKGR	50000	1446.76	1343.77	897.49	973.28	0.2134	1141.75	0.1625	1115.21	0.1976	0.297774
2023-01-27	1041814	HLA-DRB1*04:01	0	ic50	ESEIESETDFETEPE	50000	8245.03	7981.7	3461.72	2583.7	0.5058	3064.06	0.4529	3033.22	0.5292	0.332838
2023-01-27	1041814	HLA-DRB1*04:01	0	ic50	ETDFETEPETAPTTP	50000	6458.5	8056.14	6863.04	6209.48	0.1021	6826.9	0.1076	3161.56	0.1672	0.31926
2023-01-27	1041814	HLA-DRB1*04:01	0	ic50	GDAWSFLSGAVNRLK	50000	74.49	102.84	93.21	97.06	0.1416	88.92	0.1051	87.48	0.1173	0.686385
2023-01-27	1041814	HLA-DRB1*04:01	0	ic50	GFGVRKLPFAEGLYH	50000	1656.8	1736.86	1546.62	1890.97	0.0029	1597.71	0.0015	1673.84	0.0014	0.735847
2023-01-27	1041814	HLA-DRB1*04:01	0	ic50	GFLFCVMVFASAERP	50000	710.07	472.34	362.25	476.05	0.0022	567.58	0.001	989.26	0.0001	0.794231
2023-01-27	1041814	HLA-DRB1*04:01	0	ic50	GGCVSQWKAAAGFLF	50000	579.33	348.09	768.89	576.34	0.0086	688.91	0.0053	549.53	0.0036	0.435421
2023-01-27	1041814	HLA-DRB1*04:01	0	ic50	GLEFNHLFGYGVLDA	50000	548.37	512.94	493.75	465.55	0.0199	710.17	0.0057	701.24	0.0022	0.711139
2023-01-27	1041814	HLA-DRB1*04:01	0	ic50	GLTWRDMQHLTVLTS	50000	425.21	526.65	454.95	498.36	0.013	575.8	0.009	645.47	0.0012	0.582409
2023-01-27	1041814	HLA-DRB1*04:01	0	ic50	GPVVPKHSTFGQSLT	50000	3635.74	4423.74	3950.21	4414.28	0.0128	5097.54	0.0079	4143.62	0.0033	0.268317
2023-01-27	1041814	HLA-DRB1*04:01	0	ic50	GRRAATALLWLSCSI	50000	1865.05	924.44	1094.13	1394.02	0.0002	1578.54	0	1079.02	0	0.859295
2023-01-27	1041814	HLA-DRB1*04:01	0	ic50	GVTIGIMDDGIDYLH	50000	2644.33	1552.44	1809.27	1900.8	0.087	2104.91	0.0913	2305.03	0.0361	0.641942
2023-01-27	1041814	HLA-DRB1*04:01	0	ic50	HEGLQHLGPFGNIPN	50000	1287.86	2037.95	2446.36	2038.81	0.0389	3358.86	0.0078	3407.91	0.0032	0.329613
2023-01-27	1041814	HLA-DRB1*04:01	0	ic50	HPDLASNYNAEASYD	50000	988.57	559.17	422.48	358.03	0.735	383.35	0.7235	169.86	0.6955	0.94535
2023-01-27	1041814	HLA-DRB1*04:01	0	ic50	HSTFGQSLTQRLHAL	50000	81.76	221.67	182.29	142.92	0.0978	164.74	0.096	142.24	0.0672	0.482918
2023-01-27	1041814	HLA-DRB1*04:01	0	ic50	IPNIVAELTGDNIPK	50000	1122.85	1004.37	433.58	510.72	0.4145	662.43	0.3564	305.75	0.5181	0.655626
2023-01-27	1041814	HLA-DRB1*04:01	0	ic50	IPVLSRNILLELRGA	50000	1141.47	944.57	884.52	904.74	0.0018	1218.41	0.0008	1884.93	0.0002	0.797273
2023-01-27	1041814	HLA-DRB1*04:01	0	ic50	ISHMPQLIDIYSASW	50000	944.56	1117.42	1416.61	1745.04	0.0012	1723.74	0.0012	1270.72	0.0004	0.807809
2023-01-27	1041814	HLA-DRB1*04:01	0	ic50	KALWEDEGVRACYER	50000	2041.81	1505.74	1069.05	1308.38	0.0535	1449.58	0.0427	953.05	0.0298	0.816917
2023-01-27	1041814	HLA-DRB1*04:01	0	ic50	KENFVRYLEHVQAVI	50000	331.8	201.74	382.17	370.07	0.0418	364.63	0.0246	364.45	0.0124	0.775574
2023-01-27	1041814	HLA-DRB1*04:01	0	ic50	KEWTLMLHGTQSAPY	50000	228.39	219.59	183.27	178.19	0.0733	252.63	0.0581	193.1	0.0272	0.280534
2023-01-27	1041814	HLA-DRB1*04:01	0	ic50	KGVLKEWTLMLHGTQ	50000	583.59	526.05	379.07	361.78	0.0085	280.59	0.0069	293.01	0.0038	0.46139
2023-01-27	1041814	HLA-DRB1*04:01	0	ic50	KKTFPISGARGGARG	50000	2847.33	2486.98	2371.41	1950.78	0.0356	2507.55	0.0231	3300.35	0.0154	0.838994
2023-01-27	1041814	HLA-DRB1*04:01	0	ic50	KLLYEKMKGGERRKR	50000	2391.23	1927.14	2308.25	2242.38	0.0689	1518.86	0.0675	2007.48	0.0565	0.157298
2023-01-27	1041814	HLA-DRB1*04:01	0	ic50	KLNWDLHTATPLDFL	50000	343.26	333.47	396.04	524.79	0.0153	523.6	0.0162	352.99	0.006	0.830993
2023-01-27	1041814	HLA-DRB1*04:01	0	ic50	KRGYRDINEIDINMN	50000	2531.95	1517.89	1472.79	1427.86	0.0681	1741.74	0.0616	2314.83	0.0429	0.85934
2023-01-27	1041814	HLA-DRB1*04:01	0	ic50	KSKVIRWKSGNATLP	50000	434.37	441.44	654.64	483.82	0.1743	511.97	0.1321	352.64	0.162	0.312162
2023-01-27	1041814	HLA-DRB1*04:01	0	ic50	KTGIVSSKIIKLFFR	50000	458.92	286.66	173.77	148.69	0.1064	185.28	0.0919	359.32	0.0551	0.757657
2023-01-27	1041814	HLA-DRB1*04:01	0	ic50	KVGFDKWPFMTTHTW	50000	2296.05	1816.98	2846.72	2403.65	0.0009	2337.18	0.0008	2620.64	0.0002	0.45785
2023-01-27	1041814	HLA-DRB1*04:01	0	ic50	LGPFGNIPNIVAELT	50000	88.39	125.05	26.32	21.69	0.8518	33.93	0.8507	32.89	0.8559	0.368755
2023-01-27	1041814	HLA-DRB1*04:01	0	ic50	LIDIYSASWGPTDNG	50000	1542.73	970.3	1747.76	1231.85	0.1184	1126.6	0.1231	755.1	0.0758	0.325667
2023-01-27	1041814	HLA-DRB1*04:01	0	ic50	LKEAIETIVAAMSNL	50000	280.79	230.91	233.42	195	0.1954	141.61	0.1902	169.8	0.15	0.919975
2023-01-27	1041814	HLA-DRB1*04:01	0	ic50	LLFWLASGWTPAFAY	50000	272.99	195.71	406.24	333.94	0.0016	516.2	0.0005	478.21	0.0002	0.87268
2023-01-27	1041814	HLA-DRB1*04:01	0	ic50	LPPRVLPAAPSSVPR	50000	1259.84	1221.19	1533.69	1431.98	0.0794	1996.59	0.0535	1667.59	0.0454	0.967903
2023-01-27	1041814	HLA-DRB1*04:01	0	ic50	LQHLGPFGNIPNIVA	50000	241.56	294.84	88.43	72.5	0.2018	117.97	0.2107	115.35	0.2036	0.792779
2023-01-27	1041814	HLA-DRB1*04:01	0	ic50	LSTLQSSLPLNSVYV	50000	97.22	197.44	171.97	150.35	0.0151	249.27	0.0133	269.13	0.0119	0.969981
2023-01-27	1041814	HLA-DRB1*04:01	0	ic50	LYHFYHNGLAKAKRR	50000	119.48	188.68	96.02	82.65	0.1247	132.22	0.1067	117.6	0.1537	0.76147
2023-01-27	1041814	HLA-DRB1*04:01	0	ic50	MEFLERTYLVNDKAA	50000	733.57	758.04	1191.65	1050.84	0.0065	1267.25	0.0027	1325.91	0.0007	0.629903
2023-01-27	1041814	HLA-DRB1*04:01	0	ic50	MERIILDKLNWDLHT	50000	1609.43	541.87	304.96	243.71	0.0977	301.12	0.053	326.27	0.1153	0.973976
2023-01-27	1041814	HLA-DRB1*04:01	0	ic50	MRILHVNGFNGDEKA	50000	1101.97	496.83	736.58	758.98	0.0632	1051.41	0.0306	1198.2	0.0158	0.806989
2023-01-27	1041814	HLA-DRB1*04:01	0	ic50	MTDIIEASSISHMPQ	50000	345.86	364.96	214.14	208.68	0.3284	304.39	0.2176	157.17	0.2757	0.506238
2023-01-27	1041814	HLA-DRB1*04:01	0	ic50	MWTISINSAINDGRT	50000	333.72	279.29	276.12	324.43	0.1253	412.56	0.1148	382.73	0.0876	0.992023
2023-01-27	1041814	HLA-DRB1*04:01	0	ic50	NNNICGVGVAYNSKV	50000	1206.84	1218.4	975.9	776.59	0.0346	783.14	0.0509	568.37	0.0221	0.281654
2023-01-27	1041814	HLA-DRB1*04:01	0	ic50	NVVAKKSVPHFSDED	50000	1853.58	2387.27	3233.69	3087.96	0.0089	2743.13	0.0056	1951.76	0.0011	0.471969
2023-01-27	1041814	HLA-DRB1*04:01	0	ic50	PEFYEHAKALWEDEG	50000	882.59	744.79	512.22	810.56	0.4081	1397.48	0.2841	584.33	0.2426	0.428585
2023-01-27	1041814	HLA-DRB1*04:01	0	ic50	PERFHCVGGSVQDPE	50000	1175.17	3264.34	1302.88	1165.22	0.5264	1909.13	0.4333	2347.97	0.3455	0.617104
2023-01-27	1041814	HLA-DRB1*04:01	0	ic50	PKDFSEDQGYPDPPN	50000	7739.91	7378.39	3597.24	3103.43	0.4335	3599.65	0.4061	4486.11	0.2365	0.544651
2023-01-27	1041814	HLA-DRB1*04:01	0	ic50	PTNIMNLLFNIAKAK	50000	457.45	513.62	439.22	345.2	0.0063	458.39	0.0064	352.03	0.004	0.707326
2023-01-27	1041814	HLA-DRB1*04:01	0	ic50	QHLFDPEHDYPGLGK	50000	4826.27	5300.87	1161.29	621.68	0.7561	834.67	0.7474	1189.91	0.7782	0.632992
2023-01-27	1041814	HLA-DRB1*04:01	0	ic50	RPVFTNHFLVELHKG	50000	1120.69	1111.43	843.45	901.17	0.011	1121.89	0.0031	1442.77	0.0026	0.590977
2023-01-27	1041814	HLA-DRB1*04:01	0	ic50	RVEYPAHQAMNLVGP	50000	1704.18	1424.81	1858.6	2437.28	0.0086	2829.55	0.0067	3011.47	0.002	0.504518
2023-01-27	1041814	HLA-DRB1*04:01	0	ic50	RVKMALQQEGFDRKK	50000	3218.78	2319.37	2191.01	2668.71	0.0172	2781.02	0.0078	3335.72	0.0026	0.262462
2023-01-27	1041814	HLA-DRB1*04:01	0	ic50	SASWGPTDNGKTVDG	50000	15258.2	10787.9	8558.89	5396.41	0.1543	4416.23	0.2086	6845.09	0.1299	0.867173
2023-01-27	1041814	HLA-DRB1*04:01	0	ic50	SCSIALLRALATSNA	50000	28.9	58.35	96.69	90.06	0.0423	88.34	0.0292	70.3	0.0122	0.384702
2023-01-27	1041814	HLA-DRB1*04:01	0	ic50	SEILRMERIILDKLN	50000	382.21	326.83	227.31	159.34	0.1435	276.39	0.0934	306.93	0.1197	0.148848
2023-01-27	1041814	HLA-DRB1*04:01	0	ic50	SGLLFWLASGWTPAF	50000	404.19	321.16	481.35	525.12	0.0022	688.95	0.0011	753.51	0.0007	0.832138
2023-01-27	1041814	HLA-DRB1*04:01	0	ic50	SIYVWASGDGGSYDD	50000	897	1213.41	1076.86	1376.23	0.1498	1233.28	0.1252	1410.63	0.1152	0.410994
2023-01-27	1041814	HLA-DRB1*04:01	0	ic50	SLDVPTNIMNLLFNI	50000	1912.29	1530.92	1517.27	1613.47	0.0005	2086.48	0.0001	2569.87	0	0.491932
2023-01-27	1041814	HLA-DRB1*04:01	0	ic50	SREFQLHQHLFDPEH	50000	2911.7	1472.79	1273.13	1549	0.0483	2454.4	0.0165	3755.89	0.016	0.392234
2023-01-27	1041814	HLA-DRB1*04:01	0	ic50	SRMVSTMLSGLLFWL	50000	523.26	442.65	638.03	828.14	0.0004	817.31	0.0001	866	0	0.710944
2023-01-27	1041814	HLA-DRB1*04:01	0	ic50	SSQLIHCRELVAHHL	50000	600.28	1140.46	651.59	759.16	0.0058	841.21	0.0033	659.08	0.0014	0.529901
2023-01-27	1041814	HLA-DRB1*04:01	0	ic50	STIVKQMRILHVNGF	50000	272.63	291.87	280.34	219.19	0.0392	318.6	0.0332	281.69	0.0201	0.864918
2023-01-27	1041814	HLA-DRB1*04:01	0	ic50	SYDFSSNDPYPYPRY	50000	908.75	881.5	972.4	830.53	0.1153	707.79	0.0902	655.69	0.0574	0.755949
2023-01-27	1041814	HLA-DRB1*04:01	0	ic50	THRLLLLGAGESGKS	50000	705.41	675.5	380.07	443.7	0.146	548.46	0.0532	722.44	0.0246	0.840334
2023-01-27	1041814	HLA-DRB1*04:01	0	ic50	TRAWLDCCGDAWSFLS	50000	3969.06	3178.98	2780.81	2306.73	0.0012	2317.86	0.0018	2224.37	0.0006	0.649241
2023-01-27	1041814	HLA-DRB1*04:01	0	ic50	TTDLYGNCTLRHSGT	50000	490.41	734.65	610.47	678.25	0.0302	704.56	0.0204	591.9	0.047	0.32525
2023-01-27	1041814	HLA-DRB1*04:01	0	ic50	VHQWRRNGVGLEFNH	50000	1738.78	751.07	634.94	668.53	0.1119	732.42	0.0815	530.85	0.0644	0.889958
2023-01-27	1041814	HLA-DRB1*04:01	0	ic50	VKYYSRNSVHEDKKF	50000	512.16	456.57	378.05	417.54	0.3885	396.62	0.2976	389.76	0.2247	0.707617
2023-01-27	1041814	HLA-DRB1*04:01	0	ic50	WSFLSGAVNRLKPSL	50000	81.16	127.9	117.46	120.67	0.0473	106.47	0.0507	126.12	0.0435	0.222936
2023-01-27	1041814	HLA-DRB1*04:01	0	ic50	YPRYTDDWFNSHGTR	50000	5212.32	4239.67	5296.97	4153.99	0.0085	4458.05	0.0063	4091.32	0.0108	0.91908
