# Supplementary material for: OnmiMHC: a machine learning solution for UCEC tumor vaccine development through enhanced peptide-MHC binding prediction
Source: Front Immunol. 2025 Feb 28;16:1550252. doi: 10.3389/fimmu.2025.1550252 (PMC11906482; doi:10.3389/fimmu.2025.1550252)
Supplement: Supplementary file 2 [file Supplementaryfile2.xlsx]

## Sheet: DRB1_0301
Peptide	Label	HLA	Context	OmniMHC
NEYYIADASEDQVF	1	DRB1_0301	HPINEYQVFVCV	0.883776
INIYNCEPANPSEK	1	DRB1_0301	TPYINISEKNSP	0.989466
YGAIKNLGTNQCLDVG	1	DRB1_0301	PTFYGADVGENN	0.698885
LPMIWAQKTNTPAD	1	DRB1_0301	DCSLPMPADVFI	0.853931
KDYIALNEDLSSWTA	1	DRB1_0301	YDGKDYWTAADT	0.907911
LVHAAIVAESAAIGN	1	DRB1_0301	GDNLVHIGNAEA	0.277919
IQRTPKIQVYSRHPAE	1	DRB1_0301	LEAIQRPAENGK	0.834986
DPNIRFLDKLPQQ	1	DRB1_0301	SMADPNPQQTGD	0.959243
FIPSQEFLEAERMHS	1	DRB1_0301	DDYFIPMHSLSY	0.43559
VPSDQGDMALKMMRLVTQQE	1	DRB1_0301	GHMVPSQQEXXX	0.605345
NGNLIPTHTQPSYRF	1	DRB1_0301	WFHNGNYRFKAN	0.859259
DKQMVQYIYKYTSYPDPI	1	DRB1_0301	TKNDKQDPILLM	0.913197
DKKFVIKPIDKKAP	1	DRB1_0301	SFNDKKKAPDFV	0.986671
AQTAFSANPANPA	1	DRB1_0301	VIQAQTNPAILS	0.385421
EDHVMHLLQNADPLKVYPP	1	DRB1_0301	NMTEDHYPPLKG	0.647731
KSQIFSTASDNQPTV	1	DRB1_0301	PTKKSQPTVTIK	0.359587
QDAYDGKDYIALNED	1	DRB1_0301	GYQQDANEDLRS	0.265478
TNKEIRDINRVYREELKR	1	DRB1_0301	ASRTNKLKRDLA	0.970739
IVPGDIVSIGRSPQENL	1	DRB1_0301	SDEIVPENLVPC	0.700497
KIIIIKKGHAKDSQR	1	DRB1_0301	LHSKIISQRYKV	0.884114
EKAKAAALAAAAADAPQ	1	DRB1_0301	DEAEKAAPQRNQ	0.578193
GNPAEFVVNTSNAGAG	1	DRB1_0301	GVTGNPGAGALS	0.891286
SSFQYGYNVAAVNSPA	1	DRB1_0301	AFGSSFSPALLM	0.577421
LEEQLGPVAEETRA	1	DRB1_0301	KKELEETRARLG	0.0723859
EDHVMHLLQNADPLKVYPP	1	DRB1_0301	NMTEDHYPPLKG	0.647731
YPRQTQVSVLPEGGET	1	DRB1_0301	KMQYPRGETPLF	0.0131318
LVPGTYKITASARGYNPV	1	DRB1_0301	WRLLVPNPVTKN	0.717914
SPILSFQTPPSAPK	1	DRB1_0301	GEWSPIAPKDVW	0.91109
HSRAIQVVRARKQLVA	1	DRB1_0301	DAYHSRLVAGVN	0.998499
MFGGPGTASRPSSSRS	1	DRB1_0301	YRRMFGSRSYVT	0.12726
LPALLENLKLRKQ	1	DRB1_0301	SHTLPARKQNNG	0.938349
YSGKEGDKFKLNKSELKE	1	DRB1_0301	FHKYSGLKELLT	0.472848
QQQIAARAAPSVARL	1	DRB1_0301	PRGQQQARLETP	0.669344
KLAKNKQKPITPETAEK	1	DRB1_0301	TIEKLAAEKLAR	0.114884
VDDTQFVRFDSDAASPRTEP	1	DRB1_0301	VGYVDDTEPRAP	0.961884
AEKAKAAALAAAAADAPQ	1	DRB1_0301	YDEAEKAPQRNQ	0.291817
LKERLRIAEHRISQR	1	DRB1_0301	FLALKESQRSSE	0.616211
VPSAYQKTVPIEAVTSKT	1	DRB1_0301	VVQVPSSKTSNI	0.840121
KNDHQEDFWKVKEFLHNQGKQ	1	DRB1_0301	IVLKNDGKQKYT	0.631515
EQQCVIMAENSKT	1	DRB1_0301	HSKEQQSKTSSI	0.502058
NSRVFIGNLNTLVVK	1	DRB1_0301	RSMNSRVVKKSD	0.873538
VVLPSYEEALSLPSKTPE	1	DRB1_0301	LQKVVLTPEGGP	0.793984
EKKYFAATQFEPL	1	DRB1_0301	ESNEKKEPLAAR	0.201083
EKKSRLSNLIKLAQK	1	DRB1_0301	AYGEKKAQKVPT	0.809378
LQIDNARLAADDF	1	DRB1_0301	RIVLQIDDFRVK	0.577382
TGSWIGLRNLDLK	1	DRB1_0301	ASHTGSDLKGEF	0.853746
SNIQKITQCSVEIQRTLN	1	DRB1_0301	RISSNITLNQLG	0.0537373
KPAKYDDIKKVVKQASEGPLK	1	DRB1_0301	RLEKPAPLKGIL	0.999134
LPSVDGQKRYTFR	1	DRB1_0301	KFSLPSTFRVRS	0.127912
ITTIAGVMTLSQVKG	1	DRB1_0301	SKYITTVKGFVR	0.782544
TDGKIEFISTMEGYKYP	1	DRB1_0301	TTNTDGKYPVYG	0.990303
EGAVVIIFKKEMDPV	1	DRB1_0301	HPLEGADPVTQL	0.843665
SPILSFQTPPSAP	1	DRB1_0301	GEWSPISAPKDV	0.512145
VRDIENLKDASSFL	1	DRB1_0301	GFQVRDSFLAEW	0.989969
NWKIIRSENFEELLK	1	DRB1_0301	FSGNWKLLKVLG	0.7993
AINNEHNIEASIGMN	1	DRB1_0301	NFSAINGMNGDA	0.691888
VRRAVQRANKHVGSNMK	1	DRB1_0301	TDWVRRNMKLLR	0.920636
GADAAVIQAARST	1	DRB1_0301	LSSGADRSTDVA	0.120048
VPAFEGRSFLAFPTLRAYHTL	1	DRB1_0301	GAPVPAHTLRLA	0.663246
NGPQIAYVRDFKAKVQYF	1	DRB1_0301	ALDNGPQYFRFW	0.997106
FGQDSILSLPGNVGHQDVK	1	DRB1_0301	STGFGQDVKDVQ	0.142993
RTTIVVAHRLSTVVN	1	DRB1_0301	CANRTTVVNADQ	0.813217
NRKTILEDEKRLAHP	1	DRB1_0301	NGGNRKAHPFSL	0.945578
KLHRKIHLWNSIHGL	1	DRB1_0301	KQLKLHHGLQSP	0.553275
DNNDTQLQIISTLESTDVG	1	DRB1_0301	NIIDNNDVGKRM	0.111077
RIPRIRIETRQASTL	1	DRB1_0301	ADKRIPSTLEGR	0.841803
VGTVEAGLASESSRDQA	1	DRB1_0301	QLAVGTDQAFTL	0.22005
YDGKDYIALKEDLRSWTA	1	DRB1_0301	QYAYDGWTAADM	0.986635
VPVIVEKAPKARIGDLD	1	DRB1_0301	PDRVPVDLDKKK	0.979354
DETRTIISLDTSQMNR	1	DRB1_0301	CPADETMNRILW	0.976039
DTQFVRFDSDAASQRMEPR	1	DRB1_0301	YVDDTQEPRAPW	0.917703
FQPAVAGIKADKAD	1	DRB1_0301	KISFQPKADKAA	0.707556
RTDAPKTHMTHHAVSDHEATL	1	DRB1_0301	TLQRTDATLRCW	0.978621
DLRSWTAADTAAQIT	1	DRB1_0301	LNEDLRQITQRK	0.857864
ELEEQLGPVAEETRAR	1	DRB1_0301	YKKELERARLGK	0.031691
LEKAIQIMYQNLQQDG	1	DRB1_0301	SKNLEKQDGLEK	0.996564
DLLGHLKIMHDAIGFR	1	DRB1_0301	KYGDLLGFRSTL	0.869758
HPNIVINNAAGNFI	1	DRB1_0301	VAGHPNNFISPT	0.978678
RSPSTDITAEGSPTKV	1	DRB1_0301	GDRRSPTKVQKS	0.00635726
SDRTIAYENKALML	1	DRB1_0301	SGGSDRLMLCEG	0.995907
GTQGKIVDLVKELDRD	1	DRB1_0301	VEKGTQDRDTVF	0.87394
NPSTGHLFDLSSLSGRAG	1	DRB1_0301	QVTNPSRAGFTA	0.944824
AGPYFVSEDNMAFGKPA	1	DRB1_0301	RDFAGPKPAKYW	0.970484
TPVLDPARRQGYGP	1	DRB1_0301	ETVTPVYGPLWY	0.783977
LNQELRADGTVNQIE	1	DRB1_0301	IKVLNQQIEGEA	0.92143
LDLEEKQINCEVT	1	DRB1_0301	IKILDLEVTESS	0.0121266
IPHMDIEALKKLNKNKK	1	DRB1_0301	AVDIPHNKKLVK	0.998277
VDRQIRDIQREEEKVK	1	DRB1_0301	MRVVDRKVKRSV	0.865422
VGTVEAGLASESSRD	1	DRB1_0301	QLAVGTSRDQAF	0.351689
DDTQFVRFDSDAASQRM	1	DRB1_0301	GYVDDTQRMEPR	0.974732
NPKPEIIWLRNNNELSMKT	1	DRB1_0301	AEGNPKMKTDSR	0.996701
TDGKIEFISTMEGYKYP	1	DRB1_0301	TTNTDGKYPVYG	0.990303
YVDDTQFVRFDSDAASQ	1	DRB1_0301	AVGYVDASQRME	0.861307
DTQFVRFDSDAASPRT	1	DRB1_0301	YVDDTQPRTEPR	0.908928
IEEAIEKLSKRHQYHIR	1	DRB1_0301	LKYIEEHIRAYD	0.993586
SGESIDIITRAHGNVQ	1	DRB1_0301	YKQSGENVQDRI	0.993093
TQFVRFDSDAASQRMEPRAP	1	DRB1_0301	VDDTQFRAPWIE	0.974555
DLRSWTAADTAAQIT	1	DRB1_0301	LNEDLRQITQRK	0.857864
KKEVFNILQAAYVSKPG	1	DRB1_0301	RSTKKEKPGAQL	0.992816
QPEEIQLLRKEATPR	1	DRB1_0301	IPGQPETPRSRD	0.934934
KDYIALNEDLRSW	1	DRB1_0301	YDGKDYRSWTAA	0.970168
KHLHYWFVESQKDP	1	DRB1_0301	SGSKHLKDPENS	0.708834
ISGKEAISALSRAKSKH	1	DRB1_0301	KCDISGSKHCRQ	0.998982
KEHVIEALRRAKFK	1	DRB1_0301	LQNKEHKFKFPG	0.997514
NPTNTVFDAKRLIGRR	1	DRB1_0301	VAMNPTGRRFDD	0.9769
AQSELAAHQKKILHVDN	1	DRB1_0301	LKRAQSVDNHIG	0.985697
EEVKLIKKMGDHLTNLHR	1	DRB1_0301	FLDEEVLHRLGG	0.890931
TEDHVMHLLQNADPLK	1	DRB1_0301	GNMTEDPLKVYP	0.861547
FVRFDSDAASPRTEPRAP	1	DRB1_0301	DTQFVRRAPWIE	0.286207
SRSYTSGPGSRISSSSF	1	DRB1_0301	AFSSRSSSFSRV	0.030558
SGGGGGGGGSWGGRSNSGP	1	DRB1_0301	PMKSGGSGPYRG	0.0103268
LVHNIIPEINAQAL	1	DRB1_0301	LLSLVHQALQFY	0.997321
HRPKIKSEHPGLSIG	1	DRB1_0301	CSEHRPSIGDTA	0.76729
EKKYFAATQFEPLAA	1	DRB1_0301	ESNEKKLAARSA	0.475693
FQPAVAGIKADKADK	1	DRB1_0301	KISFQPADKAAA	0.636002
KDVVNTKMFEELK	1	DRB1_0301	NAKKDVELKSRL	0.570249
PESKAIKNLLKAVSK	1	DRB1_0301	CLNPESVSKERS	0.933007
TPKIQVYSRHPAENGKSN	1	DRB1_0301	IQRTPKKSNFLN	0.909153
EVKLIKKMGDHLTN	1	DRB1_0301	LDEEVKLTNLHR	0.929614
GQSRAATLSTLAGQP	1	DRB1_0301	VEQGQSGQPLLE	0.108226
VNVVPTFGKKKGPNANS	1	DRB1_0301	RRFVNVANSXXX	0.953244
KDAGVQEPIYATIGAG	1	DRB1_0301	GIFKDAGAGVVN	0.296081
TGASGSFKLNKKAASGEAKPK	1	DRB1_0301	TKGTGAKPKAKK	0.937983
ELEGEITTLNHKLQD	1	DRB1_0301	KVEELELQDASA	0.452429
KPSPIQEESIPIALSGR	1	DRB1_0301	GWEKPSSGRDIL	0.999047
KLIKKMGDHLTNLH	1	DRB1_0301	EEVKLINLHRLG	0.988524
SEETVVLEAHGGQG	1	DRB1_0301	RLESEEGQGTIQ	0.257577
GHPDLSVMYRGRCR	1	DRB1_0301	RCRGHPRCRKSC	0.9161
SISENPVDVRVSSE	1	DRB1_0301	FTSSISSSEESE	0.0128665
DDPSTIEKLAKNKQKPIT	1	DRB1_0301	DLRDDPPITPET	0.99003
ERQMREMEENFAVEAANYQ	1	DRB1_0301	ESLERQNYQDTI	0.016853
EIRDINRVYREELKR	1	DRB1_0301	TNKEIRLKRDLA	0.946316
DTQFVRFDSDAASQR	1	DRB1_0301	YVDDTQSQRMEP	0.881472
ESIDIITRAHGNVQ	1	DRB1_0301	QSGESINVQDRI	0.982
EERMITHFERSKME	1	DRB1_0301	DSDEERKMEXXX	0.981776
VPRKTWWASKSPDNKPV	1	DRB1_0301	PSSVPRKPVWYG	0.750098
AKNWVKELQRQASPNIV	1	DRB1_0301	FARAKNNIVIAL	0.953482
GEVVRKLKAEKASKD	1	DRB1_0301	ACQGEVSKDQVD	0.849274
VLNQELRADGTVNQIEG	1	DRB1_0301	KIKVLNIEGEAT	0.0789909
KLIKKMGDHLTNLHRL	1	DRB1_0301	EEVKLIHRLGGP	0.944806
AANAAQHDEAQQNAF	1	DRB1_0301	VTPAANNAFYQV	0.266567
PERNEWRMITAMNTIRSGAG	1	DRB1_0301	CYYPERGAGVCV	0.968643
QFVRFDSDAASQRMEPRAPW	1	DRB1_0301	DDTQFVAPWIEQ	0.527544
YGEKKSRLSNLIKLAQK	1	DRB1_0301	YAAYGEAQKVPT	0.892562
LSRELDFVSHHVRTKL	1	DRB1_0301	SGKLSRTKLDEL	0.882992
GRSFLAFPTLRAYHTL	1	DRB1_0301	AFEGRSHTLRLA	0.988958
RSFTIWLSDKRKQTQ	1	DRB1_0301	DKKRSFQTQKEV	0.949299
KDDPSQSANVLGEAQKLND	1	DRB1_0301	QSLKDDLNDSQA	0.464805
DRERIQEVADELQK	1	DRB1_0301	DSNDRELQKMLL	0.960828
GAVVIIFKKEMDPV	1	DRB1_0301	PLEGAVDPVTQL	0.984484
NTTSAVTVKSAIRRLKELKDQ	1	DRB1_0301	WTYNTTKDQXXX	0.636469
APSDPATTTAKADAASSL	1	DRB1_0301	TSNAPSSSLTVD	0.0243545
TPHQGEVYTCHVEHPSLK	1	DRB1_0301	LEMTPHSLKSPI	0.617473
LNQELRADGTVNQIEGE	1	DRB1_0301	IKVLNQEGEATP	0.991301
DGKGVVVVIKRRSG	1	DRB1_0301	PAADGKRSGQRK	0.995687
WVRRAVQRANKHVGSNMK	1	DRB1_0301	WTDWVRNMKLLR	0.851922
QGKIVDLVKELDRD	1	DRB1_0301	KGTQGKDRDTVF	0.9692
GRVIRGQRKGAGSVFR	1	DRB1_0301	XXMGRVVFRAHV	0.917513
ALPEVVKSQRPLQRQV	1	DRB1_0301	RPLALPRQVHLR	0.900617
HSKIIIIKKGHAKDSQ	1	DRB1_0301	HPLHSKDSQRYK	0.993558
ESRAQLGGPEAAKSDETAAK	1	DRB1_0301	VTFESRAAKXXX	0.056136
TLPALLENLKLRKQN	1	DRB1_0301	GSHTLPKQNNGA	0.923853
VPLYRHIADLAGNSEV	1	DRB1_0301	EKGVPLSEVILP	0.867679
RTPKIQVYSRHPAENGKSNF	1	DRB1_0301	AIQRTPSNFLNC	0.962047
IPSQEFLEAERMH	1	DRB1_0301	DYFIPSRMHSLS	0.814906
GEGGPQGPRGSEGPQG	1	DRB1_0301	GAKGEGPQGVRG	0.000310082
KTSEVKQLIKAIQLT	1	DRB1_0301	VENKTSQLTYNP	0.725211
DFIVPLTDLRIPS	1	DRB1_0301	QTPDFIIPSVQI	0.887566
SGSFKLNKKAASGEG	1	DRB1_0301	TGASGSGEGKPK	0.50216
KKFVIKPIDKKAPD	1	DRB1_0301	FNDKKFAPDFVF	0.995704
DLSSWTAADTAAQIT	1	DRB1_0301	LNEDLSQITQRK	0.519969
PPPPPPPPPPPSAP	1	DRB1_0301	PPPPPPSAPPQV	0.000199621
SGAQIDDNIPRRTTQ	1	DRB1_0301	FSLSGATTQRIV	0.750601
STLAVALCSTVPSLA	1	DRB1_0301	TGSSTLSLALTS	0.316033
FVRFDSDAASPRTEP	1	DRB1_0301	DTQFVRTEPRAP	0.646227
VPSAYQKTVPIEAVTSKTSN	1	DRB1_0301	VVQVPSTSNIRA	0.546404
SQGRLEAQKRELQQAVL	1	DRB1_0301	LGRSQGAVLHME	0.803778
NPKIHQPQAHEGEPSE	1	DRB1_0301	ASKNPKPSECRS	0.0126083
KDTYLKGLVKGKSDPYG	1	DRB1_0301	LQGKDTPYGIIR	0.934058
TGSWIGLRNLDLKG	1	DRB1_0301	ASHTGSLKGEFI	0.993259
TGIILKAAKRFQIN	1	DRB1_0301	NPLTGIQINIYV	0.997103
APILEYIVKYRSKDK	1	DRB1_0301	DGGAPIKDKEDQ	0.932409
KYDHNFVKAINAIQKSW	1	DRB1_0301	RLYKYDKSWTAT	0.972526
DDTQFVRFDSDAASQRMEPR	1	DRB1_0301	GYVDDTEPRAPW	0.984174
YDHNFVKAINAIQKSW	1	DRB1_0301	LYKYDHKSWTAT	0.982505
ADAAVIQAARSTDVAA	1	DRB1_0301	SSGADAVAAVVV	0.566986
HDEEWSVKTYQEVAQKF	1	DRB1_0301	GEHHDEQKFVET	0.990082
TPKIQVYSRHPAENGKSN	1	DRB1_0301	IQRTPKKSNFLN	0.909153
VDDTQFVRFDSDAASPREE	1	DRB1_0301	VGYVDDREEPRA	0.989344
LLQEEALPRAGRSPVN	1	DRB1_0301	QQQLLQPVNGGN	0.0416163
FVRFDSDAASPRGEPRAP	1	DRB1_0301	DTQFVRRAPWVE	0.303416
KELEEQLGPVAEETRA	1	DRB1_0301	AYKKELTRARLG	0.0976309
DTQFVRFDSDAASPRGEPR	1	DRB1_0301	YVDDTQEPRAPW	0.923852
DEEWSVKTYQEVAQKF	1	DRB1_0301	EHHDEEQKFVET	0.276906
FQKVVAGVATALAHK	1	DRB1_0301	QAAFQKAHKYHX	0.782659
IAKAEEELIKAQKV	1	DRB1_0301	EAKIAKQKVFEE	0.786391
RPNSIDPALRRFGRFDR	1	DRB1_0301	ATNRPNFDREVD	0.9979
NPKDVLVGADSVRAA	1	DRB1_0301	AVTNPKRAAITF	0.64984
TENEVEPVDARPAADR	1	DRB1_0301	PANTENADRGLT	0.578613
SDVDLIPMNDHNAY	1	DRB1_0301	FVFSDVNAYRCF	0.845913
NPAEFVVNTSNAGAGA	1	DRB1_0301	VTGNPAAGALSV	0.893006
VAPDAKSFVLNLGKDSNNL	1	DRB1_0301	RGEVAPNNLCLH	0.819185
NDAYHSRAIQVVRARK	1	DRB1_0301	KGSNDAARKQLV	0.932844
AYQKTVPIEAVTSKTSN	1	DRB1_0301	VPSAYQTSNIRA	0.0306828
ALPEVVKSQRPLQRQ	1	DRB1_0301	RPLALPQRQVHL	0.831969
LESINSIKSRLSKSGH	1	DRB1_0301	EDILESSGHIQT	0.974975
GATRAVEVLPKAGALNS	1	DRB1_0301	NSAGATLNSNDA	0.999238
LNTVALVTDNAVYH	1	DRB1_0301	WISLNTVYHWSM	0.982336
TENEVEPVDARPAAD	1	DRB1_0301	PANTENAADRGL	0.492346
GNNTFRVVGRKIQDHQ	1	DRB1_0301	HHTGNNDHQVVI	0.990776
RQYSGYLRASDSK	1	DRB1_0301	PSFRQYDSKHFH	0.18836
MNPTNTVFDAKRLIGRRFDD	1	DRB1_0301	QVAMNPFDDAVV	0.54682
RAVQRANKHVGSNMK	1	DRB1_0301	WVRRAVNMKLLR	0.559426
DVEMGRTTCTKSQTN	1	DRB1_0301	YFLDVEQTNLTD	0.109625
SSGADAAVIQAARSTD	1	DRB1_0301	DELSSGSTDVAA	0.0500322
LKEIVTNFLAGFEA	1	DRB1_0301	DAKLKEFEAXXX	0.719401
DQPKLLGIETPLPKKE	1	DRB1_0301	TSCDQPKKELLL	0.944772
LAQAARGVAALTSDPA	1	DRB1_0301	LRSLAQDPAVQA	0.087141
VPTIDIHMNQIGFERE	1	DRB1_0301	YENVPTEREWHK	0.963368
GIPARLDILDTAGQEE	1	DRB1_0301	SVDGIPQEEFGA	0.790382
KRMFVFKITTTKQQDHF	1	DRB1_0301	DFGKRMDHFFQA	0.963095
VGVYNGKTFNQVEIK	1	DRB1_0301	GSMVGVEIKPEM	0.792411
FFREIAVEHNNLGKAVY	1	DRB1_0301	VYFFFRAVYSRV	0.998933
SAIMLGIKKELSR	1	DRB1_0301	ENHSAILSRLGL	0.851155
QRTPKIQVYSRHPA	1	DRB1_0301	EAIQRTHPAENG	0.819786
ADPNIRFLDKLPQQTG	1	DRB1_0301	LSMADPQTGDHA	0.996198
TPDVIRAMASINERPV	1	DRB1_0301	RLFTPDRPVIFA	0.961939
KGSNDAYHSRAIQVVRARKQL	1	DRB1_0301	EYNKGSKQLVAG	0.984821
GPITITIVNRDGTR	1	DRB1_0301	AFDGPIGTRYVQ	0.997848
REIAVEHNNLGKAV	1	DRB1_0301	FFFREIKAVYSR	0.998593
SPEQLAGFDKYKYSAVD	1	DRB1_0301	EYVSPEAVDTNP	0.898606
APGVHNIIAIADGYQQQ	1	DRB1_0301	VLLAPGQQQHSQ	0.879755
SPGVTYYFKVFAVSHGRE	1	DRB1_0301	TGLSPGGRESKP	0.947864
LHAFSVEPLLIYPTH	1	DRB1_0301	LRNLHAPTHYTG	0.747925
VINDFVEKGTQGK	1	DRB1_0301	AKKVINQGKIAE	0.360442
EDLKVDKVIQAQTAY	1	DRB1_0301	PSLEDLTAYSAN	0.952874
TPKIQVYSRHPAENGKS	1	DRB1_0301	IQRTPKGKSNFL	0.992561
AQHDEAQQNAFYQVL	1	DRB1_0301	ANAAQHQVLNMP	0.504828
EAKQIQNLQKAGTR	1	DRB1_0301	EKEEAKGTRTDS	0.975387
SNDGKLILISTNGSFIR	1	DRB1_0301	LKFSNDFIRLID	0.953112
IISIHPKIQEHQP	1	DRB1_0301	VASIISHQPRSG	0.144221
VKKVMEECKRLQGEVQ	1	DRB1_0301	DTEVKKEVQRLR	0.979189
QLKDIKVFNRDRQK	1	DRB1_0301	IGVQLKRQKGTN	0.997527
ADLIAYLKKATNE	1	DRB1_0301	EERADLTNEXXX	0.910197
HSQFQEKLISEESK	1	DRB1_0301	VIKHSQESKLMS	0.0387471
IKKMGDHLTNLHRLGGPE	1	DRB1_0301	VKLIKKGPEAGL	0.108264
FPGFLENQKDPLAVDK	1	DRB1_0301	EKEFPGVDKIMK	0.985278
EDKKNIILEEGKEILVG	1	DRB1_0301	CLSEDKLVGDVG	0.993264
QPLGMISLMKRPPGFS	1	DRB1_0301	VNCQPLGFSPFR	0.989589
AKELTAEKRLEGQEE	1	DRB1_0301	DQLAKEQEEEED	0.810742
KELEEQLGPVAEETR	1	DRB1_0301	AYKKELETRARL	0.449598
EVIKAMTKARNFE	1	DRB1_0301	SLREVINFERVL	0.982175
ADAAVIQAARSTD	1	DRB1_0301	SSGADASTDVAA	0.0955501
GKLHVAILEREKQ	1	DRB1_0301	KEWGKLEKQLRS	0.98372
ADNSVVRFLPREEGPY	1	DRB1_0301	GLGADNGPYEVE	0.927142
NPTNTVFDAKRLIGRRFD	1	DRB1_0301	VAMNPTRFDDAV	0.992658
EKKAISLLSKLRNE	1	DRB1_0301	VEAEKKRNELQT	0.994751
GKPIKLTQVEHRAGFEWN	1	DRB1_0301	KITGKPEWNEDG	0.0138412
NPGAWILRLRKGRSEDIYR	1	DRB1_0301	LKANPGIYRIYS	0.997564
VPSDVVIFPSSDSQAHP	1	DRB1_0301	GRTVPSAHPPEL	0.896688
EGDKFKLNKTELK	1	DRB1_0301	SGKEGDELKELL	0.420081
SGADAAVIQAARSTDVA	1	DRB1_0301	ELSSGADVAAVV	0.975389
FQPAVAGIKADKADKAA	1	DRB1_0301	KISFQPKAAASG	0.964527
LGADNSVVRFLPREEGPYE	1	DRB1_0301	EPGLGAPYEVEV	0.0270516
PSSGLGVTKQDLGPVPM	1	DRB1_0301	LEDPSSVPMXXX	0.612111
IGGVILFHETLYQKADD	1	DRB1_0301	NPCIGGADDGRP	0.975797
EDERVVSSERGRQLADH	1	DRB1_0301	CDMEDEADHLGF	0.99265
LAKNKQKPITPETAEK	1	DRB1_0301	IEKLAKAEKLAR	0.0879995
KTSGSNVKIVKVKKE	1	DRB1_0301	NAEKTSKKEXXX	0.119361
EWRMITAMNTIRSGAG	1	DRB1_0301	ERNEWRGAGVCV	0.964737
GKEGDKFKLNKTELK	1	DRB1_0301	KYSGKEELKELL	0.193043
YVDDTQFVRFDSDAASPRGEP	1	DRB1_0301	SVGYVDGEPRAP	0.975359
STVSEQRQVVAVTGDG	1	DRB1_0301	IIDSTVGDGTND	0.0270498
EVKLIKKMGDHLTNL	1	DRB1_0301	LDEEVKTNLHRL	0.684031
YSGLIVNKAPHDFQ	1	DRB1_0301	SRKYSGDFQFVQ	0.993536
ALQEVEGLKKRESLT	1	DRB1_0301	CETALQSLTLIV	0.667879
AGDTIFNRAKLLNVG	1	DRB1_0301	INQAGDNVGFQE	0.575488
EVKLIKKMGDHLTNLHRL	1	DRB1_0301	LDEEVKHRLGGP	0.138701
PAFEGRSFLAFPTLRAYHT	1	DRB1_0301	APVPAFYHTLRL	0.708996
SISENPVDVRVSSEESE	1	DRB1_0301	FTSSISESEEIP	0.002493
GRLEEVGVRAQDR	1	DRB1_0301	KLHGRLQDRLDK	0.228755
NDKKFVIKPIDKKAPD	1	DRB1_0301	ISFNDKAPDFVF	0.976053
RTPKIQVYSRHPAENGKSN	1	DRB1_0301	AIQRTPKSNFLN	0.988591
SGESIDIITRAHGNVQD	1	DRB1_0301	YKQSGEVQDRIG	0.990516
ARRENSVAVQKAADH	1	DRB1_0301	TSVARRADHYSE	0.632225
PAYLKLASRSRASS	1	DRB1_0301	IELPAYASSSKF	0.981827
KGKKNIRATERALNWDS	1	DRB1_0301	YQVKGKWDSFNT	0.993428
SHSRIEYMIKAKSQFK	1	DRB1_0301	EKHSHSQFKRRS	0.999533
EDLRSRIEVLKRKV	1	DRB1_0301	RVSEDLRKVIEK	0.985459
KRQGALELIKKGYTQ	1	DRB1_0301	GLEKRQYTQQLA	0.638781
RALKEASMVITESPA	1	DRB1_0301	NASRALSPAALQ	0.191893
PAQAPKRTQAPTKASE	1	DRB1_0301	ASVPAQASEXXX	0.00178171
TAHLVHELRRRGGKY	1	DRB1_0301	SRITAHGKYAVG	0.945996
VDLEPTVIDEVRTGTY	1	DRB1_0301	AVFVDLGTYRQL	0.246863
FRKFHYLPFLPSTED	1	DRB1_0301	DHLFRKTEDVYD	0.603399
NTDGKIEFISTMEGYKYPV	1	DRB1_0301	LTTNTDYPVYGV	0.990782
ADAAVIQAARSTDVA	1	DRB1_0301	SSGADADVAAVV	0.473042
FVRFDSDAASQRMEPR	1	DRB1_0301	DTQFVREPRAPW	0.814433
LSNLIKLAQKVPTAD	1	DRB1_0301	KSRLSNTADLED	0.918746
LTAHDYVIQTTRNGVR	1	DRB1_0301	WFNLTAGVRLCL	0.962796
SSISENPVDVRVSSEE	1	DRB1_0301	QFTSSISEESEE	0.0332399
YRPKIKGEHPGLSIGDVA	1	DRB1_0301	CSEYRPDVAKKL	0.90979
MDVVYALKRQGRTL	1	DRB1_0301	VTAMDVRTLYGF	0.995911
RPGRGEPRFIAVGYVDDTQ	1	DRB1_0301	AMSRPGDTQFVR	0.929507
SSHQIAGITHQTSAHPG	1	DRB1_0301	IGCSSHHPGLEL	0.702404
LASESLIKQIPRILGPG	1	DRB1_0301	DAFLASGPGLNK	0.952735
KANAEKTSGSNVKIVKVKKE	1	DRB1_0301	TEFKANKKEXXX	0.0318471
KVLQATVVAVGSGG	1	DRB1_0301	SQGKVLSGGKGK	0.116672
SESLIKQIPRILGPG	1	DRB1_0301	FLASESGPGLNK	0.736242
DVDTMLIMQRLEAERR	1	DRB1_0301	EDDDVDERRARD	0.642574
SYTSGPGSRISSSSF	1	DRB1_0301	SSRSYTSSFSRV	0.18248
SNDAYHSRAIQVVRARKQ	1	DRB1_0301	NKGSNDRKQLVA	0.903687
EQLTPLIKKAGTEL	1	DRB1_0301	KSKEQLTELVNF	0.905913
PDGRLLRGHNQYAYDGK	1	DRB1_0301	DVGPDGDGKDYI	0.962294
SSISENPVDVRVSSE	1	DRB1_0301	QFTSSISSEESE	0.224305
NPAEFVVNTSNAGAGA	1	DRB1_0301	VTGNPAAGALSV	0.893006
HPAPQIAWQKDGGTDFPAA	1	DRB1_0301	AVGHPAPAARER	0.440998
ARRGVQIIDDEPQAQT	1	DRB1_0301	PGTARRAQTSGG	0.625599
GVLHPNTKLRQAER	1	DRB1_0301	LLLGVLAERLFE	0.90926
TPDFIVPLTDLRIPS	1	DRB1_0301	TFQTPDIPSVQI	0.789713
EVKLIKKMGDHLTNLH	1	DRB1_0301	LDEEVKNLHRLG	0.820966
PPPLPPPPPPPPP	1	DRB1_0301	PLPPPPPPPPPP	0.000204123
NDKKFVIKPIDKKAP	1	DRB1_0301	ISFNDKKAPDFV	0.755351
EYLEILGITREQSGKY	1	DRB1_0301	GEEEYLGKYECK	0.979917
DTQLNWNIVSFPVAEELSHHE	1	DRB1_0301	TEGDTQHHENLV	0.507208
EKLNIGYIEDLKAQ	1	DRB1_0301	YLREKLKAQILE	0.985878
IVPGDIVSIGRSPQE	1	DRB1_0301	SDEIVPPQENLV	0.54354
EDHVMHLLQNADPLK	1	DRB1_0301	NMTEDHPLKVYP	0.599564
IQPEEKPVEVSPAVT	1	DRB1_0301	RERIQPAVTRGL	0.0755723
RPLLDKWPTTLSRHLG	1	DRB1_0301	SCCRPLHLGGPC	0.913349
FVRFDSDAASPRGEPRAPW	1	DRB1_0301	DTQFVRAPWVEQ	0.122626
VPGDIVSIGRSPQ	1	DRB1_0301	DEIVPGSPQENL	0.831106
KDRIISEINRLQQEA	1	DRB1_0301	GATKDRQEATEH	0.962909
AAPVEKTIPSEKASGPPS	1	DRB1_0301	AAAAAPPPSSET	0.197552
YAYDGKDYIALKEDLRSWT	1	DRB1_0301	YHQYAYSWTAAD	0.9661
QPGRAGPDRTKGLAWS	1	DRB1_0301	AGRQPGAWSPGP	0.0363603
TQRKLEAARAAEQLR	1	DRB1_0301	AQITQRQLRAYL	0.902736
VPANTENEVEPVDARPA	1	DRB1_0301	VDSVPARPAADR	0.067966
YDHNFVKAINAIQKS	1	DRB1_0301	LYKYDHQKSWTA	0.884144
QFVRFDSDAASPRTEPR	1	DRB1_0301	DDTQFVEPRAPW	0.966021
RTPKIQVYSRHPAENGK	1	DRB1_0301	AIQRTPNGKSNF	0.990579
KELEEQLGPVAEETR	1	DRB1_0301	AYKKELETRARL	0.449598
SDPQVHTVLVERSTL	1	DRB1_0301	KFLSDPSTLKED	0.399492
RLSNLIKLAQKVPTAD	1	DRB1_0301	KKSRLSTADLED	0.979488
KIDKELINRIERATGQRPHHF	1	DRB1_0301	GSSKIDHHFLRR	0.993445
IVGGRKARPRQFPFLASIQN	1	DRB1_0301	LLDIVGIQNQGR	0.565427
DDTQFVRFDSDAASQRMEPR	1	DRB1_0301	GYVDDTEPRAPW	0.984174
VGGAKSATIVADLSE	1	DRB1_0301	KGHVGGLSETTI	0.0556959
GSNDAYHSRAIQVVRAR	1	DRB1_0301	YNKGSNRARKQL	0.721661
YENVPTIDIHMNQIGFERE	1	DRB1_0301	QGGYENEREWHK	0.937432
ELEGEITTLNHKLQDASA	1	DRB1_0301	KVEELEASAEVE	0.633236
VRLAPDYDALDVA	1	DRB1_0301	KAYVRLDVANKI	0.621283
KASLAFLQKHLGLHKD	1	DRB1_0301	LSNKASHKDFDQ	0.990976
TPAGASNPVSVEESAK	1	DRB1_0301	LFQTPASAKISL	0.024447
KTSGNSVKIVKVKKE	1	DRB1_0301	NAKKTSKKEXXX	0.230093
TQEKNPLPSKETIEQEKQ	1	DRB1_0301	KTETQEEKQAGE	0.0309645
KEILVGDVGQTVDDP	1	DRB1_0301	EEGKEIDDPYAT	0.565212
IQRTPKIQVYSRHPAENGKSN	1	DRB1_0301	LEAIQRKSNFLN	0.984982
DPSTIEKLAKNKQKP	1	DRB1_0301	LRDDPSQKPITP	0.969749
MQQVEASLQPETLRK	1	DRB1_0301	QGRMQQLRKWKN	0.294973
IKMFFALGPVASVA	1	DRB1_0301	AKRIKMSVAFCT	0.861019
SNPENTVFDAKRLIGRTWN	1	DRB1_0301	QLTSNPTWNDPS	0.416518
DPKRIITYNEAMDSPDQ	1	DRB1_0301	QKQDPKPDQXXX	0.894772
KTTTIAVEVKKSQHK	1	DRB1_0301	KKKKTTQHKYVI	0.905027
FYPAQIKVRWFRNDQE	1	DRB1_0301	VTDFYPDQEETT	0.859035
GGEPLSYTRFSLAR	1	DRB1_0301	NLFGGELARQVD	0.902752
EAEKAKAAALAAAAAD	1	DRB1_0301	TYDEAEAADAPQ	0.227907
KIQEGKTTVIEGR	1	DRB1_0301	EVVKIQEGRITE	0.00557738
ALTNIAVLKHNLNS	1	DRB1_0301	PQFALTLNSLIK	0.994726
LVHNIIPEINAQALQF	1	DRB1_0301	LLSLVHLQFYPA	0.971773
TEQFTAMRDLYMKNGQG	1	DRB1_0301	TAGTEQGQGFAL	0.953368
VVLPSYEEALSLPSKTPEG	1	DRB1_0301	LQKVVLPEGGPA	0.849724
FGQGAHHAAGQAGNEAGR	1	DRB1_0301	AEKFGQAGRFGQ	0.0200499
KQKKETAIKVEEGREEE	1	DRB1_0301	LAAKQKEEEEAA	0.203432
TPKIQVYSRHPAENGKSNFL	1	DRB1_0301	IQRTPKNFLNCY	0.884994
TNTDGKIEFISTMEGYKYPV	1	DRB1_0301	VLTTNTYPVYGV	0.844958
YIDQLNSMAARKSL	1	DRB1_0301	PEFYIDKSLLAL	0.981294
FRKFHYLPFLPST	1	DRB1_0301	DHLFRKPSTEDV	0.0655691
VGSTVHLIEPLDADEE	1	DRB1_0301	FFRVGSDEEGQH	0.19825
EAHTALSRLRASMWI	1	DRB1_0301	TRTEAHMWIDRS	0.511239
KCPAIREMVSQLQRE	1	DRB1_0301	ISRKCPQRECYL	0.871427
RNQKPEVRKAQREQAIRA	1	DRB1_0301	MAKRNQIRAAKE	0.0789136
SIRLVPNMTPEVVG	1	DRB1_0301	GKFSIRVVGEQV	0.922014
VDDTQFVRFDSDAASPRT	1	DRB1_0301	VGYVDDPRTEPR	0.976248
NVPTIDIHMNQIGFERE	1	DRB1_0301	GYENVPEREWHK	0.994974
AGGHKVGLALELEA	1	DRB1_0301	SINAGGLEAXXX	0.016935
IDKELINRIERATGQRP	1	DRB1_0301	SSKIDKQRPHHF	0.996418
HSMRYFDTAVSRPG	1	DRB1_0301	ACSHSMRPGRGE	0.995363
RDPIRILVKKEELT	1	DRB1_0301	KFMRDPELTLEG	0.970984
REIAVEHNNLGKAV	1	DRB1_0301	FFFREIKAVYSR	0.998593
NNPAIVIIGNNGQIH	1	DRB1_0301	GKKNNPQIHYDH	0.950466
GPDRILLRPREKK	1	DRB1_0301	EIYGPDEKKLGL	0.757071
LKVDKVIQAQTAYS	1	DRB1_0301	LEDLKVAYSANP	0.980711
DDKRVVPKGKGEQIAREHG	1	DRB1_0301	CDMDDKEHGIRF	0.816136
SNPEIQDFMRKKGFGE	1	DRB1_0301	CWKSNPFGEDFK	0.998098
VLPGEIVEISRHNVQ	1	DRB1_0301	YREVLPNVQTLD	0.868872
VSGVLPFVENQPELVH	1	DRB1_0301	AYYVSGLVHXXX	0.0695682
VVPTKKSQIFSTASDNQPTVT	1	DRB1_0301	RNTVVPTVTIKV	0.926295
DLEEKQINCEVTES	1	DRB1_0301	KILDLETESSGI	0.00810916
NGPQIAYVRDFKAKVQY	1	DRB1_0301	ALDNGPVQYFRF	0.999265
LNQELRADGTVNQIEG	1	DRB1_0301	IKVLNQIEGEAT	0.992629
KLQESEPIRSEYVTV	1	DRB1_0301	SGFKLQVTVQES	0.0680001
EPLSYTRFSLARQVD	1	DRB1_0301	FGGEPLQVDGDN	0.809088
TQLNWNIVSFPVAEELSHHEN	1	DRB1_0301	EGDTQLHENLVS	0.857499
QQNISPLVRERGPQ	1	DRB1_0301	QEKQQNGPQRVA	0.918648
KVRWFRNDQEETT	1	DRB1_0301	AQIKVRETTGVV	0.590405
RDDGIMYAKRLESAG	1	DRB1_0301	DVLRDDSAGVEV	0.517603
VSDIIVVAKRISPR	1	DRB1_0301	SASVSDSPRVDD	0.997886
KKVEELEGEITTLNHKLQ	1	DRB1_0301	QGQKKVKLQDAS	0.743735
EEVKLIKKMGDHLTNL	1	DRB1_0301	FLDEEVTNLHRL	0.800629
ERLEAKHRERMSQ	1	DRB1_0301	KAKERLMSQVMR	0.135069
GRSFLAFPTLRAYHT	1	DRB1_0301	AFEGRSYHTLRL	0.936673
HPLVFHTNRGPIKFN	1	DRB1_0301	VEVHPLKFNVWD	0.546862
ATKDRIISEINRLQQEA	1	DRB1_0301	DLGATKQEATEH	0.98981
PTIDIHMNQIGFEREWH	1	DRB1_0301	ENVPTIEWHKFL	0.976407
NAVPFSLDSVANSIHSL	1	DRB1_0301	PLENAVHSLFSE	0.978702
SSNELGFIVKQVSSQPD	1	DRB1_0301	KIDSSNQPDNSF	0.954004
RLIRIMNNAAQPDGKIR	1	DRB1_0301	LAERLIKIRLAT	0.979228
GSHSMRYFFTSVSRPGRG	1	DRB1_0301	TRAGSHGRGEPR	0.879719
SAVTVKSAIRRLKELKDQ	1	DRB1_0301	NTTSAVKDQXXX	0.742598
TRTQDSLLQAETQAN	1	DRB1_0301	RQLTRTQANSCN	0.309742
QVRDIENLKDASSFL	1	DRB1_0301	DGFQVRSFLAEW	0.924499
SPDGVKRITATKRETAATF	1	DRB1_0301	RVQSPDATFLKK	0.703908
AKNKQKPITPETAE	1	DRB1_0301	EKLAKNTAEKLA	0.00223848
GSNDAYHSRAIQVVRARKQ	1	DRB1_0301	YNKGSNRKQLVA	0.433969
EKSKEQLTPLIKKAGTELVN	1	DRB1_0301	SYFEKSLVNFLS	0.4901
SKEQQCVIMAENSKTS	1	DRB1_0301	QYHSKEKTSSII	0.0421763
KLGQGAHHAAGQAGK	1	DRB1_0301	EVEKLGAGKELQ	0.0394431
GSHSMRYFFTSVSRPGRG	1	DRB1_0301	TWAGSHGRGEPR	0.879719
INYYDMNAANVGWN	1	DRB1_0301	RVYINYGWNNST	0.990577
KFMPNNQLNYKSTQLSHL	1	DRB1_0301	ELHKFMSHLVYR	0.0297428
EGEITTLNHKLQD	1	DRB1_0301	EELEGELQDASA	0.455964
RQGALELIKKGYTQQ	1	DRB1_0301	LEKRQGTQQLAF	0.936437
SKPGVIFLTKRSRQV	1	DRB1_0301	SQCSKPRQVCAD	0.861667
VGPDGRLLRGHNQYAYDGKDY	1	DRB1_0301	GCDVGPKDYIAL	0.984988
FQPAVAGIKADKADKA	1	DRB1_0301	KISFQPDKAAAS	0.825776
ASGSFKLNKKAASGEGKPK	1	DRB1_0301	GTGASGKPKAKK	0.847698
SSPTIEIQENGDALHENG	1	DRB1_0301	NCSSSPENGEPS	0.0972398
GPDRILLRPREKKL	1	DRB1_0301	EIYGPDKKLGLG	0.967641
KEQLTPLIKKAGT	1	DRB1_0301	EKSKEQAGTELV	0.249449
KVIQAQTAFSANPA	1	DRB1_0301	KVDKVINPANPA	0.958839
SHSMRYFFTSVSRPG	1	DRB1_0301	WAGSHSRPGRGE	0.810908
EIEKEEQAAAEKA	1	DRB1_0301	DPEEIEEKAVTK	0.0341293
ADIIALARKKGPL	1	DRB1_0301	KSAADIGPLVFG	0.947078
SSISENPVDVRVSSEES	1	DRB1_0301	QFTSSIEESEEI	0.031761
GGQKVRLLKKALEKH	1	DRB1_0301	SAGGGQEKHADK	0.887943
EPLSYTRFSLARQ	1	DRB1_0301	FGGEPLARQVDG	0.733219
TPKQRIDLLHRMRSF	1	DRB1_0301	TKMTPKRSFSEV	0.963716
KKELEEQLGPVAEETRA	1	DRB1_0301	KAYKKETRARLG	0.0572589
VDDTQFVRFDSDAASPRGEP	1	DRB1_0301	VGYVDDGEPRAP	0.945486
DGRTFYIDHNSKITQ	1	DRB1_0301	IHLDGRITQWED	0.986598
KSQIFSTASDNQPTVT	1	DRB1_0301	PTKKSQTVTIKV	0.243251
NPESKAIKNLLKAVSKER	1	DRB1_0301	RCLNPEKERSKR	0.997628
GPQIAYVRDFKAKV	1	DRB1_0301	LDNGPQAKVQYF	0.997929
TAFSANPANPAIL	1	DRB1_0301	QAQTAFAILSEA	0.429216
EGEITTLNHKLQD	1	DRB1_0301	EELEGELQDASA	0.455964
PAEFVVNTSNAGAG	1	DRB1_0301	TGNPAEGAGALS	0.727004
DLSSWTAADTAAQITQ	1	DRB1_0301	LNEDLSITQLKW	0.891827
APAETAAPAPVEKSPAK	1	DRB1_0301	SETAPAPAKKKT	0.210177
GPAHVVTVIARQRGDQ	1	DRB1_0301	PDLGPAGDQLVP	0.993495
ADNSVVRFLPREEGPYE	1	DRB1_0301	GLGADNPYEVEV	0.960409
EQLTPLIKKAGTELVN	1	DRB1_0301	KSKEQLLVNFLS	0.920377
RLAQIREEKKRKEEE	1	DRB1_0301	KKQRLAEEERKK	0.90062
LPVGRTVMVNIENPEGIPV	1	DRB1_0301	HKLLPVIPVKQD	0.438667
ISIHPKIQEHQPR	1	DRB1_0301	ASIISIQPRSGL	0.0845759
DPPAPLPLVIWHGM	1	DRB1_0301	QHLDPPHGMGDS	0.544823
SGSITMQNIGAMSS	1	DRB1_0301	LAASGSMSSYLF	0.914331
LDEEVKLIKKMGDHL	1	DRB1_0301	THFLDEDHLTNL	0.826674
RDIQGLPRHAALR	1	DRB1_0301	DLFRDIALRKLN	0.757573
SKEQQCVIMAENSKT	1	DRB1_0301	QYHSKESKTSSI	0.139094
VDDTQFVRFDSDAASQRM	1	DRB1_0301	VGYVDDQRMEPR	0.935189
MPNNQLNYKSTQLSHLV	1	DRB1_0301	HKFMPNHLVYRX	0.888473
NDKKFVIKPIDKK	1	DRB1_0301	ISFNDKDKKAPD	0.641574
TPKQRIDLLHRMRSFS	1	DRB1_0301	TKMTPKSFSEVE	0.997327
NWNIVSFPVAEEL	1	DRB1_0301	TQLNWNEELSHH	0.568793
GTLSQEHFLLDPD	1	DRB1_0301	TSTGTLDPDSNV	0.184704
ITVHDNIKYIIDTYGSHGA	1	DRB1_0301	RDDITVHGAFYR	0.084974
HGRLEEVGVRAQD	1	DRB1_0301	QKLHGRAQDRLD	0.10388
YRQKVEPLRAELQEGARQ	1	DRB1_0301	MELYRQARQKLH	0.737134
QPAVAGIKADKADK	1	DRB1_0301	ISFQPAADKAAA	0.934543
HSQDTDAEDGALQ	1	DRB1_0301	ELEHSQALQXXX	0.0493475
DGRTFYIDHNSKITQW	1	DRB1_0301	IHLDGRTQWEDP	0.998942
LNQELRADGTVNQIEG	1	DRB1_0301	IKVLNQIEGEAT	0.992629
HELHLERNPAVYNFTHQ	1	DRB1_0301	KQLHELTHQGAG	0.939148
VLNQELRADGTVNQIEGEA	1	DRB1_0301	KIKVLNGEATPV	0.0289288
ISHEFALNGNPQNPY	1	DRB1_0301	DGRISHNPYCDG	0.649429
VDKVIQAQTAFSANPA	1	DRB1_0301	DLKVDKNPANPA	0.950987
PSSGLGVTKQDLGPVPM	1	DRB1_0301	LEDPSSVPMXXX	0.612111
VDKVIQAQTAFSANPAN	1	DRB1_0301	DLKVDKPANPAI	0.949983
LYSFFMPAAKLKE	1	DRB1_0301	VSMLYSLKERLD	0.170562
RMITAMNTIRSGA	1	DRB1_0301	NEWRMISGAGVC	0.897035
TEVIFKALTGFRNN	1	DRB1_0301	HLATEVRNNKNP	0.981481
SAGATRAVEVLPKAGALNSN	1	DRB1_0301	RANSAGNSNDAF	0.555897
KSQIFSTASDNQPTV	1	DRB1_0301	PTKKSQPTVTIK	0.359587
LHSKIIIIKKGHAKDSQ	1	DRB1_0301	FHPLHSDSQRYK	0.999899
EGTRESAINVAEGKK	1	DRB1_0301	LESEGTGKKQAQ	0.181915
VDRQIRDIQREEEK	1	DRB1_0301	MRVVDREEKVKR	0.840957
DRIISEINRLQQEA	1	DRB1_0301	ATKDRIQEATEH	0.998124
QPAVAGIKADKADKAAA	1	DRB1_0301	ISFQPAAAASGP	0.967666
DVKELKVAMRALGFEPK	1	DRB1_0301	GTIDVKEPKKEE	0.997992
YNKGSNDAYHSRAIQVVRAR	1	DRB1_0301	VSEYNKRARKQL	0.491242
APVPAFEGRSFLAFPTLRAYH	1	DRB1_0301	VLGAPVAYHTLR	0.901505
HGKVEIIANDQGNR	1	DRB1_0301	VFQHGKGNRTTP	0.991602
AGYIIPLQGPGLTTT	1	DRB1_0301	HLRAGYTTTESR	0.719839
MEKYNIEKDIAAYIK	1	DRB1_0301	TQAMEKYIKKEF	0.954919
LAPLEGARFALVREDR	1	DRB1_0301	LRCLAPEDRGGR	0.874252
GKDYIALNEDLRSWTA	1	DRB1_0301	AYDGKDWTAADT	0.988148
KKELEEQLGPVAEETR	1	DRB1_0301	KAYKKEETRARL	0.0670634
YRQKVEPLRAELQEGA	1	DRB1_0301	MELYRQEGARQK	0.787586
PTFGKKKGPNANS	1	DRB1_0301	NVVPTFANSXXX	0.279211
TPQEMKQIIKIRAQTEG	1	DRB1_0301	MLYTPQTEGINI	0.997132
LDNVVKKVQAAQSEAK	1	DRB1_0301	IVDLDNEAKVVS	0.956313
SQTTISWAPFQDTSEY	1	DRB1_0301	EALSQTSEYIIS	0.0342787
DTQFVRFDSDAASQRMEP	1	DRB1_0301	YVDDTQMEPRAP	0.857039
NWNIVSFPVAEELSHHEN	1	DRB1_0301	TQLNWNHENLVS	0.0114212
AQGTLSKIFKLGGRDS	1	DRB1_0301	GVDAQGRDSRSG	0.996881
KDVNINIIDTPGHVD	1	DRB1_0301	TMWKDVHVDFTI	0.862937
AERGVRIVSRGRTQ	1	DRB1_0301	RELAERRTQLFS	0.948133
VPANTENEVEPVDARP	1	DRB1_0301	VDSVPAARPAAD	0.0541919
DNSVVRFLPREEGPYE	1	DRB1_0301	LGADNSPYEVEV	0.924247
LREVIKAMTKARNFER	1	DRB1_0301	TQSLREFERVLG	0.990732
DQKKEAAVSVQEES	1	DRB1_0301	KETDQKEESDLE	0.00630516
LNPESKAIKNLLKAVSK	1	DRB1_0301	KRCLNPVSKERS	0.965276
ASGSFKLNKKAASGEAKPKA	1	DRB1_0301	GTGASGPKAKKA	0.733412
VDDTQFVRFDSDAASQR	1	DRB1_0301	VGYVDDSQRMEP	0.997422
GPDALTVHLIHEVTK	1	DRB1_0301	LQLGPDVTKVLL	0.470239
HGRLEEVGVRAQDRLDK	1	DRB1_0301	QKLHGRLDKIRQ	0.242375
KKELNYFAKALESPE	1	DRB1_0301	FLMKKESPERPF	0.589321
IPVGKLVLNRNPVNYF	1	DRB1_0301	YPLIPVNYFAEV	0.94065
DYIALNEDLRSWT	1	DRB1_0301	DGKDYISWTAAD	0.983756
GATRAVEVLPKAGALNSN	1	DRB1_0301	NSAGATNSNDAF	0.98168
FVRFDSDAASPRTE	1	DRB1_0301	DTQFVRRTEPRA	0.80679
TPKQRIDLLHRMRSFSE	1	DRB1_0301	TKMTPKFSEVEL	0.997403
AQHDEAQQNAFYQVLN	1	DRB1_0301	ANAAQHVLNMPN	0.55396
YFEKSKEQLTPLIKKAGTELV	1	DRB1_0301	AKSYFEELVNFL	0.555436
DLKVDKVIQAQTAYS	1	DRB1_0301	SLEDLKAYSANP	0.711735
VAILDINRLGQSDPA	1	DRB1_0301	DNLVAIDPAPLQ	0.84555
DTQFVRFDSDAASPREE	1	DRB1_0301	YVDDTQREEPRA	0.940867
KEAISALSRAKSKH	1	DRB1_0301	ISGKEASKHCRQ	0.989765
SGPYGGGGQYFAKPR	1	DRB1_0301	GRSSGPKPRNQG	0.144409
DSLRTQLAPHSEQMRE	1	DRB1_0301	THVDSLMRESLA	0.10462
LYKYDHNFVKAINAIQK	1	DRB1_0301	SNRLYKIQKSWT	0.965317
DSGSSEEQGGSSRA	1	DRB1_0301	ASVDSGSRALVS	0.00088183
QFVRFDSDAASQRM	1	DRB1_0301	DDTQFVQRMEPR	0.969623
GVHNIIAIADGYQQQ	1	DRB1_0301	LAPGVHQQQHSQ	0.761158
DLIEVATRLQKGG	1	DRB1_0301	LRSDLIKGGLGY	0.919219
VQEREKEILAAIAAD	1	DRB1_0301	RRMVQEAADLSK	0.63263
ESKAIKNLLKAVSKER	1	DRB1_0301	LNPESKKERSKR	0.998059
LAEFFVNEARKNNHHF	1	DRB1_0301	AFYLAEHHFKSE	0.875294
DDTQFVRFDSDAASQRM	1	DRB1_0301	GYVDDTQRMEPR	0.974732
LLGHLKIMHDAIGFRST	1	DRB1_0301	YGDLLGRSTLTG	0.776591
TPGRILDLIKKGVAK	1	DRB1_0301	VIATPGVAKVDH	0.969252
KVLQATVVAVGSGGK	1	DRB1_0301	SQGKVLGGKGKS	0.227002
LAFRAELLALQPAL	1	DRB1_0301	FLLLAFPALGSQ	0.841147
GNPAEFVVNTSNAGAGA	1	DRB1_0301	GVTGNPAGALSV	0.962237
DAFLGSFLYEYSR	1	DRB1_0301	EAKDAFYSRRHP	0.218392
GSNDAYHSRAIQVVRARKQL	1	DRB1_0301	YNKGSNKQLVAG	0.287362
EDAEQQLQPYVMVVSNGF	1	DRB1_0301	QGTEDANGFPSQ	0.0386687
MVGVYNGKTFNQVEIKPE	1	DRB1_0301	VGSMVGKPEMIG	0.946921
LGMISLMKRPPGFS	1	DRB1_0301	CQPLGMGFSPFR	0.993301
DTQFVRFDSDAASPRTEP	1	DRB1_0301	YVDDTQTEPRAP	0.832279
YVDDTQFVRFDSDAASQRME	1	DRB1_0301	AVGYVDRMEPRA	0.953932
TKDRIISEINRLQQEAT	1	DRB1_0301	LGATKDEATEHA	0.995705
AHKLSESNIQPIFAVTK	1	DRB1_0301	GQLAHKVTKKMV	0.681163
LEEQLGPVAEETR	1	DRB1_0301	KKELEEETRARL	0.0906858
LGTARAYQIPESLKSITWQ	1	DRB1_0301	LGALGTTWQRLG	0.331449
SKIIIIKKGHAKDSQ	1	DRB1_0301	PLHSKIDSQRYK	0.907367
QPAVAGIKADKADKAAASGPA	1	DRB1_0301	ISFQPAGPASAS	0.978786
SDVDLIPMNDHNAYR	1	DRB1_0301	FVFSDVAYRCFS	0.687301
SAGATRAVEVLPKAGALN	1	DRB1_0301	RANSAGALNSND	0.713244
PLGDLGAPSELHLQSQKYRS	1	DRB1_0301	SWEPLGYRSNKT	0.00151102
VEHWIGHENFELINH	1	DRB1_0301	KRNVEHINHDVV	0.525152
KIDKELINRIERATGQRPHH	1	DRB1_0301	GSSKIDPHHFLR	0.991009
STKLTLLQRKLQPA	1	DRB1_0301	NLSSTKQPAAMY	0.984787
DTQFVRFDSDAASPRTEPRAP	1	DRB1_0301	YVDDTQRAPWIE	0.917843
APALVSKKVNVVEQE	1	DRB1_0301	KTIAPAEQEKID	0.849987
RAIIFRLGRILQG	1	DRB1_0301	EYERAILQGGAK	0.731976
ELEEQLGPVAEETRA	1	DRB1_0301	YKKELETRARLG	0.0534849
TGETEERVVVISSSE	1	DRB1_0301	TSDTGESSEDSD	0.0385164
KAEEELIKAQKVFE	1	DRB1_0301	KIAKAEVFEEMN	0.929181
DNNLLTEKQKLRVKKIHE	1	DRB1_0301	RDEDNNIHENEK	0.801616
VDSLRTQLAPHSEQMRE	1	DRB1_0301	RTHVDSMRESLA	0.75554
DDTQFVRFDSDAASPRGEP	1	DRB1_0301	GYVDDTGEPRAP	0.931739
DSLRTQLAPHSEQMRE	1	DRB1_0301	THVDSLMRESLA	0.10462
KSKEQLTPLIKKAGTELVN	1	DRB1_0301	YFEKSKLVNFLS	0.914662
ALPEVVKSQRPLQRQVHL	1	DRB1_0301	RPLALPVHLRGR	0.539399
ASVEARHIKAEMGSER	1	DRB1_0301	GDAASVSERALV	0.955372
AYQKTVPIEAVTSKT	1	DRB1_0301	VPSAYQSKTSNI	0.343455
SNDAYHSRAIQVVRA	1	DRB1_0301	NKGSNDVRARKQ	0.594575
GCPRKEIIVWKKNKSIV	1	DRB1_0301	RGNGCPSIVCVD	0.91075
ESGIFTNTKESSSHHPG	1	DRB1_0301	RGSESGHPGIAE	0.475396
SGKEGDKFKLNKSELKE	1	DRB1_0301	HKYSGKLKELLT	0.612898
RSQGRLEAQKRELQQAV	1	DRB1_0301	ALGRSQQAVLHM	0.749048
QPAVAGIKADKADK	1	DRB1_0301	ISFQPAADKAAA	0.934543
KDYIALNEDLRSWTA	1	DRB1_0301	YDGKDYWTAADT	0.934822
FRPAIKYFGDIISVGQR	1	DRB1_0301	QERFRPGQRLLQ	0.986974
IQPEEKPVEVSPA	1	DRB1_0301	RERIQPSPAVTR	0.0342787
VSDVENYVGPERSVDVT	1	DRB1_0301	TFYVSDDVTDVT	0.257402
SISENPVDVRVSSEE	1	DRB1_0301	FTSSISSEESEE	0.0895815
SRPFITSSPTNGAET	1	DRB1_0301	GDKSRPAETVAE	0.608587
QTLVMLETVPRSGE	1	DRB1_0301	WTFQTLSGEVYT	0.996434
VDDTQFVRFDSDAASQ	1	DRB1_0301	VGYVDDASQRME	0.958971
KEQQCVIMAENSKT	1	DRB1_0301	YHSKEQSKTSSI	0.624728
VDDTQFVRFDSDAASPR	1	DRB1_0301	VGYVDDSPRGEP	0.995164
TVSEQRQVVAVTGDG	1	DRB1_0301	IDSTVSGDGTND	0.0559874
GNYIGLINRIAQKKR	1	DRB1_0301	LSMGNYKKRLTV	0.943622
HSRAIQVVRARKQ	1	DRB1_0301	DAYHSRRKQLVA	0.984135
APTGIESLPVNFALRAI	1	DRB1_0301	TEIAPTRAIIEK	0.991765
TPDPSKFFSQLSSEHGGDVQ	1	DRB1_0301	KCNTPDDVQKWL	0.968195
SVVIAAGAGAIVHEKHPG	1	DRB1_0301	WAGSVVHPGKLA	0.278662
NQFAYDGKDYIAL	1	DRB1_0301	RGHNQFIALNED	0.96327
DAPETERAAVAIQSQFR	1	DRB1_0301	IDMDAPQFRKFQ	0.823951
IQRQLEIMGKEVSG	1	DRB1_0301	KIRIQRVSGDQI	0.988998
SNDAYHSRAIQVVRARK	1	DRB1_0301	NKGSNDARKQLV	0.970379
LEGEITTLNHKLQ	1	DRB1_0301	VEELEGKLQDAS	0.594912
ADDLEGEAFLPLRE	1	DRB1_0301	TLGADDLREVPG	0.18573
EPGTGALAVFPNIH	1	DRB1_0301	IEYEPGNIHLET	0.95751
SPKVVELCKKYQQQ	1	DRB1_0301	PNWSPKQQQTVV	0.998167
TEQFTAMRDLYMKNGQ	1	DRB1_0301	TAGTEQNGQGFA	0.965453
HNLQYLQDENGVGYVLS	1	DRB1_0301	GHDHNLVLSGAG	0.993487
EVERIKAESAEAAKKM	1	DRB1_0301	KAIEVEKKMLEE	0.881738
GEEVAVKLESQKAR	1	DRB1_0301	ITNGEEKARHPQ	0.843059
LPSVDGQKRYTFRVRS	1	DRB1_0301	KFSLPSVRSRFN	0.680679
FQPAVAGIKADKADKA	1	DRB1_0301	KISFQPDKAAAS	0.825776
SSISENPVDVRVSSEE	1	DRB1_0301	QFTSSISEESEE	0.0332399
DVAFVKDVTVLQNTD	1	DRB1_0301	NAGDVANTDGNN	0.916794
RNQKPEVRKAQREQAIRAA	1	DRB1_0301	MAKRNQRAAKEA	0.089093
NPQNTVFDAKRLIGRKFGDPV	1	DRB1_0301	VALNPQDPVVQS	0.977486
FENKVLSKEFHLNESGDPS	1	DRB1_0301	NPYFENDPSSKS	0.0696482
TPKQRIDLLHRMRS	1	DRB1_0301	TKMTPKMRSFSE	0.996344
FRPAIKYFGDIISVGQR	1	DRB1_0301	QERFRPGQRLLQ	0.986974
SDPQVHTVLVERSTLK	1	DRB1_0301	KFLSDPTLKEDV	0.837673
CAGAGGGRGGGAG	1	DRB1_0301	GTCCAGGAGGEG	0.000127992
SKEQLTPLIKKAG	1	DRB1_0301	FEKSKEKAGTEL	0.542246
DQVSQNGLPAEQGSPR	1	DRB1_0301	SKGDQVSPRMAG	0.0647522
YRQKVEPLRAELQEGAR	1	DRB1_0301	MELYRQGARQKL	0.983449
VDDTQFVRFDSDAASPRG	1	DRB1_0301	VGYVDDPRGEPR	0.983633
ATRLVGSGFKVVVGSR	1	DRB1_0301	RSLATRGSRNPK	0.876338
VSDVENYVGPERSVD	1	DRB1_0301	TFYVSDSVDVTD	0.316175
SNLIKLAQKVPTA	1	DRB1_0301	SRLSNLPTADLE	0.387015
GPDGRLLRGYDQSAYDG	1	DRB1_0301	CDLGPDYDGKDY	0.77724
VDDTQFVRFDSDAASPRGEP	1	DRB1_0301	VGYVDDGEPRAP	0.945486
VGTVEAGLASESSRD	1	DRB1_0301	QLAVGTSRDQAF	0.351689
QPLGMISLMKRPPG	1	DRB1_0301	VNCQPLPPGFSP	0.92892
WEKWYIPDPTGKF	1	DRB1_0301	TDVWEKGKFNLI	0.370513
QKKVEELEGEITTLNHKLQ	1	DRB1_0301	AQGQKKKLQDAS	0.281574
VPTDEITVYYKAKSEGTY	1	DRB1_0301	CNLVPTGTYLNS	0.714114
NKGSNDAYHSRAIQVVRAR	1	DRB1_0301	SEYNKGRARKQL	0.758625
DTQFVRFDSDAASPRTE	1	DRB1_0301	YVDDTQRTEPRA	0.934211
GGNRKTILEDEKRLAHPFS	1	DRB1_0301	DVNGGNPFSLAV	0.128652
SSGADAAVIQAARSTDVA	1	DRB1_0301	DELSSGDVAAVV	0.130289
MQQVEASLQPETLR	1	DRB1_0301	QGRMQQTLRKWK	0.0378348
NIYNCEPANPSEK	1	DRB1_0301	PYINIYSEKNSP	0.800073
GQDSILSLPGNVGHQD	1	DRB1_0301	TGFGQDHQDVKD	0.991794
DDTQFVRFDSDAASPRE	1	DRB1_0301	GYVDDTPREEPR	0.986747
GGQKVRLLKKALEK	1	DRB1_0301	SAGGGQLEKHAD	0.99746
DDTQFVRFDSDAASPRGEPR	1	DRB1_0301	GYVDDTEPRAPW	0.969877
AQAARGVAALTSDPA	1	DRB1_0301	RSLAQADPAVQA	0.0863369
GARGLIAEAAQLGP	1	DRB1_0301	SLEGARLGPVGG	0.761247
KKYFAATQFEPLA	1	DRB1_0301	SNEKKYPLAARS	0.236329
EVISWLDANTLAEK	1	DRB1_0301	KCQEVIAEKDEF	0.996466
GSESGIFTNTKESSSHHPG	1	DRB1_0301	ESRGSEHPGIAE	0.452876
GSHSMRYFFTSVSRPG	1	DRB1_0301	TWAGSHRPGRGE	0.72405
RQKVEPLRAELQEGAR	1	DRB1_0301	ELYRQKGARQKL	0.790884
NPKDVLVGADSVRAAITF	1	DRB1_0301	AVTNPKITFSFF	0.647303
SRVFIGNLNTLVVK	1	DRB1_0301	SMNSRVVVKKSD	0.980456
DVGPDGRLLRGHNQYAYDGK	1	DRB1_0301	YGCDVGDGKDYI	0.990586
NTDGKIEFISTMEGYKYP	1	DRB1_0301	LTTNTDKYPVYG	0.981113
TPPSLARNPAPGVLT	1	DRB1_0301	RNSTPPVLTNKR	0.410923
LESINSIKSRLSKSGHIQ	1	DRB1_0301	EDILESHIQTLL	0.62325
EREIMIAAQKGLDP	1	DRB1_0301	TGLERELDPYNM	0.920276
NIRKEFRKNFATSLYSM	1	DRB1_0301	DLFNIRYSMIKG	0.840641
LKDMWKKKQAQVKENE	1	DRB1_0301	LTLLKDENENVI	0.267429
GIIHHFKTMHRYT	1	DRB1_0301	PTNGIIRYTLEM	0.960596
DYKDVIPMADAAGIIR	1	DRB1_0301	DSLDYKIIRYAI	0.989751
SSGKRLGCIKIAASLKGI	1	DRB1_0301	VLSSSGKGIXXX	0.920007
VGKFSIRLVPNMTPEVVGEQ	1	DRB1_0301	RKVVGKGEQVTS	0.599623
SARLSAKPAPPKPEPKPK	1	DRB1_0301	QRRSARKPKKAP	0.429172
KLIKKMGDHLTNL	1	DRB1_0301	EEVKLITNLHRL	0.92466
EIPRESIKLVKRLGAGQ	1	DRB1_0301	DAWEIPAGQFGE	0.977691
KVEELEGEITTLNHK	1	DRB1_0301	GQKKVENHKLQD	0.783457
KNDKQMVQYIYKYTSYPDPI	1	DRB1_0301	ENTKNDDPILLM	0.852111
HNLQYLQDENGVGYVL	1	DRB1_0301	GHDHNLYVLSGA	0.985032
REVIKAMTKARNFE	1	DRB1_0301	QSLREVNFERVL	0.997967
HRADYDREALLGV	1	DRB1_0301	QGEHRALGVQED	0.0497309
VGPDGRLLRGHNQYAYDGKD	1	DRB1_0301	GCDVGPGKDYIA	0.952382
EHGLIFMETSAKTASN	1	DRB1_0301	FAREHGASNVEE	0.996892
APNHVVVSRKEKAARVK	1	DRB1_0301	LAQAPNRVKAVL	0.997307
SKEQLTPLIKKAGTE	1	DRB1_0301	FEKSKEGTELVN	0.699998
AKRGVRIVSRGKTQ	1	DRB1_0301	RELAKRKTQLFA	0.92066
YVDDTQFVRFDSDAASQRMEP	1	DRB1_0301	AVGYVDMEPRAP	0.978109
DEEVKLIKKMGDH	1	DRB1_0301	HFLDEEGDHLTN	0.611952
DLKVDKVIQAQTAYS	1	DRB1_0301	SLEDLKAYSANP	0.711735
LPQLMPHPANIPF	1	DRB1_0301	QLHLPQIPFRQP	0.0303489
EERRIKEIVKKHSQFI	1	DRB1_0301	EYLEERQFIGYP	0.997662
GEPLSYTRFSLAR	1	DRB1_0301	LFGGEPLARQVD	0.502108
NNQKIVNLKEKVAQL	1	DRB1_0301	YNSNNQAQLEAQ	0.940357
LPREAEGVIVGHWAPPIHTHG	1	DRB1_0301	QLSLPRTHGLIR	0.954008
QDSILSLPGNVGHQDVK	1	DRB1_0301	GFGQDSDVKDVQ	0.885252
ADPNIRFLDKLPQQTGDH	1	DRB1_0301	LSMADPGDHAGI	0.996088
VPANTENEVEPVDARPA	1	DRB1_0301	VDSVPARPAADR	0.067966
VHIIELITPNSNPY	1	DRB1_0301	NEEVHINPYSAF	0.948885
AEKAKAAALAAAAAD	1	DRB1_0301	YDEAEKAADAPQ	0.279032
QTHFTFEEFRRSSNPL	1	DRB1_0301	NKFQTHNPLSLL	0.710085
GRLVYLVENPGGYV	1	DRB1_0301	DKNGRLGYVAYS	0.997902
ENGTYIKDDTIFIK	1	DRB1_0301	TVLENGFIKVIV	0.998457
ALQEVEGLKKRESL	1	DRB1_0301	CETALQESLTLI	0.547664
YVTLTVVRSPGGKGTV	1	DRB1_0301	PDSYVTGTVRLE	0.476805
GGVILFHETLYQKADDGRPF	1	DRB1_0301	PCIGGVRPFPQV	0.99209
DAPETERAAVAIQSQ	1	DRB1_0301	IDMDAPQSQFRK	0.268823
KAHIRFKPTLSQQQK	1	DRB1_0301	NKTKAHQQKSPE	0.895893
DEEWSVKTYQEVAQK	1	DRB1_0301	EHHDEEAQKFVE	0.369061
DGKDYIALNEDLRSWT	1	DRB1_0301	FAYDGKSWTAAD	0.773552
EVISWLDANTLAEKD	1	DRB1_0301	KCQEVIEKDEFE	0.91655
GKFSIRLVPNMTPEVVGEQ	1	DRB1_0301	KVVGKFGEQVTS	0.823032
LSTAITHVHKEEGSEQ	1	DRB1_0301	GLELSTSEQAPL	0.560313
AKNLAITLRKAGKTA	1	DRB1_0301	ANRAKNKTADEI	0.793941
KAKERLEAKHRERMSQ	1	DRB1_0301	HFQKAKMSQVMR	0.918481
KYDHNFVKAINAIQKSWT	1	DRB1_0301	RLYKYDSWTATT	0.974188
TYRVVSVLTVLHQD	1	DRB1_0301	YNSTYRHQDWLN	0.995158
SPGVTYYFKVFAVSHGR	1	DRB1_0301	TGLSPGHGRESK	0.843182
KPDMAEIEKFDKSKLKKTE	1	DRB1_0301	MSDKPDKTETQE	0.804635
DAAKNQVAMNPTNTVFD	1	DRB1_0301	LIGDAAVFDAKR	0.232639
ISSHVKAIDTIYQTTD	1	DRB1_0301	IAQISSTTDFSG	0.841492
PSSGLGVTKQDLGPVPM	1	DRB1_0301	LEDPSSVPMXXX	0.612111
VVEHNIRIMAKYYTR	1	DRB1_0301	KNRVVEYTRITM	0.781862
SQNDILMLGAVGAFG	1	DRB1_0301	DYSSQNAFGWSG	0.780629
FQPTLLTLPRIKVTT	1	DRB1_0301	MSKFQPVTTSQD	0.835104
LPMIWAQKTNTPADVF	1	DRB1_0301	DCSLPMDVFIVF	0.661466
SRGSESGIFTNTKESSSHHPG	1	DRB1_0301	ETESRGHPGIAE	0.997853
VDLEPTVIDEVRTGTYR	1	DRB1_0301	AVFVDLTYRQLF	0.779954
DPTASISAKVNNSSLIG	1	DRB1_0301	YQLDPTLIGVGY	0.832652
IKVRWFRNDQEETAG	1	DRB1_0301	PAQIKVTAGVVS	0.729778
GPDGRLLRGYDQYAYDGKD	1	DRB1_0301	CDVGPDGKDYIA	0.834381
GNPAEFVVNTSNAGAGA	1	DRB1_0301	GVTGNPAGALSV	0.962237
GRLVYLVENPGGYV	1	DRB1_0301	DKNGRLGYVAYS	0.997902
VTIKIAPNTPQLADIV	1	DRB1_0301	FETVTIDIVATG	0.813493
FNDKKFVIKPIDKKAPD	1	DRB1_0301	NISFNDAPDFVF	0.778951
TNTVFDAKRLIGRR	1	DRB1_0301	MNPTNTGRRFDD	0.987121
GEKKSRLSNLIKLAQK	1	DRB1_0301	AAYGEKAQKVPT	0.988084
YDHNFVKAINAIQK	1	DRB1_0301	LYKYDHIQKSWT	0.997874
APGVHNIIAIADGYQQQH	1	DRB1_0301	VLLAPGQQHSQV	0.788407
DVPKWISIMTERSVP	1	DRB1_0301	KGTDVPSVPHLQ	0.968296
TRPLALPEVVKSQRPLQRQ	1	DRB1_0301	LLQTRPQRQVHL	0.435538
REKEFVARVRASSR	1	DRB1_0301	AAEREKSSRVSG	0.990601
KDKVRVVSLKPEVAQID	1	DRB1_0301	QLFKDKQIDLYI	0.852204
SSQRETAVLTESAAKG	1	DRB1_0301	QTESSQAKGTLG	0.0764171
TQFVRFDSDAASQRM	1	DRB1_0301	VDDTQFQRMEPR	0.90968
DVKDVQMLQDAISKMDP	1	DRB1_0301	KCFDVKMDPTDA	0.966512
PPAVGGPVGYTPPD	1	DRB1_0301	XXMPPAPPDGGW	0.00479845
GVPLYRHIADLAGNS	1	DRB1_0301	VEKGVPGNSEVI	0.77891
RAKLLNVGFQEALK	1	DRB1_0301	IFNRAKALKDYD	0.797461
SGKRSAPGGGSKVPQKKVK	1	DRB1_0301	LSISGKKVKLAA	0.00536477
SLREVIKAMTKARNFER	1	DRB1_0301	MTQSLRFERVLG	0.998758
QPSDTMVTQCEARNQHG	1	DRB1_0301	SNVQPSQHGLLL	0.0158696
RPKDYEVDATLKSLNNQ	1	DRB1_0301	PSLRPKNNQIET	0.998187
DQSAYDGKDYIALNED	1	DRB1_0301	RGHDQSNEDLSS	0.514567
LEKEVEKRKVALQ	1	DRB1_0301	YELLEKALQEAK	0.768663
AADIIALARKKGPLV	1	DRB1_0301	SKSAADPLVFGE	0.916921
GADAAVIQAARSTDV	1	DRB1_0301	LSSGADTDVAAV	0.552638
STVSEQRQVVAVTGDG	1	DRB1_0301	IIDSTVGDGTND	0.0270498
VINDFVEKGTQGKIA	1	DRB1_0301	AKKVINKIAEAV	0.653551
GSLKPNPASPLPASPYG	1	DRB1_0301	YRTGSLPYGGPT	0.250177
GVDAQGTLSKIFKLGGRD	1	DRB1_0301	GFKGVDGRDSRS	0.115032
GASGSFKLNKKAASGEAKPKA	1	DRB1_0301	KGTGASPKAKKA	0.997715
GQGIHHAAGQVGK	1	DRB1_0301	EKFGQGVGKEAE	0.0927611
DQKKEAAVSVQEESD	1	DRB1_0301	KETDQKESDLEK	0.0338453
GIIVIKDNMAQEG	1	DRB1_0301	RPNGIIQEGVIL	0.993441
AGSVFRAHVKHRKG	1	DRB1_0301	RKGAGSRKGAAR	0.953182
KVELRVLPDVLQVS	1	DRB1_0301	YSGKVEQVSAAP	0.997309
SISRKSEDDEKLK	1	DRB1_0301	NVSSISKLKKRK	0.0656439
REKMTQIMFETFNTPA	1	DRB1_0301	KANREKTPAMYV	0.251555
DRERLRAMEKLLAS	1	DRB1_0301	QQEDRELASVEE	0.960032
VGTVEAGLASESSRDQ	1	DRB1_0301	QLAVGTRDQAFT	0.291519
DTQFVRFDSDAASPREEPR	1	DRB1_0301	YVDDTQEPRAPW	0.886108
VHNIIAIADGYQQ	1	DRB1_0301	APGVHNYQQQHS	0.879087
NFGAFSINPAMMAAAQ	1	DRB1_0301	GGMNFGAAQAAL	0.993925
TGTLSQEHFLLDPDS	1	DRB1_0301	DTSTGTPDSNVT	0.479015
GTDLSRGLTPARAAE	1	DRB1_0301	RKYGTDAAEILA	0.753445
LQESEPIRSEYVT	1	DRB1_0301	GFKLQEYVTVQE	0.0484938
IQRTPKIQVYSRHPAENGK	1	DRB1_0301	LEAIQRNGKSNF	0.645601
KIIRSENFEELLK	1	DRB1_0301	GNWKIILLKVLG	0.887558
EKQQNISPLVRERGPQ	1	DRB1_0301	TVQEKQGPQRVA	0.273939
DNLVHAAIVAESAA	1	DRB1_0301	QNGDNLSAAIGN	0.789103
SGPQIKELTDEEAERLQ	1	DRB1_0301	SETSGPRLQLEI	0.738221
LHGRLEEVGVRAQDR	1	DRB1_0301	RQKLHGQDRLDK	0.466943
VPTKKSQIFSTASDNQPT	1	DRB1_0301	NTVVPTQPTVTI	0.56671
VPSIEIRKIGRIPLKDG	1	DRB1_0301	NDNVPSKDGVAN	0.991962
GAEEQLVPRASTSPD	1	DRB1_0301	LRRGAESPDRVF	0.0726803
INIYNCEPANPSEKNS	1	DRB1_0301	TPYINIKNSPST	0.731334
DNNLLTEKQKLRVKKIH	1	DRB1_0301	RDEDNNKIHENE	0.981702
LPVGRTVMVNIENPEGIPVKQ	1	DRB1_0301	HKLLPVVKQDSL	0.905763
HRRKQQSLEAEEAKR	1	DRB1_0301	IEEHRRAKRRLK	0.154387
LDLEEKQINCEVTE	1	DRB1_0301	IKILDLVTESSG	0.00665456
ADIIALARKKGPLV	1	DRB1_0301	KSAADIPLVFGE	0.998064
RTPKIQVYSRHPAENGKSN	1	DRB1_0301	AIQRTPKSNFLN	0.988591
GGEPLSYTRFSLARQVD	1	DRB1_0301	NLFGGEQVDGDN	0.925197
LEQILIQWITTQCRKDVG	1	DRB1_0301	DADLEQDVGRPQ	0.586782
YVDDTQFVRFDSDAASQR	1	DRB1_0301	AVGYVDSQRMEP	0.938879
TPAREGAMSAQLGYPV	1	DRB1_0301	GVETPAYPVVGW	0.158444
HPLHSKIIIIKKGHAKD	1	DRB1_0301	PKFHPLAKDSQR	0.998403
EQQKLESIADMKAFVE	1	DRB1_0301	KPKEQQFVENYP	0.978228
DNNILVLVPDPHAKNVA	1	DRB1_0301	GVMDNNNVACFE	0.750661
KASLAFLQKHLGLHK	1	DRB1_0301	LSNKASLHKDFD	0.869152
LVHNIIPEINAQALQ	1	DRB1_0301	LLSLVHALQFYP	0.930702
SNLIKLAQKVPTAD	1	DRB1_0301	SRLSNLTADLED	0.855398
HPQVNIYSVTRKRYAHLS	1	DRB1_0301	IAMHPQHLSARP	0.971168
KEAISALSRAKSK	1	DRB1_0301	ISGKEAKSKHCR	0.843762
VAREQEIAAVQAR	1	DRB1_0301	KQLVARQARMQA	0.593339
GPTTYKVTSTLTIKE	1	DRB1_0301	KESGPTIKESDW	0.542657
GADAAVIQAARSTDVA	1	DRB1_0301	LSSGADDVAAVV	0.430539
DLSNLSLEGIAVLNIPS	1	DRB1_0301	KPLDLSIPSMHG	0.948355
GPLSWYSDPGLAG	1	DRB1_0301	LIDGPLLAGVSL	0.827673
LHRKIHLWNSIHGLQSPK	1	DRB1_0301	QLKLHRSPKSPL	0.986731
APALVSKKVNVVEQEK	1	DRB1_0301	KTIAPAQEKIDK	0.993828
LPKNVVENQAAARTGKKP	1	DRB1_0301	DEALPKKKPLAH	0.98214
SDPQVHTVLVERST	1	DRB1_0301	KFLSDPRSTLKE	0.27019
EQVIAGFNRLRQEQR	1	DRB1_0301	VSAEQVEQRGLA	0.96573
HRKIHLWNSIHGL	1	DRB1_0301	LKLHRKHGLQSP	0.694669
SGAIIVLTKSGRSAHQ	1	DRB1_0301	KCCSGAAHQVAR	0.989318
KNLLKAVSKERSK	1	DRB1_0301	KAIKNLRSKRSP	0.944683
RPEAEAMCTSFKENPT	1	DRB1_0301	PFERPENPTTFM	0.00531806
KELEEQLGPVAEETRAR	1	DRB1_0301	AYKKELRARLGK	0.481908
SILSLPGNVGHQDV	1	DRB1_0301	GQDSILQDVKDV	0.269491
RVVAHRVTSLSGKE	1	DRB1_0301	AYLRVVGKEYDV	0.801823
GVQQYVPEEWAEYPRPI	1	DRB1_0301	EAKGVQRPIHPA	0.317396
EDLRSWTAADTAAQITQRKWE	1	DRB1_0301	ALNEDLKWEAAR	0.589988
KDYIALNEDLRSWT	1	DRB1_0301	YDGKDYSWTAAD	0.997007
KAPKSPAKAKAVKPK	1	DRB1_0301	KPKKAPKPKAAK	0.303898
RRIKEIVKKHSQF	1	DRB1_0301	LEERRISQFIGY	0.984297
GTEQFTAMRDLYMKNGQ	1	DRB1_0301	DTAGTENGQGFA	0.900513
EVRRIDLVKRNYSR	1	DRB1_0301	NRHEVRYSRLIP	0.999429
GTDLSRGLTPARAAEI	1	DRB1_0301	RKYGTDAEILAR	0.49638
APALVSKKVNVVEQEK	1	DRB1_0301	KTIAPAQEKIDK	0.993828
KLIKKMGDHLTNLHRLG	1	DRB1_0301	EEVKLIRLGGPE	0.964912
QEQLVEAGRLVAKA	1	DRB1_0301	PVCQEQAKAVEG	0.97106
VDDTQFVRFDSDAASQRM	1	DRB1_0301	VGYVDDQRMEPR	0.935189
GRSQGRLEAQKRELQQA	1	DRB1_0301	EALGRSQQAVLH	0.580023
RNIINAARRKSASPR	1	DRB1_0301	LLARNISPRPAP	0.776579
EVERIKAESAEAAKK	1	DRB1_0301	KAIEVEAKKMLE	0.879543
RSWTAADTAAQIT	1	DRB1_0301	EDLRSWQITQRK	0.844359
DPSTIEKLAKNKQK	1	DRB1_0301	LRDDPSKQKPIT	0.998952
LSRGQIVFMNREPK	1	DRB1_0301	YMILSREPKRTL	0.642089
INIYNCEPANPSEK	1	DRB1_0301	TPYINISEKNSP	0.989466
KSQIFSTASDNQPT	1	DRB1_0301	PTKKSQQPTVTI	0.238489
SGADAAVIQAARSTDV	1	DRB1_0301	ELSSGATDVAAV	0.580587
KDRIISEINRLQQE	1	DRB1_0301	GATKDRQQEATE	0.999189
EDHVMHLLQNADPLK	1	DRB1_0301	NMTEDHPLKVYP	0.599564
ELSKANSRFATTFYQHLADSK	1	DRB1_0301	RVWELSDSKNDN	0.561132
TYADLRFVKVPLKN	1	DRB1_0301	DAITYALKNSAS	0.966115
ASGSFKLNKKAASGE	1	DRB1_0301	GTGASGSGEAKP	0.71874
SGPRKGREVYRHFGKAPGTPH	1	DRB1_0301	VLLSGPTPHSHT	0.809832
NPGAWILRLRKGRSEDIY	1	DRB1_0301	LKANPGDIYRIY	0.993432
GGGQKVRLLKKALEKHAD	1	DRB1_0301	TSAGGGHADKED	0.983453
SKAIKNLLKAVSKE	1	DRB1_0301	NPESKASKERSK	0.903961
VENYLIQMARYGQLSEK	1	DRB1_0301	TKAVENSEKVSE	0.983776
KDEVVKIQSLARMHQARK	1	DRB1_0301	RSHKDEARKRYR	0.941419
LGHLKIMHDAIGFR	1	DRB1_0301	GDLLGHGFRSTL	0.997566
TPTLKACLFSSVAQGYFR	1	DRB1_0301	TTHTPTYFRMDS	0.752044
YPRQTQVSVLPEGGETP	1	DRB1_0301	KMQYPRETPLFK	0.0496694
VDKVIQAQTAFSANPANP	1	DRB1_0301	DLKVDKANPAIL	0.739587
GADDLEGEAFLPLR	1	DRB1_0301	DTLGADPLREVP	0.0912115
KNSIAYMDEETGNLK	1	DRB1_0301	YHCKNSNLKKAV	0.662283
VGYVDDTQFVRFDSDAASQR	1	DRB1_0301	FIAVGYSQRMEP	0.948444
GADAAVIQAARSTD	1	DRB1_0301	LSSGADSTDVAA	0.294498
VGTVEAGLASESSR	1	DRB1_0301	QLAVGTSSRDQA	0.0820179
NGELVTEGVAESLFLPR	1	DRB1_0301	WLCNGELPRTDY	0.805914
KPGVIFLTKKGRQ	1	DRB1_0301	ECSKPGGRQVCA	0.961264
EPTYILNIKRGIIS	1	DRB1_0301	EKDEPTIISALL	0.98425
GPQIAYVRDFKAKVQ	1	DRB1_0301	LDNGPQKVQYFR	0.942985
HAVLVALKRAQSEL	1	DRB1_0301	SKTHAVSELAAH	0.995912
LNIGYIEDLKAQIL	1	DRB1_0301	REKLNIQILELP	0.998501
TPAREGAMSAQLGYP	1	DRB1_0301	GVETPAGYPVVG	0.257401
LPVGRTVMVNIENPEGIP	1	DRB1_0301	HKLLPVGIPVKQ	0.319442
WRMITAMNTIRSGAG	1	DRB1_0301	RNEWRMGAGVCV	0.707773
QIEEQTVKAQKELE	1	DRB1_0301	RLRQIEELEEQT	0.0784755
EIEKEEQAAAEKAVT	1	DRB1_0301	DPEEIEAVTKEE	0.0570142
LTPELYAELRAKSTPS	1	DRB1_0301	AKVLTPTPSGFT	0.995737
LHSKIIIIKKGHAKD	1	DRB1_0301	FHPLHSAKDSQR	0.997047
ERQELENIRRRKQEL	1	DRB1_0301	TAEERQQELLAD	0.900352
GRTTIVIAHRLSTV	1	DRB1_0301	ARKGRTSTVRNA	0.808276
EDFNKMNFIKTYPAHQN	1	DRB1_0301	HVSEDFHQNRVS	0.982275
SGNFGGSRNMGGP	1	DRB1_0301	PMKSGNGGPYGG	0.165365
AARLDILDTAGQEEF	1	DRB1_0301	DDRAAREEFGAM	0.949134
EDQVIQLMNAIFSKK	1	DRB1_0301	SIKEDQSKKNFE	0.929272
AKNKQKPITPETA	1	DRB1_0301	EKLAKNETAEKL	0.00171663
AEQEVLAPQVVLS	1	DRB1_0301	RLLAEQVLSLGG	0.0191724
RPEAEAMCTSFKENPT	1	DRB1_0301	PFERPENPTTFM	0.00531806
EPPRILTPANTLYQVIANRPA	1	DRB1_0301	VLAEPPRPALLD	0.974654
RPGSVAYVSRSGGMS	1	DRB1_0301	KLYRPGGMSNEL	0.634444
GNPAEFVVNTSNAGAGAL	1	DRB1_0301	GVTGNPGALSVT	0.705971
FVRFDSDAASQRMEPRAPWIE	1	DRB1_0301	DTQFVRWIEQEG	0.885258
NPAPQIVQAASSAPAL	1	DRB1_0301	PTSNPAPALETD	0.492835
KAKAAALAAAAADAP	1	DRB1_0301	EAEKAKDAPQRN	0.188269
VDDTQFVRFDSDAASQR	1	DRB1_0301	VGYVDDSQRMEP	0.997422
GDTGKYKSIPHHHRG	1	DRB1_0301	RPEGDTHRGEVQ	0.826375
EDLKVDKVIQAQTAYSANPA	1	DRB1_0301	PSLEDLNPASQA	0.99465
FEKSKEQLTPLIKKAGTEL	1	DRB1_0301	KSYFEKTELVNF	0.113757
EEVKLIKKMGDHLTNLH	1	DRB1_0301	FLDEEVNLHRLG	0.952888
DTQFVRFDSDAASQRMEPRAP	1	DRB1_0301	YVDDTQRAPWIE	0.922364
TGNKIRYNSKRRHWR	1	DRB1_0301	RMKTGNHWRRTK	0.875128
ANSRFATTFYQHLADSK	1	DRB1_0301	LSKANSDSKNDN	0.992525
DLERLLPHKVFEGNRPT	1	DRB1_0301	SPEDLERPTNSI	0.91533
KELKVIQPEKSVSV	1	DRB1_0301	AAGKELVSVRAG	0.996219
GTDLSRGLTPARAAE	1	DRB1_0301	RKYGTDAAEILA	0.753445
VFVTGQSPTPSPTGLT	1	DRB1_0301	DTEVFVGLTTAK	0.00195479
DGNYWVTDVALHQV	1	DRB1_0301	IDKDGNHQVFKL	0.975869
DVDLIPMNDHNAYR	1	DRB1_0301	VFSDVDAYRCFS	0.977123
GPTSIRVHFQAGRFH	1	DRB1_0301	MASGPTRFHLDG	0.540211
TQFVRFDSDAASQRMEPR	1	DRB1_0301	VDDTQFEPRAPW	0.968458
DEVVKIQSLARMHQARKR	1	DRB1_0301	SHKDEVRKRYRD	0.985225
DEPTYILNIKRGIIS	1	DRB1_0301	PEKDEPIISALL	0.843741
VAREQEIAAVQARM	1	DRB1_0301	KQLVARARMQAS	0.807026
SGDFQMSPYAEYPKNPR	1	DRB1_0301	IFKSGDNPRSQE	0.680354
GNYIGLINRIAQKK	1	DRB1_0301	LSMGNYQKKRLT	0.999026
EIRDINRVYREELKRD	1	DRB1_0301	TNKEIRKRDLAK	0.993476
AHKLSESNIQPIFAVTK	1	DRB1_0301	GQLAHKVTKKMV	0.681163
DDTQFVRFDSDAASPRTEPR	1	DRB1_0301	GYVDDTEPRAPW	0.984528
RQPQFISRDWHGVPGQ	1	DRB1_0301	AGTRQPPGQVDA	0.51423
VHDNIKYIIDTYGSHGAF	1	DRB1_0301	DITVHDGAFYRY	0.963064
DDPSTIEKLAKNKQKPI	1	DRB1_0301	DLRDDPKPITPE	0.997749
DTQFVRFDSDAASPRGEPR	1	DRB1_0301	YVDDTQEPRAPW	0.923852
AGKELEVIDTPNILSPQ	1	DRB1_0301	REWAGKSPQVSP	0.974633
GAEEQLVPRASTSPDR	1	DRB1_0301	LRRGAEPDRVFF	0.0220602
GVQLKDIKVFNRDRQKG	1	DRB1_0301	TGIGVQQKGTNV	0.995453
VQQYVPEEWAEYPRPI	1	DRB1_0301	AKGVQQRPIHPA	0.295101
PSSGLGVTKQDLGPVPM	1	DRB1_0301	LEDPSSVPMXXX	0.612111
PTNTVFDAKRLIGRRFDD	1	DRB1_0301	AMNPTNFDDAVV	0.926249
SPEDLERLLPHKVFEGNRP	1	DRB1_0301	AGKSPENRPTNS	0.964454
VPGQEMIIEISKGRSG	1	DRB1_0301	CPIVPGRSGLGL	0.973538
FVRFDSDAASPRTEPR	1	DRB1_0301	DTQFVREPRAPW	0.739469
HNLQYLQDENGVGYV	1	DRB1_0301	GHDHNLGYVLSG	0.947454
VPNLHKVIVVWNNIGEKAPDE	1	DRB1_0301	YQAVPNPDELWN	0.94656
NTTSAVTVKSAIRRLKELKDQ	1	DRB1_0301	WTYNTTKDQXXX	0.636469
QQGQGLMGHRLVTAQQQQ	1	DRB1_0301	QLAQQGQQQQQQ	0.570897
SGAIIVLTKSGRSA	1	DRB1_0301	KCCSGARSAHQV	0.997743
IPDPYKSSILSLIKFKENPH	1	DRB1_0301	YPDIPDNPHLII	0.937827
VPGTYKITASARGYN	1	DRB1_0301	RLLVPGGYNPVT	0.855607
KPATSYVRTTINKNAR	1	DRB1_0301	GQRKPANARATL	0.986051
GDTGKYKSIPHHHRGE	1	DRB1_0301	RPEGDTRGEVQF	0.97996
NPENTVFDAKRLIGRTWNDPS	1	DRB1_0301	LTSNPEDPSVQQ	0.706964
VPEQEHSPEAVQSQR	1	DRB1_0301	LPSVPESQRLAH	0.167087
YRQKVEPLRAELQEGARQK	1	DRB1_0301	MELYRQRQKLHE	0.697167
VDQIYHLASPASPP	1	DRB1_0301	YIEVDQSPPNYM	0.893183
AEKAKAAALAAAAADAP	1	DRB1_0301	YDEAEKDAPQRN	0.640939
IGGVILFHETLYQKADD	1	DRB1_0301	NPCIGGADDGRP	0.975797
KAIQIMYQNLQQDG	1	DRB1_0301	NLEKAIQDGLEK	0.981552
QGKIVDLVKELDRDT	1	DRB1_0301	KGTQGKRDTVFA	0.87689
NDKQMVQYIYKYTSYPD	1	DRB1_0301	NTKNDKYPDPIL	0.631894
SPHPLVWHLKTERL	1	DRB1_0301	LLNSPHERLATG	0.883679
LPDDVITFARSHPAMYNPV	1	DRB1_0301	TKDLPDNPVFPM	0.982259
LYKYDHNFVKAINAIQKSWT	1	DRB1_0301	SNRLYKSWTATT	0.877889
VRFDSDAASPRGEPRAP	1	DRB1_0301	TQFVRFRAPWVE	0.0777711
IGGVILFHETLYQKADDGRPF	1	DRB1_0301	NPCIGGRPFPQV	0.983429
INIALNNVGEDFQ	1	DRB1_0301	TFTINIDFQGGG	0.803287
GQGVHHAASQVGKEED	1	DRB1_0301	EKFGQGEEDRVV	0.130511
GKVLQATVVAVGSGGK	1	DRB1_0301	KSQGKVGGKGKS	0.884253
VDDTQFVRFDSDAASQRMEPR	1	DRB1_0301	VGYVDDEPRAPW	0.980424
IGGVILFHETLYQKADDGRP	1	DRB1_0301	NPCIGGGRPFPQ	0.987065
SDPQVHTVLVERS	1	DRB1_0301	KFLSDPERSTLK	0.0455425
AKPKVHNRQPRIN	1	DRB1_0301	VVSAKPRINSYV	0.176441
GKKNIRATERALNWDS	1	DRB1_0301	QVKGKKWDSFNT	0.995582
GRLEAQKRELQQAVLH	1	DRB1_0301	RSQGRLVLHMEQ	0.82733
PAFEGRSFLAFPTLRAYH	1	DRB1_0301	APVPAFAYHTLR	0.859451
SKIIIIKKGHAKD	1	DRB1_0301	PLHSKIAKDSQR	0.97805
SHSMRYFFTSVSRPGRG	1	DRB1_0301	WAGSHSGRGEPR	0.973957
STVSEQRQVVAVTGDGTN	1	DRB1_0301	IIDSTVGTNDGP	0.0194931
AEYYESSNCAIPSQQG	1	DRB1_0301	PVMAEYQQGIFP	0.392307
VGSTVHLIEPLDADE	1	DRB1_0301	FFRVGSADEEGQ	0.334192
QRTPKIQVYSRHPAENGK	1	DRB1_0301	EAIQRTNGKSNF	0.972055
GKLHVAILEREKQLR	1	DRB1_0301	KEWGKLQLRSEF	0.983975
TPAREGAMSAQLGYP	1	DRB1_0301	GVETPAGYPVVG	0.257401
DPPAPLPLVIWHGM	1	DRB1_0301	QHLDPPHGMGDS	0.544823
AADIIALARKKGPL	1	DRB1_0301	SKSAADGPLVFG	0.997301
TPANEMTPTRFAEIIE	1	DRB1_0301	LMETPAIIEKNL	0.101227
VRFDSDAASQRMEPRAP	1	DRB1_0301	TQFVRFRAPWIE	0.130584
VDRIERVARVRGG	1	DRB1_0301	SFRVDRRGGEGT	0.931418
VQRTIARTIVLQESIGKG	1	DRB1_0301	PLLVQRGKGRFG	0.814162
KYFAATQFEPLAA	1	DRB1_0301	NEKKYFLAARSA	0.103766
LDEEVKLIKKMGDH	1	DRB1_0301	THFLDEGDHLTN	0.993847
HSKEQQCVIMAENSKTSS	1	DRB1_0301	FQYHSKTSSIIR	0.0428997
KSKEQLTPLIKKAGTE	1	DRB1_0301	YFEKSKGTELVN	0.898612
ADDLEGEAFLPLREVPG	1	DRB1_0301	TLGADDVPGLSG	0.609808
KELKVIQPEKSVSVR	1	DRB1_0301	AAGKELSVRAGG	0.98529
VPTKKSQIFSTASDNQPTV	1	DRB1_0301	NTVVPTPTVTIK	0.61642
AEKAKAAALAAAAADAP	1	DRB1_0301	YDEAEKDAPQRN	0.640939
IIKGVRKSNAAER	1	DRB1_0301	TIFIIKAERRGP	0.448288
TENEVEPVDARPA	1	DRB1_0301	PANTENRPAADR	0.354669
VPTDEITVYYKAKSEG	1	DRB1_0301	CNLVPTSEGTYL	0.638444
KANAEKTSGSNVKIVKVKKE	1	DRB1_0301	TEFKANKKEXXX	0.0318471
ISENPVDVRVSSEESE	1	DRB1_0301	TSSISEESEEIP	0.0174736
QELRADGTVNQIE	1	DRB1_0301	VLNQELQIEGEA	0.800463
KTETQEKNPLPSK	1	DRB1_0301	KLKKTEPSKETI	0.0326332
VDDTQFVRFDSDAASQRMEP	1	DRB1_0301	VGYVDDMEPRAP	0.933725
TPIDNRPRLIKKD	1	DRB1_0301	DSVTPIKKDVNY	0.632438
KTETQEKNTLPTK	1	DRB1_0301	KLKKTEPTKETI	0.0135551
FRDIQGLPRHAALR	1	DRB1_0301	QDLFRDALRKLN	0.792515
DHVMHLLQNADPL	1	DRB1_0301	MTEDHVDPLKVY	0.405863
MRTHVDSLRTQLAPHS	1	DRB1_0301	RDRMRTPHSEQM	0.837849
SVFTESRVSSQQTVS	1	DRB1_0301	QGSSVFTVSYGS	0.194343
TRAVEVLPKAGALN	1	DRB1_0301	AGATRAALNSND	0.961454
VLNQELRADGTVNQIEGE	1	DRB1_0301	KIKVLNEGEATP	0.055613
FQKVVAGVATALAH	1	DRB1_0301	QAAFQKLAHKYH	0.953488
SPGVTYYFKVFAVSH	1	DRB1_0301	TGLSPGVSHGRE	0.444562
FSKTLQLEYRFETVQK	1	DRB1_0301	SPEFSKVQKLRF	0.94349
AYDGKDYIALKEDLRSWTAAD	1	DRB1_0301	HQYAYDAADMAA	0.560037
QPAVAGIKADKADKAA	1	DRB1_0301	ISFQPAKAAASG	0.860457
TPVLDPARRQGYGPL	1	DRB1_0301	ETVTPVGPLWYT	0.851445
NPTNTVFDAKRLIGR	1	DRB1_0301	VAMNPTIGRRFD	0.586118
MKKELNYFAKALESPE	1	DRB1_0301	GFLMKKSPERPF	0.878261
VDDTQFVRFDSDAASPRG	1	DRB1_0301	VGYVDDPRGEPR	0.983633
NDAYHSRAIQVVRARK	1	DRB1_0301	KGSNDAARKQLV	0.932844
VSDVENYVGPERSVD	1	DRB1_0301	TFYVSDSVDVTD	0.316175
NDEGLKIAAKHYQFA	1	DRB1_0301	NLDNDEQFASGA	0.527797
RLEEVGVRAQDRLD	1	DRB1_0301	LHGRLERLDKIR	0.0833017
FVRFDSDAASQRMEPRAPW	1	DRB1_0301	DTQFVRAPWIEQ	0.241277
TVSEQRQVVAVTGDG	1	DRB1_0301	IDSTVSGDGTND	0.0559874
HRKIHLWNSIHGLQ	1	DRB1_0301	LKLHRKGLQSPK	0.986654
LPMIWAQKTNTPADV	1	DRB1_0301	DCSLPMADVFIV	0.71509
QKVVAGVATALAHK	1	DRB1_0301	AAFQKVAHKYHX	0.879094
YDHNFVKAINAIQK	1	DRB1_0301	LYKYDHIQKSWT	0.997874
GPITITIVNRDGTR	1	DRB1_0301	AFDGPIGTRYVQ	0.997848
GHPNIVINNAAGNFIS	1	DRB1_0301	KVAGHPFISPTE	0.950941
RDDPSTIEKLAKNKQKP	1	DRB1_0301	IDLRDDQKPITP	0.98998
NIYNCEPANPSEKN	1	DRB1_0301	PYINIYEKNSPS	0.7643
AAPVEKTIPSEKASGPP	1	DRB1_0301	AAAAAPGPPSSE	0.558784
TQKLSFIIRTVGRH	1	DRB1_0301	NFRTQKGRHFPG	0.98921
DAYHSRAIQVVRARKQL	1	DRB1_0301	GSNDAYKQLVAG	0.960677
AVPFSLDSVANSIHS	1	DRB1_0301	LENAVPIHSLFS	0.61447
GKEGDKFKLNKSELKE	1	DRB1_0301	KYSGKELKELLT	0.659078
SEQGKSLTRKEVYIKNGDK	1	DRB1_0301	LFVSEQGDKKAS	0.0229867
DITLKVAGRIHAKRA	1	DRB1_0301	HLTDITKRASGG	0.556825
NYIGLINRIAQKKR	1	DRB1_0301	SMGNYIKKRLTV	0.998986
FQPAVAGIKADKADKAA	1	DRB1_0301	KISFQPKAAASG	0.964527
NSRFATTFYQHLAD	1	DRB1_0301	SKANSRLADSKN	0.451675
YVKVPLADMPHAPIGLY	1	DRB1_0301	QFEYVKGLYFDT	0.233872
KLGQGAHHAAGQAGKEL	1	DRB1_0301	EVEKLGKELQNA	0.00383369
KKELEEQLGPVAEETR	1	DRB1_0301	KAYKKEETRARL	0.0670634
RTTIVIAHRLSTVR	1	DRB1_0301	RKGRTTTVRNAD	0.992345
ANRTTIVVAHRLSTVVN	1	DRB1_0301	KVCANRVVNADQ	0.937288
DNLVHAAIVAESA	1	DRB1_0301	QNGDNLESAAIG	0.431106
AKQKKETAIKVEEGREE	1	DRB1_0301	LLAAKQREEEEA	0.0409249
MRTHVDSLRTQLAPHS	1	DRB1_0301	RDRMRTPHSEQM	0.837849
RAKNLAITLRKAGKTA	1	DRB1_0301	EANRAKKTADEI	0.995794
NPAIVIIGNNGQIHYD	1	DRB1_0301	KKNNPAHYDHQN	0.996733
EEQEQKAVEAELCRP	1	DRB1_0301	EEEEEQCRPMLV	0.0874025
KPSPIQEESIPIALSGRD	1	DRB1_0301	GWEKPSGRDILA	0.999286
DPEEIEKEEQAAAEKA	1	DRB1_0301	FYRDPEEKAVTK	0.618167
GSNDAYHSRAIQVVRARK	1	DRB1_0301	YNKGSNARKQLV	0.700809
VLTLLESEREARRLR	1	DRB1_0301	EGDVLTRLRXXX	0.408363
VAKFNASQLITQRAQ	1	DRB1_0301	KSVVAKRAQVSL	0.733527
VELLGPLRTVDESV	1	DRB1_0301	EGFVELESVSSG	0.0200164
VDDTQFVRFDSDAASQRME	1	DRB1_0301	VGYVDDRMEPRA	0.917937
SSGTILWKQYLPNVKPD	1	DRB1_0301	IESSSGKPDSSF	0.942521
TQFVRFDSDAASPR	1	DRB1_0301	VDDTQFSPREEP	0.99571
AGYIIPLQGPGLTTTESR	1	DRB1_0301	HLRAGYESRQQP	0.533126
YPPTYKALVTRGRA	1	DRB1_0301	CLCYPPGRALVA	0.984529
GKDYIALNEDLRSWTA	1	DRB1_0301	AYDGKDWTAADT	0.988148
NDKQMVQYIYKYTSYPDP	1	DRB1_0301	NTKNDKPDPILL	0.603794
DDVSKKTVYAVVSRNAQPT	1	DRB1_0301	LEADDVQPTESR	0.986254
DHVMHLLQNADPLK	1	DRB1_0301	MTEDHVPLKVYP	0.911292
TNRGLRVVPKTSSLPSPH	1	DRB1_0301	LLCTNRSPHDVL	0.993535
APKTHMTHHAVSDHEATLR	1	DRB1_0301	RTDAPKTLRCWA	0.0461501
LEEETLEASVSPR	1	DRB1_0301	TVLLEESPREIE	0.0103511
ERQELENIRRRKQE	1	DRB1_0301	TAEERQKQELLA	0.941447
ANSRFATTFYQHLAD	1	DRB1_0301	LSKANSLADSKN	0.841799
KDRIISEINRLQQ	1	DRB1_0301	GATKDRLQQEAT	0.995742
TEPHLLALDRRLQT	1	DRB1_0301	PVLTEPLQTILR	0.994198
IQRTPKIQVYSRHPAENG	1	DRB1_0301	LEAIQRENGKSN	0.702437
TENEVEPVDARPAAD	1	DRB1_0301	PANTENAADRGL	0.492346
GADAAVIQAARSTDVA	1	DRB1_0301	LSSGADDVAAVV	0.430539
ALPEVVKSQRPLQRQVH	1	DRB1_0301	RPLALPQVHLRG	0.991052
PTNTVFDAKRLIGRRF	1	DRB1_0301	AMNPTNRRFDDA	0.918241
ELEEQLGPVAEETRAR	1	DRB1_0301	YKKELERARLGK	0.031691
NPESLSILTNPRAMQA	1	DRB1_0301	QMQNPEMQALLQ	0.990291
APVPAFEGRSFLAFPTLRAY	1	DRB1_0301	VLGAPVRAYHTL	0.898141
SKIIIIKKGHAKDSQR	1	DRB1_0301	PLHSKISQRYKV	0.990456
SSISENPVDVRVSSE	1	DRB1_0301	QFTSSISSEESE	0.224305
YVDDTQFVRFDSDAASPR	1	DRB1_0301	SVGYVDSPRGEP	0.95482
QFVRFDSDAASQRME	1	DRB1_0301	DDTQFVRMEPRA	0.890578
RAGYIIPLQGPGLT	1	DRB1_0301	VHLRAGGLTTTE	0.698414
IQRTPKIQVYSRHPAENGKS	1	DRB1_0301	LEAIQRGKSNFL	0.786017
DGKGVVVVIKRRSGQRK	1	DRB1_0301	PAADGKQRKPAT	0.997676
DTQFVRFDSDAASPR	1	DRB1_0301	YVDDTQSPREEP	0.910532
VVLPSYEEALSLPSKTP	1	DRB1_0301	LQKVVLKTPEGG	0.932073
FRQYSGYLRASDSK	1	DRB1_0301	QPSFRQDSKHFH	0.35369
GKIEFISTMEGYKYPV	1	DRB1_0301	NTDGKIYPVYGV	0.989041
GGEPLSYTRFSLARQ	1	DRB1_0301	NLFGGEARQVDG	0.53438
GVPLYRHIADLAGNSE	1	DRB1_0301	VEKGVPNSEVIL	0.98728
VAILDINRLGQSD	1	DRB1_0301	DNLVAIQSDPAP	0.784845
RAKNWVKELQRQASPN	1	DRB1_0301	TFARAKSPNIVI	0.987461
NTDGKIEFISTMEGYK	1	DRB1_0301	LTTNTDGYKYPV	0.946649
RPNGIIVIKDNMAQEG	1	DRB1_0301	GSLRPNQEGVIL	0.999089
DTGKYKSIPHHHRG	1	DRB1_0301	PEGDTGHRGEVQ	0.920163
VSHEFAINFNPTNP	1	DRB1_0301	DWKVSHTNPFCS	0.670691
TDGKIEFISTMEGYKYPV	1	DRB1_0301	TTNTDGYPVYGV	0.969457
NDAYHSRAIQVVRA	1	DRB1_0301	KGSNDAVRARKQ	0.922986
KSKEQLTPLIKKAGTELV	1	DRB1_0301	YFEKSKELVNFL	0.779644
MREMEENFAVEAANYQ	1	DRB1_0301	ERQMRENYQDTI	0.506876
NTVFDAKRLIGRRF	1	DRB1_0301	NPTNTVRRFDDA	0.993654
VDRIERVARVRGGE	1	DRB1_0301	SFRVDRGGEGTG	0.994496
TQRKLEAARAAEQLRA	1	DRB1_0301	AQITQRLRAYLE	0.956317
SPDGVKRITATKRETAAT	1	DRB1_0301	RVQSPDAATFLK	0.785515
YPAQIKVRWFRNDQE	1	DRB1_0301	TDFYPADQEETT	0.719721
AGATRAVEVLPKAGALN	1	DRB1_0301	ANSAGAALNSND	0.983169
DKQMVQYIYKYTSYPDP	1	DRB1_0301	TKNDKQPDPILL	0.879974
LSAKPAPPKPEPK	1	DRB1_0301	SARLSAEPKPKK	0.0103113
TPDPSKFFSQLSSEHGGD	1	DRB1_0301	KCNTPDGGDVQK	0.923757
QFVRFDSDAASPRGEPR	1	DRB1_0301	DDTQFVEPRAPW	0.95566
KPGVIFLTKRSRQ	1	DRB1_0301	QCSKPGSRQVCA	0.958947
VDDTQFVRFDSDAASPREEPR	1	DRB1_0301	VGYVDDEPRAPW	0.997454
DSFKLQTKEFQVLK	1	DRB1_0301	SYYDSFVLKSLG	0.994364
SAVTVKSAIRRLKELKDQ	1	DRB1_0301	NTTSAVKDQXXX	0.742598
DDPAIDVCKKLLGKYPN	1	DRB1_0301	QDHDDPYPNVDA	0.9983
DDTQFVRFDSDAASPREE	1	DRB1_0301	GYVDDTREEPRA	0.937666
GAIKNLGTNQCLDVG	1	DRB1_0301	TFYGAIDVGENN	0.869102
DLRHAFSPVASVESASG	1	DRB1_0301	TYHDLRASGETL	0.961765
LGHLKIMHDAIGFRST	1	DRB1_0301	GDLLGHRSTLTG	0.96765
NVPTIDIHMNQIGFE	1	DRB1_0301	GYENVPGFEREW	0.892875
GATRAVEVLPKAGALN	1	DRB1_0301	NSAGATALNSND	0.994791
LPSYEEALSLPSKTP	1	DRB1_0301	KVVLPSKTPEGG	0.780279
VDDTQFVRFDSDAASPRT	1	DRB1_0301	VGYVDDPRTEPR	0.976248
VIYIERVQREKANG	1	DRB1_0301	KKYVIYANGTTV	0.996784
LVHNIIPEINAQALQ	1	DRB1_0301	LLSLVHALQFYP	0.930702
RLVYLVENPGGYVA	1	DRB1_0301	KNGRLVYVAYSK	0.986935
KRFEEELAAREAE	1	DRB1_0301	EELKRFEAELNA	0.370435
KLHEIYIQAKDKGANPE	1	DRB1_0301	EDTKLHNPEGAH	0.998716
NVPTIDIHMNQIGFE	1	DRB1_0301	GYENVPGFEREW	0.892875
LPSYEEALSLPSKTPEG	1	DRB1_0301	KVVLPSPEGGPA	0.88935
TPKIQVYSRHPAENGKSNFLN	1	DRB1_0301	IQRTPKFLNCYV	0.884896
SAADIIALARKKGPL	1	DRB1_0301	MSKSAAGPLVFG	0.945845
GHPDLSVMYRGRCRK	1	DRB1_0301	RCRGHPCRKSCE	0.532847
GKARQQWRFDQINA	1	DRB1_0301	PCDGKAINAVDE	0.714124
TKAHIRFKPTLSQQQK	1	DRB1_0301	QNKTKAQQKSPE	0.990752
GRTTIVIAHRLSTVR	1	DRB1_0301	ARKGRTTVRNAD	0.580203
MAEIEKFDKSKLKK	1	DRB1_0301	KPDMAELKKTET	0.98022
HKAEIITVSDGRGVK	1	DRB1_0301	QQEHKAGVKFFX	0.829248
EDLKVDKVIQAQTAYSA	1	DRB1_0301	PSLEDLYSANPA	0.997663
VLNQELRADGTVNQIE	1	DRB1_0301	KIKVLNQIEGEA	0.0795317
NDAYHSRAIQVVRARKQL	1	DRB1_0301	KGSNDAKQLVAG	0.30072
FEKSKEQLTPLIKKAGTELV	1	DRB1_0301	KSYFEKELVNFL	0.495594
SDPQVHTVLVERS	1	DRB1_0301	KFLSDPERSTLK	0.0455425
TENEVEPVDARPAADR	1	DRB1_0301	PANTENADRGLT	0.578613
ALETLKTEREQKNSLRK	1	DRB1_0301	LEEALELRKELS	0.854522
DPIRILVKKEELT	1	DRB1_0301	FMRDPIELTLEG	0.838376
GATRAVEVLPKAGAL	1	DRB1_0301	NSAGATGALNSN	0.904506
HKLSESNIQPIFAVT	1	DRB1_0301	QLAHKLAVTKKM	0.52313
ATRAVEVLPKAGALNS	1	DRB1_0301	SAGATRLNSNDA	0.955527
ITQRKLEAARAAEQLR	1	DRB1_0301	AAQITQQLRAYL	0.86425
KLIKKMGDHLTNLHR	1	DRB1_0301	EEVKLILHRLGG	0.821104
RLAHNTIIAFTSDHG	1	DRB1_0301	DDLRLADHGWAL	0.250549
LAQAARGVAALTSDPA	1	DRB1_0301	LRSLAQDPAVQA	0.087141
HSKEQQCVIMAENSK	1	DRB1_0301	FQYHSKNSKTSS	0.24994
TGSWIGLRNLDLKGEF	1	DRB1_0301	ASHTGSGEFIWV	0.916237
INYYDMNAANVGWNN	1	DRB1_0301	RVYINYWNNSTF	0.847887
RPEGDTGKYKSIPHHHRGEVQ	1	DRB1_0301	SVSRPEEVQFLG	0.690358
KPGVIFLTKRSRQVCA	1	DRB1_0301	QCSKPGVCADPS	0.988169
GTQGKIVDLVKELDRDT	1	DRB1_0301	VEKGTQRDTVFA	0.910637
SPQQLVSTFRLPSG	1	DRB1_0301	PDASPQPSGVGA	0.362661
SSSRSYVTTSTRTYSLG	1	DRB1_0301	SRPSSSSLGSAL	0.592632
RSWTAADTAAQITQ	1	DRB1_0301	EDLRSWITQRKW	0.976483
LPSYEEALSLPSKTP	1	DRB1_0301	KVVLPSKTPEGG	0.780279
NTDGKIEFISTMEGYKYPV	1	DRB1_0301	LTTNTDYPVYGV	0.990782
VEALESHCRVNGGYS	1	DRB1_0301	WEAVEAGYSGLR	0.194105
GKGVVVVIKRRSGQR	1	DRB1_0301	AADGKGGQRKPA	0.925451
SGVLPFVENQPELVH	1	DRB1_0301	YYVSGVLVHXXX	0.364707
APLEGARFALVREDR	1	DRB1_0301	RCLAPLEDRGGR	0.730609
KFNASQLITQRAQ	1	DRB1_0301	VVAKFNRAQVSL	0.0969472
SRELDFVSHHVRTK	1	DRB1_0301	GKLSRERTKLDE	0.862149
GEEVAVKLESQKARHPQ	1	DRB1_0301	ITNGEEHPQLLY	0.929852
FEKSKEQLTPLIKKAGTE	1	DRB1_0301	KSYFEKGTELVN	0.0404387
LSSWTAADTAAQIT	1	DRB1_0301	NEDLSSQITQRK	0.579772
GNGKLALWGEHTGQL	1	DRB1_0301	HTNGNGGQLYSK	0.370013
SDVENYVGPERSVD	1	DRB1_0301	FYVSDVSVDVTD	0.313252
GADAAVIQAARSTD	1	DRB1_0301	LSSGADSTDVAA	0.294498
HPLHSKIIIIKKGHAKDS	1	DRB1_0301	PKFHPLKDSQRY	0.998972
LPTQIYPLPKQQNLPK	1	DRB1_0301	PDVLPTLPKRPT	0.992307
STARFTLNPNPTGVQNPH	1	DRB1_0301	PFKSTANPHIER	0.836703
QPGDHLTDITLKVAGRIHAKR	1	DRB1_0301	SHLQPGAKRASG	0.997695
ADAAVIQAARSTDVAA	1	DRB1_0301	SSGADAVAAVVV	0.566986
VPFSLDSVANSIHSL	1	DRB1_0301	ENAVPFHSLFSE	0.819797
VLPSYEEALSLPSKTPE	1	DRB1_0301	QKVVLPTPEGGP	0.971588
DSFKLQTKEFQVLKSLGK	1	DRB1_0301	SYYDSFLGKLAM	0.967473
PPLPPPPPPPPPP	1	DRB1_0301	LPPPPLPPPPPP	0.000289637
SRLSFQHDPETSVLV	1	DRB1_0301	SPESRLVLVLRK	0.759351
KYDHNFVKAINAIQKSW	1	DRB1_0301	RLYKYDKSWTAT	0.972526
EGRSFLAFPTLRAYHTL	1	DRB1_0301	PAFEGRHTLRLA	0.976937
KQQNISPLVRERGPQR	1	DRB1_0301	VQEKQQPQRVAA	0.994486
PTFKFEDPKFEVIEKPQA	1	DRB1_0301	NTFPTFPQAXXX	0.660682
DLLDIKQMRDRNSQPV	1	DRB1_0301	NPHDLLQPVVKK	0.985276
VDDTQFVRFDSDAASQRMEPR	1	DRB1_0301	VGYVDDEPRAPW	0.980424
MQRWIMEKTAEHFQE	1	DRB1_0301	AKEMQRFQEAME	0.956239
PLYRHIADLAGNSE	1	DRB1_0301	KGVPLYNSEVIL	0.984787
VGVYNGKTFNQVEIKP	1	DRB1_0301	GSMVGVIKPEMI	0.92944
PKIQVYSRHPAEN	1	DRB1_0301	QRTPKIAENGKS	0.476384
KVRWFRNDQEETA	1	DRB1_0301	AQIKVRETAGVV	0.636398
MREMEENFAVEAANY	1	DRB1_0301	ERQMREANYQDT	0.355959
NIQKITQCSVEIQRTLN	1	DRB1_0301	ISSNIQTLNQLG	0.394044
VPLYRHIADLAGNSE	1	DRB1_0301	EKGVPLNSEVIL	0.85569
GSKHLHYWFVESQKDPE	1	DRB1_0301	KGSGSKDPENSP	0.778253
TGYYRVNYDEENWRK	1	DRB1_0301	LNVTGYWRKIQT	0.49292
LNQFSDMSFAEIKHKY	1	DRB1_0301	KMALNQHKYLWS	0.801212
GRLLRGYDQSAYDGK	1	DRB1_0301	GPDGRLDGKDYI	0.657925
SDMIVAAIQAEKNRAG	1	DRB1_0301	PKYSDMRAGSSR	0.890453
NPAEFVVNTSNAGAG	1	DRB1_0301	VTGNPAGAGALS	0.638329
GVHHAASQVGKEED	1	DRB1_0301	FGQGVHEEDRVV	0.0158376
SPGVTYYFKVFAVSHGRES	1	DRB1_0301	TGLSPGRESKPL	0.943381
TPALAYLASAPPPLCPSG	1	DRB1_0301	LNGTPAPSGRTP	0.304407
YVDDTQFVRFDSD	1	DRB1_0301	SVGYVDDSDAAS	0.14787
VPNLHKVIVVWNNIGEKAPD	1	DRB1_0301	YQAVPNAPDELW	0.935766
GRLEEVGVRAQDRLD	1	DRB1_0301	KLHGRLRLDKIR	0.391942
DEGLKIAAKHYQFA	1	DRB1_0301	LDNDEGQFASGA	0.928172
DAYHSRAIQVVRAR	1	DRB1_0301	GSNDAYRARKQL	0.981975
SESLIKQIPRILGPGLN	1	DRB1_0301	FLASESGLNKAG	0.834684
NNPAIVIIGNNGQI	1	DRB1_0301	GKKNNPGQIHYD	0.997676
NAVPFSLDSVANSIH	1	DRB1_0301	PLENAVSIHSLF	0.775272
DVDLIPMNDHNAYR	1	DRB1_0301	VFSDVDAYRCFS	0.977123
TQEGIITVKKLLDFEKK	1	DRB1_0301	DQETQEEKKKVY	0.993612
APWNSLSLAQRRGFTKTY	1	DRB1_0301	SFVAPWKTYTVG	0.959511
NATVEMTRRHIGRG	1	DRB1_0301	VNRNATGRGVRL	0.577141
QRKLEAARAAEQLR	1	DRB1_0301	QITQRKQLRAYL	0.794684
TSAVTVKSAIRRLKELKDQ	1	DRB1_0301	YNTTSAKDQXXX	0.727345
VESLFYLYRVTGDRK	1	DRB1_0301	PETVESDRKYQD	0.609292
YQIVVSNLAAERGEKDT	1	DRB1_0301	MENYQIKDTNLV	0.956733
SKAIKNLLKAVSKER	1	DRB1_0301	NPESKAKERSKR	0.473971
RKLEAARAAEQLR	1	DRB1_0301	ITQRKLQLRAYL	0.333895
KPGVIFLTKKGRQV	1	DRB1_0301	ECSKPGRQVCAK	0.998665
NGPQIAYVRDFKAKV	1	DRB1_0301	ALDNGPAKVQYF	0.899625
TDGKIEFISTMEGYKYPV	1	DRB1_0301	TTNTDGYPVYGV	0.969457
QAMVKALEKEAASEK	1	DRB1_0301	QHFQAMSEKQQL	0.689912
TVAGGAWTYNTTSAVTVK	1	DRB1_0301	CMKTVATVKSAI	0.558722
VPYVIVPLKTGLQE	1	DRB1_0301	SLSVPYLQEVEV	0.998874
SGPQIKELTDEEAER	1	DRB1_0301	SETSGPAERLQL	0.704767
PSTIEKLAKNKQKP	1	DRB1_0301	RDDPSTQKPITP	0.896228
GMISLMKRPPGFSP	1	DRB1_0301	QPLGMIFSPFRS	0.988348
ELINRIERATGQRPH	1	DRB1_0301	IDKELIRPHHFL	0.766192
SRRTFIKSVPPFLRTHG	1	DRB1_0301	NTQSRRTHGFDG	0.979292
MNPTNTVFDAKRLIGRR	1	DRB1_0301	QVAMNPGRRFDD	0.898653
GDQGYIRMARNNKNH	1	DRB1_0301	LNFGDQKNHCGI	0.895774
KDRYISKMFLRGDS	1	DRB1_0301	PVNKDRGDSVIV	0.955755
QLNWNIVSFPVAEELSHHEN	1	DRB1_0301	GDTQLNHENLVS	0.274821
GKIVDLVKELDRDT	1	DRB1_0301	GTQGKIRDTVFA	0.975991
SVPYVIVPLKTGLQEVE	1	DRB1_0301	SSLSVPEVEVKA	0.869427
RNEWRMITAMNTIRSGAG	1	DRB1_0301	YPERNEGAGVCV	0.751967
RRYLVLEPDAHAAVQ	1	DRB1_0301	RQLRRYAVQELL	0.970644
KPFQEYLEAQRQK	1	DRB1_0301	SLQKPFRQKLHH	0.611813
AYHSRAIQVVRAR	1	DRB1_0301	SNDAYHRARKQL	0.241124
RSRNITYLPAGQSVL	1	DRB1_0301	QLSRSRSVLLQL	0.859312
KAIKNLLKAVSKER	1	DRB1_0301	PESKAIKERSKR	0.995704
ANSRFATTFYQHL	1	DRB1_0301	LSKANSQHLADS	0.236551
APVYASKPFLGTSQR	1	DRB1_0301	ATHAPVSQRGRY	0.548705
YSQLVVETIRRLGERN	1	DRB1_0301	PGKYSQERNGSS	0.984358
LAKVELEKRQLQER	1	DRB1_0301	KILLAKQERFTD	0.986328
VTAMDVVYALKRQGR	1	DRB1_0301	RKTVTAQGRTLY	0.835583
VHNTRIHLMPSMNPDG	1	DRB1_0301	TDLVHNPDGYEK	0.845669
WPKETVKPVEVEEGES	1	DRB1_0301	APKWPKGESVVL	0.000952824
DLSSWTAADTAAQITQR	1	DRB1_0301	LNEDLSTQRKWE	0.973658
EQGKSLTRKEVYIKNGD	1	DRB1_0301	FVSEQGNGDKKA	0.694616
AQAARGVAALTSDPA	1	DRB1_0301	RSLAQADPAVQA	0.0863369
VPNLHVMKAMQSLK	1	DRB1_0301	DKNVPNSLKSRG	0.998498
GQGAHHAAGQAGKEL	1	DRB1_0301	EKLGQGKELQNA	0.0628578
PAKGRYFLNEGEEGPDQ	1	DRB1_0301	XXMPAKPDQDAL	0.298356
VRFDSDAASQRMEPR	1	DRB1_0301	TQFVRFEPRAPW	0.658036
GADAAVIQAARSTDV	1	DRB1_0301	LSSGADTDVAAV	0.552638
HGPPSQGPSYHDTRR	1	DRB1_0301	KEWHGPTRRMGD	0.101777
DSKTIVAINKDPEAPI	1	DRB1_0301	GMKDSKAPIFQV	0.602796
LSKANSRFATTFYQHLADSKN	1	DRB1_0301	VWELSKSKNDND	0.99029
EKKYFAATQFEPLA	1	DRB1_0301	ESNEKKPLAARS	0.531086
VPSDVVIFPSSDSQAHPP	1	DRB1_0301	GRTVPSHPPELL	0.864512
VDDTQFVRFDSDAASPRTE	1	DRB1_0301	VGYVDDRTEPRA	0.967352
DVDLIPMNDHNAY	1	DRB1_0301	VFSDVDNAYRCF	0.82762
GLTMGGIAAGVGTGTT	1	DRB1_0301	LLGGLTGTTALV	0.0327875
ATRLVGSGFKVVVG	1	DRB1_0301	RSLATRVVGSRN	0.612177
NGPQIAYVRDFKAKVQ	1	DRB1_0301	ALDNGPKVQYFR	0.998446
LAKNKQKPITPETAEK	1	DRB1_0301	IEKLAKAEKLAR	0.0879995
LKLRVAEMSRAQARAE	1	DRB1_0301	AERLKLRAEEDA	0.994196
RTQKLSFIIRTVGRHFPG	1	DRB1_0301	DNFRTQFPGHLL	0.979256
ANSAGATRAVEVLPKAGALNS	1	DRB1_0301	QVRANSLNSNDA	0.142421
HPRGQQQIAARAAPS	1	DRB1_0301	RRSHPRAPSVAR	0.359145
DRIERVARVRGGEG	1	DRB1_0301	FRVDRIGEGTGY	0.91443
PSKETIEQEKQAGES	1	DRB1_0301	NPLPSKGESXXX	0.039195
TIAFVKAVESGQL	1	DRB1_0301	SPKTIAGQLVSV	0.304615
PSKETIEQEKQAGES	1	DRB1_0301	NPLPSKGESXXX	0.039195
GMISLMKRPPGFSPF	1	DRB1_0301	QPLGMISPFRSS	0.877074
KGTQGKIVDLVKELDR	1	DRB1_0301	YVEKGTLDRDTV	0.841659
LNQELRADGTVNQIEG	1	DRB1_0301	IKVLNQIEGEAT	0.992629
QTAFSANPANPAIL	1	DRB1_0301	IQAQTAAILSEA	0.328796
AGGAEADLKALTHSV	1	DRB1_0301	AGAAGGHSVLKK	0.291248
RMFVFKITTTKQQDH	1	DRB1_0301	FGKRMFQDHFFQ	0.668964
RQGALELIKKGYTQ	1	DRB1_0301	LEKRQGYTQQLA	0.998476
LDNQYAVLENQKSSHSQ	1	DRB1_0301	KLQLDNHSQYNX	0.874931
IQRMMEVLRKRSSST	1	DRB1_0301	AEWIQRSSTLPV	0.91235
RPEGDTGKYKSIPHHHRGEV	1	DRB1_0301	SVSRPEGEVQFL	0.245334
SHSMRYFDTAVSRPG	1	DRB1_0301	WACSHSRPGRGE	0.924984
VPTIDIHMNQIGFER	1	DRB1_0301	YENVPTFEREWH	0.920077
TPELYAELRAKSTPS	1	DRB1_0301	KVLTPETPSGFT	0.865917
KKELEEQLGPVAEETRAR	1	DRB1_0301	KAYKKERARLGK	0.022294
GDRKIKVSNTLESRLD	1	DRB1_0301	IYNGDRRLDLIA	0.903832
DGRLLRGHNQYAYDGK	1	DRB1_0301	VGPDGRDGKDYI	0.993442
SRNELHNLLDKPQLQ	1	DRB1_0301	IEASRNQLQGIP	0.565185
RAVEVLPKAGALN	1	DRB1_0301	GATRAVALNSND	0.487101
SKIDKELINRIERATGQRPHH	1	DRB1_0301	FGSSKIPHHFLR	0.889282
VPAFEGRSFLAFPTLRAYHTL	1	DRB1_0301	GAPVPAHTLRLA	0.663246
RYFFTSVSRPGRGEPR	1	DRB1_0301	HSMRYFEPRFIA	0.984912
SLPSVDGQKRYTFRVR	1	DRB1_0301	HKFSLPRVRSRF	0.834544
DDTQFVRFDSDAASQR	1	DRB1_0301	GYVDDTSQRMEP	0.970614
PPPQPPPPPPPPPPPP	1	DRB1_0301	PQYPPPPPPSYS	0.000636385
PPPQPPPPPPPPPPPPSY	1	DRB1_0301	PQYPPPPSYSTL	0.00259738
IEKLKEKKLTPIT	1	DRB1_0301	KDTIEKPITYPQ	0.0267698
ELEGEITTLNHKLQDAS	1	DRB1_0301	KVEELEDASAEV	0.851384
AGHPNIVINNAAGNFI	1	DRB1_0301	IKVAGHNFISPT	0.416061
QFVRFDSDAASQRMEP	1	DRB1_0301	DDTQFVMEPRAP	0.92928
GNPAEFVVNTSNAGAG	1	DRB1_0301	GVTGNPGAGALS	0.891286
SVSLVADENPFAQGALK	1	DRB1_0301	GTMSVSALKSED	0.899506
SPLALIKGMTRPLS	1	DRB1_0301	TGISPLPLSTLI	0.984883
IISIHPKIQEHQPR	1	DRB1_0301	VASIISQPRSGL	0.677585
KKLRNLEKKKGKLDD	1	DRB1_0301	VIDKKLLDDYQE	0.677621
VPGTYKITASARGYN	1	DRB1_0301	RLLVPGGYNPVT	0.855607
QPAVAGIKADKADKA	1	DRB1_0301	ISFQPADKAAAS	0.639833
YVDDTQFVRFDSDAASPRGEP	1	DRB1_0301	SVGYVDGEPRAP	0.975359
LDLEEKQINCEVTES	1	DRB1_0301	IKILDLTESSGI	0.0246483
RERIQEVADELQK	1	DRB1_0301	SNDRERLQKMLL	0.885444
EMNRIQKLSKGKSL	1	DRB1_0301	CQNEMNKSLLGA	0.989505
HNTRIHLMPSMNPDG	1	DRB1_0301	DLVHNTPDGYEK	0.609243
KGVPLYRHIADLAGNSE	1	DRB1_0301	AVEKGVNSEVIL	0.993391
SDGTEYWIVRNSWGEPW	1	DRB1_0301	WGISDGEPWGER	0.668611
RVDRIERVARVRG	1	DRB1_0301	ASFRVDVRGGEG	0.928871
YVDDTQFVRFDSDAASPR	1	DRB1_0301	AVGYVDSPRGEP	0.95482
TKNDKQMVQYIYKYTSYPDPI	1	DRB1_0301	KENTKNDPILLM	0.862454
QGRLEAQKRELQQA	1	DRB1_0301	GRSQGRQQAVLH	0.897552
MQQVEASLQPETLRK	1	DRB1_0301	QGRMQQLRKWKN	0.294973
GSHSLKYFHTSVSRPGRG	1	DRB1_0301	TWAGSHGRGEPR	0.900974
PSSGLGVTKQDLGPVPM	1	DRB1_0301	LEDPSSVPMXXX	0.612111
ATRAVEVLPKAGALN	1	DRB1_0301	SAGATRALNSND	0.761654
EQLTPLIKKAGTE	1	DRB1_0301	KSKEQLGTELVN	0.517118
EKQQNISPLVRERGPQR	1	DRB1_0301	TVQEKQPQRVAA	0.856834
VAAALTAMDKPLGR	1	DRB1_0301	GLRVAALGRCVG	0.862745
DPTASISAKVNNSSLI	1	DRB1_0301	YQLDPTSLIGVG	0.506228
VRRLYVSKGFNKNDAPL	1	DRB1_0301	CSEVRRAPLHEI	0.886873
FGAFSINPAMMAAA	1	DRB1_0301	GMNFGAAAAQAA	0.97867
TPDPSKFFSQLSSEHGGDV	1	DRB1_0301	KCNTPDGDVQKW	0.960435
ISSHVKAIDTIYQTTD	1	DRB1_0301	IAQISSTTDFSG	0.841492
QPAVAGIKADKADKA	1	DRB1_0301	ISFQPADKAAAS	0.639833
KPIKLTQVEHRAGFE	1	DRB1_0301	ITGKPIGFEWNE	0.70326
NDKKFVIKPIDKK	1	DRB1_0301	ISFNDKDKKAPD	0.641574
IEKLAKNKQKPITPETAEK	1	DRB1_0301	PSTIEKAEKLAR	0.0012604
KRLFNVDRHVGMA	1	DRB1_0301	GSNKRLGMAVAG	0.974116
SNKKKIIKVRRDKDGPG	1	DRB1_0301	ETLSNKGPGREG	0.984612
SNYGPMKGGSFGG	1	DRB1_0301	QQQSNYFGGRSS	0.0400347
SPPIVPLDRETQAQPP	1	DRB1_0301	LQTSPPQPPDGD	0.90463
DDTQFVRFDSDAASPREEPR	1	DRB1_0301	GYVDDTEPRAPW	0.973192
VQNEIKSMKKRMSEL	1	DRB1_0301	PEQVQNSELCID	0.961765
SFPLSSEPFQGSYK	1	DRB1_0301	KQFSFPSYKVVV	0.467597
HSKEQQCVIMAENSKTS	1	DRB1_0301	FQYHSKKTSSII	0.525639
ANSAGATRAVEVLPKAGALN	1	DRB1_0301	QVRANSALNSND	0.0260916
PTIDIHMNQIGFER	1	DRB1_0301	ENVPTIFEREWH	0.985917
AGRLKEAQLPVIENK	1	DRB1_0301	TFGAGRENKVCN	0.450949
NWNIVSFPVAEELSHH	1	DRB1_0301	TQLNWNSHHENL	0.709143
DYKDVIPMADAAGII	1	DRB1_0301	DSLDYKGIIRYA	0.830402
KDYIALNEDLRSWTA	1	DRB1_0301	YDGKDYWTAADT	0.934822
GGPGTASRPSSSRS	1	DRB1_0301	RMFGGPSRSYVT	0.00469084
PPPQPPPPPPPPPPPPSY	1	DRB1_0301	PQYPPPPSYSTL	0.00259738
TAHLVHELRRRGGKYA	1	DRB1_0301	SRITAHKYAVGS	0.988098
SAINNEHNIEASIGMN	1	DRB1_0301	QNFSAIGMNGDA	0.408985
YSNRLYKYDHNFVK	1	DRB1_0301	QEKYSNFVKAIN	0.995008
ADPNIRFLDKLPQQT	1	DRB1_0301	LSMADPQQTGDH	0.949996
VPSDVVIFPSSDSQAHPPE	1	DRB1_0301	GRTVPSPPELLF	0.928161
TPVQLVALIRHGTRYPT	1	DRB1_0301	GTCTPVYPTVKQ	0.982282
RFDSDAASQRMEPRAP	1	DRB1_0301	QFVRFDRAPWIE	0.124361
KKELEEQLGPVAEET	1	DRB1_0301	KAYKKEEETRAR	0.0891962
QKVVAGVATALAH	1	DRB1_0301	AAFQKVLAHKYH	0.30627
VDDTQFVRFDSDAASPRTE	1	DRB1_0301	VGYVDDRTEPRA	0.967352
ANSRFATTFYQHLA	1	DRB1_0301	LSKANSHLADSK	0.974518
RTVMVNIENPEGIP	1	DRB1_0301	PVGRTVGIPVKQ	0.93183
TVTIKIAPNTPQLA	1	DRB1_0301	YFETVTQLADIV	0.984814
LPSVDGQKRYTFRVR	1	DRB1_0301	KFSLPSRVRSRF	0.702042
IGQVIMSIRTKLQNKEH	1	DRB1_0301	RVHIGQKEHVIE	0.99827
APDAKSFVLNLGKDSNNL	1	DRB1_0301	GEVAPDNNLCLH	0.52687
KALVQQMEQLRQKLGPH	1	DRB1_0301	NFNKALGPHAGD	0.978346
SRRQVEEAERLKQSAE	1	DRB1_0301	AAQSRRSAEEQA	0.591786
DAYHSRAIQVVRA	1	DRB1_0301	GSNDAYVRARKQ	0.406484
VSVLFWLLTLGLYF	1	DRB1_0301	ALFVSVLYFLTL	0.100291
VTPVLDPARRQGYGPL	1	DRB1_0301	AETVTPGPLWYT	0.412458
INNEHNIEASIGMN	1	DRB1_0301	FSAINNGMNGDA	0.824929
YSGLIVNKAPHDFQF	1	DRB1_0301	SRKYSGFQFVQK	0.906714
LNWNIVSFPVAEELSHHEN	1	DRB1_0301	DTQLNWHENLVS	0.814748
GNKIRYNSKRRHWR	1	DRB1_0301	MKTGNKHWRRTK	0.998729
NKGSNDAYHSRAIQVVRARK	1	DRB1_0301	SEYNKGARKQLV	0.832912
NPKDVLVGADSVRAAIT	1	DRB1_0301	AVTNPKAITFSF	0.952863
IDKKLRNLEKKKGKLDD	1	DRB1_0301	LGVIDKLDDYQE	0.998583
DTQFVRFDSDAASPRGEP	1	DRB1_0301	YVDDTQGEPRAP	0.885264
INIYNCEPANPSEKNSPS	1	DRB1_0301	TPYINISPSTQY	0.275219
IQKFGERALKAWSVAR	1	DRB1_0301	CASIQKVARLSQ	0.988997
VDDTQFVRFDSDAASQR	1	DRB1_0301	VGYVDDSQRMEP	0.997422
ATKDRIISEINRLQQ	1	DRB1_0301	DLGATKLQQEAT	0.83178
HELHLERNPAVYNFTH	1	DRB1_0301	KQLHELFTHQGA	0.942767
DSLRTQLAPHSEQMRES	1	DRB1_0301	THVDSLRESLAQ	0.39589
LEERRIKEIVKKHSQF	1	DRB1_0301	TEYLEESQFIGY	0.981001
LHGRLEEVGVRAQD	1	DRB1_0301	RQKLHGAQDRLD	0.477678
KVDKVIQAQTAFSANPANPA	1	DRB1_0301	EDLKVDNPAILS	0.994429
DEEVKLIKKMGDHLTNLHRLG	1	DRB1_0301	HFLDEERLGGPE	0.967608
DLRSWTAADTAAQITQ	1	DRB1_0301	LNEDLRITQRKW	0.991146
ILESINSIKSRLSKSGHIQ	1	DRB1_0301	LEDILEHIQTLL	0.990739
SHSRIEYMIKAKSQFKR	1	DRB1_0301	EKHSHSFKRRST	0.999545
APAETAAPAPVEKSPA	1	DRB1_0301	SETAPASPAKKK	0.115351
RQDAYDGKDYIALNED	1	DRB1_0301	RGYRQDNEDLRS	0.550519
IIKGVRKSNAAERRGPL	1	DRB1_0301	TIFIIKGPLXXX	0.984392
YVDDTQFVRFDSDAASPRTEP	1	DRB1_0301	AVGYVDTEPRAP	0.985501
SKEKNQVIIAAGRSS	1	DRB1_0301	TVRSKERSSLGA	0.674379
SQGRLEAQKRELQQAVLH	1	DRB1_0301	LGRSQGVLHMEQ	0.91
DAEQQLQPYVMVVSNGF	1	DRB1_0301	GTEDAENGFPSQ	0.725777
KHNIYYWHVIAAKL	1	DRB1_0301	QEYKHNAKLAFI	0.796016
IPVYVSEIAPPGVR	1	DRB1_0301	AACIPVGVRGAL	0.991436
HMTHHAVSDHEATLR	1	DRB1_0301	PKTHMTTLRCWA	0.346875
DNVVKKVQAAQSE	1	DRB1_0301	VDLDNVQSEAKV	0.242765
EGRSFLAFPTLRAYHTL	1	DRB1_0301	PAFEGRHTLRLA	0.976937
KSELVQKAKLAEQAE	1	DRB1_0301	TMDKSEQAERYD	0.875101
EDLSSWTAADTAAQITQRKWE	1	DRB1_0301	ALNEDLKWEAAR	0.152553
NPPPTIRWFKNDAPVVQEPR	1	DRB1_0301	VSGNPPEPRRLS	0.992921
IGQVIMSIRTKLQNKE	1	DRB1_0301	RVHIGQNKEHVI	0.998105
YDGKDYIALKEDLRSWTAA	1	DRB1_0301	QYAYDGTAADMA	0.991692
MTPKQRIDLLHRMRSFSE	1	DRB1_0301	LTKMTPFSEVEL	0.851165
WNIVSFPVAEELSHHEN	1	DRB1_0301	QLNWNIHENLVS	0.314341
TETQEKNPLPSKETIEQEK	1	DRB1_0301	LKKTETQEKQAG	0.0996728
KGKIHGIIAEENK	1	DRB1_0301	TFVKGKENKNLQ	0.743856
EKLAKNKQKPITPETAEK	1	DRB1_0301	STIEKLAEKLAR	0.000969367
SGKEAISALSRAKSKH	1	DRB1_0301	CDISGKSKHCRQ	0.90147
PAQAPKRTQAPTKASE	1	DRB1_0301	ASVPAQASEXXX	0.00178171
GKVLQATVVAVGSGGK	1	DRB1_0301	KSQGKVGGKGKS	0.884253
DKELINRIERATGQR	1	DRB1_0301	SKIDKEGQRPHH	0.748406
TQFVRFDSDAASQR	1	DRB1_0301	VDDTQFSQRMEP	0.996928
MAVYEAKLFHTNF	1	DRB1_0301	NDTMAVTNFYDT	0.421532
KIDKELINRIERATGQRPH	1	DRB1_0301	GSSKIDRPHHFL	0.998988
RTQDSLLQAETQAN	1	DRB1_0301	QLTRTQQANSCN	0.00796419
GPTELIYRITRQPQLG	1	DRB1_0301	QDSGPTQLGHLE	0.97711
VDDTQFVRFDSDAASPRGEP	1	DRB1_0301	VGYVDDGEPRAP	0.945486
SYVTTSTRTYSLG	1	DRB1_0301	SSRSYVSLGSAL	0.040687
VLRAQPVQVAEGSEPD	1	DRB1_0301	LLRVLREPDSFW	0.00483142
GTRAVLGLVRGRVRR	1	DRB1_0301	RAAGTRVRRAGQ	0.878723
KKLNQALLDLHAL	1	DRB1_0301	ALEKKLHALGSA	0.639102
EGRSFLAFPTLRAYHTL	1	DRB1_0301	PAFEGRHTLRLA	0.976937
TENEVEPVDARPAA	1	DRB1_0301	PANTENPAADRG	0.333227
LHRKIHLWNSIHGLQ	1	DRB1_0301	QLKLHRGLQSPK	0.886397
VPNLHVMKAMQSLKSRG	1	DRB1_0301	DKNVPNSRGYVK	0.995171
KVDKVIQAQTAFSANPA	1	DRB1_0301	EDLKVDNPANPA	0.99806
GPGILSMANAGPNT	1	DRB1_0301	KHTGPGPNTNGS	0.838704
SYFEKSKEQLTPLIKKAGTEL	1	DRB1_0301	EAKSYFTELVNF	0.868686
HGSILGFPKAKPYE	1	DRB1_0301	KLQHGSPYEGSI	0.950081
EMQRWIMEKTAEHFQE	1	DRB1_0301	SAKEMQFQEAME	0.982506
APPQEQESLPVENEIAP	1	DRB1_0301	NFPAPPIAPXXX	0.230594
DDTQFVRFDSDAASQRMEP	1	DRB1_0301	GYVDDTMEPRAP	0.971698
GAGSVFRAHVKHRKG	1	DRB1_0301	QRKGAGRKGAAR	0.703322
LRSWTAADTAAQITQ	1	DRB1_0301	NEDLRSITQRKW	0.739821
MAEIEKFDKSKLKKT	1	DRB1_0301	KPDMAEKKTETQ	0.622966
RSQGRLEAQKRELQQ	1	DRB1_0301	ALGRSQLQQAVL	0.561568
FQAMVKALEKEAASEK	1	DRB1_0301	IQHFQASEKQQL	0.969429
LPEVVKSQRPLQRQ	1	DRB1_0301	PLALPEQRQVHL	0.859911
DDPSTIEKLAKNKQKPITPE	1	DRB1_0301	DLRDDPTPETAE	0.989758
LQDSKVIFVEKAPDG	1	DRB1_0301	HNFLQDPDGHHV	0.437178
RLKEAQLPVIENKV	1	DRB1_0301	GAGRLKNKVCNR	0.144684
MNRIQKLSKGKSL	1	DRB1_0301	QNEMNRKSLLGA	0.331342
GQGAHHAAGQAGNEAG	1	DRB1_0301	EKFGQGEAGRFG	0.0108467
SDPQVHTVLVERSTL	1	DRB1_0301	KFLSDPSTLKED	0.399492
ETDEEKLFVETGKA	1	DRB1_0301	NLGETDGKALLA	0.0189879
VPYVIVPLKTGLQEV	1	DRB1_0301	SLSVPYQEVEVK	0.933572
HGRLEEVGVRAQDRLD	1	DRB1_0301	QKLHGRRLDKIR	0.1806
SPLPTIEWFKGAKGSA	1	DRB1_0301	FFGSPLGSALHE	0.936637
DTQFVRFDSDAASQRME	1	DRB1_0301	YVDDTQRMEPRA	0.939364
RVLRAQPVQVAEGSEPD	1	DRB1_0301	ELLRVLEPDSFW	0.739597
GPDGRLLRGHNQYAYDGK	1	DRB1_0301	CDVGPDDGKDYI	0.968538
GATKDRIISEINRLQQ	1	DRB1_0301	ADLGATLQQEAT	0.979533
DPEESKWKVLVPEHEK	1	DRB1_0301	DFRDPEHEKDVL	0.810623
STYRVVSVLTVLHQD	1	DRB1_0301	QYNSTYHQDWLN	0.877327
LEALFTKELEKVYDPK	1	DRB1_0301	EQELEADPKNEE	0.923015
RDDPSTIEKLAKNKQKPITPE	1	DRB1_0301	IDLRDDTPETAE	0.997241
VGPDGRLLRGHNQYAYDG	1	DRB1_0301	GCDVGPYDGKDY	0.948194
LHSMYHGAAFQLTQGDQ	1	DRB1_0301	EPWLHSGDQLST	0.371768
NPKDVLVGADSVRAAIT	1	DRB1_0301	AVTNPKAITFSF	0.952863
KLAKNKQKPITPETAEKL	1	DRB1_0301	TIEKLAEKLARD	0.00349927
RKFHYLPFLPSTE	1	DRB1_0301	HLFRKFSTEDVY	0.597553
AKERLEAKHRERM	1	DRB1_0301	FQKAKEERMSQV	0.0970879
NPGAWILRLRKGRSE	1	DRB1_0301	LKANPGRSEDIY	0.898043
RLAHNTIIAFTSDH	1	DRB1_0301	DDLRLASDHGWA	0.300366
GTQGKIVDLVKELDR	1	DRB1_0301	VEKGTQLDRDTV	0.788159
LQNKEHVIEALRR	1	DRB1_0301	RTKLQNLRRAKF	0.306662
SRIEVLKRKVIEK	1	DRB1_0301	DLRSRIIEKVQH	0.763659
TIDIHMNQIGFEREWH	1	DRB1_0301	NVPTIDEWHKFL	0.117471
NVVENQAAARTGKKP	1	DRB1_0301	LPKNVVKKPLAH	0.214913
HSRAIQVVRARKQL	1	DRB1_0301	DAYHSRKQLVAG	0.999523
ASESLIKQIPRILGPGLN	1	DRB1_0301	AFLASEGLNKAG	0.939304
EHRPKIKSEHPGLSIGDTA	1	DRB1_0301	FCSEHRDTAKKL	0.00699626
NDGATILSMMDVDHQ	1	DRB1_0301	TVTNDGDHQIAK	0.45236
AAYDIEVNTRRAQADL	1	DRB1_0301	LKKAAYADLAYQ	0.982839
DVPKWISIMTERSVPH	1	DRB1_0301	KGTDVPVPHLQK	0.997837
DHNLQYLQDENGVG	1	DRB1_0301	CGHDHNGVGYVL	0.766108
GQGAHHAAGQAGNEAGR	1	DRB1_0301	EKFGQGAGRFGQ	0.0315196
SNNQKIVNLKEKVAQLE	1	DRB1_0301	IYNSNNQLEAQC	0.985629
SNKRLFNVDRHVGMA	1	DRB1_0301	EEGSNKGMAVAG	0.905306
VPLYRHIADLAGNS	1	DRB1_0301	EKGVPLGNSEVI	0.966986
KRMFVFKITTTKQQDH	1	DRB1_0301	DFGKRMQDHFFQ	0.957846
GRLVYLVENPGGY	1	DRB1_0301	DKNGRLGGYVAY	0.948202
YAVRSFPLTAEQAK	1	DRB1_0301	GTVYAVQAKFLI	0.623747
AHYVRLGGEAGAAGVGDEP	1	DRB1_0301	VIPAHYDEPAPP	0.0117004
NGEEVAVKLESQKARHPQ	1	DRB1_0301	NITNGEHPQLLY	0.715954
TSAVTVKSAIRRLKELKDQ	1	DRB1_0301	YNTTSAKDQXXX	0.727345
APVPAFEGRSFLAFPTLRAYH	1	DRB1_0301	VLGAPVAYHTLR	0.901505
QVRDIENLKDASSFLA	1	DRB1_0301	DGFQVRFLAEWQ	0.991429
SKPGVIFLTKRSRQVC	1	DRB1_0301	SQCSKPQVCADP	0.697179
SKIIIIKKGHAKDS	1	DRB1_0301	PLHSKIKDSQRY	0.997662
IKIRREPRHLAISN	1	DRB1_0301	SFSIKIISNMPL	0.995386
SRRTFIKSVPPFLRTH	1	DRB1_0301	NTQSRRRTHGFD	0.958382
TDQKKEAAVSVQEES	1	DRB1_0301	KKETDQEESDLE	0.0172194
DGTEYWIVRNSWGEPW	1	DRB1_0301	GISDGTEPWGER	0.986105
KDIKVFNRDRQKG	1	DRB1_0301	VQLKDIQKGTNV	0.962278
TPDFIVPLTDLRIPS	1	DRB1_0301	TFQTPDIPSVQI	0.789713
AINNEHNIEASIGMN	1	DRB1_0301	NFSAINGMNGDA	0.691888
ADGKGVVVVIKRR	1	DRB1_0301	EPAADGKRRSGQ	0.692543
GVLPFVENQPELVH	1	DRB1_0301	YVSGVLLVHXXX	0.98856
KNLLKAVSKERSKR	1	DRB1_0301	KAIKNLSKRSPX	0.998196
KVDKVIQAQTAFSANPANP	1	DRB1_0301	EDLKVDANPAIL	0.991726
DVSKKTVYAVVSRNAQP	1	DRB1_0301	EADDVSAQPTES	0.991644
PASDEAGEKEAKSD	1	DRB1_0301	EESPASKSDXXX	0.00427852
GSNKRLFNVDRHVG	1	DRB1_0301	YEEGSNHVGMAV	0.971832
DTQFVRFDSDAASQRMEPR	1	DRB1_0301	YVDDTQEPRAPW	0.917703
GEEVAVKLESQKARHP	1	DRB1_0301	ITNGEERHPQLL	0.879626
FQKVVAGVATALAHK	1	DRB1_0301	QAAFQKAHKYHX	0.782659
VSRKEKAARVKAVLTSQ	1	DRB1_0301	HVVVSRTSQETL	0.902097
SAGATRAVEVLPKAGALNSND	1	DRB1_0301	RANSAGSNDAFV	0.614017
SSQRETAVLTESAAK	1	DRB1_0301	QTESSQAAKGTL	0.129645
NTENEVEPVDARPAADR	1	DRB1_0301	VPANTEADRGLT	0.136171
EWRMITAMNTIRSGAG	1	DRB1_0301	ERNEWRGAGVCV	0.964737
MPPVIVETARSHQR	1	DRB1_0301	LVQMPPHQRSAS	0.998649
VNDDIIVNWVNETLRE	1	DRB1_0301	GQKVNDLREAKK	0.75598
DYKDVIPMADAAGIIR	1	DRB1_0301	DSLDYKIIRYAI	0.989751
GNWKIIRSENFEEL	1	DRB1_0301	NFSGNWEELLKV	0.996105
TPLPAIVPAARKATAA	1	DRB1_0301	NMSTPLTAAVIF	0.973286
QGALELIKKGYTQ	1	DRB1_0301	EKRQGAYTQQLA	0.860862
LGEAQKLNDSQAPKAD	1	DRB1_0301	ANVLGEKADAQQ	0.0615292
VAREQEIAAVQARM	1	DRB1_0301	KQLVARARMQAS	0.807026
KNNPAIVIIGNNGQIH	1	DRB1_0301	DGKKNNQIHYDH	0.936232
TKDRIISEINRLQQ	1	DRB1_0301	LGATKDLQQEAT	0.996574
SAKPAPPKPEPKPK	1	DRB1_0301	ARLSAKKPKKAP	0.0831781
GGLTMGGIAAGVGTGTT	1	DRB1_0301	LLLGGLGTTALV	0.194471
LAKNKQKPITPETAE	1	DRB1_0301	IEKLAKTAEKLA	0.0613215
VKNQEVTIKALKEK	1	DRB1_0301	FAEVKNKEKIRE	0.494047
AQISSQEGTEAHEARPEPD	1	DRB1_0301	ETQAQIEPDIEV	0.0097805
LAKNKQKPITPETAE	1	DRB1_0301	IEKLAKTAEKLA	0.0613215
RVIITNFPAAKSLDIQ	1	DRB1_0301	ESLRVIDIQVPN	0.993917
SGKFHISPEGFLTINDVG	1	DRB1_0301	VTESGKDVGPAD	0.414433
ASESLIKQIPRILGPG	1	DRB1_0301	AFLASEGPGLNK	0.940748
GRLLRGYDQSAYDG	1	DRB1_0301	GPDGRLYDGKDY	0.933253
NPENTVFDAKRLIGRTW	1	DRB1_0301	LTSNPERTWNDP	0.936717
SHVKAIDTIYQTTD	1	DRB1_0301	QISSHVTTDFSG	0.63186
RKSRLMGLEALKSH	1	DRB1_0301	DQDRKSKSHIMA	0.986558
ELEEQLGPVAEETR	1	DRB1_0301	YKKELEETRARL	0.0386772
AEAWRQKLHGRLE	1	DRB1_0301	LERAEARLEEVG	0.263731
SQGRLEAQKRELQQA	1	DRB1_0301	LGRSQGQQAVLH	0.636279
SNYGPMKGGSFGGRSS	1	DRB1_0301	QQQSNYRSSGSP	0.199296
NETLTSCTKEVGKAA	1	DRB1_0301	QCLNETKAALEK	0.410354
KGRTTIVIAHRLSTVR	1	DRB1_0301	KARKGRTVRNAD	0.971852
DNIKYIIDTYGSHG	1	DRB1_0301	TVHDNISHGAFY	0.983631
DGKDYIALNEDLSSWTA	1	DRB1_0301	YAYDGKWTAADT	0.929113
NKGSNDAYHSRAIQVVRARKQ	1	DRB1_0301	SEYNKGRKQLVA	0.979443
LNWNIVSFPVAEELSHH	1	DRB1_0301	DTQLNWSHHENL	0.904725
GDQGYIRMARNNKN	1	DRB1_0301	LNFGDQNKNHCG	0.997417
MNPTNTVFDAKRLIGRRF	1	DRB1_0301	QVAMNPRRFDDA	0.195335
SPPLITNVTTRSSATPAVGPP	1	DRB1_0301	TYASPPGPPLEG	0.737477
VDDTQFVRFDSDAASPRTEP	1	DRB1_0301	VGYVDDTEPRAP	0.961884
VPVIVEKAPKARIGDLD	1	DRB1_0301	PDRVPVDLDKKK	0.979354
TSSISENPVDVRVSSEE	1	DRB1_0301	DQFTSSSEESEE	0.0196394
VGPDGRLLRGHNQYAYDGK	1	DRB1_0301	GCDVGPDGKDYI	0.956506
LGHLKIMHDAIGFRST	1	DRB1_0301	GDLLGHRSTLTG	0.96765
DPAVIKSLTIQPDP	1	DRB1_0301	EGKDPAPDPIVV	0.633597
GGLTMGGIAAGVGTGTTA	1	DRB1_0301	LLLGGLTTALVA	0.00309004
YVDDTQFVRFDSDAASQR	1	DRB1_0301	AVGYVDSQRMEP	0.938879
DQYAYDGKDYIAL	1	DRB1_0301	RGHDQYIALNED	0.888656
RGSESGIFTNTKESSSHHPG	1	DRB1_0301	TESRGSHPGIAE	0.84974
VPSDVVIFPSSDSQAHPP	1	DRB1_0301	GRTVPSHPPELL	0.864512
FQPAVAGIKADKA	1	DRB1_0301	KISFQPDKADKA	0.305849
SQGRLEAQKRELQQ	1	DRB1_0301	LGRSQGLQQAVL	0.78204
LPALLENLKLRKQNN	1	DRB1_0301	SHTLPAQNNGAF	0.86149
SRRTFIKSVPPFLRT	1	DRB1_0301	NTQSRRLRTHGF	0.823497
AGDTIFNRAKLLNVGFQ	1	DRB1_0301	INQAGDGFQEAL	0.643667
ILSRGQIVFMNREPKR	1	DRB1_0301	YYMILSPKRTLT	0.925531
QRTPKIQVYSRHPAEN	1	DRB1_0301	EAIQRTAENGKS	0.974821
IGGVILFHETLYQKAD	1	DRB1_0301	NPCIGGKADDGR	0.970524
DTQFVRFDSDAASPR	1	DRB1_0301	YVDDTQSPRGEP	0.910532
GQDSILSLPGNVGHQDVK	1	DRB1_0301	TGFGQDDVKDVQ	0.994022
KEIRDINRVYREELKR	1	DRB1_0301	RTNKEILKRDLA	0.956805
SKNQIRSIPDSVGELQ	1	DRB1_0301	MDLSKNELQVIE	0.978308
DTQFVRFDSDAASQRMEPRAP	1	DRB1_0301	YVDDTQRAPWIE	0.922364
PTIDIHMNQIGFEREW	1	DRB1_0301	ENVPTIREWHKF	0.953891
AYDGKDYIALKEDLRSWTAA	1	DRB1_0301	HQYAYDTAADMA	0.589222
DSFKLQTKEFQVLKSLG	1	DRB1_0301	SYYDSFSLGKLA	0.991846
DDTQFVRFDSDAASQR	1	DRB1_0301	GYVDDTSQRMEP	0.970614
IPRESIKLVKRLGAG	1	DRB1_0301	AWEIPRGAGQFG	0.913914
RSFLAFPTLRAYHT	1	DRB1_0301	FEGRSFYHTLRL	0.996947
KSKEQLTPLIKKAGTELVNF	1	DRB1_0301	YFEKSKVNFLSY	0.577233
APVEKTIPSEKASGPPS	1	DRB1_0301	AAAAPVPPSSET	0.398784
SQKPVMVKRKRTRPTK	1	DRB1_0301	ILRSQKPTKSSX	0.9611
RKIHLWNSIHGLQSP	1	DRB1_0301	KLHRKIQSPKSP	0.733981
NKALVQQMEQLRQKLGPH	1	DRB1_0301	ENFNKAGPHAGD	0.914918
KELINRIERATGQRPH	1	DRB1_0301	KIDKELRPHHFL	0.791825
VVLPSYEEALSLPSKTPE	1	DRB1_0301	LQKVVLTPEGGP	0.793984
KNQIRSIPDSVGEL	1	DRB1_0301	DLSKNQGELQVI	0.957797
KLPSVEGLHAIVVSDRD	1	DRB1_0301	LYKKLPDRDGVP	0.98919
AALASQIAAEQNLDN	1	DRB1_0301	FNCAALLDNDEG	0.473243
QGEVVRKLKAEKASKDQ	1	DRB1_0301	VACQGEKDQVDS	0.993329
VHDNIKYIIDTYGSHGA	1	DRB1_0301	DITVHDHGAFYR	0.990483
NWKIIRSENFEEL	1	DRB1_0301	FSGNWKEELLKV	0.521165
VLNQELRADGTVNQIE	1	DRB1_0301	KIKVLNQIEGEA	0.0795317
GPDGRLLRGHNQYAYDGKDY	1	DRB1_0301	CDVGPDKDYIAL	0.932661
VRFDSDAASQRMEP	1	DRB1_0301	TQFVRFMEPRAP	0.349463
IQRALQLEEERKRAQEE	1	DRB1_0301	SEQIQRQEEAER	0.926561
ILSRGQIVFMNREPKRT	1	DRB1_0301	YYMILSKRTLTS	0.888793
REIAVEHNNLGKA	1	DRB1_0301	FFFREIGKAVYS	0.99176
VEGGAIYLSGIDMIHGT	1	DRB1_0301	LEKVEGHGTPVL	0.28871
RSQGRLEAQKRELQQA	1	DRB1_0301	ALGRSQQQAVLH	0.424045
SKANSRFATTFYQHLADSK	1	DRB1_0301	WELSKADSKNDN	0.296633
QFVRFDSDAASPRTEP	1	DRB1_0301	DDTQFVTEPRAP	0.941579
IKAAQYQVNQAAAAQAA	1	DRB1_0301	QAKIKAQAAATA	0.857574
AINNEHNIEASIGMNG	1	DRB1_0301	NFSAINMNGDAN	0.503775
VARRENSVAVQKAADHY	1	DRB1_0301	MTSVARDHYSEQ	0.733368
DLLGHLKIMHDAIGFR	1	DRB1_0301	KYGDLLGFRSTL	0.869758
FVRFDSDAASQRME	1	DRB1_0301	DTQFVRRMEPRA	0.933596
EESGKPGAHVTVK	1	DRB1_0301	VAREESTVKKLF	0.00506853
KGSNDAYHSRAIQVVRARKQ	1	DRB1_0301	EYNKGSRKQLVA	0.941428
SNDAYHSRAIQVVRARK	1	DRB1_0301	NKGSNDARKQLV	0.970379
KTETQEKNPLPSKETIEQEKQ	1	DRB1_0301	KLKKTEEKQAGE	0.0190718
DLEEKQINCEVTE	1	DRB1_0301	KILDLEVTESSG	0.0260622
NVPTIDIHMNQIGFEREW	1	DRB1_0301	GYENVPREWHKF	0.434447
GPDGRLLRGHNQYAYDGK	1	DRB1_0301	CDVGPDDGKDYI	0.968538
DTQFVRFDSDAASQRME	1	DRB1_0301	YVDDTQRMEPRA	0.939364
VPAFEGRSFLAFPTLRAYH	1	DRB1_0301	GAPVPAAYHTLR	0.926505
NFERNKAIKVIIA	1	DRB1_0301	QARNFEIIAVVV	0.579134
NGPQIAYVRDFKAK	1	DRB1_0301	ALDNGPKAKVQY	0.997688
IRKEFRKNFATSLYSM	1	DRB1_0301	LFNIRKYSMIKG	0.919847
FSIRLVPNMTPEVVG	1	DRB1_0301	VGKFSIVVGEQV	0.756578
NDAYHSRAIQVVRARKQ	1	DRB1_0301	KGSNDARKQLVA	0.962671
EVAVVSSLKAEEGS	1	DRB1_0301	QIEEVAEGSXXX	0.820613
LQTLIQETDPGADYR	1	DRB1_0301	QQALQTDYRIDR	0.67207
GEVAPDAKSFVLNLGKDSNNL	1	DRB1_0301	RVRGEVNNLCLH	0.9808
KRQGALELIKKGYTQQL	1	DRB1_0301	GLEKRQQQLAFR	0.959027
NPAEFVVNTSNAGAGAL	1	DRB1_0301	VTGNPAGALSVT	0.950648
VINDFVEKGTQGKIAE	1	DRB1_0301	AKKVINIAEAVK	0.822628
SSQRETAVLTESAAK	1	DRB1_0301	QTESSQAAKGTL	0.129645
IQPEEKPVEVSPAVTR	1	DRB1_0301	RERIQPVTRGLY	0.070121
SPQQLVSTFRLPSGVG	1	DRB1_0301	PDASPQGVGATC	0.930496
GVQEPIYATIGAG	1	DRB1_0301	KDAGVQGAGVVN	0.0133035
TPTLREKSILLVKMM	1	DRB1_0301	ANQTPTKMMTYI	0.736621
TPELYAELRAKSTPSG	1	DRB1_0301	KVLTPEPSGFTL	0.974407
DKVRVVSLKPEVAQ	1	DRB1_0301	LFKDKVVAQIDL	0.989089
DVKDVQMLQDAISKMDPT	1	DRB1_0301	KCFDVKDPTDAK	0.926474
QAAIKTLRKSIGRQQ	1	DRB1_0301	QSLQAARQQFYV	0.690408
TDQKKEAAVSVQEESD	1	DRB1_0301	KKETDQESDLEK	0.00381492
DSKTIVAINKDPEAP	1	DRB1_0301	GMKDSKEAPIFQ	0.564445
TAMDVVYALKRQGR	1	DRB1_0301	KTVTAMQGRTLY	0.9989
DDPSTIEKLAKNKQKPITP	1	DRB1_0301	DLRDDPITPETA	0.992849
DPYKSSILSLIKFKENPH	1	DRB1_0301	DIPDPYNPHLII	0.967912
QTHIFQVNVPPVIR	1	DRB1_0301	QVYQTHVIRVYP	0.919337
GRLEEVGVRAQDRLDK	1	DRB1_0301	KLHGRLLDKIRQ	0.651325
LSSWTAADTAAQITQ	1	DRB1_0301	NEDLSSITQLKW	0.646863
KVVLPSYEEALSLPSKTPEG	1	DRB1_0301	MLQKVVPEGGPA	0.905605
GHPDLSVMYRGRCRKS	1	DRB1_0301	RCRGHPRKSCEH	0.962375
GSHSLKYFHTSVSRPG	1	DRB1_0301	TWAGSHRPGRGE	0.7631
VPKWISIMTERSVP	1	DRB1_0301	GTDVPKSVPHLQ	0.996586
DDVSKKTVYAVVSRNAQP	1	DRB1_0301	LEADDVAQPTES	0.983741
DEEWSVKTYQEVAQ	1	DRB1_0301	EHHDEEVAQKFV	0.0976886
GEEVAVKLESQKARHPQ	1	DRB1_0301	ITNGEEHPQLLY	0.929852
TPGRILALARNKSLN	1	DRB1_0301	VVGTPGSLNLKH	0.975063
KERLRIAEHRISQ	1	DRB1_0301	LALKERISQRSS	0.852296
HPINEYYIADASEDQ	1	DRB1_0301	VTRHPIEDQVFV	0.721209
QDAYDGKDYIALNEDLR	1	DRB1_0301	GYQQDADLRSWT	0.652602
DEEVKLIKKMGDHLTNLHR	1	DRB1_0301	HFLDEELHRLGG	0.959355
KEQQCVIMAENSK	1	DRB1_0301	YHSKEQNSKTSS	0.533746
SPLALIKGMTRPLST	1	DRB1_0301	TGISPLLSTLIS	0.797322
DQPKLLGIETPLPKKEL	1	DRB1_0301	TSCDQPKELLLP	0.977725
EDLSSWTAADTAAQITQR	1	DRB1_0301	ALNEDLTQRKWE	0.50499
RKLDIKNEDDVKSLS	1	DRB1_0301	GMLRKLSLSRVM	0.936252
TGPGILSMANAGPNT	1	DRB1_0301	LKHTGPPNTNGS	0.291419
VGPDGRLLRGHDQYAYDGKDY	1	DRB1_0301	GCDVGPKDYIAL	0.923675
TAEFLGEDLLQVEQR	1	DRB1_0301	TPETAEEQRLEP	0.652094
NDAYHSRAIQVVRARKQ	1	DRB1_0301	KGSNDARKQLVA	0.962671
SAKVVYILEKKHSRA	1	DRB1_0301	LQKSAKSRAATG	0.96433
KGVVVVIKRRSGQR	1	DRB1_0301	ADGKGVGQRKPA	0.999444
SVTGSREIKSQQSEVTR	1	DRB1_0301	YSTSVTVTRILD	0.466953
SGNFGGSRNMGGP	1	DRB1_0301	PMKSGNGGPYGG	0.165365
YVDDTQFVRFDSDAASQRME	1	DRB1_0301	AVGYVDRMEPRA	0.953932
ERQELENIRRRKQ	1	DRB1_0301	TAEERQRKQELL	0.83944
VNAVRQLTLLGGPTPN	1	DRB1_0301	QDVVNATPNTGA	0.77645
VGTVEAGLASESSRDQA	1	DRB1_0301	QLAVGTDQAFTL	0.22005
SINKTDGCHAYLSKNSL	1	DRB1_0301	PTISINNSLDCE	0.0700079
IQKITQCSVEIQR	1	DRB1_0301	SSNIQKIQRTLN	0.448927
RGQIVFMNREPKR	1	DRB1_0301	ILSRGQPKRTLT	0.955975
DEILQSKVLPSKEEP	1	DRB1_0301	RIYDEIEEPVNT	0.783534
YDHNFVKAINAIQK	1	DRB1_0301	LYKYDHIQKSWT	0.997874
VAILDINRLGQSDPAP	1	DRB1_0301	DNLVAIPAPLQH	0.927355
DSGEQIAGFVKEFSH	1	DRB1_0301	KYGDSGFSHIAF	0.203341
WNIVSFPVAEELS	1	DRB1_0301	QLNWNIELSHHE	0.207317
SGHLQSLQRLIDSQ	1	DRB1_0301	MIGSGHDSQMET	0.856855
LEGEITTLNHKLQDA	1	DRB1_0301	VEELEGQDASAE	0.557944
QAMVKALEKEAASE	1	DRB1_0301	QHFQAMASEKQQ	0.976181
LRSWTAADTAAQIT	1	DRB1_0301	NEDLRSQITQRK	0.848292
DGIGFAIARRLAQDG	1	DRB1_0301	ASTDGIQDGAHV	0.766717
KYDDIKKVVKQASEGPLK	1	DRB1_0301	KPAKYDPLKGIL	0.984456
EKKYFAATQFEPLAAR	1	DRB1_0301	ESNEKKAARSAF	0.794805
TPKIQVYSRHPAEN	1	DRB1_0301	IQRTPKAENGKS	0.903749
GKRLGCIKIAASLKGI	1	DRB1_0301	SSSGKRKGIXXX	0.653505
AVTVKSAIRRLKELKDQ	1	DRB1_0301	TTSAVTKDQXXX	0.954966
DTQFVRFDSDAASQRME	1	DRB1_0301	YVDDTQRMEPRA	0.939364
NPSTGHLFDLSSLSGRAG	1	DRB1_0301	QVTNPSRAGFTA	0.944824
ESVAILPQLFMVSKT	1	DRB1_0301	IYLESVSKTGEA	0.505388
DDTQFVRFDSDAASPRTEP	1	DRB1_0301	GYVDDTTEPRAP	0.9676
VGVYNGKTFNQVEIKPE	1	DRB1_0301	GSMVGVKPEMIG	0.960736
DDGIMYAKRLESAG	1	DRB1_0301	VLRDDGSAGVEV	0.959727
HTGSWIGLRNLDLK	1	DRB1_0301	HASHTGDLKGEF	0.990183
EQGKSLTRKEVYIKNGDK	1	DRB1_0301	FVSEQGGDKKAS	0.601449
KLHSISSIDVNGGNRKT	1	DRB1_0301	VDSKLHRKTILE	0.80742
YFEKSKEQLTPLIKKAGTEL	1	DRB1_0301	AKSYFETELVNF	0.547547
EGRSFLAFPTLRAYH	1	DRB1_0301	PAFEGRAYHTLR	0.923576
DLKVDKVIQAQTAFSANPAN	1	DRB1_0301	SLEDLKPANPAI	0.949335
VDSKLHSISSIDVNGGN	1	DRB1_0301	LYWVDSGGNRKT	0.672209
FQPAVAGIKADKADKAA	1	DRB1_0301	KISFQPKAAASG	0.964527
NDAYHSRAIQVVRARKQL	1	DRB1_0301	KGSNDAKQLVAG	0.30072
GKPIEASIRGELSG	1	DRB1_0301	KTTGKPLSGDFE	0.35411
DTKLHEIYIQAKDKGANPE	1	DRB1_0301	DFEDTKNPEGAH	0.853396
DKELINRIERATGQRPHH	1	DRB1_0301	SKIDKEPHHFLR	0.937478
SLPMIWAQKTNTPADV	1	DRB1_0301	TDCSLPADVFIV	0.793022
SNPEIQDFMRKKGFG	1	DRB1_0301	CWKSNPGFGEDF	0.940131
SSQRETAVLTESAAK	1	DRB1_0301	QTESSQAAKGTL	0.129645
YDHNFVKAINAIQK	1	DRB1_0301	LYKYDHIQKSWT	0.997874
AKNQVAMNPTNTVFDAK	1	DRB1_0301	GDAAKNDAKRLI	0.926345
LNWNIVSFPVAEELSHHE	1	DRB1_0301	DTQLNWHHENLV	0.840596
KPGVIFLTKRSRQV	1	DRB1_0301	QCSKPGRQVCAD	0.998066
GSSIFGLAPSKAQDSK	1	DRB1_0301	TLRGSSDSKAYT	0.893235
TDGKIEFISTMEGYK	1	DRB1_0301	TTNTDGGYKYPV	0.770915
GNWKIIRSENFEELLK	1	DRB1_0301	NFSGNWLLKVLG	0.995262
SDNLVKAAQKAAAFEEQ	1	DRB1_0301	KRASDNEEQENE	0.887071
PTFGKKKGPNANS	1	DRB1_0301	NVVPTFANSXXX	0.279211
MNRIQKLSKGKSLLG	1	DRB1_0301	QNEMNRLLGAFI	0.476952
PPAVGGPVGYTPPD	1	DRB1_0301	XXMPPAPPDGGW	0.00479845
RDIQGLPRHAALRK	1	DRB1_0301	DLFRDILRKLND	0.9402
SGADAAVIQAARS	1	DRB1_0301	ELSSGAARSTDV	0.0715107
SNPENTVFDAKRLIGRTWNDP	1	DRB1_0301	QLTSNPNDPSVQ	0.850784
YDHNFVKAINAIQKSWT	1	DRB1_0301	LYKYDHSWTATT	0.986451
SLPSVDGQKRYTFRVRS	1	DRB1_0301	HKFSLPVRSRFN	0.964892
SGQQQSNYGPMKGGSFGG	1	DRB1_0301	GNYSGQFGGRSS	0.0349694
GPEAAKSDETAAK	1	DRB1_0301	QLGGPEAAKXXX	0.0605413
NVRRQATTIIADNIIFLSDQT	1	DRB1_0301	DKNNVRDQTKEK	0.55645
VKLIKKMGDHLTNLH	1	DRB1_0301	DEEVKLNLHRLG	0.609354
EDLKVDKVIQAQTAYSAN	1	DRB1_0301	PSLEDLSANPAS	0.983956
KSYFEKSKEQLTPLIKKAGTE	1	DRB1_0301	AEAKSYGTELVN	0.777241
ITKRGLKVCADPQATWVR	1	DRB1_0301	VIFITKWVRDVV	0.850094
IRPEISRTMTFGRKGVS	1	DRB1_0301	RACIRPGVSHGQ	0.992807
NSRFATTFYQHLADSK	1	DRB1_0301	SKANSRDSKNDN	0.816105
VRRAVQRANKHVGSN	1	DRB1_0301	TDWVRRGSNMKL	0.7438
SFKLQTKEFQVLKSLG	1	DRB1_0301	YYDSFKSLGKLA	0.75653
HNLQYLQDENGVG	1	DRB1_0301	GHDHNLGVGYVL	0.94651
YTEEEAKALAEEVEVQ	1	DRB1_0301	GVCYTEEVQDGP	0.0186235
KELEEQLGPVAEET	1	DRB1_0301	AYKKELEETRAR	0.140744
TDITLKVAGRIHAKRA	1	DRB1_0301	DHLTDIKRASGG	0.884255
THAVLVALKRAQSEL	1	DRB1_0301	KSKTHASELAAH	0.833455
TSGPGSRISSSSF	1	DRB1_0301	RSYTSGSSFSRV	0.00205228
NAVVELVTVKSFDTS	1	DRB1_0301	YGGNAVDTSLIR	0.825076
RPGQQVATCVRLLGR	1	DRB1_0301	DKQRPGLGRNSN	0.250255
LRREVEKAKRALSSQHQ	1	DRB1_0301	VQKLRRQHQARI	0.966214
RNPRQINWTVLYRRKH	1	DRB1_0301	LSKRNPRKHKKG	0.690403
DVVIFPSSDSQAHPP	1	DRB1_0301	VPSDVVHPPELL	0.342787
LEERRIKEIVKKHSQFIG	1	DRB1_0301	TEYLEEFIGYPI	0.989038
NGNLIPTHTQPSYRFK	1	DRB1_0301	WFHNGNRFKANN	0.946461
GEPLSYTRFSLARQ	1	DRB1_0301	LFGGEPARQVDG	0.964934
VHPLVFHTNRGPIKFN	1	DRB1_0301	GVEVHPKFNVWD	0.983326
DQYAYDGKDYIALNED	1	DRB1_0301	RGHDQYNEDLRS	0.763337
DGKDYIALNEDLRSWTAA	1	DRB1_0301	FAYDGKTAADTA	0.800729
APVPAFEGRSFLAFPT	1	DRB1_0301	VLGAPVFPTLRA	0.966101
SMGKGYYLKGKIGKVPVRF	1	DRB1_0301	FANSMGVRFLVD	0.928328
SPQTLLELKRQRAAAK	1	DRB1_0301	KEQSPQAAKLLS	0.999545
GDRKIKVSNTLESR	1	DRB1_0301	IYNGDRESRLDL	0.882253
KGSLLVARTQPSPWQ	1	DRB1_0301	LSKKGSPWQMML	0.860735
NNDTQLQIISTLESTDVG	1	DRB1_0301	IIDNNDDVGKRM	0.501528
SSISENPVDVRVSSEE	1	DRB1_0301	QFTSSISEESEE	0.0332399
GASGSFKLNKKAASGEAKPK	1	DRB1_0301	KGTGASKPKAKK	0.992372
KDVIPMADAAGII	1	DRB1_0301	LDYKDVGIIRYA	0.860126
EDQVIQLMNAIFSKKNF	1	DRB1_0301	SIKEDQKNFESL	0.991733
GKDYIALNEDLRSWTAA	1	DRB1_0301	AYDGKDTAADTA	0.984139
GNRKTILEDEKRLAHPFS	1	DRB1_0301	VNGGNRPFSLAV	0.795893
TDTEEVRVNTEASGHY	1	DRB1_0301	PMDTDTGHYDCP	0.0361816
NKGSNDAYHSRAIQVVRARKQ	1	DRB1_0301	SEYNKGRKQLVA	0.979443
SNDAYHSRAIQVVRARKQ	1	DRB1_0301	NKGSNDRKQLVA	0.903687
IGVQLKDIKVFNRDRQKG	1	DRB1_0301	RTGIGVQKGTNV	0.982614
VPYVIVPLKTGLQ	1	DRB1_0301	SLSVPYGLQEVE	0.957582
AHKLSESNIQPIFAVT	1	DRB1_0301	GQLAHKAVTKKM	0.0848377
EQIEVIAPSPERSR	1	DRB1_0301	STKEQIRSRSFS	0.935649
DDTQFVRFDSDAASQRMEP	1	DRB1_0301	GYVDDTMEPRAP	0.971698
KGKIHGIIAEENKN	1	DRB1_0301	TFVKGKNKNLQP	0.966002
INIYNCEPANPSEKNSPS	1	DRB1_0301	TPYINISPSTQY	0.275219
GGKIYVERIQGNSA	1	DRB1_0301	RVRGGKNSALLH	0.996791
KSYEFRGSPFQVTRG	1	DRB1_0301	SKLKSYTRGDYA	0.875748
RKEKAARVKAVLTSQ	1	DRB1_0301	VVSRKETSQETL	0.435112
SRKEKAARVKAVLTSQ	1	DRB1_0301	VVVSRKTSQETL	0.931148
YPERNEWRMITAMNTIRSGAG	1	DRB1_0301	ECYYPEGAGVCV	0.978812
GPGVYILLSKKHLNWI	1	DRB1_0301	DPRGPGNWIIMT	0.958212
KGSNDAYHSRAIQVVRAR	1	DRB1_0301	EYNKGSRARKQL	0.952036
EGTRESAINVAEGKKQ	1	DRB1_0301	LESEGTKKQAQI	0.193483
EPYISKVFAEKSQ	1	DRB1_0301	PDNEPYKSQERL	0.607439
YKHNIYYWHVIAAKLA	1	DRB1_0301	PQEYKHKLAFII	0.45655
EDLKVDKVIQAQTA	1	DRB1_0301	PSLEDLQTAYSA	0.993956
KEGDKFKLNKTELKE	1	DRB1_0301	YSGKEGLKELLT	0.547977
TPVFSKARYTVRSFG	1	DRB1_0301	TGQTPVSFGIRR	0.631138
VKLIKKMGDHLTNLHR	1	DRB1_0301	DEEVKLLHRLGG	0.646901
MQRWIMEKTAEHFQ	1	DRB1_0301	AKEMQRHFQEAM	0.998667
GKVYYREDLSPSITQR	1	DRB1_0301	DGLGKVTQRAAE	0.989642
ATKDRIISEINRLQQEAT	1	DRB1_0301	DLGATKEATEHA	0.919115
SVPYVIVPLKTGLQE	1	DRB1_0301	SSLSVPLQEVEV	0.85338
VVKIQSLARMHQARK	1	DRB1_0301	KDEVVKARKRYR	0.964912
VGPDGRLLRGHNQYAYDGKDY	1	DRB1_0301	GCDVGPKDYIAL	0.984988
DGKIEFISTMEGYK	1	DRB1_0301	TNTDGKGYKYPV	0.994678
RQATTIIADNIIFLSDQT	1	DRB1_0301	NVRRQADQTKEK	0.255589
IVGELVRAGRARGSPG	1	DRB1_0301	VSRIVGSPGLIP	0.992508
NIQKITKSMKMVAAAK	1	DRB1_0301	SIKNIQAAKYAR	0.998763
TNTVFDAKRLIGRRFDD	1	DRB1_0301	MNPTNTFDDAVV	0.939035
LNPESKAIKNLLKAVSKER	1	DRB1_0301	KRCLNPKERSKR	0.989281
EGELRHTRKREAPH	1	DRB1_0301	PDNEGEAPHVKN	0.0682825
RGVQIIDDEPQAQ	1	DRB1_0301	TARRGVQAQTSG	0.954632
DPSTIEKLAKNKQKPI	1	DRB1_0301	LRDDPSKPITPE	0.994757
KDAGVQEPIYATIGAG	1	DRB1_0301	GIFKDAGAGVVN	0.296081
GPDGRLLRGYDQYAYDGKDY	1	DRB1_0301	CDVGPDKDYIAL	0.861683
NTENEVEPVDARPAADR	1	DRB1_0301	VPANTEADRGLT	0.136171
QIEEQTVKAQKELE	1	DRB1_0301	RLRQIEELEEQT	0.0784755
IEKLKEKKLTPIT	1	DRB1_0301	KDTIEKPITYPQ	0.0267698
LHRKIHLWNSIHGLQSP	1	DRB1_0301	QLKLHRQSPKSP	0.976383
LVHNIIPEINAQALQ	1	DRB1_0301	LLSLVHALQFYP	0.930702
QPAVAGIKADKADK	1	DRB1_0301	ISFQPAADKAAA	0.934543
TGTLSQEHFLLDPD	1	DRB1_0301	DTSTGTDPDSNV	0.438295
LSEDKKNIILEEGKEILVG	1	DRB1_0301	LFCLSELVGDVG	0.150631
LTKEVAKGSIGRGVLPAV	1	DRB1_0301	LMPLTKPAVELA	0.167612
APGVHNIIAIADGYQQQHSQ	1	DRB1_0301	VLLAPGHSQVFV	0.719023
GRSFLAFPTLRAYHT	1	DRB1_0301	AFEGRSYHTLRL	0.936673
VDDTQFVRFDSDAASPRGEPR	1	DRB1_0301	VGYVDDEPRAPW	0.986035
RPNSIDPALRRFGRFD	1	DRB1_0301	ATNRPNRFDREV	0.99445
PPAVGGPVGYTPPD	1	DRB1_0301	XXMPPAPPDGGW	0.00479845
RQKVEPLRAELQEGARQKLHE	1	DRB1_0301	ELYRQKLHELQE	0.906708
GQAAARPLVATVGLN	1	DRB1_0301	SLSGQAGLNVPA	0.281381
RQMREMEENFAVEAANYQ	1	DRB1_0301	SLERQMNYQDTI	0.0827531
AEKAKAAALAAAAADAPQ	1	DRB1_0301	YDEAEKAPQRNQ	0.291817
RLPVVLPQSTLNLAKPD	1	DRB1_0301	PAYRLPKPDFGA	0.9822
YAYDGKDYIALKEDLRSWTA	1	DRB1_0301	YHQYAYWTAADM	0.901379
GSFKLNKKAASGEAKPK	1	DRB1_0301	GASGSFKPKAKK	0.990552
RTNKEIRDINRVYREELKR	1	DRB1_0301	LASRTNLKRDLA	0.882589
SYFEKSKEQLTPLIKKAGTE	1	DRB1_0301	EAKSYFGTELVN	0.528318
DGRTFYIDHNSKIT	1	DRB1_0301	IHLDGRKITQWE	0.99913
DDKRVVPKGKGEQIARE	1	DRB1_0301	CDMDDKAREHGI	0.858418
QLNWNIVSFPVAEELSHHENL	1	DRB1_0301	GDTQLNENLVSF	0.307987
MAEIEKFDKSKLKKTE	1	DRB1_0301	KPDMAEKTETQE	0.930261
FHPLHSKIIIIKKGHAKDS	1	DRB1_0301	DPKFHPKDSQRY	0.990001
LEEQLGPVAEETR	1	DRB1_0301	KKELEEETRARL	0.0906858
SLAPLQPQKGKRQK	1	DRB1_0301	SVTSLARQKKKV	0.862671
ESSQRETAVLTESAAKG	1	DRB1_0301	FQTESSAKGTLG	0.486664
LDNVVKKVQAAQSEAK	1	DRB1_0301	IVDLDNEAKVVS	0.956313
LPSYEEALSLPSKTPEGGP	1	DRB1_0301	KVVLPSGGPAPP	0.250641
GSHSMRYFFTSVSRPGRGEPR	1	DRB1_0301	TRAGSHEPRFIA	0.778388
PTNTVFDAKRLIGRRFD	1	DRB1_0301	AMNPTNRFDDAV	0.943509
GRLEAQKRELQQAV	1	DRB1_0301	RSQGRLQAVLHM	0.749068
RPEGDTGKYKSIPHHHRG	1	DRB1_0301	SVSRPEHRGEVQ	0.475747
SQMLEKEMKAQEQR	1	DRB1_0301	SYMSQMEQRLGI	0.812806
GVLHPNTKLRQAERL	1	DRB1_0301	LLLGVLERLFEN	0.917491
PAFEGRSFLAFPTLRAYHTLR	1	DRB1_0301	APVPAFTLRLAL	0.197513
DAQGTLSKIFKLGGRD	1	DRB1_0301	KGVDAQGRDSRS	0.717492
VVKIQEGKTTVIEGRIT	1	DRB1_0301	LREVVKRITETP	0.463947
DGIGFAIARRLAQDGAH	1	DRB1_0301	ASTDGIGAHVVV	0.982564
ELEEQLGPVAEETR	1	DRB1_0301	YKKELEETRARL	0.0386772
VAKLSINTHPSQKPL	1	DRB1_0301	GDGVAKKPLSIT	0.73203
GADAAVIQAARSTDVA	1	DRB1_0301	LSSGADDVAAVV	0.430539
LEEQLGPVAEETRAR	1	DRB1_0301	KKELEERARLGK	0.293327
GRLKEAQLPVIENK	1	DRB1_0301	FGAGRLENKVCN	0.495391
IRHFVIDGHPVSFSK	1	DRB1_0301	TGCIRHFSKAAL	0.940924
AQTAFSANPANPAILS	1	DRB1_0301	VIQAQTILSEAS	0.873507
RQIEEQTVKAQKELE	1	DRB1_0301	ERLRQIELEEQT	0.819965
SKRNPRQINWTVLYRRKH	1	DRB1_0301	AFLSKRRKHKKG	0.731491
NEKKYFAATQFEPL	1	DRB1_0301	DESNEKEPLAAR	0.298401
SGADAAVIQAARSTDV	1	DRB1_0301	ELSSGATDVAAV	0.580587
NVPTIDIHMNQIGFERE	1	DRB1_0301	GYENVPEREWHK	0.994974
IIEITAYNRRTFETA	1	DRB1_0301	KPTIIEETARHN	0.78674
FNTNLMGYPDRPGWLR	1	DRB1_0301	PITFNTWLRYIQ	0.515007
LAPLEGARFALVRE	1	DRB1_0301	LRCLAPVREDRG	0.693538
AMDVVYALKRQGRTL	1	DRB1_0301	TVTAMDRTLYGF	0.835671
NRGLRVVPKTSSLPSPH	1	DRB1_0301	LCTNRGSPHDVL	0.994078
NNPAIVIIGNNGQIH	1	DRB1_0301	GKKNNPQIHYDH	0.950466
EGTRESAINVAEGKK	1	DRB1_0301	LESEGTGKKQAQ	0.181915
AGHPNIVINNAAGNFISPT	1	DRB1_0301	IKVAGHSPTERL	0.408168
LKDIKVFNRDRQK	1	DRB1_0301	GVQLKDRQKGTN	0.651549
PPPQPPPPPPPPPPPPSY	1	DRB1_0301	PQYPPPPSYSTL	0.00259738
KSVKEKELVAEKSKLA	1	DRB1_0301	QREKSVKLAEME	0.832399
EVVKIQSLARMHQAR	1	DRB1_0301	HKDEVVQARKRY	0.962026
PQIAYVRDFKAKVQ	1	DRB1_0301	DNGPQIKVQYFR	0.999666
IMSIRTKLQNKEH	1	DRB1_0301	GQVIMSKEHVIE	0.262665
AAKQKKETAIKVEEGREEE	1	DRB1_0301	ELLAAKEEEEAA	0.00964609
LPGEIVEISRHNVQ	1	DRB1_0301	REVLPGNVQTLD	0.999637
VDLIPMNDHNAYR	1	DRB1_0301	FSDVDLAYRCFS	0.982611
RKIHLWNSIHGLQSPKSP	1	DRB1_0301	KLHRKIKSPLGR	0.998237
NPGTYTVQIRARERVYE	1	DRB1_0301	QLLNPGVYEFLS	0.997101
QPLGMISLMKRPPGFSP	1	DRB1_0301	VNCQPLFSPFRS	0.997117
HDEEWSVKTYQEVAQK	1	DRB1_0301	GEHHDEAQKFVE	0.956755
GASGSFKLNKKAASGEAKP	1	DRB1_0301	KGTGASAKPKAK	0.99647
VNVVPTFGKKKGPNANS	1	DRB1_0301	RRFVNVANSXXX	0.953244
KKEFIEKEAKLHSEIK	1	DRB1_0301	EELKKEEIKEKE	0.972693
EEVHIIELITPNSNPY	1	DRB1_0301	PQNEEVNPYSAF	0.989375
QQVEASLQPETLR	1	DRB1_0301	GRMQQVTLRKWK	0.0423824
KEQQCVIMAENSKT	1	DRB1_0301	YHSKEQSKTSSI	0.624728
GRAVLHVALRNRSN	1	DRB1_0301	YTEGRARSNTPI	0.978659
VDDTQFVRFDSDSACPRMEPR	1	DRB1_0301	MGYVDDEPRAPW	0.781351
GSGSKHLHYWFVESQKDPE	1	DRB1_0301	YLKGSGDPENSP	0.458086
EVISWLDANTLAEKDE	1	DRB1_0301	KCQEVIKDEFEH	0.99078
KPGKELKVLSYPAHEQIA	1	DRB1_0301	RYMKPGQIALLV	0.999635
SRELDFVSHHVRTKLD	1	DRB1_0301	GKLSREKLDELK	0.942748
VHDNIKYIIDTYGSHG	1	DRB1_0301	DITVHDSHGAFY	0.988739
KDMWKKKQAQVKEN	1	DRB1_0301	TLLKDMKENENV	0.474211
GHPNIVINNAAGNFISPT	1	DRB1_0301	KVAGHPSPTERL	0.847519
EGVIVGHWAPPIHTHG	1	DRB1_0301	REAEGVTHGLIR	0.291093
REIAVEHNNLGKAVY	1	DRB1_0301	FFFREIAVYSRV	0.965751
VPEQEHSPEAVQSQR	1	DRB1_0301	LPSVPESQRLAH	0.167087
SKNQIRSIPDSVGEL	1	DRB1_0301	MDLSKNGELQVI	0.81022
TETELAAAAQPGAE	1	DRB1_0301	GPATETGAETAL	0.00342567
FQPAVAGIKADKADKAAA	1	DRB1_0301	KISFQPAAASGP	0.663887
FQPAVAGIKADKADK	1	DRB1_0301	KISFQPADKAAA	0.636002
LAKNKQKPITPETAE	1	DRB1_0301	IEKLAKTAEKLA	0.0613215
ADAAVIQAARSTDVA	1	DRB1_0301	SSGADADVAAVV	0.473042
QNTDYRLNPVLRKA	1	DRB1_0301	QITQNTRKACKA	0.973165
KDYIALNEDLSSWT	1	DRB1_0301	YDGKDYSWTAAD	0.994594
DDTQFVRFDSDAASPR	1	DRB1_0301	GYVDDTSPREEP	0.961791
TAMDVVYALKRQGRT	1	DRB1_0301	KTVTAMGRTLYG	0.945801
TGPGILSMANAGPN	1	DRB1_0301	LKHTGPGPNTNG	0.280954
KQKKETAIKVEEGREE	1	DRB1_0301	LAAKQKREEEEA	0.0964038
IGDAAKNQVAMNPTNTVFDAK	1	DRB1_0301	ERLIGDDAKRLI	0.477463
DITLKVAGRIHAKR	1	DRB1_0301	HLTDITAKRASG	0.983286
VDDTQFVRFDSDAASPRGEPR	1	DRB1_0301	VGYVDDEPRAPW	0.986035
VPTIDIHMNQIGFE	1	DRB1_0301	YENVPTGFEREW	0.979846
VPTKKSQIFSTASDNQPTVT	1	DRB1_0301	NTVVPTTVTIKV	0.714761
KRLGCIKIAASLKGI	1	DRB1_0301	SSGKRLKGIXXX	0.757976
AGGGQKVRLLKKALEKHA	1	DRB1_0301	GTSAGGKHADKE	0.994844
AKPKVHNRQPRINS	1	DRB1_0301	VVSAKPINSYVE	0.581798
YEIMQTLHPDASAN	1	DRB1_0301	RVAYEISANFHS	0.847438
VIRGQRKGAGSVF	1	DRB1_0301	MGRVIRSVFRAH	0.0578849
EEEDEEDLEAMQSRL	1	DRB1_0301	EGEEEESRLATL	0.199846
EPRVQEEHMEVEQAQGP	1	DRB1_0301	NGAEPRQGPSLT	0.298036
AMDVVYALKRQGR	1	DRB1_0301	TVTAMDQGRTLY	0.751939
SKEQQCVIMAENSKT	1	DRB1_0301	QYHSKESKTSSI	0.139094
VPTIDIHMNQIGFEREWHK	1	DRB1_0301	YENVPTWHKFLL	0.648016
VSEQRQVVAVTGDG	1	DRB1_0301	DSTVSEGDGTND	0.0209812
LHSISSIDVNGGNR	1	DRB1_0301	DSKLHSGNRKTI	0.961534
LNWNIVSFPVAEELSH	1	DRB1_0301	DTQLNWLSHHEN	0.774271
GADDLEGEAFLPLRE	1	DRB1_0301	DTLGADLREVPG	0.173414
QGEVVRKLKAEKASKDQ	1	DRB1_0301	VACQGEKDQVDS	0.993329
LAKELTAEKRLEGQE	1	DRB1_0301	MDQLAKGQEEEE	0.878223
TPPIPGQPEEIQLLRKEATPR	1	DRB1_0301	LHDTPPTPRSRD	0.333159
DAAVIQAARSTDV	1	DRB1_0301	SGADAATDVAAV	0.400393
YDHNFVKAINAIQKS	1	DRB1_0301	LYKYDHQKSWTA	0.884144
THAVLVALKRAQSE	1	DRB1_0301	KSKTHAQSELAA	0.990683
GADAAVIQAARSTDVAA	1	DRB1_0301	LSSGADVAAVVV	0.754451
SGADAAVIQAARST	1	DRB1_0301	ELSSGARSTDVA	0.334642
HSKEQQCVIMAENSKTSS	1	DRB1_0301	FQYHSKTSSIIR	0.0428997
SAATLITHPFHVIT	1	DRB1_0301	IARSAAVITLRS	0.442503
LSKANSRFATTFYQHLADS	1	DRB1_0301	VWELSKADSKND	0.658732
GSHSLKYFHTSVSRPGRGEPR	1	DRB1_0301	TWAGSHEPRFIS	0.880642
QLQIISTLESTDV	1	DRB1_0301	NDTQLQTDVGKR	0.0639935
TNPKDVLVGADSVRAAIT	1	DRB1_0301	WAVTNPAITFSF	0.225067
EDLKVDKVIQAQTAYS	1	DRB1_0301	PSLEDLAYSANP	0.994718
ADAAVIQAARSTD	1	DRB1_0301	SSGADASTDVAA	0.0955501
HNGNLIPTHTQPSYRFK	1	DRB1_0301	QWFHNGRFKANN	0.921484
GGGQKVRLLKKALEKH	1	DRB1_0301	TSAGGGEKHADK	0.805079
VRFDSDAASQRME	1	DRB1_0301	TQFVRFRMEPRA	0.487807
TTVASGVTARGGVG	1	DRB1_0301	KPGTTVGVGQVA	0.0251044
VGTVEAGLASESSRDQ	1	DRB1_0301	QLAVGTRDQAFT	0.291519
TETQEKNPLPSKETIEQEKQ	1	DRB1_0301	LKKTETEKQAGE	0.169193
HTGSWIGLRNLDLKGEF	1	DRB1_0301	HASHTGGEFIWV	0.969729
EDRERLRAMEKLLAS	1	DRB1_0301	QQQEDRLASVEE	0.759249
SGQQQSNYGPMKGGS	1	DRB1_0301	GNYSGQGGSFGG	0.108155
SGSNVKIVKVKKE	1	DRB1_0301	EKTSGSKKEXXX	0.570705
RKRGLKLATALSLSN	1	DRB1_0301	RLTRKRLSNKFV	0.626824
MREMEENFAVEAAN	1	DRB1_0301	ERQMREAANYQD	0.24826
LQESEPIRSEYVT	1	DRB1_0301	GFKLQEYVTVQE	0.0484938
VKGKKNIRATERALNWDS	1	DRB1_0301	LYQVKGWDSFNT	0.839062
APETERAAVAIQSQ	1	DRB1_0301	DMDAPEQSQFRK	0.273604
AEQVIAGFNRLRQEQR	1	DRB1_0301	AVSAEQEQRGLA	0.985425
NPSSDVAALHKAIMVK	1	DRB1_0301	PTFNPSMVKGVD	0.982837
AVPFSLDSVANSIHSL	1	DRB1_0301	LENAVPHSLFSE	0.681337
RQIEEQTVKAQKELE	1	DRB1_0301	ERLRQIELEEQT	0.819965
RMITAMNTIRSGAG	1	DRB1_0301	NEWRMIGAGVCV	0.985653
LKVDKVIQAQTAYSA	1	DRB1_0301	LEDLKVYSANPA	0.855144
GPKSTMTALHPRSGVA	1	DRB1_0301	LMLGPKGVALQH	0.25734
LQESEPIRSEYVTVQ	1	DRB1_0301	GFKLQETVQESF	0.280626
YRVVSVLTVLHQD	1	DRB1_0301	NSTYRVHQDWLN	0.176942
QFVRFDSDAASQRMEP	1	DRB1_0301	DDTQFVMEPRAP	0.92928
EEVKLIKKMGDHLTN	1	DRB1_0301	FLDEEVLTNLHR	0.792646
SRGQIVFMNREPK	1	DRB1_0301	MILSRGEPKRTL	0.741798
TPKIQVYSRHPAENGK	1	DRB1_0301	IQRTPKNGKSNF	0.953908
APTGIESLPVNFALRA	1	DRB1_0301	TEIAPTLRAIIE	0.976611
DGRLLRGYDQYAYDGK	1	DRB1_0301	VGPDGRDGKDYI	0.989284
IISEINRLQQEAT	1	DRB1_0301	KDRIISEATEHA	0.820827
[truncated: 34,106 more rows]

## Sheet: DRB1_0101
Peptide	Label	HLA	Context	OmniMHC
LKPGIKLTLSALLDGKN	1	DRB1_0101	TQTLKPGKNVNA	0.999858
KVTLTSEEEARLK	1	DRB1_0101	DLVKVTRLKKSA	0.517645
APWVEQEGPEYWDRET	1	DRB1_0101	EPRAPWRETQNY	0.866017
SREIKSQQSEVTR	1	DRB1_0101	VTGSREVTRILD	0.872743
GTADIMIGFARGAHGDS	1	DRB1_0101	VVWGTAGDSYPF	0.999974
ERPTFDYLQSVLDD	1	DRB1_0101	KAEERPLDDFYT	0.998594
APWIEQEGPEYWDQE	1	DRB1_0101	EPRAPWDQETRN	0.850553
AQHDEAQQNAFYQ	1	DRB1_0101	ANAAQHFYQVLN	0.579123
LTVDKSRWQQGNVFSCSVM	1	DRB1_0101	YSKLTVSVMHEA	0.415447
VIMVGSGGVGKSALT	1	DRB1_0101	LHKVIMALTLQF	0.978413
KKYFAATQFEPLAAR	1	DRB1_0101	SNEKKYAARSAF	0.999336
SIQPYEKIKARGLPDN	1	DRB1_0101	PEDSIQPDNISS	0.999944
HEPEFDYLKSLEIEEK	1	DRB1_0101	FQSHEPEEKINK	0.999948
DPNGRTVPSDVVI	1	DRB1_0101	VVKDPNVVIFPS	0.084037
APWIEQEGPEYWDRETQ	1	DRB1_0101	EPRAPWETQISK	0.752272
GLEHRGSEASPALP	1	DRB1_0101	RYQGLEALPGLK	0.924674
RYQVLLNEEDNSESS	1	DRB1_0101	GTGRYQESSAIE	0.428955
GTYSLPKSEFVVPDLELPS	1	DRB1_0101	FKEGTYLPSWLT	0.974068
NPSDGELIRTQPQRLPQ	1	DRB1_0101	IWGNPSLPQLQT	0.993417
RSIALTQARYLEK	1	DRB1_0101	CMNRSILEKEEK	0.936474
ASPEYVNLPINGNGKQ	1	DRB1_0101	AFLASPGKQXXX	0.999913
SSLKNYFTLKTSADLDR	1	DRB1_0101	SLTSSLLDRETV	0.999951
GELIRTQPQRLPQL	1	DRB1_0101	PSDGELPQLQTS	0.985318
DVQGTDASLDEELDR	1	DRB1_0101	SSRDVQLDRVKM	0.118571
VPGQVQVYELQPSNLEAD	1	DRB1_0101	AIDVPGEADQPL	0.949156
AVNSYYPTPPAPMPGPT	1	DRB1_0101	ETVAVNGPTTGL	0.999877
VNHVTLSQPKIVKWDRD	1	DRB1_0101	ACRVNHDRDMXX	0.995802
VYDGKMYTGLCNFVERWDQ	1	DRB1_0101	TGRVYDWDQLTL	0.986631
NVNSQVTTVCQALAKDPK	1	DRB1_0101	FFLNVNDPKLQQ	0.172534
KAIYSSFKDDVDLKQD	1	DRB1_0101	RVMKAIKQDLRC	0.999028
TPQRGDVYTCHVEHPSL	1	DRB1_0101	LEMTPQPSLQSP	0.968415
TDKHIYQPYPSGADVP	1	DRB1_0101	APLTDKDVPFGP	0.999964
KSYEIQVTATDKGTPS	1	DRB1_0101	EEAKSYTPSMSG	0.999966
RVYDGKMYTGLCNFVERWD	1	DRB1_0101	LTGRVYRWDQLT	0.992453
EDVHWHNSKGQQLDGR	1	DRB1_0101	SHYEDVDGRSRG	0.994645
RRLAVRFTALDLGFGDA	1	DRB1_0101	HDGRRLGDAVHV	0.999661
GQGVHHAASQVGKEE	1	DRB1_0101	EKFGQGKEEDRV	0.996964
LDNDQWLSTVSQYDRDK	1	DRB1_0101	ANFLDNRDKYWN	0.978026
EPIDQKFVAISDLYEP	1	DRB1_0101	ELLEPIYEPIDD	0.998822
QVQVYELQPSNLEADQP	1	DRB1_0101	VPGQVQDQPLQA	0.999943
TDPYQLMNAVNTLDRD	1	DRB1_0101	DLNTDPDRDVLN	0.999286
QKSAINRMVIDEQQSPD	1	DRB1_0101	LFSQKSSPDIIL	0.989325
VEMLRTVKEEAEKPE	1	DRB1_0101	EDQVEMKPEREA	0.925422
DTQFVRFDSDAASPR	1	DRB1_0101	YVDDTQSPREEP	0.998737
GSHSMRYFTTSVSRPGRG	1	DRB1_0101	TWAGSHGRGEPR	0.999827
TPSTDTRYLGSYSGKVE	1	DRB1_0101	ECHTPSKVELRV	0.999325
DFEESRAHKIPVE	1	DRB1_0101	GHMDFEPVEAVD	0.618352
EHVRVTKAFSVNIF	1	DRB1_0101	NAEEHVNIFKVW	0.999324
RGENSWFSTQVDTVATK	1	DRB1_0101	PNYRGEATKVKD	0.99919
FIVWMRTAALPTFR	1	DRB1_0101	NEDFIVTFRKLY	0.999781
DPDPQPRYTQMNDNRH	1	DRB1_0101	NDQDPDNRHGTR	0.945406
DPMSVLLARSLEVRH	1	DRB1_0101	NALDPMVRHMKN	0.996477
SGEVYTCQVEHPS	1	DRB1_0101	VPRSGEHPSVTS	0.782042
RSTDVAAVVVPILFL	1	DRB1_0101	QAARSTLFLILL	0.978221
FVEAIHTDTDNLG	1	DRB1_0101	DALFVENLGIRI	0.0291537
DTQFVRFDSDAASPRGEPR	1	DRB1_0101	YVDDTQEPRAPW	0.998091
EVDRMVLVGDVKDR	1	DRB1_0101	KANEVDKDRVAI	0.917057
DDRFTKSISIGPI	1	DRB1_0101	IVADDRGPISKT	0.988511
VPVPEFADSDPANIVH	1	DRB1_0101	FISVPVIVHDFN	0.997937
HQVFKLDPNNKEGPV	1	DRB1_0101	VALHQVGPVLIL	0.992906
LSQILSDREEIAH	1	DRB1_0101	TKNLSQIAHHMQ	0.5478
EPRAPWVEQEGPEYWDR	1	DRB1_0101	PRGEPRWDRETQ	0.648523
KSTLAEIEDWLDK	1	DRB1_0101	TDVKSTLDKLMQ	0.0470286
KPRPTRAEGSDVANAVLDG	1	DRB1_0101	MIKKPRLDGADC	0.967453
VGPDGRLLRGHNQFAYDGKD	1	DRB1_0101	GCDVGPGKDYIA	0.99977
KTTVELLPVNGEF	1	DRB1_0101	TETKTTGEFSLD	0.869948
ISRQTSETADNDN	1	DRB1_0101	SENISRNDNASS	0.357825
QFVRFDSDAASPR	1	DRB1_0101	DDTQFVSPRGEP	0.985131
FQHIIRREVTDEDTRH	1	DRB1_0101	IGIFQHTRHLSR	0.954942
KSAINRMVIDEQQSPD	1	DRB1_0101	FSQKSASPDIIL	0.984911
MFGGPGTASRPSSSRS	1	DRB1_0101	YRRMFGSRSYVT	0.925624
RSGEVYTCQVEHPS	1	DRB1_0101	TVPRSGHPSVTS	0.997795
DAAPSTSSALQAGLRSLQ	1	DRB1_0101	LGNDAASLQDLG	0.000873041
NDLSVWDYAHQHGIPD	1	DRB1_0101	EGGNDLIPDETC	0.999656
KPPQYIAVHVVPDQ	1	DRB1_0101	ATGKPPPDQLMA	0.999812
DPANTVYSTVEIPKKM	1	DRB1_0101	LKEDPAKKMENP	0.999507
EDPSSGLGVTKQDLGPVPM	1	DRB1_0101	LELEDPVPMXXX	0.213522
YRGSYNTVLSQPLFEK	1	DRB1_0101	NDDYRGFEKQDR	0.999991
KRTDKIFRQMDTNNDGKL	1	DRB1_0101	TPEKRTGKLSLE	0.0665089
VAHLLSSSSSVIDAL	1	DRB1_0101	SDIVAHDALQYK	0.995565
QMQEFRASFNHFDKDHGG	1	DRB1_0101	SQEQMQHGGALG	0.991618
LPGWDNISTLHDL	1	DRB1_0101	LVFLPGHDLLMS	0.747287
VNRIVQQWNLQDNDDD	1	DRB1_0101	APYVNRDDDQLF	0.252978
DLKDMTSEQLDDILKYH	1	DRB1_0101	HGSDLKKYHTEI	0.956167
VKLIKKMGDHLTNLH	1	DRB1_0101	DEEVKLNLHRLG	0.966534
KPRSYAHIEESVDVSPG	1	DRB1_0101	LNSKPRSPGCFL	0.999757
TEQFTAMRDLYMKNG	1	DRB1_0101	TAGTEQKNGQGF	0.985928
IGGVILFHETLYQK	1	DRB1_0101	NPCIGGYQKADD	0.999384
LSVWDYAHQHGIPDET	1	DRB1_0101	GNDLSVDETCNN	0.998977
DPSGTYHAWKANAIGRG	1	DRB1_0101	YQTDPSGRGAKS	0.999998
GQGAHHAAGQAGNEAGRF	1	DRB1_0101	EKFGQGGRFGQG	0.213109
ADLAGNSEVILPVPAFN	1	DRB1_0101	RHIADLAFNVIN	0.756009
IVAHLLSSSSSVID	1	DRB1_0101	QSDIVAVIDALQ	0.999658
IKNDNVQDTAEQKVQ	1	DRB1_0101	IDEIKNKVQLLR	0.679036
GPRRQAMKEMSIDQAKYQ	1	DRB1_0101	VHMGPRKYQRWL	0.0673961
EDLKLHLQSTDYGNFLA	1	DRB1_0101	ETLEDLFLANEA	0.999712
NRSEIETQTEGSTEK	1	DRB1_0101	KTSNRSTEKEND	0.449437
SDLKDMTSEQLDDIL	1	DRB1_0101	VHGSDLDILKYH	0.208314
LHVMKAMQSLKSRG	1	DRB1_0101	VPNLHVSRGCVK	0.999841
KPRPTRAEGSDVANAVLD	1	DRB1_0101	MIKKPRVLDGAD	0.751551
KGRNHYTESISVAK	1	DRB1_0101	LYEKGRVAKISV	0.999892
EPRAPWIEQEGPEYWDQETR	1	DRB1_0101	QKMEPRETRNMK	0.526821
KDYPVVSIEDPFDQ	1	DRB1_0101	SFIKDYFDQDDW	0.659302
ARRPKFADIVSILDKL	1	DRB1_0101	QERARRDKLIRA	0.999433
KVEELEGEITTLNHKLQ	1	DRB1_0101	GQKKVEKLQDAS	0.993982
ELSLQLAEVALDLK	1	DRB1_0101	LPSELSDLKIRD	0.998898
SLKNYFTLKTSADLDR	1	DRB1_0101	LTSSLKLDRETV	0.999931
GSVDFKKNWIQYKEG	1	DRB1_0101	RLDGSVKEGFGH	0.980594
NGPQIAYVRDFKAK	1	DRB1_0101	ALDNGPKAKVQY	0.999809
GSVDFKKNWIQYKE	1	DRB1_0101	RLDGSVYKEGFG	0.995051
IPEMDSHLVEKLG	1	DRB1_0101	MCEIPEKLGQHL	0.198922
TPWKPSKSTLLADD	1	DRB1_0101	ISLTPWADDLEI	0.997449
VKLIKKMGDHLTN	1	DRB1_0101	DEEVKLLTNLHR	0.361318
PSKETIEQEKQAGES	1	DRB1_0101	NPLPSKGESXXX	0.0126978
DVPKWISIMTERSVPH	1	DRB1_0101	KGTDVPVPHLQK	0.999973
APPGVETDLIDVGFT	1	DRB1_0101	MAEAPPGFTDDV	0.893386
KSSWARQESLQERKQ	1	DRB1_0101	TFAKSSRKQALY	0.994639
QFVRFDSDAASPRGEPR	1	DRB1_0101	DDTQFVEPRAPW	0.999645
SRPVINIQKTITVTPN	1	DRB1_0101	IFRSRPTPNRID	0.999906
RELAILLGMLDPAEKD	1	DRB1_0101	DRNRELEKDEKG	0.998021
LRPALRALGSLHLPTNPT	1	DRB1_0101	TIALRPNPTSLP	0.998522
LSQILSDREEIAHN	1	DRB1_0101	TKNLSQAHNMQS	0.964182
RSTGLNAVPSQILEGQ	1	DRB1_0101	FNGRSTEGQWAA	0.999956
GSEDKVVEVAEEEEVAE	1	DRB1_0101	YADGSEVAEVEE	0.140577
SLPKSEFVVPDLELPS	1	DRB1_0101	GTYSLPLPSWLT	0.933822
IGRFGYGYGPYQPVPEQP	1	DRB1_0101	LRRIGREQPLYP	0.529757
GPTTYKVTSTLTIKESDW	1	DRB1_0101	KESGPTSDWLGQ	0.999569
ATHFVRIKSLVDDAK	1	DRB1_0101	LECATHDAKFPE	0.997131
HPNQEAHSLFLDIH	1	DRB1_0101	TGLHPNDIHPVT	0.973941
GLVGKLAASGSITMQNIG	1	DRB1_0101	KAFGLVNIGAMS	0.99906
PQEEVKSSEPTEDVEPK	1	DRB1_0101	ISPPQEEPKEAE	0.0697911
VPRSGEVYTCQVEHPSVM	1	DRB1_0101	LETVPRSVMSPL	0.436547
LHRKIHLWNSIHGLQSPK	1	DRB1_0101	QLKLHRSPKSPL	0.999789
GNYWVTDVALHQVFK	1	DRB1_0101	DKDGNYVFKLDP	0.987282
GGNDLSVWDYAHQHGIPDET	1	DRB1_0101	SCEGGNDETCNN	0.996648
EPLKVLGITDMFDS	1	DRB1_0101	DLKEPLFDSSKA	0.834814
AIAELDTLNEDSYKDS	1	DRB1_0101	FDDAIAKDSTLI	0.365888
KPGVYTRVANYVDWIND	1	DRB1_0101	RLHKPGINDRIR	0.999466
VHPISTQSPDLEPI	1	DRB1_0101	LGCVHPEPILRH	0.83441
SGFYPGSIEVRWFRN	1	DRB1_0101	CSVSGFFRNGQE	0.964607
LDGSVDFKKNWIQYKEG	1	DRB1_0101	QKRLDGKEGFGH	0.892213
RMEPRAPWIEQEGPEYWD	1	DRB1_0101	ASQRMEYWDLQT	0.196742
ASFDVNDQDPDPQPR	1	DRB1_0101	DPGASFQPRYTQ	0.168363
ADARWILSQTHNIFT	1	DRB1_0101	APDADAIFTQAG	0.998185
EDKVVEVAEEEEVAE	1	DRB1_0101	DGSEDKVAEVEE	0.283706
SDPILYRPVAVALDTKG	1	DRB1_0101	SFASDPTKGPEI	0.999944
GYERLLKMQNQRGGRA	1	DRB1_0101	KREGYEGRALFQ	0.999852
KDYPVVSIEDPFDQDDW	1	DRB1_0101	SFIKDYDDWGAW	0.0793611
GNDLSVWDYAHQHGIPDE	1	DRB1_0101	CEGGNDPDETCN	0.196533
SPFFSWRTQIDSPLNG	1	DRB1_0101	GCESPFLNGKVT	0.998651
ARNKFNQVESDKLRMDR	1	DRB1_0101	DPYARNMDRAIP	0.995946
VEELEGEITTLNHK	1	DRB1_0101	QKKVEENHKLQD	0.989496
FDAISYSKGASVIR	1	DRB1_0101	DEIFDAVIRMLH	0.999971
WVQKYVSDLELSA	1	DRB1_0101	SEEWVQLSAXXX	0.856559
DAPKTHMTHHAVSDHE	1	DRB1_0101	QRTDAPDHEATL	0.998377
PGRGEPRFIAVGYVDDTQFVR	1	DRB1_0101	VSRPGRFVRFDS	0.997512
SLPKSEFVVPDLE	1	DRB1_0101	GTYSLPDLELPS	0.0221182
GPDEDSSNRENAIEDE	1	DRB1_0101	GAEGPDEDEEEE	0.0365857
LDPTASISAKVNN	1	DRB1_0101	KYQLDPVNNSSL	0.850853
VVHGFYNPAVSRIVEAG	1	DRB1_0101	DGDVVHEAGCVC	0.999988
SPDTNYLFMGDYVDRG	1	DRB1_0101	GGKSPDDRGYYS	0.999742
EAADIRRTPSLALTPPQ	1	DRB1_0101	QHLEAAPPQAEQ	0.999715
GPSGQKTIHSEQAVF	1	DRB1_0101	TYYGPSAVFDIY	0.902095
GFSIDFTKADRVLLG	1	DRB1_0101	CQGGFSLLGGPG	0.979156
GPTTYKVTSTLTIKE	1	DRB1_0101	KESGPTIKESDW	0.998822
PEVQVDTSKPDIL	1	DRB1_0101	GNNPEVDILILR	0.0630986
NPEVQVDTSKPDILIL	1	DRB1_0101	QGNNPELILRQI	0.478121
NQVFSYTANKEIR	1	DRB1_0101	MGGNQVEIRTDD	0.995707
EPIDQKFVAISDLYEPI	1	DRB1_0101	ELLEPIEPIDDG	0.999031
RSTDVAAVVVPIL	1	DRB1_0101	QAARSTPILFLI	0.904344
YVSGFHPSDIEVDLLK	1	DRB1_0101	LNCYVSLLKNGE	0.998529
KAQVEIVTDGEEPA	1	DRB1_0101	RQGKAQEPAEMI	0.245968
VPVPEFADSDPANIVHDFN	1	DRB1_0101	FISVPVDFNKKL	0.66973
RRPKFADIVSILDKLIR	1	DRB1_0101	ERARRPLIRAPD	0.999614
EPRAPWIEQEGPEYWDQET	1	DRB1_0101	QKMEPRQETRNM	0.290749
DVPKWISIMTERSVP	1	DRB1_0101	KGTDVPSVPHLQ	0.999452
NQGSSFTIDPVRGEVK	1	DRB1_0101	IDGNQGEVKVTK	0.998408
DPKPAFSKMNGSMDKKS	1	DRB1_0101	EESDPKKKSSTV	0.999966
DAGAPTAPAASATRAAQVR	1	DRB1_0101	AAPDAGQVRRAA	0.987226
IVADDRFTKSISIGPI	1	DRB1_0101	YEHIVAGPISKT	0.994701
SETDFRRFQMIPLDPK	1	DRB1_0101	VDISETDPKGTS	0.999397
GWGHTQYGGTGALILQKG	1	DRB1_0101	WVTGWGQKGEIR	0.998205
KVHFLTDPENEMKEK	1	DRB1_0101	EDLKVHKEKLLK	0.984037
KVVEVAEEEEVAEVE	1	DRB1_0101	SEDKVVEVEEEE	0.463706
HNGNLIPTHTQPSYRF	1	DRB1_0101	QWFHNGYRFKAN	0.999907
GRLLRGHNQFAYDGKDY	1	DRB1_0101	GPDGRLKDYIAL	0.992749
QQVVRIALNAVDTIS	1	DRB1_0101	LQCQQVTISYGE	0.969682
YDHNFVKAINAIQKSW	1	DRB1_0101	LYKYDHKSWTAT	0.999982
DGKDYIALNEDLSSWT	1	DRB1_0101	DAYDGKSWTAAD	0.995524
LKPGIKLTLSALLDG	1	DRB1_0101	TQTLKPLDGKNV	0.989697
SVDSGSSEEQGGSSRALVS	1	DRB1_0101	SRASVDLVSTLV	0.000990229
KNLLKLEELDISKN	1	DRB1_0101	QLFKNLSKNSLS	0.998676
SVADLAESIMKNL	1	DRB1_0101	IGLSVAKNLRRV	0.658032
PSSGLGVTKQDLGPVPM	1	DRB1_0101	LEDPSSVPMXXX	0.786827
TEQFTAMRDLYMK	1	DRB1_0101	TAGTEQYMKNGQ	0.968266
RNFERNKAIKVIIA	1	DRB1_0101	LQARNFIIAVVV	0.999839
LPFLPSTEDVYDCRVEHWG	1	DRB1_0101	FHYLPFHWGLDE	0.866677
TVGDINTERPGML	1	DRB1_0101	KQATVGGMLDFT	0.0971148
TRLQETTLVANQLR	1	DRB1_0101	FTITRLQLREAA	0.997123
VVYALKRQGRTLYGFGG	1	DRB1_0101	AMDVVYFGGXXX	0.996029
DPGASFDVNDQDPDPQPRYT	1	DRB1_0101	GNYDPGRYTQMN	0.0479214
ITTFGSLKTIQIPEH	1	DRB1_0101	RQTITTPEHLMA	0.998977
ELAILLGMLDPAEKD	1	DRB1_0101	RNRELAEKDEKG	0.973272
GFYPGSIEVRWFR	1	DRB1_0101	SVSGFYWFRNGQ	0.726486
SPNKEEVKSSEPTEDVEPK	1	DRB1_0101	SKDSPNEPKEAE	0.458962
GRSINLALSHRGRQ	1	DRB1_0101	FTRGRSGRQALK	0.999787
APWIEQEGPEYWDRE	1	DRB1_0101	EPRAPWDRETQI	0.951854
GRLLRGHNQFAYDGKD	1	DRB1_0101	GPDGRLGKDYIA	0.998982
AGPAIHGSAVFGYEG	1	DRB1_0101	FDFAGPYEGWLA	0.944579
GGPPFLPSEDLQER	1	DRB1_0101	GPGGGPQERLYL	0.231484
VDDTQFVRFDSDAASQRMEPR	1	DRB1_0101	VGYVDDEPRAPW	0.999959
DVDLIPMNDHNAYR	1	DRB1_0101	VFSDVDAYRCFS	0.988538
YKKVVYRQYTDSTFR	1	DRB1_0101	GSKYKKTFRVPV	0.992637
TETVLRQAIAERIKP	1	DRB1_0101	CVQTETIKPVLM	0.994629
NISRQTSETADNDNAS	1	DRB1_0101	YSENISNASSFT	0.0352122
GVPLYRHIADLAGNSE	1	DRB1_0101	VEKGVPNSEVIL	0.999963
DGLRAVKNAIDDG	1	DRB1_0101	AIRDGLDDGCVV	0.813514
TETVLRQAIAERIKPV	1	DRB1_0101	CVQTETKPVLMM	0.999711
VEAIHTDTDNLGIR	1	DRB1_0101	ALFVEAGIRIPV	0.984886
VDSKLHSISSIDVNGGN	1	DRB1_0101	LYWVDSGGNRKT	0.999134
VPLTFITSKSDMVHR	1	DRB1_0101	LWHVPLVHRFLL	0.999723
SDDFDSDYENPDEHS	1	DRB1_0101	EQWSDDEHSDSE	0.0367123
IDFTYVRVSSEELDR	1	DRB1_0101	CDFIDFLDRALR	0.998245
GNQVFSYTANKEIRTD	1	DRB1_0101	GMGGNQRTDDLC	0.999927
ARSQTNTARIDGLRPG	1	DRB1_0101	SSMARSRPGMVY	0.451911
DKSRWQQGNVFSCSVM	1	DRB1_0101	LTVDKSSVMHEA	0.999449
AERGYLYFTNMQDRAA	1	DRB1_0101	VVNAERRAAKIE	0.999707
DNADGTYQVEYTPFEKGLH	1	DRB1_0101	FVTDNAGLHVVE	0.997382
ISDGTEYWIVRNSWGEPW	1	DRB1_0101	GWGISDEPWGER	0.927597
DPILYRPVAVALDTKGPE	1	DRB1_0101	FASDPIGPEIRT	0.999257
EGPSATFTKVTTPDEH	1	DRB1_0101	SAGEGPDEHSSM	0.533266
MQEFRASFNHFDKDHGG	1	DRB1_0101	QEQMQEHGGALG	0.987186
SIEVRWFRNGQEEK	1	DRB1_0101	YPGSIEEEKTGV	0.878377
RVNHVTLSQPKIVKWD	1	DRB1_0101	YACRVNKWDRDM	0.999876
AQKSQSTQISQEL	1	DRB1_0101	DQMAQKQELEEL	0.014854
VPVPEFADSDPANIVHDFNK	1	DRB1_0101	FISVPVFNKKLT	0.94875
GELIRTQPQRLPQ	1	DRB1_0101	PSDGELLPQLQT	0.803633
VGHSFKCVSEQSLQ	1	DRB1_0101	QTAVGHSLQLSA	0.999325
APYLKVDTIAADESFS	1	DRB1_0101	WSEAPYSFSQVD	0.999435
EHVRVTKAFSVNIF	1	DRB1_0101	NAEEHVNIFKVW	0.999324
DSKLHSISSIDVN	1	DRB1_0101	YWVDSKDVNGGN	0.951396
ADIDFDIIRNDNDT	1	DRB1_0101	PAEADINDTFTV	0.40524
AQHDEAQQNAFYQVL	1	DRB1_0101	ANAAQHQVLNMP	0.962924
VWIVPITSIRDGRQ	1	DRB1_0101	FNYVWIGRQQQD	0.999188
GTPGFLQVHTPPVP	1	DRB1_0101	DIEGTPPVPVSD	0.999434
SPRKEPRAPWIEQEGPEYW	1	DRB1_0101	DATSPREYWDRE	0.778126
DPGAMEMTWMDVPGDKL	1	DRB1_0101	SPGDPGDKLLEP	0.961929
KADYQAVDDEIEAN	1	DRB1_0101	SEKKADEANIEE	0.825314
DLSVWDYAHQHGIPDET	1	DRB1_0101	GGNDLSDETCNN	0.998628
YPGSIEVRWFRNGQEE	1	DRB1_0101	SGFYPGQEEKTG	0.999951
GQDIFIIQTIPRDVNT	1	DRB1_0101	SVRGQDVNTAVM	0.99976
ADGTYQVEYTPFEKG	1	DRB1_0101	KDNADGEKGFHV	0.999342
QFFITTVKTAWLDGKH	1	DRB1_0101	NGSQFFGKHVVF	0.998767
SISHYHETLGEALQG	1	DRB1_0101	SKKSISLQGVEL	0.99388
AIDDIRISTDVPL	1	DRB1_0101	GEIAIDVPLENC	0.115165
DIESYKSGSGVNNRR	1	DRB1_0101	VRKDIENRRTEL	0.998449
GNKYWKFNNQKLKVEPG	1	DRB1_0101	FYKGNKEPGYPK	0.99924
TMRKILISEDLEEPR	1	DRB1_0101	LNGTMREPRAIV	0.336825
MRKWLLLNDPEDTSS	1	DRB1_0101	HAVMRKTSSGAK	0.946731
TDPSGTYHAWKANAIGRG	1	DRB1_0101	LYQTDPGRGAKS	0.999694
TPDFIVPLTDLRIPS	1	DRB1_0101	TFQTPDIPSVQI	0.997316
KEPRAPWIEQEGPEYWDRET	1	DRB1_0101	SPRKEPRETQIS	0.80512
PVLKNPDDPDTVD	1	DRB1_0101	ELHPVLTVDVIM	0.00962246
AVNSYYPTPPAPMPGP	1	DRB1_0101	ETVAVNPGPTTG	0.999852
EEEDVPGQAKDEL	1	DRB1_0101	EEDEEEDELXXX	0.00768446
IGLSVADLAESIMK	1	DRB1_0101	SWAIGLIMKNLR	0.999309
INMFDKTKSGRID	1	DRB1_0101	LMMINMRIDVAG	0.921591
DQMAQKSQSTQISQELE	1	DRB1_0101	HHGDQMELEELR	0.98449
MAQKSQSTQISQELE	1	DRB1_0101	GDQMAQELEELR	0.613528
ETEFYRRSRSEIVDQQ	1	DRB1_0101	VKTETEDQQGHT	0.999913
ILESINSIKSRLSKSGHIQ	1	DRB1_0101	LEDILEHIQTLL	0.999965
INNLETFFELDYPKY	1	DRB1_0101	PNLINNPKYEVL	0.743813
MRYFYTSVSRPGRGEPR	1	DRB1_0101	SHSMRYEPRFIA	0.999954
AQSTFNDLQDLREQIL	1	DRB1_0101	SITAQSQILRVK	0.722155
KGNKYWKFNNQKLK	1	DRB1_0101	YFYKGNKLKVEP	0.999461
QEWALTKEKSVKH	1	DRB1_0101	GGNQEWVKHMDL	0.988313
KGRNHYTESISVAKI	1	DRB1_0101	LYEKGRAKISVY	0.998851
GEITTLNHKLQDASAEVERLR	1	DRB1_0101	ELEGEIRLRREN	0.999018
HLVYESDQNKDGKLT	1	DRB1_0101	EARHLVKLTKEE	0.885937
APPGVETDLIDVGFTDDVK	1	DRB1_0101	MAEAPPDVKKGG	0.542361
LKPGIKLTLSALLDG	1	DRB1_0101	TQTLKPLDGKNV	0.989697
GAEWWATQAFHQR	1	DRB1_0101	GVEGAEHQRDVE	0.994935
IGNLFGQHRSTIIT	1	DRB1_0101	NLQIGNIITLYN	0.998427
NDLSVWDYAHQHGIPD	1	DRB1_0101	EGGNDLIPDETC	0.999656
MFGGPGTASRPSSS	1	DRB1_0101	YRRMFGSSSRSY	0.638632
DPGASFDVNDQDPDPQP	1	DRB1_0101	GNYDPGPQPRYT	0.0797482
GPPPQGGNQPQGPPPPPGKPQ	1	DRB1_0101	KPQGPPKPQGPP	0.0123048
EPIDQKFVAISDLYEPID	1	DRB1_0101	ELLEPIPIDDGC	0.995468
VDEVVDIMRVNVDK	1	DRB1_0101	QAQVDEVDKVLE	0.998863
ELEGEITTLNHKLQ	1	DRB1_0101	KVEELEKLQDAS	0.82046
SSGVSTNDASPLDPI	1	DRB1_0101	DYSSSGDPITEE	0.391917
ISETDFRRFQMIPLDPK	1	DRB1_0101	NVDISEDPKGTS	0.999598
ADGKITPWPDSRDLDLS	1	DRB1_0101	ETEADGDLSDCX	0.67144
LPGHFNTFGAERL	1	DRB1_0101	EKVLPGERLFRL	0.995298
EDLKVHFLTDPENEMK	1	DRB1_0101	GRFEDLEMKEKL	0.991607
EPRAPWVEQEGPEYWDRET	1	DRB1_0101	PRGEPRRETQNY	0.431745
GNDLSVWDYAHQHGIPDET	1	DRB1_0101	CEGGNDDETCNN	0.686338
AEPRYLVVYNPLEQDR	1	DRB1_0101	RLSAEPQDRISL	0.999953
LEEFGRAFSFEAQ	1	DRB1_0101	VWHLEEEAQGGL	0.996911
SDSDLLESSSEALK	1	DRB1_0101	LSSSDSALKTID	0.887334
GFSIDFTKADRVLL	1	DRB1_0101	CQGGFSVLLGGP	0.999183
LDTLNEESYKDST	1	DRB1_0101	IAELDTDSTLIM	0.00674438
NPEVQVDTSKPDIL	1	DRB1_0101	QGNNPEDILILR	0.232699
VPVRPISYTPSIPSDSR	1	DRB1_0101	PPQVPVDSRNNL	0.99999
DVKSTLAEIEDWLDK	1	DRB1_0101	EATDVKLDKLMQ	0.762081
APWVEQEGPEYWDRE	1	DRB1_0101	EPRAPWDRETQN	0.920717
AKNEIREWEAKVQQGER	1	DRB1_0101	IQQAKNGERDFE	0.996298
SVSAYELVVTARDGGS	1	DRB1_0101	DRESVSGGSPSL	0.999883
IGFIAFSQIPELAKRIK	1	DRB1_0101	GTTIGFRIKMFF	0.999881
GKPPQYIAVHVVPDQLM	1	DRB1_0101	QATGKPQLMAFG	0.999861
EPRAPWIEQEGPEYWDQ	1	DRB1_0101	QKMEPRWDQETR	0.479239
GSGRIVGVQDLLDQE	1	DRB1_0101	PEDGSGDQESVC	0.946805
SPRKEPRAPWIEQEGPEYWDR	1	DRB1_0101	DATSPRWDRETQ	0.825362
AAFLEQTLSSTIKQDD	1	DRB1_0101	SQNAAFQDDFTA	0.998158
IPELDMTEVVAPFMA	1	DRB1_0101	SNKIPEFMANIP	0.910237
NRPFLMIIVPTDTQN	1	DRB1_0101	VRFNRPTQNIFF	0.992496
FSVFYYEILNSPEKA	1	DRB1_0101	ALNFSVEKACSL	0.994968
TPYSFLPLPTIKDA	1	DRB1_0101	FTQTPYKDAYRK	0.999987
LVRWFYIVVVPIDRVG	1	DRB1_0101	DPSLVRRVGGNL	0.99935
KVYELSNVQEDSQPM	1	DRB1_0101	NNRKVYQPMCYS	0.987723
AAPAAGSAPAAAE	1	DRB1_0101	PGSAAPAAEEKK	0.865944
VDKVIQAQTAFSANPA	1	DRB1_0101	DLKVDKNPANPA	0.999987
EPIDQKFVAISDLYEPIDD	1	DRB1_0101	ELLEPIIDDGCE	0.999685
KDYPVVSIEDPFDQDD	1	DRB1_0101	SFIKDYQDDWGA	0.485745
TDKIFRQMDTNNDGKL	1	DRB1_0101	EKRTDKGKLSLE	0.998289
ILESINSIKSRLSKSG	1	DRB1_0101	LEDILEKSGHIQ	0.999978
VILPKFTAVAQTDLKEPL	1	DRB1_0101	RVQVILEPLKVL	0.99769
KKGSLLVARTQPSPWQ	1	DRB1_0101	SLSKKGPWQMML	0.999911
GKPPQYIAVHVVPDQ	1	DRB1_0101	QATGKPPDQLMA	0.997786
NKEGTLITDHPNIQ	1	DRB1_0101	YTYNKENIQNHC	0.543771
NQKQENTEVEEHL	1	DRB1_0101	KQSNQKEHLVMA	0.0267797
NTPEIAIRSLDTRGDLAK	1	DRB1_0101	RFENTPLAKLFT	0.394096
VDQIRAIMDKKANIRN	1	DRB1_0101	NFTVDQIRNMSV	0.999214
DPYQLMNAVNTLDR	1	DRB1_0101	LNTDPYLDRDVL	0.999699
DPGASFDVNDQDPDPQPRY	1	DRB1_0101	GNYDPGPRYTQM	0.0515352
GRRLAVRFTALDLGFGDA	1	DRB1_0101	PHDGRRGDAVHV	0.715347
KAHIRFKPTLSQQQK	1	DRB1_0101	NKTKAHQQKSPE	0.999021
KPPQYIAVHVVPDQ	1	DRB1_0101	ATGKPPPDQLMA	0.999812
DLSVWDYAHQHGIPD	1	DRB1_0101	GGNDLSIPDETC	0.995777
VGDINTERPGMLDFT	1	DRB1_0101	QATVGDDFTGKA	0.764661
DPSGTYHAWKANAIG	1	DRB1_0101	YQTDPSAIGRSA	0.999617
KKKEIIQDVTLHDLD	1	DRB1_0101	DVHKKKDLDVAN	0.995365
GVEEVTQIPQEEHA	1	DRB1_0101	QMTGVEEHAANG	0.944189
SPEYVNLPINGNGKQ	1	DRB1_0101	FLASPEGKQXXX	0.999485
TKAHIRFKPTLSQQQKSPE	1	DRB1_0101	QNKTKASPEQQE	0.999999
GPDGRLLRGHNQFAYDG	1	DRB1_0101	CDVGPDYDGKDY	0.999403
TVPRSGEVYTCQVEHPS	1	DRB1_0101	MLETVPHPSVTS	0.996592
QPDLWKFAPVKVSWD	1	DRB1_0101	HMGQPDSWDXXX	0.996356
IRRQLKITNAGMVSDE	1	DRB1_0101	VERIRRSDEELE	0.99998
ADARWILSQTHNIF	1	DRB1_0101	APDADANIFTQA	0.999861
RYDEYVNVKDFSDKIN	1	DRB1_0101	VASRYDKINRAL	0.999542
MRKWLLLNDPEDT	1	DRB1_0101	HAVMRKEDTSSG	0.232936
DNDQWLSTVSQYDRDK	1	DRB1_0101	NFLDNDRDKYWN	0.99948
SYYVVAVVRRDSSH	1	DRB1_0101	SSNSYYSSHAFT	0.999898
GIFYATSFLDLYRNPK	1	DRB1_0101	VVYGIFNPKSLT	0.996862
APSDPATTTAKADAASS	1	DRB1_0101	TSNAPSASSLTV	0.998331
DPVKDQWTSVANMRDR	1	DRB1_0101	DSYDPVRDRRST	0.999881
GQGIHHAAGQVGK	1	DRB1_0101	EKFGQGVGKEAE	0.985068
LEITESQSADAEPPPPP	1	DRB1_0101	KGSLEIPPPKPD	0.342999
EPRAPWIEQEGPEYWDRETQ	1	DRB1_0101	PRKEPRETQISK	0.86158
ALPALVMSKGHRIEE	1	DRB1_0101	AASALPIEEVPE	0.998634
EITTLNHKLQDASAEVERLRR	1	DRB1_0101	LEGEITLRRENQ	0.999927
GTSQVHPTVSNPFG	1	DRB1_0101	GGSGTSPFGINA	0.823098
MRYFYTAVSRPGRG	1	DRB1_0101	SHSMRYGRGEPH	0.999937
VYDGKMYTGLCNFVERWD	1	DRB1_0101	TGRVYDRWDQLT	0.516089
EPGDIIIVLDQKDHAV	1	DRB1_0101	PGLEPGHAVFTR	0.999917
RTFDPTTSYVVED	1	DRB1_0101	EVGRTFVEDLKP	0.661755
IGGVILFHETLYQKADD	1	DRB1_0101	NPCIGGADDGRP	0.99957
RRMFGGPGTASRPSSSRS	1	DRB1_0101	SSYRRMSRSYVT	0.443548
GVAPFTIARNADQEE	1	DRB1_0101	KQFGVAQEELVK	0.990986
DSQDLGQHGLEED	1	DRB1_0101	LPSDSQEEDFML	0.0127715
FELETLDLSHNQL	1	DRB1_0101	EAAFELNQLLFF	0.764411
FGQGVHHAASQVGKEED	1	DRB1_0101	AEKFGQEEDRVV	0.997101
VFEYFTNIEDPGEHH	1	DRB1_0101	QTGVFEEHHFTL	0.90649
GVILFHETLYQKADDG	1	DRB1_0101	CIGGVIDDGRPF	0.999459
EEKAVADTRDQADGS	1	DRB1_0101	LFAEEKDGSRAS	0.022166
DPSSGLGVTKQDLGPVPM	1	DRB1_0101	ELEDPSVPMXXX	0.11478
YERLLKMQNQRGGRA	1	DRB1_0101	REGYERGRALFQ	0.99813
SVWDYAHQHGIPDET	1	DRB1_0101	NDLSVWDETCNN	0.98886
GDQMAQKSQSTQISQEL	1	DRB1_0101	SHHGDQQELEEL	0.976537
SQVVFSAEELIYPDRR	1	DRB1_0101	QARSQVDRRLET	0.99834
EGSYETAKVLLDHFA	1	DRB1_0101	AAREGSHFANRD	0.99287
REGSYETAKVLLDHFA	1	DRB1_0101	LAAREGHFANRD	0.99997
EDVHWHNSKGQQLDGRS	1	DRB1_0101	SHYEDVGRSRGG	0.971806
SGFHPSDIEVDLLK	1	DRB1_0101	CYVSGFLLKNGE	0.830221
HPNQEAHSLFLDIHPVT	1	DRB1_0101	TGLHPNPVTGIP	0.999357
GTYQVEYTPFEKGLH	1	DRB1_0101	NADGTYGLHVVE	0.99831
SVWDYAHQHGIPDE	1	DRB1_0101	NDLSVWPDETCN	0.994884
SGPTTYKVTSTLTIK	1	DRB1_0101	AKESGPTIKESD	0.997462
LQIDNARLAADDF	1	DRB1_0101	NILLQIDDFRLK	0.900211
YGKYLTLENVADL	1	DRB1_0101	SPQYGKADLVRP	0.995665
EEHVRVTKAFSVNIF	1	DRB1_0101	CNAEEHNIFKVW	0.99268
DDGAEETEEEVVAENP	1	DRB1_0101	GEFDDGENPCQN	0.0246295
GADASATQAARSTDVA	1	DRB1_0101	LGSGADDVAAVV	0.987612
NPEVQVDTSKPDILILR	1	DRB1_0101	QGNNPEILRQIM	0.723
HTGSINSTDSERWKA	1	DRB1_0101	MPCHTGWKAINA	0.621927
LAILLGMLDPAEKDEK	1	DRB1_0101	NRELAIDEKGMP	0.998401
SQDLGQHGLEEDFM	1	DRB1_0101	PSDSQDDFMLXX	0.0781079
SVWDYAHQHGIPD	1	DRB1_0101	NDLSVWIPDETC	0.849052
GTYQVEYTPFEKG	1	DRB1_0101	NADGTYEKGFHV	0.990505
SKDRRYADLTEDQLPS	1	DRB1_0101	SNISKDLPSCES	0.703013
APWIEQEGPEYWD	1	DRB1_0101	EPRAPWYWDLQT	0.939203
HDHNLQYLQDENGVG	1	DRB1_0101	LCGHDHGVGYVL	0.991092
KDKIEKAVVSQRLTE	1	DRB1_0101	KALKDKLTESPC	0.989443
APWIEQEGPEYWDRETQISK	1	DRB1_0101	EPRAPWISKTNT	0.722044
DVIANQPVVIDNGSG	1	DRB1_0101	ESYDVIGSGVIK	0.951418
AQKSQSTQISQELE	1	DRB1_0101	DQMAQKELEELR	0.0508556
DPGASFDVNDQDPDPQPR	1	DRB1_0101	GNYDPGQPRYTQ	0.175442
NGSQFFITTVKTAWL	1	DRB1_0101	KDTNGSAWLDGK	0.992843
IVAEYEKTIAQMIEDE	1	DRB1_0101	MRKIVAEDEQRE	0.999948
THVTHHPVSDHEATLR	1	DRB1_0101	HPKTHVTLRCWA	0.999157
RKRGLKLATALSLSN	1	DRB1_0101	RLTRKRLSNKFV	0.999083
QTPSWLGLPNNAER	1	DRB1_0101	PDAQTPAERVLL	0.999583
ILESINSIKSRLSK	1	DRB1_0101	LEDILELSKSGH	0.9999
EKGRNHYTESISVAK	1	DRB1_0101	VLYEKGVAKISV	0.996364
EIENKAIQDPRLFAEEK	1	DRB1_0101	GFREIEEEKAVA	0.982593
KNPKFMETVAEKALQ	1	DRB1_0101	VSRKNPALQEYR	0.998883
SHSLKYFHTSVSRPG	1	DRB1_0101	WAGSHSRPGRGE	0.999723
AEAFRVIGTLEEVH	1	DRB1_0101	TALAEAEVHMPQ	0.999549
GYNSYSVSNSEKDIMA	1	DRB1_0101	KHYGYNIMAEIY	0.998014
EDFIVWMRTAALPTFRK	1	DRB1_0101	FINEDFFRKLYR	0.998744
IIDGNQGSSFTIDPVRGEVK	1	DRB1_0101	HYSIIDEVKVTK	0.995251
RPLLDKWPTTLSRHL	1	DRB1_0101	SCCRPLRHLGGP	0.996875
QMNEFRASFNHFDRDHSG	1	DRB1_0101	SQEQMNHSGTLG	0.980267
RPFLMIIVPTDTQN	1	DRB1_0101	RFNRPFTQNIFF	0.999664
IHSLPPEGKLGIMEL	1	DRB1_0101	RAKIHSMELAVG	0.888219
SPPLITNVTTRSSATPA	1	DRB1_0101	TYASPPTPAVGP	0.999988
YRRMFGGPGTASRPSSSRS	1	DRB1_0101	SSSYRRSRSYVT	0.997352
GSHSMRYFYTAMSRPGRGEPR	1	DRB1_0101	TWAGSHEPRFIT	0.999983
EEGAFLLADNVREPA	1	DRB1_0101	DVLEEGEPARFL	0.99548
VPVPEFADSDPANIVHDFN	1	DRB1_0101	FISVPVDFNKKL	0.66973
PQRGDVYTCHVEHP	1	DRB1_0101	EMTPQREHPSLQ	0.171155
LALSQSEAEEKER	1	DRB1_0101	QLALALKERMRQ	0.0236686
GNQVFSYTANKEIRTDD	1	DRB1_0101	GMGGNQTDDLCL	0.999726
GNDLSVWDYAHQHGIPD	1	DRB1_0101	CEGGNDIPDETC	0.980295
YERLLKMQNQRGGR	1	DRB1_0101	REGYERGGRALF	0.999677
DARQLFALSCTAEEQGVLP	1	DRB1_0101	RADDARVLPDDL	0.998348
GPTTYKVTSTLTIK	1	DRB1_0101	KESGPTTIKESD	0.999827
FAGDYTIANARKLIDE	1	DRB1_0101	VVLFAGIDEMVG	0.99998
VDKVIQAQTAFSANPANP	1	DRB1_0101	DLKVDKANPAIL	0.998449
HKLQFWAVTAENEPSA	1	DRB1_0101	YAEHKLPSAGLL	0.999914
DIRKAVLMIRTPEELDD	1	DRB1_0101	GIRDIRLDDSDF	0.975035
KNSFGVIPSTPLAIH	1	DRB1_0101	QFNKNSAIHTPL	0.999435
VPTIDIHMNQIGFER	1	DRB1_0101	YENVPTFEREWH	0.994846
ESGPTTYKVTSTLTIKES	1	DRB1_0101	EAKESGKESDWL	0.990159
TYSLPKSEFVVPDLELP	1	DRB1_0101	KEGTYSELPSWL	0.995431
ARQLFALSCTAEEQG	1	DRB1_0101	ADDARQEQGVLP	0.992538
TPSWLGLPNNAER	1	DRB1_0101	DAQTPSAERVLL	0.993543
QITQRKWEAARVAEQDR	1	DRB1_0101	TAAQITQDRAYL	0.999884
LDPAQVYASGPNAWDTAV	1	DRB1_0101	YWKLDPTAVHDA	0.612634
RKEPRAPWIEQEGPEYWDRET	1	DRB1_0101	TSPRKERETQIS	0.569179
QGARIITGQEEGAYG	1	DRB1_0101	FDFQGAAYGWIT	0.550536
TDMTFRHVGSKLI	1	DRB1_0101	VPQTDMKLIVAM	0.99367
TYSLPKSEFVVPDLELPS	1	DRB1_0101	KEGTYSLPSWLT	0.255872
GRPQGPPQQGGHQQ	1	DRB1_0101	PPRGRPHQQGPP	0.00932808
IGNLFGQHRSTIIT	1	DRB1_0101	NLQIGNIITLYN	0.998427
VLNYFQNSHSVLDHKKG	1	DRB1_0101	ILSVLNKKGDDF	0.999953
FGQGAHHAAGQAGNEAGR	1	DRB1_0101	AEKFGQAGRFGQ	0.303962
QPRNPKTDKLVNERL	1	DRB1_0101	MKRQPRERLISM	0.908203
RMFGGPGTASRPSSSRS	1	DRB1_0101	SYRRMFSRSYVT	0.999681
NQVFSYTANKEIRTDD	1	DRB1_0101	MGGNQVTDDLCL	0.999545
ALKRQGRTLYGFGG	1	DRB1_0101	VVYALKFGGXXX	0.984564
AVGHSFKCVSEQSLQ	1	DRB1_0101	FQTAVGSLQLSA	0.996401
AAFLEQTLSSTIK	1	DRB1_0101	SQNAAFTIKQDD	0.961028
RVGHSTAHDEIIP	1	DRB1_0101	IFDRVGIIPMSI	0.0174056
MEPRAPWIEQEGPEYWDQETR	1	DRB1_0101	SQKMEPETRNMK	0.700822
VSGFHPSDIEVDLLKN	1	DRB1_0101	NCYVSGLKNGER	0.774622
DTQFVRFDSDAASPR	1	DRB1_0101	YVDDTQSPRGEP	0.998737
LINNLETFFELDYPKYE	1	DRB1_0101	DPNLINKYEVLL	0.98785
ASVDSGSSEEQGGSSRALVS	1	DRB1_0101	GSRASVLVSTLV	0.000694607
AEDFYDCRVEHWG	1	DRB1_0101	VPSAEDHWGLDQ	0.427118
LRVLRAQPVQVAEGSEPD	1	DRB1_0101	QELLRVEPDGFW	0.902009
RIATLGYLPTQQDVLR	1	DRB1_0101	DVDRIAVLRVRV	0.999931
TGRYQVLLNEEDNSE	1	DRB1_0101	QPGTGRNSESSA	0.902162
EPRAPWVEQEGPEYWDRE	1	DRB1_0101	PRGEPRDRETQN	0.296612
DPILYRPVAVALDTK	1	DRB1_0101	FASDPIDTKGPE	0.997062
DLWQVKSGTIFDNF	1	DRB1_0101	LGLDLWDNFLIT	0.997225
GGNDLSVWDYAHQHGIPDE	1	DRB1_0101	SCEGGNPDETCN	0.910462
GPTTYKVTSTLTIKES	1	DRB1_0101	KESGPTKESDWL	0.999985
RQAMKEMSIDQAKY	1	DRB1_0101	GPRRQAAKYQRW	0.992169
KPPQYIAVHVVPDQL	1	DRB1_0101	ATGKPPDQLMAF	0.999036
DLSVWDYAHQHGIPD	1	DRB1_0101	GGNDLSIPDETC	0.995777
YPQDVTTFNIDDQYL	1	DRB1_0101	WVQYPQQYLLGD	0.895723
KNLLKLEELDISK	1	DRB1_0101	QLFKNLISKNSL	0.975899
TPSSDAVSRLEEE	1	DRB1_0101	ASGTPSEEEMRK	0.0132323
GPTTYKVTSTLTIKESD	1	DRB1_0101	KESGPTESDWLG	0.999969
EETIIQTDEDVPGP	1	DRB1_0101	KESEETPGPVPV	0.0470472
TETVLRQAIAERIK	1	DRB1_0101	CVQTETRIKPVL	0.999414
NSVRKSMSTVIRNPN	1	DRB1_0101	YTFNSVNPNGGF	0.997619
KATVHIQVNDVNEYAP	1	DRB1_0101	KSHKATYAPVFK	0.988714
AKGPGLEAVGNIANKP	1	DRB1_0101	KVTAKGNKPTYF	0.999063
WEKQVRVLTDAVDD	1	DRB1_0101	KEQWEKVDDITS	0.787981
PILYRPVAVALDTKGP	1	DRB1_0101	ASDPILKGPEIR	0.999671
SDVDLIPMNDHNAY	1	DRB1_0101	FVFSDVNAYRCF	0.986603
MIKPFFHSLSEKYS	1	DRB1_0101	PCKMIKKYSNVI	0.999585
VQVYELQPSNLEADQP	1	DRB1_0101	PGQVQVDQPLQA	0.999914
ISRQTSETADNDNAS	1	DRB1_0101	SENISRNASSFT	0.457289
DGRRLAVRFTALDLGFGDA	1	DRB1_0101	DPHDGRGDAVHV	0.999857
DPTASISAKVNNSSL	1	DRB1_0101	YQLDPTSSLIGV	0.998394
RSEIETQTEGSTEK	1	DRB1_0101	TSNRSETEKEND	0.139392
DPPKTHMTHHPISDH	1	DRB1_0101	QRTDPPSDHEAT	0.997044
ASVDSGSSEEQGGSSRAL	1	DRB1_0101	GSRASVRALVST	4.06495e-05
SPRGEPRAPWVEQEGPEYWD	1	DRB1_0101	DAASPRYWDRET	0.790229
EEKAVADTRDQADGSR	1	DRB1_0101	LFAEEKGSRASV	0.0203003
SSGLGVTKQDLGPVPM	1	DRB1_0101	EDPSSGVPMXXX	0.360644
SGPTTYKVTSTLTIKES	1	DRB1_0101	AKESGPKESDWL	0.999959
NPSDGELIRTQPQRLPQL	1	DRB1_0101	IWGNPSPQLQTS	0.212982
IGGVILFHETLYQKAD	1	DRB1_0101	NPCIGGKADDGR	0.999768
IAELDTLNEDSYK	1	DRB1_0101	DDAIAESYKDST	0.171048
DGKDYLALNEDLRS	1	DRB1_0101	YAYDGKLRSWTA	0.973982
DPKIDLIRTLNIPV	1	DRB1_0101	SVGDPKIPVLTV	0.99905
KKYFAATQFEPLA	1	DRB1_0101	SNEKKYPLAARS	0.992412
RTFDPTTSYVVEDLK	1	DRB1_0101	EVGRTFDLKPNT	0.97878
VPTKKSQIFSTASDNQP	1	DRB1_0101	NTVVPTNQPTVT	0.999967
EGAEWWATQAFHQRD	1	DRB1_0101	GGVEGAQRDVEQ	0.998655
IKDYPVVSIEDPFDQDD	1	DRB1_0101	KSFIKDQDDWGA	0.335862
RKESEETIIQTDEDVPGP	1	DRB1_0101	PEGRKEPGPVPV	0.00721191
GRLLRGHNQFAYDGK	1	DRB1_0101	GPDGRLDGKDYI	0.995027
KMEPRAPWIEQEGPEYWDQET	1	DRB1_0101	ASQKMEQETRNM	0.628535
DPGAIEMTWMDVPGDK	1	DRB1_0101	SPGDPGGDKLLE	0.997734
YKGNKYWKFNNQKLKVEPG	1	DRB1_0101	TYFYKGEPGYPK	0.999889
NPSDGELIRTQPQRL	1	DRB1_0101	IWGNPSQRLPQL	0.992632
GPEPDWVLSEREQFNEFR	1	DRB1_0101	EENGPEEFRDLN	0.879988
GVIVKINNQLTLD	1	DRB1_0101	LSNGVITLDSNT	0.981413
IVGTAESNSEHPLG	1	DRB1_0101	ILAIVGPLGTAI	0.0447106
IFYLIRKSGSFPMPE	1	DRB1_0101	EINIFYMPELKL	0.997323
DVSNVATDTERLE	1	DRB1_0101	AKLDVSRLELKA	0.0104804
VPGMHTEDNPGKVE	1	DRB1_0101	PATVPGKVEHTE	0.525741
IPELDMTEVVAPFM	1	DRB1_0101	SNKIPEPFMANI	0.65181
HGRSYTAISTIPETVG	1	DRB1_0101	VMNHGRTVGYSL	0.999948
VAVNSYYPTPPAPMPGPT	1	DRB1_0101	EETVAVGPTTGL	0.9568
SRYDEYVNVKDFSDK	1	DRB1_0101	NVASRYSDKINR	0.971617
SGSRFQTVDSSNIDG	1	DRB1_0101	GTGSGSIDGFVN	0.986487
EAKSYEIQVTATDKGTPS	1	DRB1_0101	DYEEAKTPSMSG	0.931843
HPNQEAHSLFLDIHPV	1	DRB1_0101	TGLHPNHPVTGI	0.998945
ALSVFWPASTIKVEE	1	DRB1_0101	SQEALSVEECKM	0.996234
GNPSDGELIRTQPQRLPQL	1	DRB1_0101	SIWGNPPQLQTS	0.0010391
EDLKLHLQSTDYGNFL	1	DRB1_0101	ETLEDLNFLANE	0.999213
ASDPILYRPVAVALDTKGPE	1	DRB1_0101	ESFASDGPEIRT	0.999944
GSREIKSQQSEVTR	1	DRB1_0101	SVTGSRVTRILD	0.981741
GSVDFKKNWIQYK	1	DRB1_0101	RLDGSVQYKEGF	0.924508
ETKTTVELLPVNGEFSLDD	1	DRB1_0101	SLTETKLDDLQP	0.564956
YVSGFHPSDIEVDLLKN	1	DRB1_0101	LNCYVSLKNGER	0.791172
NRPFLMIIVPTDTQ	1	DRB1_0101	VRFNRPDTQNIF	0.998019
QVQVYELQPSNLEADQ	1	DRB1_0101	VPGQVQADQPLQ	0.999973
SDSQDLGQHGLEED	1	DRB1_0101	NLPSDSEEDFML	0.00358446
LESINSIKSRLSK	1	DRB1_0101	EDILESLSKSGH	0.99801
DIDFDIIRNDNDT	1	DRB1_0101	AEADIDNDTFTV	0.0426284
SGPIFIVVPNGKEQRM	1	DRB1_0101	DDKSGPQRMRDE	0.999898
DPLDQWQPSSSRFIHQQP	1	DRB1_0101	TILDPLQQPQSS	0.964862
ITVLSAMTEEAAVAIKAMAK	1	DRB1_0101	EILITVMAKXXX	0.995606
MNRSIALTQARYLEKE	1	DRB1_0101	DQCMNREKEEKC	0.999507
GNEKIHLISTQSAIPY	1	DRB1_0101	FWLGNEIPYALR	0.999968
RELAILLGMLDPAEKDEK	1	DRB1_0101	DRNRELDEKGMP	0.440603
SDPILYRPVAVALDTK	1	DRB1_0101	SFASDPDTKGPE	0.999939
RPLLDKWPTTLSRHLG	1	DRB1_0101	SCCRPLHLGGPC	0.999746
KTTVELLPVNGEFSLD	1	DRB1_0101	TETKTTSLDDLQ	0.999245
GPSGQYTHEFDGDEQF	1	DRB1_0101	QSYGPSEQFYVD	0.834963
QPPNYEMLKEEHE	1	DRB1_0101	NSGQPPEHEVAV	0.324339
GIDDFVSGVPRAARTLG	1	DRB1_0101	NGDGIDTLGMVY	0.999988
VDDTQFVRFDSDAASQRME	1	DRB1_0101	VGYVDDRMEPRA	0.998995
GSFDLRRFLTQPQVV	1	DRB1_0101	KAGGSFQVVARA	0.98841
TDAPKTHMTHHAVSDH	1	DRB1_0101	LQRTDASDHEAT	0.999221
SPLIKWDHSLAWDVPAA	1	DRB1_0101	PLISPLPAAEDF	0.999629
DPYARNKFNQVESDKLR	1	DRB1_0101	SGQDPYKLRMDR	0.997861
APVEPATADATEIHDAA	1	DRB1_0101	VLAAPVDAADTI	0.981503
VPRSGEVYTCQVEHPSM	1	DRB1_0101	LETVPRPSMMSP	0.992209
DGKMYTGLCNFVERW	1	DRB1_0101	RVYDGKERWDQL	0.968419
SNQKQENTEVEEHL	1	DRB1_0101	QKQSNQEHLVMA	0.0168158
KEGTLITDHPNIQ	1	DRB1_0101	TYNKEGNIQNHC	0.980621
RKVYELSNVQEDSQPM	1	DRB1_0101	GNNRKVQPMCYS	0.981848
RAPWIEQEGPEYWDRET	1	DRB1_0101	KEPRAPRETQIS	0.83679
ATHFVRIKSLVDD	1	DRB1_0101	LECATHVDDAKF	0.896039
EPRAPWVEQEGPEYWDRETQ	1	DRB1_0101	PRGEPRETQNYK	0.771699
ETKTTVELLPVNGEFS	1	DRB1_0101	SLTETKEFSLDD	0.971741
NTNLMGYPDRPGWLR	1	DRB1_0101	ITFNTNWLRYIQ	0.876755
KKKEIIQDVTLHDLDV	1	DRB1_0101	DVHKKKLDVANA	0.999289
TPYSFLPLPTIKDAYR	1	DRB1_0101	FTQTPYAYRKFE	0.999985
KPSKYVPVSAAAIFL	1	DRB1_0101	KRFKPSIFLVGA	0.999663
ADGTYQVEYTPFEKGL	1	DRB1_0101	TDNADGKGLHVV	0.999976
AIDDIRISTDVPLENC	1	DRB1_0101	GEIAIDENCMEP	0.800514
GTEKAFEPATGRVIA	1	DRB1_0101	DASGTEVIATFA	0.998641
KTKEYELLSDELNQK	1	DRB1_0101	VEDKTKNQKSAT	0.991867
SKPKVVVTKGAVLGRPT	1	DRB1_0101	GARSKPRPTLSV	0.999926
EDPANTVYSTVEIPK	1	DRB1_0101	ILKEDPIPKKME	0.970217
EVISWLDANTLAEKDE	1	DRB1_0101	KCQEVIKDEFEH	0.999386
DLSVWDYAHQHGIPDE	1	DRB1_0101	GGNDLSPDETCN	0.999738
VMRKWLLLNDPEDTSSG	1	DRB1_0101	GHAVMRSSGAKG	0.568015
ETVLRQAIAERIKP	1	DRB1_0101	VQTETVIKPVLM	0.99898
TDAPKTHMTHHAVSDHE	1	DRB1_0101	LQRTDADHEATL	0.999492
MAQKSQSTQISQELEE	1	DRB1_0101	GDQMAQLEELRA	0.224324
ARQLFVLAGSAEEGVM	1	DRB1_0101	ADDARQGVMTPE	0.999305
TPEGYKVMYTPMAPG	1	DRB1_0101	CQETPEAPGNYL	0.999889
APASNREADTVELAELGP	1	DRB1_0101	GNGAPALGPLLE	0.0165018
EPRAPWIEQEGPEYWDR	1	DRB1_0101	QRMEPRWDRNTR	0.753012
DDTQFVRFDSDAASPRGEP	1	DRB1_0101	GYVDDTGEPRAP	0.994241
DGNYWVTDVALHQVFK	1	DRB1_0101	IDKDGNVFKLDP	0.999466
GIFELLRTLREQDD	1	DRB1_0101	EENGIFQDDELR	0.999211
GVILFHETLYQKAD	1	DRB1_0101	CIGGVIKADDGR	0.999302
YEKGRNHYTESISVAKI	1	DRB1_0101	YVLYEKAKISVY	0.999688
LSQILSDREEIAHNM	1	DRB1_0101	TKNLSQHNMQST	0.94832
MPPYPLPYSPSPSLPVGP	1	DRB1_0101	PLAMPPVGPTAH	0.873964
AIAELDTLNEDSYKDST	1	DRB1_0101	FDDAIADSTLIM	0.139552
KDDPSQSANVLGEAQKLND	1	DRB1_0101	QSLKDDLNDSQA	0.95882
AQHDEAQQNAFYQVLN	1	DRB1_0101	ANAAQHVLNMPN	0.990617
ADGKITPWPDSRDLD	1	DRB1_0101	ETEADGDLDLSD	0.777973
INNLETFFELDYPKYE	1	DRB1_0101	PNLINNKYEVLL	0.838861
GPTTYKVTSTLTIKESD	1	DRB1_0101	KESGPTESDWLG	0.999969
TPQRGDVYTCHVEHPS	1	DRB1_0101	LEMTPQHPSLQS	0.996874
LGVTKQDLGPVPM	1	DRB1_0101	SSGLGVVPMXXX	0.0640385
KVVEVAEEEEVAEV	1	DRB1_0101	SEDKVVAEVEEE	0.0820623
RPKFEQIVSILDKLIR	1	DRB1_0101	RNNRPKLIRNPG	0.999093
EEVALQPLLTPKDE	1	DRB1_0101	SETEEVKDEVQL	0.99325
VKSTLAEIEDWLDK	1	DRB1_0101	ATDVKSLDKLMQ	0.0594272
AIDDIRISTDVPLE	1	DRB1_0101	GEIAIDPLENCM	0.704301
LPFLPSTEDVYDCRVEHWGLD	1	DRB1_0101	FHYLPFGLDEPL	0.996366
KEEVKSSEPTEDVEPKE	1	DRB1_0101	SPNKEEPKEAED	0.344451
VDDTQFVRFDSDAASPR	1	DRB1_0101	VGYVDDSPRGEP	0.999907
LRPGVKLTLSALVDG	1	DRB1_0101	TQTLRPVDGKSF	0.985213
AAFLEQTLSSTIKQ	1	DRB1_0101	SQNAAFIKQDDF	0.999183
GLGVTKQDLGPVPM	1	DRB1_0101	PSSGLGVPMXXX	0.493344
APKKQIQFADDMQEFT	1	DRB1_0101	VTKAPKEFTKFP	0.949715
GYGDYVKIYDGLEENPH	1	DRB1_0101	DGTGYGNPHKLL	0.99964
GNQGSSFTIDPVRGEVK	1	DRB1_0101	IIDGNQEVKVTK	0.9466
INMLPATIICEPIS	1	DRB1_0101	KLRINMPISECF	0.992579
DVGPDGRLLRGHNQFAYDGKD	1	DRB1_0101	YGCDVGGKDYIA	0.999121
GASFDVNDQDPDPQPR	1	DRB1_0101	YDPGASQPRYTQ	0.0153229
GPSATFTKVTTPDEH	1	DRB1_0101	AGEGPSDEHSSM	0.988206
AEYWNSQKDLLERR	1	DRB1_0101	RPDAEYERRRAE	0.99756
VHGFYNPAVSRIVE	1	DRB1_0101	GDVVHGIVEAGC	0.999977
ISSHVKAIDTIYQTTD	1	DRB1_0101	IAQISSTTDFSG	0.99635
NDLSVWDYAHQHGIPDET	1	DRB1_0101	EGGNDLDETCNN	0.310451
SGFHPSDIEVDLL	1	DRB1_0101	CYVSGFDLLKNG	0.042068
GTYQVEYTPFEKGL	1	DRB1_0101	NADGTYKGLHVV	0.999433
APYLKVDTIAADE	1	DRB1_0101	WSEAPYADESFS	0.994209
VEQEGPEYWDRET	1	DRB1_0101	APWVEQRETQNY	0.011822
IGGVILFHETLYQKADDG	1	DRB1_0101	NPCIGGDDGRPF	0.998868
EPIYATIGAGVVN	1	DRB1_0101	GVQEPIVVNTIF	0.997542
APWIEQEGPEYWDQETR	1	DRB1_0101	EPRAPWETRNMK	0.79853
ADPSEEWVQKYVSDLELSA	1	DRB1_0101	QVCADPLSAXXX	0.60315
SPLELKIQALDSEG	1	DRB1_0101	LEDSPLSEGNTF	0.993619
LSVFWPASTIKVE	1	DRB1_0101	QEALSVKVEECK	0.952148
RKVYELSNVQEDSQP	1	DRB1_0101	GNNRKVSQPMCY	0.974976
IGLSVADLAESIMKNLR	1	DRB1_0101	SWAIGLNLRRVH	0.998764
NLSQILSDREEIAHN	1	DRB1_0101	GTKNLSAHNMQS	0.992515
SEPKFAQVSSSNVVL	1	DRB1_0101	TLFSEPVVLKTG	0.999155
KDRRYADLTEDQLPS	1	DRB1_0101	NISKDRLPSCES	0.903574
EANTYLNSKSTRSSVK	1	DRB1_0101	IASEANSVKLQG	0.999981
DNLEYVRTLYDFPG	1	DRB1_0101	TAEDNLFPGNDA	0.971278
TDMTFRHVGSKLIVA	1	DRB1_0101	VPQTDMIVAMSS	0.99895
TDPYQLMNAVNTLDRDV	1	DRB1_0101	DLNTDPRDVLNQ	0.999046
IGNLFGQHRSTIITL	1	DRB1_0101	NLQIGNITLYNG	0.973612
AEYWNSQKDLLERRR	1	DRB1_0101	RPDAEYRRRAEV	0.995605
IKDYPVVSIEDPFDQ	1	DRB1_0101	KSFIKDFDQDDW	0.924499
NPEVQVDTSKPDILILRQ	1	DRB1_0101	QGNNPELRQIMA	0.00282952
FSDEGTCVAVVDQRPI	1	DRB1_0101	GYQFSDRPINYC	0.99687
FDSDAASQRMEPRAPW	1	DRB1_0101	FVRFDSAPWIEQ	0.59477
DDGAEETEEEVVA	1	DRB1_0101	GEFDDGVVAENP	0.04669
NSEVILPVPAFNVING	1	DRB1_0101	LAGNSEINGGSH	0.999908
FVRFDSDAASQRME	1	DRB1_0101	DTQFVRRMEPRA	0.998055
GKSATLTCESDANPPV	1	DRB1_0101	VMEGKSPPVSHY	0.00457638
TPQRGDVYTCHVEHPSLQ	1	DRB1_0101	LEMTPQSLQSPI	0.282303
GWGHTQYGGTGALILQ	1	DRB1_0101	WVTGWGILQKGE	0.998814
LPRWKFCVSDTENNLG	1	DRB1_0101	KTCLPRNLGFAL	0.994459
SVDSGSSEEQGGSSRAL	1	DRB1_0101	SRASVDRALVST	0.000518904
GNDLSVWDYAHQHGIPDE	1	DRB1_0101	CEGGNDPDETCN	0.196533
FDSDAASQRMEPRAP	1	DRB1_0101	FVRFDSRAPWIE	0.44131
GVEEVTQIPQEEHAA	1	DRB1_0101	QMTGVEHAANGP	0.987955
IAELDTLNEESYKD	1	DRB1_0101	DEAIAEYKDSTL	0.469736
ARSTDVAAVVVPIL	1	DRB1_0101	TQAARSPILFLI	0.986474
DLKVHFLTDPENEMKEKL	1	DRB1_0101	RFEDLKEKLLKE	0.00795269
WEKQVRVLTDAVDDITS	1	DRB1_0101	KEQWEKITSIDD	0.993503
GTTKWLWEPTAPEKGKE	1	DRB1_0101	EPLGTTGKEXXX	0.999812
AILLGMLDPAEKD	1	DRB1_0101	RELAILEKDEKG	0.918976
AANAAQHDEAQQNAF	1	DRB1_0101	VTPAANNAFYQV	0.340981
SGPTTYKVTSTLTIK	1	DRB1_0101	AKESGPTIKESD	0.997462
VDLSKYITTIAGVMT	1	DRB1_0101	LSDVDLVMTLSQ	0.985706
DAAAAFAGLSREEA	1	DRB1_0101	TWSDAAEEALRL	0.998514
SGPTTYKVTSTLTIKE	1	DRB1_0101	AKESGPIKESDW	0.999913
SPPQEEVKSSEPTEDVEPKE	1	DRB1_0101	DLISPPPKEAED	0.299712
DPEEIRPKEVYLDRK	1	DRB1_0101	PYADPEDRKLLT	0.99464
GTYSLPKSEFVVPDLE	1	DRB1_0101	FKEGTYDLELPS	0.999274
DQHRKAAQCDPCIP	1	DRB1_0101	KDCDQHCIPGVS	0.134323
LPVSGEFSRALALEVGSS	1	DRB1_0101	MQILPVGSSQFN	0.99756
AKSYEIQVTATDKGTPS	1	DRB1_0101	YEEAKSTPSMSG	0.999481
EDLKVHFLTDPENEM	1	DRB1_0101	GRFEDLNEMKEK	0.912161
KHLHYWFVESQKDPEN	1	DRB1_0101	SGSKHLPENSPV	0.999764
EPHFIAVGYVDDTQ	1	DRB1_0101	GRGEPHDTQFVR	0.996521
ISWLDANTLAEKDE	1	DRB1_0101	QEVISWKDEFEH	0.99639
DAVRDGLRAVKNAIDDG	1	DRB1_0101	QIKDAVDDGCVV	0.999609
IVSGKDYNVTANSKLVIIT	1	DRB1_0101	TPKIVSIITAGA	0.999868
AHLQVKTTDVQLQ	1	DRB1_0101	QLSAHLQLQAFD	0.0763407
RAPWIEQEGPEYWDRE	1	DRB1_0101	KEPRAPDRETQI	0.970038
KDYPVVSIEDPFDQD	1	DRB1_0101	SFIKDYDQDDWG	0.673641
LFRKFHYLPFLPSTE	1	DRB1_0101	EDHLFRSTEDVY	0.999172
IAELDTLNEESYKDST	1	DRB1_0101	DEAIAEDSTLIM	0.240773
VEEEETGEETKLK	1	DRB1_0101	VEEVEEKLKARQ	0.0076406
LNWNIVSFPVAEELSHH	1	DRB1_0101	DTQLNWSHHENL	0.999694
DPNLINNLETFFELDYPKYE	1	DRB1_0101	KGVDPNKYEVLL	0.975684
LFAEEKAVADTRDQADGSR	1	DRB1_0101	DPRLFAGSRASV	0.0475519
IAELDTLNEESYKDS	1	DRB1_0101	DEAIAEKDSTLI	0.861774
TGVITTTSSQLDRE	1	DRB1_0101	HPTTGVDRELID	0.995085
LRVLRAQPVQVAEG	1	DRB1_0101	QELLRVAEGSEP	0.999613
VDFKIRTVEINGEK	1	DRB1_0101	TIGVDFGEKVKL	0.998736
VGRTFDPTTSYVVEDL	1	DRB1_0101	GREVGREDLKPN	0.998751
SDPILYRPVAVALDTKGPE	1	DRB1_0101	SFASDPGPEIRT	0.999974
VPRIDHYRHTAAQLGEK	1	DRB1_0101	MDAVPRGEKLLR	0.999712
TVLRQAIAERIKP	1	DRB1_0101	QTETVLIKPVLM	0.914097
SVDSGSSEEQGGSSRALVSTL	1	DRB1_0101	SRASVDSTLVPL	0.000527842
IVDSYLPVILDIIK	1	DRB1_0101	CKEIVDIIKGEM	0.999759
ETVLRQAIAERIKPV	1	DRB1_0101	VQTETVKPVLMM	0.991551
RGAFIDQSQSLNIH	1	DRB1_0101	AAERGANIHIAE	0.999452
LIKMASTDTPMAR	1	DRB1_0101	WDNLIKMARSGL	0.986136
AEYWNSQKDLLERRR	1	DRB1_0101	RPDAEYRRRAEV	0.995605
DIKSGKLSRELDF	1	DRB1_0101	NAEDIKLDFVSH	0.0218742
GTEQFTAMRDLYMK	1	DRB1_0101	DTAGTEYMKNGQ	0.99875
QPPNYEMLKEEHEVA	1	DRB1_0101	NSGQPPEVAVLG	0.993365
KKYFAATQFEPLA	1	DRB1_0101	SNEKKYPLAARS	0.992412
VHPISTQSPDLEPIL	1	DRB1_0101	LGCVHPPILRHG	0.934084
MPSLTETKTTVELLPVNGEFS	1	DRB1_0101	DALMPSEFSLDD	0.329738
MNRSIALTQARYLEK	1	DRB1_0101	DQCMNRLEKEEK	0.989969
SDLKDMTSEQLDDILK	1	DRB1_0101	VHGSDLILKYHT	0.532457
NPGKVEHTEELSSITE	1	DRB1_0101	TEDNPGITEVVT	0.988554
SVWDYAHQHGIPDE	1	DRB1_0101	NDLSVWPDETCN	0.994884
APPSYEETVAVNSYYPTPP	1	DRB1_0101	APSAPPTPPAPM	0.999826
LDLWQVKSGTIFDN	1	DRB1_0101	VLGLDLFDNFLI	0.99765
SDEREATDTPIVIQ	1	DRB1_0101	QLQSDEVIQPAS	0.807642
NPKFMETVAEKALQ	1	DRB1_0101	SRKNPKALQEYR	0.999518
DEGYLVKVDDSSEDK	1	DRB1_0101	QIYDEGEDKTEF	0.972056
LPIYSEEIVEMYKG	1	DRB1_0101	YKNLPIYKGKKR	0.992465
DLKVHFLTDPENEM	1	DRB1_0101	RFEDLKNEMKEK	0.482123
SGPIFIVVPNGKEQ	1	DRB1_0101	DDKSGPKEQRMR	0.9999
PSSGLGVTKQDLGPVP	1	DRB1_0101	LEDPSSPVPMXX	0.811447
FYPGSIEVRWFRN	1	DRB1_0101	VSGFYPFRNGQE	0.76302
IEVGVVTVENPKFR	1	DRB1_0101	PSEIEVKFRILT	0.793327
IRDEFLRISTASGDG	1	DRB1_0101	KYFIRDGDGRHY	0.998897
DSSEEKFLRRIGR	1	DRB1_0101	IGADSSIGRFGY	0.399447
HGARVVLVAVDKGVFVL	1	DRB1_0101	EGDHGAFVLNKK	0.999475
TPNYRGENSWFSTQVDTVATK	1	DRB1_0101	LDLTPNATKVKD	0.999556
TVYSTVEIPKKMENPH	1	DRB1_0101	PANTVYNPHSLL	0.987183
LFRKFHYLPFLPSTED	1	DRB1_0101	EDHLFRTEDVYD	0.999948
APWIEQEGPEYWDRET	1	DRB1_0101	EPRAPWRETQIS	0.897733
NRIPESGGDNSVFDIF	1	DRB1_0101	CGTNRIDIFELT	0.00525746
EEKILRYALSNSIGPV	1	DRB1_0101	YNQEEKGPVREG	0.999853
VPAVAEEIQDEVDELLQKEQ	1	DRB1_0101	LYNVPAKEQNYS	0.250379
KKADYQAVDDEIEAN	1	DRB1_0101	FSEKKAEANIEE	0.973325
APFYQWKDVDNFKLPEDD	1	DRB1_0101	AIMAPFEDDLRG	0.751824
EKKYFAATQFEPLA	1	DRB1_0101	ESNEKKPLAARS	0.999279
VPSFGFRHLLPLTDRVDS	1	DRB1_0101	PNCVPSVDSFNE	0.988225
DPVKDQWTSVANMRDRRST	1	DRB1_0101	DSYDPVRSTLGA	0.999703
TAQSTFNDLQDLREQIL	1	DRB1_0101	YSITAQQILRVK	0.257456
VPVPEFADSDPANIVHDFN	1	DRB1_0101	FISVPVDFNKKL	0.66973
VDDRLVTMQIWDTAG	1	DRB1_0101	EVMVDDTAGQER	0.94386
DPTASISAKVNNSSLIG	1	DRB1_0101	YQLDPTLIGVGY	0.999482
SGKDYNVTANSKL	1	DRB1_0101	KIVSGKSKLVII	0.97958
SVSRPGRGEPRFIS	1	DRB1_0101	FHTSVSFISVGY	0.954748
FGQGAHHAAGQAGNEAG	1	DRB1_0101	AEKFGQEAGRFG	0.774598
KDESKEPIVEVRTEEERTPN	1	DRB1_0101	AFSKDETPNHDG	0.113711
FVRFDSDAASPRGEPR	1	DRB1_0101	DTQFVREPRAPW	0.999216
EPRAPWIEQEGPEYWDQETRN	1	DRB1_0101	QKMEPRTRNMKA	0.906828
RSIALTQARYLEKE	1	DRB1_0101	CMNRSIEKEEKC	0.994613
TEKAFEPATGRVIAT	1	DRB1_0101	ASGTEKIATFAC	0.99911
YVWIVPITSIRDGRQ	1	DRB1_0101	EFNYVWGRQQQD	0.99823
VPVPEFADSDPANIVHDFNK	1	DRB1_0101	FISVPVFNKKLT	0.94875
MPPYPLPYSPSPSLPVG	1	DRB1_0101	PLAMPPPVGPTA	0.999636
GSFDLRRFLTQPQVVAR	1	DRB1_0101	KAGGSFVARAVC	0.999771
EKKYFAATQFEPLAAR	1	DRB1_0101	ESNEKKAARSAF	0.999896
DPLDQWQPSSSRFIH	1	DRB1_0101	TILDPLFIHQQP	0.999028
GPITANSEQIARLR	1	DRB1_0101	SVTGPIRLRSEL	0.996723
LVRWFYIVVVPIDR	1	DRB1_0101	DPSLVRIDRVGG	0.999077
LHQVFKLDPNNKEGP	1	DRB1_0101	DVALHQEGPVLI	0.996453
VRKKLEEAASRAAEEE	1	DRB1_0101	LEAVRKEEEKKR	0.999867
SQDLGQHGLEEDFML	1	DRB1_0101	PSDSQDFMLXXX	0.508703
GHMDFEESRAHKIPVE	1	DRB1_0101	TVIGHMPVEAVD	0.999914
VPRSGEVYTCQVEHPSVT	1	DRB1_0101	LETVPRSVTSPL	0.97746
YPTKQAALKSHYADVDPEN	1	DRB1_0101	NYSYPTPENQNF	0.998755
DPYQLMNAVNTLDRD	1	DRB1_0101	LNTDPYDRDVLN	0.997255
IEQIRILKSPQEVKPG	1	DRB1_0101	GIQIEQKPGEKH	0.998923
DFNKMNFIKTYPAHQN	1	DRB1_0101	VSEDFNHQNRVS	0.999991
GTTKWLWEPTAPEKG	1	DRB1_0101	EPLGTTEKGKEX	0.996192
DLSVWDYAHQHGIPDE	1	DRB1_0101	GGNDLSPDETCN	0.999738
YPGSIEVRWFRNGQEEK	1	DRB1_0101	SGFYPGEEKTGV	0.99996
GPTTYKVTSTLTIK	1	DRB1_0101	KESGPTTIKESD	0.999827
ARQLFALSCTAEEQGVLP	1	DRB1_0101	ADDARQVLPDDL	0.598901
KVYELSNVQEDSQP	1	DRB1_0101	NNRKVYSQPMCY	0.98167
VPTKKSQIFSTASDNQPTVT	1	DRB1_0101	NTVVPTTVTIKV	0.999986
DAISYSKGASVIR	1	DRB1_0101	EIFDAIVIRMLH	0.997136
LPKFTAVAQTDLK	1	DRB1_0101	QLVLPKDLKEPL	0.917209
LEDPSSGLGVTKQDLGPVPM	1	DRB1_0101	SLELEDVPMXXX	0.668376
EQKMSVLNMVVRRDPGN	1	DRB1_0101	LPHEQKPGNTEP	0.914084
AVDFFVPSASSRM	1	DRB1_0101	FGFAVDSRMFLL	0.988552
GQGAHHAAGQAGKEL	1	DRB1_0101	EKLGQGKELQNA	0.983207
ARHLKATHGGRID	1	DRB1_0101	GLLARHRIDYIA	0.60336
SEPSSLKGSTSLLVHPV	1	DRB1_0101	PSSSEPHPVSGV	0.999873
LEEGAFLLADNVREPA	1	DRB1_0101	LDVLEEEPARFL	0.998789
RIGRFGYGYGPYQPVPEQP	1	DRB1_0101	FLRRIGEQPLYP	0.975832
IVAHLLSSSSSVIDAL	1	DRB1_0101	QSDIVADALQYK	0.999797
VWDYAHQHGIPDE	1	DRB1_0101	DLSVWDPDETCN	0.668179
FDSDAASQRMEPRAPWIE	1	DRB1_0101	FVRFDSWIEQEG	0.046032
FVRFDSDAASQRMEPR	1	DRB1_0101	DTQFVREPRAPW	0.998685
DPANTVYSTVEIPKK	1	DRB1_0101	LKEDPAPKKMEN	0.993492
LEPIDQKFVAISDLYEPID	1	DRB1_0101	LELLEPPIDDGC	0.948828
VMRKWLLLNDPEDT	1	DRB1_0101	GHAVMREDTSSG	0.41779
QKQENTEVEEHLV	1	DRB1_0101	QSNQKQHLVMAG	0.00473367
SSWTAADTAAQITQR	1	DRB1_0101	EDLSSWTQRKWE	0.993038
KTTVELLPVNGEFS	1	DRB1_0101	TETKTTEFSLDD	0.998136
FVRFDSDAASQRMEP	1	DRB1_0101	DTQFVRMEPRAP	0.984209
YSLPKSEFVVPDLELP	1	DRB1_0101	EGTYSLELPSWL	0.992815
DPSSPQYGKYLTLENVADLVR	1	DRB1_0101	AVSDPSLVRPSP	0.999988
KAIYSSFKDDVDLKQ	1	DRB1_0101	RVMKAILKQDLR	0.996146
FPQAIKALPSLKELGFH	1	DRB1_0101	LDEFPQGFHSNS	0.999989
SVQQFKEAISKRFKSQ	1	DRB1_0101	ENSSVQKSQTDQ	0.999978
IEGLQISKSLSMFG	1	DRB1_0101	SQRIEGMFGQSI	0.999431
AEEKAVADTRDQADGSR	1	DRB1_0101	RLFAEEGSRASV	0.00559786
LVTMQIWDTAGQER	1	DRB1_0101	DDRLVTQERFQS	0.96837
LQRTFLLTTSSKEDT	1	DRB1_0101	KENLQREDTCFL	0.994653
GGKSIYGERFPDEN	1	DRB1_0101	DGTGGKDENFKL	0.721789
IVEHSYTSSAEAEA	1	DRB1_0101	TTSIVEAEASRL	0.998043
NRKVYELSNVQEDSQPM	1	DRB1_0101	PGNNRKQPMCYS	0.943505
AKSSWARQESLQERKQ	1	DRB1_0101	LTFAKSRKQALY	0.788939
FGGPGTASRPSSSRS	1	DRB1_0101	RRMFGGSRSYVT	0.991072
APYLKVDTIAADES	1	DRB1_0101	WSEAPYDESFSQ	0.999425
KHIYQPYPSGADVPF	1	DRB1_0101	LTDKHIVPFGPP	0.99742
RSEIETQTEGSTE	1	DRB1_0101	TSNRSESTEKEN	0.0992013
GENSWFSTQVDTVATK	1	DRB1_0101	NYRGENATKVKD	0.99987
DINTERPGMLDFT	1	DRB1_0101	TVGDINDFTGKA	0.160145
KPPQYIAVHVVPDQL	1	DRB1_0101	ATGKPPDQLMAF	0.999036
KNVYKFELDTSERK	1	DRB1_0101	PDNKNVERKIEF	0.998258
SNSYYVVAVVRRDSSHA	1	DRB1_0101	EDSSNSSHAFTL	0.999945
GVEEVTQIPQEEHAAN	1	DRB1_0101	QMTGVEAANGPE	0.996817
NERIIATSQGLLIR	1	DRB1_0101	VKLNERLIRSVQ	0.999876
GPPPPPGKPQGPPPQGGNKPQ	1	DRB1_0101	QPQGPPKPQGPP	0.0169945
SPEPEAEAEAAAGPGP	1	DRB1_0101	FCCSPEPGPCER	0.783424
DGKMYTGLCNFVERWDQ	1	DRB1_0101	RVYDGKWDQLTL	0.921891
RYDEYVNVKDFSDK	1	DRB1_0101	VASRYDSDKINR	0.99824
AKNSFVASSVPLDEDPQ	1	DRB1_0101	VNNAKNDPQVIE	0.995514
RDKYKTLRQIRQGNTK	1	DRB1_0101	RQGRDKNTKQRI	0.999808
EPASSGAHIWPDD	1	DRB1_0101	TCEEPAPDDITK	0.437797
LHRLVVQVNDSGQPS	1	DRB1_0101	HYGLHRQPSQST	0.994844
KAIYSSFKDDVDLK	1	DRB1_0101	RVMKAIDLKQDL	0.999266
TKTTVELLPVNGEFSLD	1	DRB1_0101	LTETKTSLDDLQ	0.999301
TDKHIYQPYPSGADVPF	1	DRB1_0101	APLTDKVPFGPP	0.999936
SGFYPGSIEVRWFRNG	1	DRB1_0101	CSVSGFRNGQEE	0.997289
APWIEQEGPEYWDQ	1	DRB1_0101	EPRAPWWDQETR	0.914534
SPNKEEVKSSEPTEDVEPKE	1	DRB1_0101	SKDSPNPKEAED	0.389693
DGKDYLALNEDLRSW	1	DRB1_0101	YAYDGKRSWTAA	0.982142
TDLHLRYQKDKKGIST	1	DRB1_0101	PAFTDLISTSAA	0.99958
DGTEYWIVRNSWG	1	DRB1_0101	GISDGTSWGEPW	0.998911
KNLLKLEELDISKNSL	1	DRB1_0101	QLFKNLNSLSFL	0.999318
DNPGKVEHTEELSSITE	1	DRB1_0101	HTEDNPITEVVT	0.0594561
WGEDFESCEERRY	1	DRB1_0101	DGGWGERRYLQS	0.0136972
MEPRAPWIEQEGPEYWDQET	1	DRB1_0101	SQKMEPQETRNM	0.458324
GSHSLKYFHTSVSRPG	1	DRB1_0101	TWAGSHRPGRGE	0.999941
NTNLTTQEHENII	1	DRB1_0101	LSENTNNIIVAI	0.0553493
REGSYETAKVLLDH	1	DRB1_0101	LAAREGLDHFAN	0.999883
DQPIQIYEKIVSGKVR	1	DRB1_0101	FFADQPKVRFPS	0.999649
FNQLQAMHTLQDTSWH	1	DRB1_0101	QLYFNQSWHNTT	0.982777
GGVILFHETLYQKAD	1	DRB1_0101	PCIGGVKADDGR	0.996501
DPDPQPRYTQMNDNRHG	1	DRB1_0101	NDQDPDRHGTRC	0.922931
VDETLRLVQAFQFT	1	DRB1_0101	GRSVDEQFTDKH	0.984799
IGHMDFEESRAHKIPVE	1	DRB1_0101	ITVIGHPVEAVD	0.98578
VPTIDIHMNQIGFERE	1	DRB1_0101	YENVPTEREWHK	0.998901
EPRAPWIEQEGPEYWDRET	1	DRB1_0101	PRKEPRRETQIS	0.594224
TEKAFEPATGRVIA	1	DRB1_0101	ASGTEKVIATFA	0.999936
LPQHTFRVIWTAGDVQ	1	DRB1_0101	NDQLPQDVQKEC	0.999909
AIQDPRLFAEEKAVADTR	1	DRB1_0101	ENKAIQDTRDQA	0.539177
NPIAKIHSDLAEERG	1	DRB1_0101	SKKNPIERGLKI	0.961907
DPILYRPVAVALDTKG	1	DRB1_0101	FASDPITKGPEI	0.999874
ASVDSGSSEEQGGSSR	1	DRB1_0101	GSRASVSSRALV	0.00398089
DPANTVYSTVEIP	1	DRB1_0101	LKEDPAEIPKKM	0.702921
ANKATLVCLISDFYPG	1	DRB1_0101	ELQANKYPGAVT	0.986006
DGLLHITTCSFVAPW	1	DRB1_0101	KLQDGLAPWNSL	0.980801
RGRPFADVLSLSDGPPG	1	DRB1_0101	EAVRGRPPGAGS	0.99847
EPDNKNVYKFELDTSERKIE	1	DRB1_0101	FVAEPDKIEFDS	0.99891
IWVDGSHVDYSNWA	1	DRB1_0101	GEFIWVNWAPGE	0.878019
RPRDVTFDPELVDP	1	DRB1_0101	DTLRPRVDPVVA	0.58184
VPTKKSQIFSTASDNQPT	1	DRB1_0101	NTVVPTQPTVTI	0.997869
VRDGLRAVKNAIDDG	1	DRB1_0101	KDAVRDDDGCVV	0.97521
YRPRINKLNSIKDVEQ	1	DRB1_0101	PNNYRPVEQKKS	0.999759
KKKEIIQDVTLHDLDVA	1	DRB1_0101	DVHKKKDVANAR	0.999903
SAHLQVKTTDVQLQ	1	DRB1_0101	LQLSAHQLQAFD	0.987184
RSWTAADTAAQITQ	1	DRB1_0101	EDLRSWITQRKW	0.999654
IRRSSMSVEAETTTT	1	DRB1_0101	CRHIRRTTTFSP	0.66847
GTTKWLWEPTAPEK	1	DRB1_0101	EPLGTTPEKGKE	0.999059
EQMNEFRASFNHFDRDHSG	1	DRB1_0101	ISQEQMHSGTLG	0.997693
GDYTIANARKLIDE	1	DRB1_0101	LFAGDYIDEMVG	0.99986
TQFVRFDSDAASPR	1	DRB1_0101	VDDTQFSPRGEP	0.999479
ELRRFEEELAAREAEL	1	DRB1_0101	TEEELRAELNAK	0.999788
ADYWLRRFEAEPLPEN	1	DRB1_0101	YKDADYPENTNR	0.999212
NAAFLEQTLSSTIKQ	1	DRB1_0101	VSQNAAIKQDDF	0.996795
GEARYSLSEDKLIR	1	DRB1_0101	AITGEALIRQQI	0.992729
KGPVSVGVDARHP	1	DRB1_0101	VANKGPRHPSFF	0.0577898
FPYLIAGKYAQDFG	1	DRB1_0101	EGGFPYDFGLVE	0.999659
SRNYQLYKSVSLPSLDPA	1	DRB1_0101	RKFSRNDPASAK	0.999726
ELLKFSYIRTSFDK	1	DRB1_0101	CENELLFDKILL	0.999948
NRSIALTQARYLEK	1	DRB1_0101	QCMNRSLEKEEK	0.997663
TDMTFRHVGSKLIV	1	DRB1_0101	VPQTDMLIVAMS	0.999925
RMFGGPGTASRPSSS	1	DRB1_0101	SYRRMFSSSRSY	0.946895
RYQVLLNEEDNSESSA	1	DRB1_0101	GTGRYQSSAIEQ	0.305106
PILYRPVAVALDTKGPE	1	DRB1_0101	ASDPILGPEIRT	0.999606
GPDGRLLRGHNQFAYDGKD	1	DRB1_0101	CDVGPDGKDYIA	0.998288
ALSVFWPASTIKVE	1	DRB1_0101	SQEALSKVEECK	0.999657
SPREYTGFPDPYDE	1	DRB1_0101	LYGSPRYDELNS	0.908044
GGNQVFSYTANKEIRTDD	1	DRB1_0101	HGMGGNTDDLCL	0.998968
TEQFTAMRDLYMKNG	1	DRB1_0101	TAGTEQKNGQGF	0.985928
RPYDRQESEGSDLLEN	1	DRB1_0101	GIIRPYLENHIK	0.648141
KMEPRAPWIEQEGPEYWDQ	1	DRB1_0101	ASQKMEWDQETR	0.482653
RPDAEYWNSQKDLLERRRA	1	DRB1_0101	ELGRPDRRAEVD	0.999762
WIEQEGPEYWDQE	1	DRB1_0101	RAPWIEDQETRN	0.169726
DDTQFVRFDSDAASPRGEPR	1	DRB1_0101	GYVDDTEPRAPW	0.999641
GSFDLRRFLTQPQ	1	DRB1_0101	KAGGSFQPQVVA	0.916374
VGPDGRLLRGHNQFAYDGKDY	1	DRB1_0101	GCDVGPKDYIAL	0.999905
IGGGQTKTFAPEEIS	1	DRB1_0101	QVDIGGEISAMV	0.567922
TYSLPKSEFVVPDLE	1	DRB1_0101	KEGTYSDLELPS	0.936534
SPGDPGAMEMTWMDVPGDK	1	DRB1_0101	TPCSPGGDKLLE	0.112898
HPKTHVTHHLVSDHEATLR	1	DRB1_0101	RAEHPKTLRCWA	0.999106
SPLPCWDYINNQCDE	1	DRB1_0101	NCSSPLCDELCN	0.781361
GNQVFSYTANKEIR	1	DRB1_0101	GMGGNQEIRTDD	0.999892
NGSQFFITTVKTAW	1	DRB1_0101	KDTNGSTAWLDG	0.999034
VMRKWLLLNDPEDTSS	1	DRB1_0101	GHAVMRTSSGAK	0.850263
RTFDPTTSYVVEDL	1	DRB1_0101	EVGRTFEDLKPN	0.978647
AEQNRKDAEAWFNEKSKEL	1	DRB1_0101	EQLAEQKELTTE	0.0157884
KGRNHYTESISVAK	1	DRB1_0101	LYEKGRVAKISV	0.999892
NTVYSTVEIPKKME	1	DRB1_0101	DPANTVKMENPH	0.998229
RTDKIFRQMDTNNDGKL	1	DRB1_0101	PEKRTDGKLSLE	0.997878
VGESVAAALSPLGIE	1	DRB1_0101	LKNVGEGIEVDI	0.997225
ISETDFRRFQMIPLDP	1	DRB1_0101	NVDISELDPKGT	0.999145
VRWFYIVVVPIDR	1	DRB1_0101	PSLVRWIDRVGG	0.915682
FRKFHYLPFLPSTE	1	DRB1_0101	DHLFRKSTEDVY	0.999828
YPPSGPTYRGAVP	1	DRB1_0101	KSTYPPAVPWYT	0.942754
YDEGYLVKVDDSSEDKT	1	DRB1_0101	GQIYDEDKTEFT	0.982355
HPEDPASVVEARK	1	DRB1_0101	RASHPEARKLEA	0.673202
DPAASSSAEDSLSDA	1	DRB1_0101	NFVDPASDAAGV	0.0934421
TPQTDTSDDLDRPS	1	DRB1_0101	EGYTPQRPSEEV	0.00190021
IGLSVADLAESIMKNL	1	DRB1_0101	SWAIGLKNLRRV	0.998759
APGEPTSRSQGEDCVMMRG	1	DRB1_0101	SNWAPGMRGSGR	0.047288
EPLSYTRFSLARQVDGD	1	DRB1_0101	FGGEPLDGDNSH	0.999851
TDMTFRHVGSKLIVAM	1	DRB1_0101	VPQTDMVAMSSW	0.999976
DEREATDTPIVIQ	1	DRB1_0101	LQSDERVIQPAS	0.60381
HPNQEAHSLFLDIHP	1	DRB1_0101	TGLHPNIHPVTG	0.986632
HAIRILGWGVENGTPY	1	DRB1_0101	MGGHAITPYWLV	0.987875
RRPKFADIVSILDKL	1	DRB1_0101	ERARRPDKLIRA	0.983681
GSGRIVGVQDLLDQES	1	DRB1_0101	PEDGSGQESVCV	0.99451
LEPGDIIIVLDQKDH	1	DRB1_0101	EPGLEPKDHAVF	0.557253
TLCRLTYHGVSPCKVTAE	1	DRB1_0101	AFCTLCTAEKLM	0.957931
ITRLQETTLVANQLR	1	DRB1_0101	TFTITRQLREAA	0.989969
DPANTVYSTVEIPK	1	DRB1_0101	LKEDPAIPKKME	0.993664
AVNSYYPTPPAPMPGP	1	DRB1_0101	ETVAVNPGPTTG	0.999852
WGHTQYGGTGALILQKG	1	DRB1_0101	VTGWGHQKGEIR	0.999962
QDLGQHGLEEDFML	1	DRB1_0101	SDSQDLFMLXXX	0.0284642
ETKTTVELLPVNGEFSLD	1	DRB1_0101	SLTETKSLDDLQ	0.033452
APWIEQEGPEYWDQET	1	DRB1_0101	EPRAPWQETRNM	0.80542
IRDEFLRISTASGDGR	1	DRB1_0101	KYFIRDDGRHYC	0.999976
DFNKMNFIKTYPAHQNR	1	DRB1_0101	VSEDFNQNRVSA	0.999994
VAEEIQDEVDELLQ	1	DRB1_0101	VPAVAELLQKEQ	0.0518506
LEGEITTLNHKLQDA	1	DRB1_0101	VEELEGQDASAE	0.94366
FRPAIKYFGDIISVGQR	1	DRB1_0101	QERFRPGQRLLQ	0.999981
NRSEIETQTEGSTE	1	DRB1_0101	KTSNRSSTEKEN	0.0139189
LPKSEFVVPDLELPS	1	DRB1_0101	TYSLPKLPSWLT	0.99289
EELEGEITTLNHKLQ	1	DRB1_0101	KKVEELKLQDAS	0.958939
GPTTYKVTSTLTI	1	DRB1_0101	KESGPTLTIKES	0.968938
DGPITITIVNRDG	1	DRB1_0101	NAFDGPRDGTRY	0.259372
RSKPKVVVTKGAVLGRPT	1	DRB1_0101	DGARSKRPTLSV	0.99895
EKAWHAFFTAAERLS	1	DRB1_0101	GTLEKARLSALH	0.995173
LKDDPSQSANVLGEAQKLND	1	DRB1_0101	IQSLKDLNDSQA	0.998062
LINNLETFFELDYPKY	1	DRB1_0101	DPNLINPKYEVL	0.993527
KTTVELLPVNGEFSL	1	DRB1_0101	TETKTTFSLDDL	0.99584
AARSTDVAAVVVPILF	1	DRB1_0101	ATQAARILFLIL	0.99635
FPQAIKALPSLKELG	1	DRB1_0101	LDEFPQELGFHS	0.999669
VPVPEFADSDPANIVHDF	1	DRB1_0101	FISVPVHDFNKK	0.398346
KTHVTHHPVSDHEATLR	1	DRB1_0101	EHPKTHTLRCWA	0.993
DGSGRIVGVQDLLDQES	1	DRB1_0101	LPEDGSQESVCV	0.942391
KEEVKSSEPTEDVEPK	1	DRB1_0101	SPNKEEEPKEAE	0.773868
SKEPIVEVRTEEERTPN	1	DRB1_0101	KDESKETPNHDG	0.522862
VDVIQRTRSKPVLTG	1	DRB1_0101	TYKVDVLTGTHP	0.907575
VPVPEFADSDPANIVHDF	1	DRB1_0101	FISVPVHDFNKK	0.398346
SQKSAINRMVIDEQQSPD	1	DRB1_0101	LLFSQKSPDIIL	0.00769583
VAEEIQDEVDELLQKEQ	1	DRB1_0101	VPAVAEKEQNYS	0.0703757
RESVSAYELVVTARDGGSPS	1	DRB1_0101	ALDRESSPSLWA	0.99896
GPEPDWVLSEREQFNEF	1	DRB1_0101	EENGPENEFRDL	0.995536
TTKWLWEPTAPEKG	1	DRB1_0101	PLGTTKEKGKEX	0.999318
NFERNKAIKVIIA	1	DRB1_0101	QARNFEIIAVVV	0.989854
EGAEWWATQAFHQR	1	DRB1_0101	GGVEGAHQRDVE	0.999854
VVHGFYNPAVSRIVE	1	DRB1_0101	DGDVVHIVEAGC	0.999497
DVPGQVQVYELQPSNLEADQP	1	DRB1_0101	KAIDVPDQPLQA	0.999701
GSGSRFQTVDSSNIDG	1	DRB1_0101	EGTGSGIDGFVN	0.998917
LERLLPHKVFEGNRPT	1	DRB1_0101	PEDLERRPTNSI	0.977951
RSWKYNQSISLRRP	1	DRB1_0101	QKNRSWRRPRLA	0.999802
EHVRVTKAFSVNIF	1	DRB1_0101	NAEEHVNIFKVW	0.999324
AILLGMLDPAEKDE	1	DRB1_0101	RELAILKDEKGM	0.996457
RVNHVTLSQPKIVK	1	DRB1_0101	YACRVNIVKWDR	0.999866
LSVWDYAHQHGIPD	1	DRB1_0101	GNDLSVIPDETC	0.999657
EARAYLRILGEELG	1	DRB1_0101	EVPEARELGFAS	0.999688
ARSTDVAAVVVPILFL	1	DRB1_0101	TQAARSLFLILL	0.991103
GEPRAPWVEQEGPEYWDRET	1	DRB1_0101	SPRGEPRETQNY	0.781261
ERPTFDYLQSVLD	1	DRB1_0101	KAEERPVLDDFY	0.985485
VGKLAASGSITMQNIG	1	DRB1_0101	FGLVGKNIGAMS	0.998872
GGNDLSVWDYAHQHGIPDE	1	DRB1_0101	SCEGGNPDETCN	0.910462
ADGKITPWPDSRDLDL	1	DRB1_0101	ETEADGLDLSDC	0.746749
LESINSIKSRLSKSG	1	DRB1_0101	EDILESKSGHIQ	0.99895
SDGVTYGSACELR	1	DRB1_0101	VCGSDGELREAA	0.809877
DLERLLPHKVFEGNRP	1	DRB1_0101	SPEDLENRPTNS	0.999284
KVHFLTDPENEMKE	1	DRB1_0101	EDLKVHMKEKLL	0.9954
TDLHLRYQKDKKGISTS	1	DRB1_0101	PAFTDLSTSAAS	0.999857
LRRFSFSGNTLVSSS	1	DRB1_0101	EFLLRRSSSADP	0.998933
LPFLPSTEDVYDCR	1	DRB1_0101	FHYLPFDCRVEH	0.845389
KNPKFMETVAEKALQE	1	DRB1_0101	VSRKNPLQEYRK	0.999913
SPDTNYLFMGDYVDRGYY	1	DRB1_0101	GGKSPDGYYSVE	0.997748
SVSAYELVVTARDGGSP	1	DRB1_0101	DRESVSGSPSLW	0.99985
YNSYSVSNSEKDIMA	1	DRB1_0101	HYGYNSIMAEIY	0.949091
DPANTVYSTVEIPKKMENPH	1	DRB1_0101	LKEDPANPHSLL	0.998246
GNQVFSYTANKEIRTDD	1	DRB1_0101	GMGGNQTDDLCL	0.999726
DKHIYQPYPSGADVPF	1	DRB1_0101	PLTDKHVPFGPP	0.999941
STDVAAVVVPILF	1	DRB1_0101	AARSTDILFLIL	0.602714
FPPPASSAAYSWP	1	DRB1_0101	VPNFPPSWPHSA	0.546862
FNDLQDLREQILR	1	DRB1_0101	QSTFNDILRVKD	0.0570431
FLTIVCMEEFEDMER	1	DRB1_0101	ELAFLTMERSLP	0.695482
GAFIDQSQSLNIH	1	DRB1_0101	AERGAFNIHIAE	0.986671
DLLSVFSDTATPDIK	1	DRB1_0101	DFLDLLDIKSHY	0.98906
SYYVVAVVRRDSSHA	1	DRB1_0101	SSNSYYSHAFTL	0.997486
LETVPRSGEVYTCQVEHP	1	DRB1_0101	LVMLETEHPSVT	0.342913
DIRRTPSLALTPP	1	DRB1_0101	EAADIRTPPQAE	0.947578
KNPKFMETVAEKALQEY	1	DRB1_0101	VSRKNPQEYRKK	0.999941
KKSQIFSTASDNQPT	1	DRB1_0101	VPTKKSQPTVTI	0.997122
KHLHYWFVESQKDPENSPV	1	DRB1_0101	SGSKHLSPVVLW	0.998336
DFIVWMRTAALPTFRK	1	DRB1_0101	INEDFIFRKLYR	0.999849
RELAILLGMLDPAEKDE	1	DRB1_0101	DRNRELKDEKGM	0.997184
GTEQFTAMRDLYMKN	1	DRB1_0101	DTAGTEMKNGQG	0.99307
IKWDHSLAWDVPA	1	DRB1_0101	SPLIKWVPAAED	0.855759
EKKYFAATQFEPLAAR	1	DRB1_0101	ESNEKKAARSAF	0.999896
RCRIFQNLDGALDE	1	DRB1_0101	LDHRCRLDEVVL	0.975019
DLKVHFLTDPENEMK	1	DRB1_0101	RFEDLKEMKEKL	0.930208
GSFDLRRFLTQPQV	1	DRB1_0101	KAGGSFPQVVAR	0.998768
KGSLLVARTQPSPW	1	DRB1_0101	LSKKGSSPWQMM	0.999569
REPYEAQQSEPIA	1	DRB1_0101	REQREPPIAYFR	0.971802
KSISHYHETLGEALQG	1	DRB1_0101	GSKKSILQGVEL	0.999395
FSVFYYEILNSPDR	1	DRB1_0101	ALNFSVPDRACR	0.999352
VAHLLSSSSSVID	1	DRB1_0101	SDIVAHVIDALQ	0.960993
KPPQYIAVHVVPDQL	1	DRB1_0101	ATGKPPDQLMAF	0.999036
ENISRQTSETADNDNAS	1	DRB1_0101	RYSENINASSFT	0.0385257
SGPTTYKVTSTLTIKESD	1	DRB1_0101	AKESGPESDWLG	0.999655
FDSDAASQRMEPR	1	DRB1_0101	FVRFDSEPRAPW	0.105905
TSQVHPTVSNPFG	1	DRB1_0101	GSGTSQPFGINA	0.170679
GELIRTQPQRLPQ	1	DRB1_0101	PSDGELLPQLQT	0.803633
RGRSINLALSHRGRQ	1	DRB1_0101	TFTRGRGRQALK	0.9995
ELEGEITTLNHKLQDAS	1	DRB1_0101	KVEELEDASAEV	0.970912
ETVLRQAIAERIK	1	DRB1_0101	VQTETVRIKPVL	0.985757
IDGNQGSSFTIDPVRGEVK	1	DRB1_0101	YSIIDGEVKVTK	0.978456
YEKGRNHYTESISVAK	1	DRB1_0101	YVLYEKVAKISV	0.999718
IVWMRTAALPTFR	1	DRB1_0101	EDFIVWTFRKLY	0.993062
GPPQQGGHQQGPPPPPPGKPQ	1	DRB1_0101	RPQGPPKPQGPP	0.0488351
TDAPKTHMTHHAVSD	1	DRB1_0101	LQRTDAVSDHEA	0.990356
VSGFHPSDIEVDLLK	1	DRB1_0101	NCYVSGLLKNGE	0.777577
GELIRTQPQRLPQ	1	DRB1_0101	PSDGELLPQLQT	0.803633
GPSGQKTIHSEQAVFDIY	1	DRB1_0101	TYYGPSDIYYPT	0.921032
NGNLIPTHTQPSYRF	1	DRB1_0101	WFHNGNYRFKAN	0.997884
FSEVIKALKNHEDK	1	DRB1_0101	SDEFSEEDKIRV	0.999608
DRVGHSTAHDEIIP	1	DRB1_0101	DIFDRVIIPMSI	0.105708
DVITFLDSHCEANVN	1	DRB1_0101	ATGDVINVNWLP	0.979735
WGHTQYGGTGALILQ	1	DRB1_0101	VTGWGHILQKGE	0.99289
EDLKVHFLTDPENEMKEK	1	DRB1_0101	GRFEDLKEKLLK	0.128094
FSRNYQLYKSVSLPSLDPA	1	DRB1_0101	FRKFSRDPASAK	0.999996
YPGSIEVRWFRNGQEE	1	DRB1_0101	SGFYPGQEEKAG	0.999951
TPEGEFVSMGVISDGN	1	DRB1_0101	WFGTPEDGNSYG	0.999736
IAELDTLNEDSYKDST	1	DRB1_0101	DDAIAEDSTLIM	0.119822
GPEPDWVLSEREQFNEFRD	1	DRB1_0101	EENGPEFRDLNK	0.98549
EEPASSGAHIWPDD	1	DRB1_0101	RTCEEPPDDITK	0.354879
EPSSLKGSTSLLVHPV	1	DRB1_0101	SSSEPSHPVSGV	0.999991
LPVLRHLNLKGNHFQDG	1	DRB1_0101	LAGLPVQDGTIT	0.99981
DLERLLPHKVFEGNRPT	1	DRB1_0101	SPEDLERPTNSI	0.999307
EKAVADTRDQADGSR	1	DRB1_0101	FAEEKAGSRASV	0.00475732
NISRQTSETADNDN	1	DRB1_0101	YSENISNDNASS	0.0577334
VKLIKKMGDHLTNL	1	DRB1_0101	DEEVKLTNLHRL	0.896838
IPNAIRLVAPDLGIL	1	DRB1_0101	LKDIPNGILVVS	0.998342
QVFSYTANKEIRTDD	1	DRB1_0101	GGNQVFTDDLCL	0.993015
VPGQVQVYELQPSNLE	1	DRB1_0101	AIDVPGNLEADQ	0.997546
ETKTTVELLPVNGEFSL	1	DRB1_0101	SLTETKFSLDDL	0.910835
DPVKDQWTSVANMRDRRS	1	DRB1_0101	DSYDPVRRSTLG	0.994047
APLDFEAHPAYKLSIR	1	DRB1_0101	NVIAPLSIRATD	0.999982
QRILENEKDLEEAEE	1	DRB1_0101	LDLQRIAEEYKE	0.532227
GSDLKDMTSEQLDDILK	1	DRB1_0101	VVHGSDILKYHT	0.815041
HMDFEESRAHKIPVE	1	DRB1_0101	VIGHMDPVEAVD	0.988959
VPVRPISYTPSIPS	1	DRB1_0101	PPQVPVIPSDSR	0.999844
VPRSRFLPVKTTSDL	1	DRB1_0101	GINVPRSDLLLV	0.998573
DLSVWDYAHQHGIPDE	1	DRB1_0101	GGNDLSPDETCN	0.999738
KAMKAAHDNMDIDK	1	DRB1_0101	YAAKAMIDKVDE	0.480073
DGKMYTGLCNFVER	1	DRB1_0101	RVYDGKVERWDQ	0.999493
TPQRGDVYTCHVE	1	DRB1_0101	LEMTPQHVEHPS	0.422104
AIDDIRISTDVPLEN	1	DRB1_0101	GEIAIDLENCME	0.960159
IKDYPVVSIEDPFDQD	1	DRB1_0101	KSFIKDDQDDWG	0.773541
KPPQYIAVHVVPD	1	DRB1_0101	ATGKPPVPDQLM	0.996969
VPRSGEVYTCQVE	1	DRB1_0101	LETVPRQVEHPS	0.239785
QMQEFRASFNHFDKDH	1	DRB1_0101	SQEQMQKDHGGA	0.999858
EPRAPWIEQEGPEYWDRE	1	DRB1_0101	PRKEPRDRETQI	0.41391
GPLREDFSLSSSALIG	1	DRB1_0101	ESVGPLLIGLLV	0.999869
AHQPRTADEIPMEPG	1	DRB1_0101	AIYAHQEPGDII	0.100329
SPPQEEVKSSEPTEDVEP	1	DRB1_0101	DLISPPVEPKEA	0.169133
NRPKFEQIVSILDKLIR	1	DRB1_0101	DRNNRPLIRNPG	0.999847
NADGTYQVEYTPFEKGLH	1	DRB1_0101	VTDNADGLHVVE	0.986366
LHQVFKLDPNNKEGPV	1	DRB1_0101	DVALHQGPVLIL	0.999668
GRFGYGYGPYQPVPEQP	1	DRB1_0101	RRIGRFEQPLYP	0.996594
GHMDFEESRAHKIPV	1	DRB1_0101	TVIGHMIPVEAV	0.995803
WVDSKLHSISSIDVN	1	DRB1_0101	RLYWVDDVNGGN	0.977838
SDPILYRPVAVALDTKGP	1	DRB1_0101	SFASDPKGPEIR	0.999816
GNSEVILPVPAFNVINGG	1	DRB1_0101	DLAGNSNGGSHA	0.998659
SGEVYTCQVEHPSV	1	DRB1_0101	VPRSGEPSVTSP	0.994833
SDVPFKQTSSIAVAGA	1	DRB1_0101	IYISDVAGAVIG	0.999924
RYNYGVVESFTVQRR	1	DRB1_0101	TYCRYNQRRVQP	0.993767
IRDEFLRISTASG	1	DRB1_0101	KYFIRDASGDGR	0.994799
GAYKAIPVAQDLNAP	1	DRB1_0101	ELNGAYNAPSDW	0.997724
NRKDAEAWFNEKSKEL	1	DRB1_0101	AEQNRKKELTTE	0.671832
SPHWGSTYSVSVVE	1	DRB1_0101	SYRSPHVVETDY	0.999597
IATLGYLPTQQDVL	1	DRB1_0101	VDRIATDVLRVR	0.998807
KQSESSHGWTGPSTG	1	DRB1_0101	STHKQSSTGVRQ	0.0805957
FNRPFLMIIVPTDTQN	1	DRB1_0101	IVRFNRTQNIFF	0.999859
TVGDINTERPGMLD	1	DRB1_0101	KQATVGMLDFTG	0.406444
KDSNMVLSNSNQLL	1	DRB1_0101	WTKKDSQLLLKS	0.997161
NQVFSYTANKEIRTDD	1	DRB1_0101	MGGNQVTDDLCL	0.999545
LKVHFLTDPENEM	1	DRB1_0101	FEDLKVNEMKEK	0.215806
NYSLNTDDPLIFK	1	DRB1_0101	DKANYSIFKSTL	0.975138
VVPTFGKKKGPNANS	1	DRB1_0101	FVNVVPANSXXX	0.995772
DVPFKQTSSIAVAGA	1	DRB1_0101	YISDVPAGAVIG	0.996085
VGKLAASGSITMQNI	1	DRB1_0101	FGLVGKQNIGAM	0.98337
GEPRAPWVEQEGPEYWDRETQ	1	DRB1_0101	SPRGEPETQNYK	0.951777
SGPTTYKVTSTLTIKESDW	1	DRB1_0101	AKESGPSDWLGQ	0.999523
RENVPENSRPATGYPLPP	1	DRB1_0101	KWMRENLPPQIF	0.00321751
GGNQEWALTKEKSVKH	1	DRB1_0101	HNAGGNVKHMDL	0.991582
GELIRTQPQRLPQL	1	DRB1_0101	PSDGELPQLQTS	0.985318
ELAILLGMLDPAEKDE	1	DRB1_0101	RNRELAKDEKGM	0.998035
GPVTLHYKVNHEGYRK	1	DRB1_0101	RCSGPVYRKLVK	0.999884
LKVHFLTDPENEMKEK	1	DRB1_0101	FEDLKVKEKLLK	0.999474
EEKILRYALSNSIGP	1	DRB1_0101	YNQEEKIGPVRE	0.993583
LNGAYKAIPVAQDLNAP	1	DRB1_0101	SEELNGNAPSDW	0.999984
SPREYTGFPDPYDELN	1	DRB1_0101	LYGSPRELNSGK	0.996823
NEIHVAISAEDIRDD	1	DRB1_0101	SANNEIRDDGNP	0.987865
GFYPGSIEVRWFRNG	1	DRB1_0101	SVSGFYRNGQEE	0.94007
KDRFIWRTVTPRDKPM	1	DRB1_0101	FFFKDRKPMGPL	0.999764
SDGTEYWIVRNSWG	1	DRB1_0101	WGISDGSWGEPW	0.998181
VGKLAASGSITMQNI	1	DRB1_0101	FGLVGKQNIGAM	0.98337
EDVHWHNSKGQQLDGR	1	DRB1_0101	SHYEDVDGRSRG	0.994645
MPPYPLPYSPSPSLPVGPT	1	DRB1_0101	PLAMPPGPTAHG	0.994868
YPGSIEVRWFRNGQEEK	1	DRB1_0101	SGFYPGEEKAGV	0.99996
GPDEDSSNRENAIEDEE	1	DRB1_0101	GAEGPDDEEEEE	0.0198393
ASVDSGSSEEQGGSSRALVST	1	DRB1_0101	GSRASVVSTLVP	0.000608961
LPGHFNTFGAERLFR	1	DRB1_0101	EKVLPGLFRLAS	0.999395
AHIPQFRSTLPTGIQV	1	DRB1_0101	SVNAHIIQVKEN	0.998877
VDKVIQAQTAFSANPANPA	1	DRB1_0101	DLKVDKNPAILS	0.99993
ALSVFWPASTIKVEEC	1	DRB1_0101	SQEALSEECKMA	0.99871
IAELDTLNEESYK	1	DRB1_0101	DEAIAESYKDST	0.332006
DQMAQKSQSTQISQEL	1	DRB1_0101	HHGDQMQELEEL	0.986742
WDRETRSARDTAQ	1	DRB1_0101	SEYWDRTAQIFR	0.065313
KLGQGAHHAAGQAGKEL	1	DRB1_0101	EVEKLGKELQNA	0.644019
DETTPTSTRADVE	1	DRB1_0101	TGLDETDVEASP	0.0198035
EQMNEFRASFNHFDRDH	1	DRB1_0101	ISQEQMRDHSGT	0.999379
DINTERPGMLDFTG	1	DRB1_0101	TVGDINFTGKAK	0.259078
LETVPRSGEVYTCQVEHPS	1	DRB1_0101	LVMLETHPSVTS	0.855624
LEPGDIIIVLDQKDHAV	1	DRB1_0101	EPGLEPHAVFTR	0.916928
GTSQVHPTVSNPFGIN	1	DRB1_0101	GGSGTSGINAAS	0.996587
SVWDYAHQHGIPD	1	DRB1_0101	NDLSVWIPDETC	0.849052
LKVHFLTDPENEMK	1	DRB1_0101	FEDLKVEMKEKL	0.993067
EGSYETAKVLLDH	1	DRB1_0101	AAREGSLDHFAN	0.988564
KPLTLSNYQTNKAKHDE	1	DRB1_0101	HENKPLHDELTY	0.999956
SGTDFTLTISRLEPE	1	DRB1_0101	GSASGTEPEDFA	0.992628
EPGKGEQASSSESDPEGP	1	DRB1_0101	AEMEPGEGPIAA	0.0431855
QGGFSIDFTKADR	1	DRB1_0101	GFCQGGADRVLL	0.922421
KPPQYIAVHVVPDQ	1	DRB1_0101	ATGKPPPDQLMA	0.999812
YDEYVNVKDFSDKIN	1	DRB1_0101	ASRYDEKINRAL	0.985166
SPDTNYLFMGDYVDRGY	1	DRB1_0101	GGKSPDRGYYSV	0.999588
KAEIHAQPSDKERL	1	DRB1_0101	TYHKAEERLTSD	0.966795
IGQVIMSIRTKLQNKE	1	DRB1_0101	RVHIGQNKEHVI	0.999953
GSDLKDMTSEQLDDIL	1	DRB1_0101	VVHGSDDILKYH	0.547046
GNNFLYTNGKCVIL	1	DRB1_0101	DPKGNNVILRNI	0.999492
DPSTLEQYDLSSLAKSEG	1	DRB1_0101	VVTDPSSEGGLG	0.95083
KNLLKLEELDISKNS	1	DRB1_0101	QLFKNLKNSLSF	0.987273
KVREFSVTDAVPFPIS	1	DRB1_0101	PAFKVRPISLIW	0.99942
VPVRPISYTPSIPSD	1	DRB1_0101	PPQVPVPSDSRN	0.998753
MNEFRASFNHFDRDH	1	DRB1_0101	QEQMNERDHSGT	0.994661
GPTTYKVTSTLTIKE	1	DRB1_0101	KESGPTIKESDW	0.998822
NRPFLMIIVPTDT	1	DRB1_0101	VRFNRPTDTQNI	0.681062
MRKWLLLNDPEDTSSG	1	DRB1_0101	HAVMRKSSGAKG	0.988795
NPPPAIGQFWHVTDLHLDPT	1	DRB1_0101	GGRNPPDPTYHI	0.999697
ANKATLVCLISDFYPGAV	1	DRB1_0101	ELQANKGAVTVA	0.689432
HGKVEIIANDQGNR	1	DRB1_0101	VFQHGKGNRTTP	0.991815
DKLNDMEPSKAVPLNAS	1	DRB1_0101	NENDKLNASKQD	0.999212
ILDIAGLDIPADMDGK	1	DRB1_0101	APTILDDGKSIL	0.993263
AIRILGWGVENGTPY	1	DRB1_0101	GGHAIRTPYWLV	0.941599
AEAFRVIGTLEEVHMP	1	DRB1_0101	TALAEAHMPQNG	0.999636
MFGGPGTASRPSS	1	DRB1_0101	YRRMFGPSSSRS	0.346843
WSDAAAAFAGLSR	1	DRB1_0101	SYTWSDLSREEA	0.992747
KNPKFMETVAEKA	1	DRB1_0101	VSRKNPEKALQE	0.989409
VGRTFDPTTSYVVEDLK	1	DRB1_0101	GREVGRDLKPNT	0.999147
VPRSRFLPVKTTSDLL	1	DRB1_0101	GINVPRDLLLVM	0.999815
TVDQIRAIMDKKANIRN	1	DRB1_0101	VNFTVDIRNMSV	0.999355
NVPTIDIHMNQIGFERE	1	DRB1_0101	GYENVPEREWHK	0.998823
EPGDIIIVLDQKDH	1	DRB1_0101	PGLEPGKDHAVF	0.993826
PVLRHLNLKGNHFQDGTI	1	DRB1_0101	AGLPVLGTITKT	0.077818
YGKYLTLENVADLVRP	1	DRB1_0101	SPQYGKVRPSPL	0.999781
SREIKSQQSEVTRIL	1	DRB1_0101	VTGSRERILDGK	0.99081
VGKLAASGSITMQNIG	1	DRB1_0101	FGLVGKNIGAMS	0.998872
TKTTVELLPVNGEFS	1	DRB1_0101	LTETKTEFSLDD	0.9975
YVWIVPITSIRDG	1	DRB1_0101	EFNYVWRDGRQQ	0.972098
DDTQFVRFDSDAASPR	1	DRB1_0101	GYVDDTSPRGEP	0.999856
LINNLETFFELDYPK	1	DRB1_0101	DPNLINYPKYEV	0.847825
AYDGKDYLALNEDLR	1	DRB1_0101	EQYAYDDLRSWT	0.944968
TVWYHETLEWLKEE	1	DRB1_0101	SRPTVWKEEKRR	0.980357
VPRSGEVYTCQVEHPSV	1	DRB1_0101	LETVPRPSVTSP	0.999701
ITKRKWEAVHAAEQR	1	DRB1_0101	AAQITKEQRRVY	0.99889
KPGVYTRVANYVDWIN	1	DRB1_0101	RLHKPGWINDRI	0.999829
EKKYFAATQFEPLAARS	1	DRB1_0101	ESNEKKARSAFP	0.999958
NLSQILSDREEIAHNMQ	1	DRB1_0101	GTKNLSNMQSTL	0.46396
IGQVIMSIRTKLQNKEH	1	DRB1_0101	RVHIGQKEHVIE	0.999925
IDFTYVRVSSEELDRA	1	DRB1_0101	CDFIDFDRALRK	0.999898
PRSGEVYTCQVEHPSL	1	DRB1_0101	ETVPRSPSLTSP	0.972234
TPQRGDVYTCHVEH	1	DRB1_0101	LEMTPQVEHPSL	0.988717
VPGQVQVYELQPSNLEADQ	1	DRB1_0101	AIDVPGADQPLQ	0.999078
KLGQGAHHAAGQAGKELQ	1	DRB1_0101	EVEKLGELQNAH	0.00648501
GPSGQKTIHSEQAVFD	1	DRB1_0101	TYYGPSVFDIYY	0.983834
NDLSVWDYAHQHGIPDET	1	DRB1_0101	EGGNDLDETCNN	0.310451
IFDAISYSKGASVIR	1	DRB1_0101	VDEIFDVIRMLH	0.997858
DPPKTHMTHHPISDHE	1	DRB1_0101	QRTDPPDHEATL	0.994717
AVNSYYPTPPAPMPGPT	1	DRB1_0101	ETVAVNGPTTGL	0.999877
KGNKYWKFNNQKLKVE	1	DRB1_0101	YFYKGNKVEPGY	0.99985
NDRGSVFPHRSNVIWE	1	DRB1_0101	LKWNDRIWEIKV	0.999885
EEPASSGAHIWPDDIT	1	DRB1_0101	RTCEEPDITKWP	0.934515
EPIVEVRTEEERTPN	1	DRB1_0101	ESKEPITPNHDG	0.331892
RAPWIEQEGPEYWDQ	1	DRB1_0101	MEPRAPWDQETR	0.982781
EPRAPWIEQEGPEYW	1	DRB1_0101	QRMEPREYWDLQ	0.664023
TPIVIQPASATETT	1	DRB1_0101	ATDTPIETTQLT	0.99767
GGKSIYGERFPDE	1	DRB1_0101	DGTGGKPDENFK	0.0327903
KPPQYIAVHVVPDQLM	1	DRB1_0101	ATGKPPQLMAFG	0.999948
ISETDFRRFQMIPLD	1	DRB1_0101	NVDISEPLDPKG	0.976836
HIPQFRSTLPTGIQV	1	DRB1_0101	VNAHIPIQVKEN	0.998662
DPGAMEMTWMDVPGDK	1	DRB1_0101	SPGDPGGDKLLE	0.962738
RPKFADIVSILDKL	1	DRB1_0101	RARRPKDKLIRA	0.99867
EDLKLHLQSTDYG	1	DRB1_0101	ETLEDLDYGNFL	0.53443
KKDSNMVLSNSNQL	1	DRB1_0101	TWTKKDNQLLLK	0.949032
APGDKPKIQEVKEQRVTG	1	DRB1_0101	KAVAPGVTGLLV	0.227288
SPSEIVKQITSISIEPG	1	DRB1_0101	DLHSPSEPGVEL	0.999994
TEFYRRSRSEIVDQQ	1	DRB1_0101	KTETEFDQQGHT	0.995957
AAKAMKAAHDNMDIDK	1	DRB1_0101	MGYAAKIDKVDE	0.999769
SLPKSEFVVPDLELP	1	DRB1_0101	GTYSLPELPSWL	0.58505
PSSGLGVTKQDLGPVPM	1	DRB1_0101	LEDPSSVPMXXX	0.786827
YPFDFQGARIITGQEE	1	DRB1_0101	LSNYPFQEEGAY	0.999985
AEEHVRVTKAFSVN	1	DRB1_0101	KCNAEESVNIFK	0.999317
QPGTGRYQVLLNEEDNSES	1	DRB1_0101	DHHQPGSESSAI	0.994277
ALDPEISSGEGLR	1	DRB1_0101	GYKALDGLRYQK	0.0108177
VDETLRLVQAFQFTDK	1	DRB1_0101	GRSVDETDKHGE	0.999921
WIEQEGPEYWDRETQISK	1	DRB1_0101	RAPWIEISKTNT	0.107085
NPSDGELIRTQPQRLPQL	1	DRB1_0101	IWGNPSPQLQTS	0.212982
DKHIYQPYPSGADVP	1	DRB1_0101	PLTDKHDVPFGP	0.998954
LAILLGMLDPAEKDE	1	DRB1_0101	NRELAIKDEKGM	0.989878
APREVLTGNDEVIGQ	1	DRB1_0101	GLMAPRIGQVLS	0.907836
LSVFWPASTIKVEE	1	DRB1_0101	QEALSVVEECKM	0.999286
LASPEYVNLPINGNGKQ	1	DRB1_0101	KAFLASGKQXXX	0.997066
APWVEQEGPEYWDR	1	DRB1_0101	EPRAPWWDRETQ	0.934918
VEHSYTSSAEAEASR	1	DRB1_0101	TSIVEHASRLTA	0.997669
DPANTVYSTVEIPKKME	1	DRB1_0101	LKEDPAKMENPH	0.99968
VDDTQFVRFDSDAASPR	1	DRB1_0101	VGYVDDSPREEP	0.999907
EVEEEETGEETKLK	1	DRB1_0101	DVEEVEKLKARQ	0.0521608
ASNDMYHSRALQVVRA	1	DRB1_0101	YNKASNVRARKQ	0.999926
RTDAPKTHMTHHAVSD	1	DRB1_0101	TLQRTDVSDHEA	0.998654
SGFHPSDIEVDLLK	1	DRB1_0101	CYVSGFLLKNGE	0.830221
KAHIRFKPTLSQQQKSP	1	DRB1_0101	NKTKAHKSPEQQ	0.999906
GTEQFTAMRDLYMKNG	1	DRB1_0101	DTAGTEKNGQGF	0.999701
GNQEWALTKEKSVK	1	DRB1_0101	NAGGNQSVKHMD	0.986606
VGPDGRLLRGHNQFAYDGK	1	DRB1_0101	GCDVGPDGKDYI	0.999562
GSREIKSQQSEVTRILDG	1	DRB1_0101	SVTGSRLDGKRI	0.275378
QPFRYISGSIHYSR	1	DRB1_0101	KDGQPFYSRVPR	0.999944
GHQQLYWSHPRKFGQGS	1	DRB1_0101	XXMGHQQGSRSC	0.999962
LSGDTQTDATSFYDRV	1	DRB1_0101	QALLSGDRVWAA	0.549673
EGEITTLNHKLQD	1	DRB1_0101	EELEGELQDASA	0.122009
GYRIQASQQDDSMR	1	DRB1_0101	VRSGYRSMRVLY	0.940518
IVEHSYTSSAEAEASR	1	DRB1_0101	TTSIVEASRLTA	0.999883
PPYPLPYSPSPSLPVGPT	1	DRB1_0101	LAMPPYGPTAHG	0.949543
KHLHYWFVESQKDPE	1	DRB1_0101	SGSKHLDPENSP	0.996157
TQFVRFDSDAASPRGEPR	1	DRB1_0101	VDDTQFEPRAPW	0.958284
VQRRITYLQNPKDCSK	1	DRB1_0101	TELVQRCSKAKK	0.999857
QMQEFRASFNHFDK	1	DRB1_0101	SQEQMQFDKDHG	0.99977
APKQVIKPTFAPPVPPVKPG	1	DRB1_0101	TRQAPKKPGAGA	0.999887
DADYWLRRFEAEPLPEN	1	DRB1_0101	GYKDADPENTNR	0.991131
VSGKDYNVTANSKL	1	DRB1_0101	PKIVSGSKLVII	0.997708
EHVRVTKAFSVNIFK	1	DRB1_0101	NAEEHVIFKVWV	0.996532
SFDLRRFLTQPQVVA	1	DRB1_0101	AGGSFDVVARAV	0.998457
NTPEIAIRSLDTRGDL	1	DRB1_0101	RFENTPGDLAKL	0.987619
TPQRGDVYTCHVEHP	1	DRB1_0101	LEMTPQEHPSLQ	0.964312
ADDRFTKSISIGPI	1	DRB1_0101	HIVADDGPISKT	0.999364
GRPFADVLSLSDGPPG	1	DRB1_0101	AVRGRPPPGAGS	0.91117
FHTAWEPSRPFPVD	1	DRB1_0101	VVGFHTPVDMAG	0.95311
KTTVELLPVNGEFSLDD	1	DRB1_0101	TETKTTLDDLQP	0.987751
KLHEIYIQAKDKGANPE	1	DRB1_0101	EDTKLHNPEGAH	0.999986
KFPVEMTHNHNFR	1	DRB1_0101	WVNKFPNFRLNE	0.821461
GQVIMSIRTKLQNKE	1	DRB1_0101	VHIGQVNKEHVI	0.998577
LNDMEPSKAVPLNAS	1	DRB1_0101	NDKLNDNASKQD	0.990649
GPDGRLLRGHNQFAYDGKDY	1	DRB1_0101	CDVGPDKDYIAL	0.998583
GRFGYGYGPYQPVPEQ	1	DRB1_0101	RRIGRFPEQPLY	0.998633
TDKIFRQMDTNNDG	1	DRB1_0101	EKRTDKNDGKLS	0.99189
DMTFRHVGSKLIVA	1	DRB1_0101	PQTDMTIVAMSS	0.99992
VPVPEFADSDPANIVHD	1	DRB1_0101	FISVPVVHDFNK	0.988271
VLPGHFNTFGAERL	1	DRB1_0101	VEKVLPERLFRL	0.996588
DPSEEWVQKYVSDLELSA	1	DRB1_0101	VCADPSLSAXXX	0.974848
YGKYLTLENVADLV	1	DRB1_0101	SPQYGKDLVRPS	0.999621
KDYPVVSIEDPFDQDDWG	1	DRB1_0101	SFIKDYDWGAWQ	0.0147576
SDEREATDTPIVIQPA	1	DRB1_0101	QLQSDEQPASAT	0.992502
QMNEFRASFNHFDRDH	1	DRB1_0101	SQEQMNRDHSGT	0.999794
VNRIVQQWNLQDNDDDQ	1	DRB1_0101	APYVNRDDQLFY	0.0153173
SPSFSWRTQIDSPLS	1	DRB1_0101	GCESPSPLSGKV	0.994533
RLLRGHNQFAYDGK	1	DRB1_0101	PDGRLLDGKDYI	0.998251
LSVWDYAHQHGIPDE	1	DRB1_0101	GNDLSVPDETCN	0.996144
RDYYFALAHTVRDH	1	DRB1_0101	ATPRDYRDHLVG	0.999977
LGLDLWQVKSGTIFDN	1	DRB1_0101	FAVLGLFDNFLI	0.999555
RRPKFADIVSILDK	1	DRB1_0101	ERARRPLDKLIR	0.999498
SIEVRWFRNGQEE	1	DRB1_0101	YPGSIEQEEKTG	0.274813
PFLPSTEDVYDCRVEHWGLD	1	DRB1_0101	HYLPFLGLDEPL	0.223738
KSQIFSTASDNQPT	1	DRB1_0101	PTKKSQQPTVTI	0.951886
EDLKVHFLTDPENEMKEKL	1	DRB1_0101	GRFEDLEKLLKE	0.205428
ENTNLTTQEHENII	1	DRB1_0101	LLSENTNIIVAI	0.0303225
YSLPKSEFVVPDLELPS	1	DRB1_0101	EGTYSLLPSWLT	0.998303
ADDARQLFALSCTAEE	1	DRB1_0101	PSRADDAEEQGV	0.99946
YDGKDYLALNEDLRS	1	DRB1_0101	QYAYDGLRSWTA	0.986195
ALSVFWPASTIKVEECK	1	DRB1_0101	SQEALSECKMAG	0.996743
IATLGYLPTQQDV	1	DRB1_0101	VDRIATQDVLRV	0.782101
ESGPTTYKVTSTLTIKESD	1	DRB1_0101	EAKESGESDWLG	0.999591
YGKYLTLENVADLVR	1	DRB1_0101	SPQYGKLVRPSP	0.996278
EPRAPWIEQEGPEYWDQE	1	DRB1_0101	QKMEPRDQETRN	0.327439
DLKLHLQSTDYGNFL	1	DRB1_0101	TLEDLKNFLANE	0.985306
NQKQENTEVEEHLVM	1	DRB1_0101	KQSNQKLVMAGN	0.642985
VPGTYKITASARGYNPV	1	DRB1_0101	RLLVPGNPVTKN	0.999997
HPTTGVITTTSSQLDR	1	DRB1_0101	FSMHPTLDRELI	0.999812
LKPGIKLTLSALLDGK	1	DRB1_0101	TQTLKPDGKNVN	0.99995
LPQDLQAARALVIIS	1	DRB1_0101	LLALPQIISIIV	0.99879
EQVANSAFVERVRKR	1	DRB1_0101	ESKEQVRKRGFE	0.989789
TSKYYVTIIDAPG	1	DRB1_0101	KFETSKAPGHRD	0.948927
SVSAYELVVTARDGGSPS	1	DRB1_0101	DRESVSSPSLWA	0.886245
QDLGQHGLEEDFM	1	DRB1_0101	SDSQDLDFMLXX	0.0144211
GRLLRGHNQFAYDG	1	DRB1_0101	GPDGRLYDGKDY	0.998841
AKNEIREWEAKVQQG	1	DRB1_0101	IQQAKNQQGERD	0.988768
DARQLFALSCTAEEQG	1	DRB1_0101	RADDAREQGVLP	0.999829
SFDLRRFLTQPQV	1	DRB1_0101	AGGSFDPQVVAR	0.970277
GLDLWQVKSGTIFDN	1	DRB1_0101	AVLGLDFDNFLI	0.981675
DLHDLKIAIANIID	1	DRB1_0101	DSYDLHIIDEII	0.999801
YSEAPRSMQGAIM	1	DRB1_0101	EFAYSEAIMGIF	0.940213
KDSNMVLSNSNQL	1	DRB1_0101	WTKKDSNQLLLK	0.655314
IKWDHSLAWDVPAA	1	DRB1_0101	SPLIKWPAAEDF	0.998147
DADYWLRRFEAEPLPE	1	DRB1_0101	GYKDADLPENTN	0.998752
DPSGTYHAWKANAIGRG	1	DRB1_0101	YQTDPSGRGAKS	0.999998
VDDTQFVRFDSDAASP	1	DRB1_0101	VGYVDDASPRGE	0.99887
VSGFHPSDIEVDLL	1	DRB1_0101	NCYVSGDLLKNG	0.0749534
SPRKEPRAPWIEQEGPEYWD	1	DRB1_0101	DATSPRYWDRET	0.797261
EKILRYALSNSIGPV	1	DRB1_0101	NQEEKIGPVREG	0.999251
RPSRIDPQEPTHSKP	1	DRB1_0101	SSSRPSSKPLAP	0.858703
HSEEASLDADQARTPD	1	DRB1_0101	GLWHSETPDGNL	0.205562
ALPALVMSKGHRIEEVPE	1	DRB1_0101	AASALPVPELPL	0.957119
LEGEITTLNHKLQ	1	DRB1_0101	VEELEGKLQDAS	0.741453
EAADIRRTPSLALTPP	1	DRB1_0101	QHLEAATPPQAE	0.999902
VDDTQFVRFDSDAASPRG	1	DRB1_0101	VGYVDDPRGEPR	0.997449
IPQFRSTLPTGIQV	1	DRB1_0101	NAHIPQIQVKEN	0.999857
RAPWIEQEGPEYWDQE	1	DRB1_0101	MEPRAPDQETRN	0.984904
APPGVETDLIDVG	1	DRB1_0101	MAEAPPDVGFTD	0.0502774
IGNLFGQHRSTIIT	1	DRB1_0101	NLQIGNIITLYN	0.998427
VPRSGEVYTCQVEHPS	1	DRB1_0101	LETVPRHPSVTS	0.999673
LSVWDYAHQHGIPDE	1	DRB1_0101	GNDLSVPDETCN	0.996144
VQRDMFTLEDTLLGYL	1	DRB1_0101	FTQVQRGYLADD	0.997395
LKPGIKLTLSALLDGK	1	DRB1_0101	TQTLKPDGKNVN	0.99995
HSYTSSAEAEASR	1	DRB1_0101	IVEHSYASRLTA	0.981546
DPFPNSSTAAKSFED	1	DRB1_0101	FEKDPFFEDLTD	0.972635
EVDRMVLVGDVKDRVA	1	DRB1_0101	KANEVDRVAILV	0.997072
VPVPEFADSDPANIVHD	1	DRB1_0101	FISVPVVHDFNK	0.988271
KEYFYTSGKCSNPAVV	1	DRB1_0101	AHIKEYAVVFVT	0.999616
AEMIATLSDACERE	1	DRB1_0101	TSLAEMEREFGF	0.762287
VDSKLHSISSIDVN	1	DRB1_0101	LYWVDSDVNGGN	0.999281
TGKNVLIVEDIIDTGKT	1	DRB1_0101	STLTGKGKTMQT	0.996077
IETIEENIGWMDK	1	DRB1_0101	QQTIETMDKNFD	0.375869
IQVYSRHPAENGKS	1	DRB1_0101	TPKIQVGKSNFL	0.999698
APFYQWKDVDNFKLPED	1	DRB1_0101	AIMAPFPEDDLR	0.99024
DVGPDGRLLRGHNQFAYDG	1	DRB1_0101	YGCDVGYDGKDY	0.957527
DFESETDTETIAK	1	DRB1_0101	KGYDFEIAKLVK	0.0514744
VDDTQFVRFDSDAASQ	1	DRB1_0101	VGYVDDASQRME	0.99977
SVFYYEILNSPDR	1	DRB1_0101	LNFSVFPDRACR	0.886338
ENSWFSTQVDTVAT	1	DRB1_0101	YRGENSVATKVK	0.986059
FAGDYTIANARKL	1	DRB1_0101	VVLFAGRKLIDE	0.997099
NAAFLEQTLSSTIKQDD	1	DRB1_0101	VSQNAAQDDFTA	0.998473
GENSWFSTQVDTVAT	1	DRB1_0101	NYRGENVATKVK	0.991779
TFEYSFIPAEPMGGRP	1	DRB1_0101	RQATFEGRPFGL	0.999705
SHSMRYFFTSVSRPGRGEPR	1	DRB1_0101	WAGSHSEPRFIA	0.999988
TKAHIRFKPTLSQQQK	1	DRB1_0101	QNKTKAQQKSPE	0.999985
KVDVIQRTRSKPVLTG	1	DRB1_0101	ATYKVDLTGTHP	0.999512
KDPNGRTVPSDVVIFPS	1	DRB1_0101	FVVKDPFPSSDS	0.981812
IDDIRISTDVPLE	1	DRB1_0101	EIAIDDPLENCM	0.706748
SPRGEPRAPWVEQEGPEYWDR	1	DRB1_0101	DAASPRWDRETQ	0.798971
VDDTQFVRFDSDAA	1	DRB1_0101	VGYVDDDAASQR	0.975767
IIDENTVHMSWAKPVDPI	1	DRB1_0101	NFKIIDDPIVGY	0.0607734
VPGQVQVYELQPSNLEADQP	1	DRB1_0101	AIDVPGDQPLQA	0.999864
EARAYLRILGEEL	1	DRB1_0101	EVPEAREELGFA	0.984686
VGPDGRLLRGHNQFAYDG	1	DRB1_0101	GCDVGPYDGKDY	0.993857
VPTKKSQIFSTASDNQPTV	1	DRB1_0101	NTVVPTPTVTIK	0.999927
DPYQLMNAVNTLDRDV	1	DRB1_0101	LNTDPYRDVLNQ	0.999645
QKKVEELEGEITTLNHKLQ	1	DRB1_0101	AQGQKKKLQDAS	0.462709
LRVTPFILKKLDSI	1	DRB1_0101	VALLRVDSIXXX	0.986918
SPLELKIQALDSEGN	1	DRB1_0101	LEDSPLEGNTFS	0.992629
EKKYFAATQFEPLA	1	DRB1_0101	ESNEKKPLAARS	0.999279
NDLSVWDYAHQHGIPDE	1	DRB1_0101	EGGNDLPDETCN	0.998385
DGKMYTGLCNFVERWD	1	DRB1_0101	RVYDGKRWDQLT	0.997624
KYDHNFVKAINAIQKS	1	DRB1_0101	RLYKYDQKSWTA	0.999982
LKDMTSEQLDDILK	1	DRB1_0101	GSDLKDILKYHT	0.868248
KVTSTLTIKESDWL	1	DRB1_0101	TTYKVTDWLGQS	0.266245
RTDAPKTHMTHHAVSDH	1	DRB1_0101	TLQRTDSDHEAT	0.99986
INNLETFFELDYPK	1	DRB1_0101	PNLINNYPKYEV	0.868812
KNPKFMETVAEKAL	1	DRB1_0101	VSRKNPKALQEY	0.99964
IEGLQISKSLSMFGQ	1	DRB1_0101	SQRIEGFGQSIS	0.994255
LPKSEFVVPDLELP	1	DRB1_0101	TYSLPKELPSWL	0.934137
YAHQPRTADEIPMEPG	1	DRB1_0101	IAIYAHEPGDII	0.1596
EQREPYEAQQSEPIA	1	DRB1_0101	GVREQRPIAYFR	0.949695
RQAMKEMSIDQAKYQ	1	DRB1_0101	GPRRQAKYQRWL	0.992702
GVILFHETLYQKADD	1	DRB1_0101	CIGGVIADDGRP	0.994819
SNRSEIETQTEGSTEKE	1	DRB1_0101	KKTSNREKENDE	0.00555664
DRGSVFPHRSNVIWE	1	DRB1_0101	KWNDRGIWEIKV	0.999068
GKLDYEEAKSYEIQVT	1	DRB1_0101	RTKGKLQVTATD	0.999887
DLKDMTSEQLDDILK	1	DRB1_0101	HGSDLKILKYHT	0.929149
GELIRTQPQRLPQL	1	DRB1_0101	PSDGELPQLQTS	0.985318
IEGLQISKSLSMFG	1	DRB1_0101	SQRIEGMFGQSI	0.999431
ALHQVFKLDPNNKEGPV	1	DRB1_0101	TDVALHGPVLIL	0.997871
GPSGQKTIHSEQAV	1	DRB1_0101	TYYGPSQAVFDI	0.217355
PSQSANVLGEAQKLND	1	DRB1_0101	KDDPSQLNDSQA	0.664262
FGGPGTASRPSSS	1	DRB1_0101	RRMFGGSSSRSY	0.386211
VMRKWLLLNDPED	1	DRB1_0101	GHAVMRPEDTSS	0.02139
SGLGVTKQDLGPVPM	1	DRB1_0101	DPSSGLVPMXXX	0.306818
RKNPKFMETVAEKALQE	1	DRB1_0101	EVSRKNLQEYRK	0.999839
KSQIFSTASDNQP	1	DRB1_0101	PTKKSQNQPTVT	0.507575
SPFSYKNVLSLTNK	1	DRB1_0101	NCTSPFTNKGEV	0.999839
SDPILYRPVAVALDT	1	DRB1_0101	SFASDPLDTKGP	0.998213
AEPRYLVVYNPLEQ	1	DRB1_0101	RLSAEPLEQDRI	0.999887
RSGEVYTCQVEHP	1	DRB1_0101	TVPRSGEHPSVT	0.891337
GPEPDWVLSEREQFN	1	DRB1_0101	EENGPEQFNEFR	0.986468
SNSYYVVAVVRRDSSH	1	DRB1_0101	EDSSNSSSHAFT	0.999951
HTGSINSTDSERWK	1	DRB1_0101	MPCHTGRWKAIN	0.0360809
LVGKLAASGSITMQNIG	1	DRB1_0101	AFGLVGNIGAMS	0.999812
VDETLRLVQAFQFTDK	1	DRB1_0101	GRSVDETDKHGE	0.999921
ELEDATETADAMNRE	1	DRB1_0101	LQRELENREVSS	0.243746
RRLAVRFTALDLGFGDA	1	DRB1_0101	HDGRRLGDAVHV	0.999661
GTHSPESDSIQWFHNG	1	DRB1_0101	TCRGTHHNGNLI	0.236022
LDQVLERISTMRLPDE	1	DRB1_0101	QQELDQPDERGP	0.999912
HRVEVKKAVPKEDIY	1	DRB1_0101	IQGHRVDIYSGG	0.992608
IGGGQTKTFAPEEISA	1	DRB1_0101	QVDIGGISAMVL	0.87861
PPQEEVKSSEPTEDVEPK	1	DRB1_0101	LISPPQEPKEAE	0.0364243
RLQETTLVANQLR	1	DRB1_0101	TITRLQQLREAA	0.930655
FDLRRFLTQPQVVA	1	DRB1_0101	GGSFDLVVARAV	0.999951
NIRYMSGGTATGDA	1	DRB1_0101	VIRNIRGDAISF	0.998826
HRDPYATSVGHLIE	1	DRB1_0101	GKSHRDLIEKAT	0.999759
VDQIRAIMDKKANIR	1	DRB1_0101	NFTVDQNIRNMS	0.994758
NQVFSYTANKEIRT	1	DRB1_0101	MGGNQVIRTDDL	0.999636
VILPKFTAVAQTDLK	1	DRB1_0101	RVQVILDLKEPL	0.992924
RRLAVRFTALDLGFG	1	DRB1_0101	HDGRRLGFGDAV	0.989515
GAMIVEQGTVLDR	1	DRB1_0101	RDLGAMLDRIDY	0.984255
VPVPEFADSDPANIVH	1	DRB1_0101	FISVPVIVHDFN	0.997937
QRKWEAARAAEQQR	1	DRB1_0101	QITQRKQQRAYL	0.99912
LPLLVQRTIARTIVL	1	DRB1_0101	GSGLPLIVLQEI	0.981924
GQDRVDFGQTEPH	1	DRB1_0101	GHVGQDEPHTVL	0.0494296
TGSINSTDSERWK	1	DRB1_0101	PCHTGSRWKAIN	0.0550779
SPREYTGFPDPYDEL	1	DRB1_0101	LYGSPRDELNSG	0.987455
AILLGMLDPAEKDEK	1	DRB1_0101	RELAILDEKGMP	0.961903
SDEGTAQEGKAAATPES	1	DRB1_0101	GACSDEPESQEP	0.586154
LHSMYHGAAFQLTQ	1	DRB1_0101	EPWLHSLTQGDQ	0.999567
NYVWIVPITSIRDGRQ	1	DRB1_0101	SEFNYVGRQQQD	0.999772
APGSAAPAAGSAPAAAEE	1	DRB1_0101	VSAAPGAEEKKD	0.932478
KKADYQAVDDEIEANL	1	DRB1_0101	FSEKKAANLEEF	0.986894
VPGQVQVYELQPSNLEADQPL	1	DRB1_0101	AIDVPGQPLQAI	0.999865
SPLPCWDYINNQCDEL	1	DRB1_0101	NCSSPLDELCNT	0.773752
DPVQIKIKHTRTQEVH	1	DRB1_0101	NLKDPVEVHHPI	0.99859
MQRWIMEKTAEHFQE	1	DRB1_0101	AKEMQRFQEAME	0.99839
NQEWALTKEKSVKH	1	DRB1_0101	AGGNQEVKHMDL	0.978447
LEDPSSGLGVTKQDLGPVPM	1	DRB1_0101	SLELEDVPMXXX	0.668376
DQMAQKSQSTQISQE	1	DRB1_0101	HHGDQMSQELEE	0.965549
GQGVHHAASQVGKEED	1	DRB1_0101	EKFGQGEEDRVV	0.997575
NSEVILPVPAFNVINGG	1	DRB1_0101	LAGNSENGGSHA	0.999899
DIESYKSGSGVNNRRTE	1	DRB1_0101	VRKDIERTELFL	0.999281
GTHSPESDSIQWFHN	1	DRB1_0101	TCRGTHFHNGNL	0.344099
GQVQVYELQPSNLEADQP	1	DRB1_0101	DVPGQVDQPLQA	0.996729
KANFAKITTGSENLH	1	DRB1_0101	DSSKANNLHVSH	0.992706
GPPPPPPGKPQGPPPQGGRPQ	1	DRB1_0101	HQQGPPRPQGPP	0.00473058
ASNDMYHSRALQVVR	1	DRB1_0101	YNKASNVVRARK	0.998494
STTELQKTTGTMIHK	1	DRB1_0101	TMVSTTIHKLAA	0.997269
PTTYKVTSTLTIK	1	DRB1_0101	ESGPTTTIKESD	0.95823
RLAVRFTALDLGFGDA	1	DRB1_0101	DGRRLAGDAVHV	0.998045
IPHAIFSLSNLQELD	1	DRB1_0101	LERIPHELDLKS	0.999002
TGVEEVTQIPQEEHAAN	1	DRB1_0101	YQMTGVAANGPE	0.105953
GPTTYKVTSTLTIKES	1	DRB1_0101	KESGPTKESDWL	0.999985
YDEGYLVKVDDSSEDK	1	DRB1_0101	GQIYDEEDKTEF	0.994113
SKPRSYAHIEESVDVSPG	1	DRB1_0101	PLNSKPSPGCFL	0.889266
RSTDVAAVVVPILF	1	DRB1_0101	QAARSTILFLIL	0.994846
AKESGPTTYKVTSTLTIK	1	DRB1_0101	QAEAKETIKESD	0.670912
RELEDATETADAMN	1	DRB1_0101	KLQRELAMNREV	0.0247517
VPVPEFADSDPANIVH	1	DRB1_0101	FISVPVIVHDFN	0.997937
MNRSIALTQARYL	1	DRB1_0101	DQCMNRRYLEKE	0.882928
HSLKYFHTSVSRPGRG	1	DRB1_0101	AGSHSLGRGEPR	0.999957
IAELDTLNEDSYKDS	1	DRB1_0101	DDAIAEKDSTLI	0.69413
TPEIAIRSLDTRGDLAK	1	DRB1_0101	FENTPELAKLFT	0.997537
ADGTYQVEYTPFEKGLH	1	DRB1_0101	TDNADGGLHVVE	0.999979
RPSEFNYVWIVPITS	1	DRB1_0101	NVTRPSITSIRD	0.998567
TPKIVMFTIDIGEAPK	1	DRB1_0101	STMTPKAPKGQD	0.999217
VDDTQFVRFDSDAASQR	1	DRB1_0101	VGYVDDSQRMEP	0.999956
NDLSVWDYAHQHGIPDE	1	DRB1_0101	EGGNDLPDETCN	0.998385
EEVEFISVPVPEFADSDPA	1	DRB1_0101	FEEEEVDPANIV	0.919235
ESGPTTYKVTSTLTIK	1	DRB1_0101	EAKESGTIKESD	0.999873
EVKLIKKMGDHLTNLH	1	DRB1_0101	LDEEVKNLHRLG	0.99857
IRILGWGVENGTPY	1	DRB1_0101	GHAIRITPYWLV	0.973263
RAPWIEQEGPEYWDQET	1	DRB1_0101	MEPRAPQETRNM	0.867743
APREVLTGNDEVIG	1	DRB1_0101	GLMAPRVIGQVL	0.283661
SFDLRRFLTQPQVV	1	DRB1_0101	AGGSFDQVVARA	0.999452
SGKFMYLEGNADSA	1	DRB1_0101	LLSSGKDSAMSX	0.99986
VRDGLRAVKNAIDD	1	DRB1_0101	KDAVRDIDDGCV	0.988218
DLSVWDYAHQHGIPDET	1	DRB1_0101	GGNDLSDETCNN	0.998628
VGDINTERPGMLD	1	DRB1_0101	QATVGDMLDFTG	0.468466
ETVLRQAIAERIKP	1	DRB1_0101	VQTETVIKPVLM	0.99898
LSVFWPASTIKVEEC	1	DRB1_0101	QEALSVEECKMA	0.987636
DLHLRYQKDKKGISTS	1	DRB1_0101	AFTDLHSTSAAS	0.99532
MIKPFFHSLSEKYSN	1	DRB1_0101	PCKMIKYSNVIF	0.9975
APGTKGTAAAAAAAAA	1	DRB1_0101	PKKAPGAAAAKV	0.999852
LDLWQVKSGTIFD	1	DRB1_0101	VLGLDLIFDNFL	0.920283
SDLKDMTSEQLDDILKYH	1	DRB1_0101	VHGSDLKYHTEI	0.0121973
NPSDGELIRTQPQRLPQ	1	DRB1_0101	IWGNPSLPQLQT	0.993417
VANSIHSLFSEETPVV	1	DRB1_0101	LDSVANPVVLQL	0.98536
ASVDSGSSEEQGGSSRA	1	DRB1_0101	GSRASVSRALVS	0.00342927
SPSEIVKQITSISIEPG	1	DRB1_0101	DLHSPSEPGVEV	0.999994
LEPGDIIIVLDQKDHA	1	DRB1_0101	EPGLEPDHAVFT	0.828786
LRVLRAQPVQVAEGSEPD	1	DRB1_0101	QELLRVEPDGFW	0.902009
GSGSGWSSSRGPY	1	DRB1_0101	SPYGSGGPYESG	0.58333
TSQVHPTVSNPFGIN	1	DRB1_0101	GSGTSQGINAAS	0.990199
EPRAPWIEQEGPEYWD	1	DRB1_0101	QRMEPRYWDLQT	0.614189
DAGAPTAPAASATRAAQVRR	1	DRB1_0101	AAPDAGVRRAAS	0.992799
DPSSGLGVTKQDLGPVPM	1	DRB1_0101	ELEDPSVPMXXX	0.11478
SPREYTGFPDPYD	1	DRB1_0101	LYGSPRPYDELN	0.786475
GTPGFLQVHTPPV	1	DRB1_0101	DIEGTPPPVPVS	0.976224
LKVHFLTDPENEMKEKL	1	DRB1_0101	FEDLKVEKLLKE	0.998228
SVDSGSSEEQGGSSRALVST	1	DRB1_0101	SRASVDVSTLVP	0.00103532
KVHFLTDPENEMK	1	DRB1_0101	EDLKVHEMKEKL	0.960823
VDDTQFVRFDSDAASPRGEPR	1	DRB1_0101	VGYVDDEPRAPW	0.999985
RTDAPKTHMTHHAVSDHE	1	DRB1_0101	TLQRTDDHEATL	0.940357
AAVAFKPTSNRHIDR	1	DRB1_0101	QGEAAVIDRNYE	0.998208
LERLLPHKVFEGNRP	1	DRB1_0101	PEDLERNRPTNS	0.980062
AAATFLPLSSEPSPP	1	DRB1_0101	KENAAASPPXXX	0.999377
VPVPEFADSDPANIVHDF	1	DRB1_0101	FISVPVHDFNKK	0.398346
HNGNLIPTHTQPSYRFK	1	DRB1_0101	QWFHNGRFKANN	0.999928
ATFEYSFIPAEPMGGRP	1	DRB1_0101	QRQATFGRPFGL	0.999943
DPNGRTVPSDVVIFPS	1	DRB1_0101	VVKDPNFPSSDS	0.998198
DPSSGLGVTKQDLGPVPM	1	DRB1_0101	ELEDPSVPMXXX	0.11478
NTYLNSKSTRSSVK	1	DRB1_0101	SEANTYSVKLQG	0.999806
IVADDRFTKSISIGPI	1	DRB1_0101	YEHIVAGPISKT	0.994701
LPNPRPGKCLPDQQPIP	1	DRB1_0101	HSSLPNPIPTET	0.727066
TVPRSGEVYTCQVEHP	1	DRB1_0101	MLETVPEHPSVT	0.998012
GPGRIPPPPPAPY	1	DRB1_0101	PPYGPGAPYGPG	0.436329
LPQALAPHVDFVGGLH	1	DRB1_0101	PYQLPQGLHRFP	0.989201
RHNYGVVESFTVQRR	1	DRB1_0101	NYCRHNQRRVHP	0.996497
DPQFALTNIAVLKHN	1	DRB1_0101	FRFDPQKHNLNS	0.997841
ISETDFRRFQMIPL	1	DRB1_0101	NVDISEIPLDPK	0.998092
RSWTAADTAAQITQR	1	DRB1_0101	EDLRSWTQRKWE	0.99689
LLRVLRAQPVQVAEGSEPD	1	DRB1_0101	AQELLREPDGFW	0.999942
LFRKFHYLPFLPST	1	DRB1_0101	EDHLFRPSTEDV	0.999695
YDHNFVKAINAIQKS	1	DRB1_0101	LYKYDHQKSWTA	0.999623
LEGEITTLNHKLQD	1	DRB1_0101	VEELEGLQDASA	0.917892
GSREIKSQQSEVTRIL	1	DRB1_0101	SVTGSRRILDGK	0.998192
EKEKETLKAELQK	1	DRB1_0101	QRIEKELQKLRQ	0.0448507
LSPWAVSRDQIDR	1	DRB1_0101	KCDLSPIDRFSK	0.402467
GKDYLALNEDLRS	1	DRB1_0101	AYDGKDLRSWTA	0.772092
QVDEVVDIMRVNVDK	1	DRB1_0101	TQAQVDVDKVLE	0.955836
GSHSMRYFYTSVSRPGRGEPR	1	DRB1_0101	TWAGSHEPRFIA	0.99998
DTQFVRFDSDAASQ	1	DRB1_0101	YVDDTQASQRME	0.998963
IGRFGYGYGPYQPVPEQ	1	DRB1_0101	LRRIGRPEQPLY	0.962248
LRVLRAQPVQVAEGSEP	1	DRB1_0101	QELLRVSEPDGF	0.998996
NLSQILSDREEIAH	1	DRB1_0101	GTKNLSIAHHMQ	0.916685
GSHSMRYFTTSVSRPGRGEPR	1	DRB1_0101	TWAGSHEPRFIA	0.999981
APPGVETDLIDVGFTD	1	DRB1_0101	MAEAPPFTDDVK	0.980772
SPQYGKYLTLENVADL	1	DRB1_0101	DPSSPQADLVRP	0.999769
APKQVIKPTFAPPVPPVKP	1	DRB1_0101	TRQAPKVKPGAG	0.999905
EVGVVTVENPKFR	1	DRB1_0101	SEIEVGKFRILT	0.629189
AGQERYRAITSAYYRG	1	DRB1_0101	WDTAGQYRGAVG	0.999915
HTGSINSTDSERWK	1	DRB1_0101	MPCHTGRWKAIN	0.0360809
LQRTDAPKTHMTHHAVSDHE	1	DRB1_0101	KETLQRDHEATL	0.998768
GSHSYSPITVESDFSNPL	1	DRB1_0101	GFSGSHNPLYEA	0.773919
VDSKLHSISSIDVN	1	DRB1_0101	LYWVDSDVNGGN	0.999281
KAHIRFKPTLSQQQKSPE	1	DRB1_0101	NKTKAHSPEQQE	0.995411
GDVHKKKEIIQDVTLHDLDVA	1	DRB1_0101	LPKGDVDVANAR	0.997019
KPKLMYQELKVPAEEP	1	DRB1_0101	XXMKPKEEPANE	0.999728
LNDMEPSKAVPLNAS	1	DRB1_0101	NDKLNDNASKQD	0.990649
VQVYELQPSNLEADQ	1	DRB1_0101	PGQVQVADQPLQ	0.999669
SPPQEEVKSSEPTEDVEPK	1	DRB1_0101	DLISPPEPKEAE	0.451647
NPKSPHFQVVNEETPKDK	1	DRB1_0101	GSWNPKKDKVLF	0.795056
SGKDYNVTANSKL	1	DRB1_0101	KIVSGKSKLVII	0.97958
DVPQFTSAGENFDK	1	DRB1_0101	KEDDVPFDKLLA	0.98536
TLPFLILANHQDKPA	1	DRB1_0101	QLCTLPKPAARS	0.996054
WVDSKLHSISSIDVNGGN	1	DRB1_0101	RLYWVDGGNRKT	0.453459
VGTSVASAEQDELSQR	1	DRB1_0101	TGSVGTSQRLAR	0.139067
LRHLNLKGNHFQDG	1	DRB1_0101	LPVLRHQDGTIT	0.97532
DLKVHFLTDPENEMKEK	1	DRB1_0101	RFEDLKKEKLLK	0.690626
HKLQFWAVTAENEPS	1	DRB1_0101	YAEHKLEPSAGL	0.998309
PPPAIGQFWHVTDLHLDPT	1	DRB1_0101	GRNPPPDPTYHI	0.998631
DLGQHGLEEDFML	1	DRB1_0101	DSQDLGFMLXXX	0.00612952
TDAPKTHMTHHAVS	1	DRB1_0101	LQRTDAAVSDHE	0.996703
DIRRTPSLALTPPQ	1	DRB1_0101	EAADIRPPQAEQ	0.995749
YVSGFHPSDIEVDLL	1	DRB1_0101	LNCYVSDLLKNG	0.921926
QPRTADEIPMEPG	1	DRB1_0101	YAHQPREPGDII	0.0597311
RHNLIINIMSAEDFPL	1	DRB1_0101	ETARHNFPLPYQ	0.997978
KPKLMYQELKVPAEEPA	1	DRB1_0101	XXMKPKEPANEL	0.999935
TDTRYLGSYSGKVE	1	DRB1_0101	TPSTDTKVELRV	0.999698
APPSYEETVAVNSYYPT	1	DRB1_0101	APSAPPYPTPPA	0.999922
DPILYRPVAVALDTKGP	1	DRB1_0101	FASDPIKGPEIR	0.999923
GKMYTGLCNFVERWD	1	DRB1_0101	VYDGKMRWDQLT	0.960701
ARSTDVAAVVVPILF	1	DRB1_0101	TQAARSILFLIL	0.953712
QPGTGRYQVLLNEEDNSE	1	DRB1_0101	DHHQPGNSESSA	0.911954
VPPHPQTAFCNSDLVIRAK	1	DRB1_0101	CTCVPPRAKFVG	0.997417
GNEKIHLISTQSAIPYA	1	DRB1_0101	FWLGNEPYALRV	0.99999
GSHSLKYFHTSVSRPGRG	1	DRB1_0101	TWAGSHGRGEPR	0.999936
KATLVCLISDFYPGAV	1	DRB1_0101	QANKATGAVTVA	0.994459
GPDGRLLRGHNQFAYDGK	1	DRB1_0101	CDVGPDDGKDYI	0.991605
VDDTQFVRFDSDAASPRGEP	1	DRB1_0101	VGYVDDGEPRAP	0.999935
ANTYLNSKSTRSSVK	1	DRB1_0101	ASEANTSVKLQG	0.999449
SPQYGKYLTLENVADLVR	1	DRB1_0101	DPSSPQLVRPSP	0.999741
DEREATDTPIVIQPA	1	DRB1_0101	LQSDERQPASAT	0.958756
FVRFDSDAASPRGEP	1	DRB1_0101	DTQFVRGEPRAP	0.991546
DVGPDGRLLRGHNQFAYDGK	1	DRB1_0101	YGCDVGDGKDYI	0.998683
DGPPAQSLGVEPVDK	1	DRB1_0101	IIMDGPVDKDVI	0.372701
YSLPKSEFVVPDLE	1	DRB1_0101	EGTYSLDLELPS	0.924791
KPQQIKMQSTKKGPLT	1	DRB1_0101	MNSKPQPLTKRD	0.999855
GNQEWALTKEKSVKH	1	DRB1_0101	NAGGNQVKHMDL	0.993773
TLSNYQTNKAKHDE	1	DRB1_0101	KPLTLSHDELTY	0.983481
VPVPEFADSDPANIVHD	1	DRB1_0101	FISVPVVHDFNK	0.988271
EPSSLKGSTSLLVH	1	DRB1_0101	SSSEPSLVHPVS	0.999485
GFSIDFTKADRVL	1	DRB1_0101	CQGGFSRVLLGG	0.986219
FAEEKAVADTRDQADGSR	1	DRB1_0101	PRLFAEGSRASV	0.00336303
DAPKTHMTHHAVSD	1	DRB1_0101	QRTDAPVSDHEA	0.990892
EPIRLRYKLTFNQGGQP	1	DRB1_0101	PHKEPIGQPFSE	0.999827
GQGAHHAAGQAGNEAGRFG	1	DRB1_0101	EKFGQGRFGQGV	0.789457
LHVMKAMQSLKSRGYV	1	DRB1_0101	VPNLHVGYVKEQ	0.999802
HKATVHIQVNDVNEY	1	DRB1_0101	KKSHKANEYAPV	0.966855
DQHRKAAQCDPCIPG	1	DRB1_0101	KDCDQHIPGVSF	0.39784
AQEKFELSENCSERP	1	DRB1_0101	RKQAQEERPGLR	0.757477
NDWAFMTTHSWDEDPS	1	DRB1_0101	DGFNDWDPSGEW	0.954806
GNQVFSYTANKEIRT	1	DRB1_0101	GMGGNQIRTDDL	0.998571
ASPESSRDDFQEGRE	1	DRB1_0101	SFCASPGREGIV	0.0158797
NPSDGELIRTQPQRLP	1	DRB1_0101	IWGNPSRLPQLQ	0.998077
YERVLELEPNNFEAT	1	DRB1_0101	KKDYEREATNEL	0.987463
IVSGKDYNVTANSKL	1	DRB1_0101	TPKIVSSKLVII	0.978069
APLLPLRIELTDTTLE	1	DRB1_0101	TVWAPLTLEQIR	0.93356
AEEHVRVTKAFSVN	1	DRB1_0101	KCNAEESVNIFK	0.999317
EKKYFAATQFEPL	1	DRB1_0101	ESNEKKEPLAAR	0.953307
ESGPTTYKVTSTLTIKESDW	1	DRB1_0101	EAKESGSDWLGQ	0.999522
NVPTIDIHMNQIGFER	1	DRB1_0101	GYENVPFEREWH	0.999706
DDNDVYILTKVSDILH	1	DRB1_0101	QDEDDNILHSIF	0.999679
SPGAQPAGATVQEQLR	1	DRB1_0101	VTQSPGQLRQLF	0.989327
DPILYRPVAVALDT	1	DRB1_0101	FASDPILDTKGP	0.999792
VPRSGEVYTCQVEH	1	DRB1_0101	LETVPRVEHPSV	0.991196
DSGSSEEQGGSSRALVST	1	DRB1_0101	ASVDSGVSTLVP	0.000163721
RKEPRAPWIEQEGPEYWDRE	1	DRB1_0101	TSPRKEDRETQI	0.7434
SPQYGKYLTLENVADLVRPS	1	DRB1_0101	DPSSPQRPSPLT	0.999974
FVRFDSDAASPRG	1	DRB1_0101	DTQFVRPRGEPR	0.98587
DGSVDFKKNWIQYKE	1	DRB1_0101	KRLDGSYKEGFG	0.971503
ENISRQTSETADNDN	1	DRB1_0101	RYSENINDNASS	0.195674
AGTEQFTAMRDLYMKNG	1	DRB1_0101	LDTAGTKNGQGF	0.999638
LPWSMLPDVIDDFH	1	DRB1_0101	AFLLPWDFHLKH	0.996562
GEPRAPWVEQEGPEYWDRE	1	DRB1_0101	SPRGEPDRETQN	0.731306
DLKLHLQSTDYGNF	1	DRB1_0101	TLEDLKGNFLAN	0.984244
DSVLRMQKSVVIT	1	DRB1_0101	KPCDSVVITLSL	0.994831
IEKQIATSGPPPEGGL	1	DRB1_0101	KEKIEKGGLRWT	0.608467
KAHIRFKPTLSQQQ	1	DRB1_0101	NKTKAHQQQKSP	0.999838
DLKDMTSEQLDDIL	1	DRB1_0101	HGSDLKDILKYH	0.232308
TPRDYFFALAHTVRDH	1	DRB1_0101	NVATPRRDHLVG	0.99998
GKPPQYIAVHVVPDQL	1	DRB1_0101	QATGKPDQLMAF	0.999873
IKDYPVVSIEDPFDQDDW	1	DRB1_0101	KSFIKDDDWGAW	0.0240685
GKPPQYIAVHVVPD	1	DRB1_0101	QATGKPVPDQLM	0.999171
LAEAFRVIGTLEEVHMP	1	DRB1_0101	ATALAEHMPQNG	0.999357
GDAMFQLQENVKDK	1	DRB1_0101	RVCGDAKDKLRA	0.996361
RGQAFHPQPVSRDSAQPS	1	DRB1_0101	CYSRGQQPSAPN	0.980331
EEAKSYEIQVTATDKGTPS	1	DRB1_0101	LDYEEATPSMSG	0.997461
GARIITGQEEGAYG	1	DRB1_0101	DFQGARAYGWIT	0.988483
VMKAIYSSFKDDVDLKQ	1	DRB1_0101	ATRVMKLKQDLR	0.999147
VDPAASSSAEDSLSDAA	1	DRB1_0101	VNFVDPDAAGVG	0.406544
APPGVETDLIDVGFTDD	1	DRB1_0101	MAEAPPTDDVKK	0.861922
TSDAYQVSVAKSISIPE	1	DRB1_0101	LPQTSDIPELSA	0.999981
LEGEITTLNHKLQDAS	1	DRB1_0101	VEELEGDASAEV	0.997612
ALPALVMSKGHRIE	1	DRB1_0101	AASALPRIEEVP	0.999877
EGVAESLFLPRTDYS	1	DRB1_0101	LVTEGVDYSFHK	0.983939
RKNPKFMETVAEKALQ	1	DRB1_0101	EVSRKNALQEYR	0.99985
NNPEVQVDTSKPDIL	1	DRB1_0101	NQGNNPDILILR	0.600801
ISDGTEYWIVRNSWG	1	DRB1_0101	GWGISDSWGEPW	0.96601
ELEGEITTLNHKLQD	1	DRB1_0101	KVEELELQDASA	0.771891
ETVLRQAIAERIKPV	1	DRB1_0101	VQTETVKPVLMM	0.991551
VPEFADSDPANIVH	1	DRB1_0101	SVPVPEIVHDFN	0.999171
GKAQVEIVTDGEEPA	1	DRB1_0101	ERQGKAEPAEMI	0.441938
GNDLSVWDYAHQHGIPDET	1	DRB1_0101	CEGGNDDETCNN	0.686338
NGNLIPTHTQPSYRFK	1	DRB1_0101	WFHNGNRFKANN	0.999651
VDSKLHSISSIDVNGG	1	DRB1_0101	LYWVDSNGGNRK	0.99989
SVWDYAHQHGIPDET	1	DRB1_0101	NDLSVWDETCNN	0.98886
GPSGQKTIHSEQA	1	DRB1_0101	TYYGPSEQAVFD	0.04057
VPRSGEVYTCQVEHP	1	DRB1_0101	LETVPREHPSVT	0.984869
AEPRYLVVYNPLEQD	1	DRB1_0101	RLSAEPEQDRIS	0.998554
IKDYPVVSIEDPFDQDDWG	1	DRB1_0101	KSFIKDDWGAWQ	0.0973073
EPLSYTRFSLARQ	1	DRB1_0101	FGGEPLARQVDG	0.996801
SVWDYAHQHGIPDE	1	DRB1_0101	NDLSVWPDETCN	0.994884
KGNKYWKFNNQKLKVEPG	1	DRB1_0101	YFYKGNEPGYPK	0.999582
RLLRGHNQFAYDG	1	DRB1_0101	PDGRLLYDGKDY	0.953309
AAEEPNAAVPDEIPP	1	DRB1_0101	DEVAAEIPPLEG	0.366699
PSSGLGVTKQDLGPVPM	1	DRB1_0101	LEDPSSVPMXXX	0.786827
DPTASISAKVNNSSLI	1	DRB1_0101	YQLDPTSLIGVG	0.999659
SLLRSKAMLNEVEK	1	DRB1_0101	LESSLLVEKRRS	0.99315
LGKTQTAVVQRDADIG	1	DRB1_0101	LSSLGKDIGVAE	0.982949
NNRKVYELSNVQEDSQP	1	DRB1_0101	LPGNNRSQPMCY	0.99901
EPRAPWIEQEGPEY	1	DRB1_0101	QRMEPRPEYWDL	0.341999
QFVRFDSDAASPRGEP	1	DRB1_0101	DDTQFVGEPRAP	0.99956
RPPVLLIANSQNIL	1	DRB1_0101	PVDRPPNILATY	0.999765
TPSTDTRYLGSYSGKVE	1	DRB1_0101	ECHTPSKVELRV	0.999325
APWIEQEGPEYWDR	1	DRB1_0101	EPRAPWWDRNTR	0.976167
LSVWDYAHQHGIPD	1	DRB1_0101	GNDLSVIPDETC	0.999657
VKKELTYQNTDLSEIK	1	DRB1_0101	LKDVKKEIKEEE	0.999083
ILPAYHPFPASVGK	1	DRB1_0101	AQTILPVGKYPT	0.999992
TQRKWEAARAAEQQ	1	DRB1_0101	AQITQREQQRAY	0.999891
AAAAAAAAATARY	0	DRB1_0101	AAAAAAARYSMD	0.962174
AAAAAAAANQCRNLMAHP	0	DRB1_0101	AAAAAAAHPAPL	0.067572
AAADPPGPALPCEFLRPGCGA	0	DRB1_0101	MGDAAACGAPLS	0.181653
AAAGGGYTAMPAPMSVY	0	DRB1_0101	AAAAAASVYSHP	0.995659
AAAHLVALGFTIFVAVLARP	0	DRB1_0101	ASGAAAARPGSS	0.997318
AAALMEKGRLSVGD	0	DRB1_0101	ERVAAAVGDHVA	0.996595
AAAPTCTRVCCIQYSG	0	DRB1_0101	PQVAAAYSGDGQ	0.091866
AAATQQQTASQYFVLL	0	DRB1_0101	RFAAAAVLLIIT	0.986393
AAATVGRDTLPEHWSYGVC	0	DRB1_0101	XXMAAAGVCRDG	5.85255e-05
AAAVAAAAAAAAAAAVGSVG	0	DRB1_0101	MQEAAASVGRLS	0.998372
AADEESCLGQVTC	0	DRB1_0101	CLDAADVTCVPG	0.12635
AADFSITQFKHLGRLLMVH	0	DRB1_0101	ASLAADMVHGRN	0.999825
AADRGMPFSISMRHAFVP	0	DRB1_0101	EERAADFVPFPG	0.999551
AAEAEGDRESELSEV	0	DRB1_0101	QTLAAESEVPEA	0.00173027
AAEGVDVWSLEPEDLSAV	0	DRB1_0101	AAGAAESAVTME	0.00157255
AAFDNFKEVCGEQHRFEK	0	DRB1_0101	IILAAFFEKLME	0.0309699
AAFNAQNNGSNFQLE	0	DRB1_0101	AALAAFQLEEIS	0.974867
AAFTTPDHAPLSPQS	0	DRB1_0101	GARAAFPQSSVA	0.987309
AAGAQLREWRRPDFCPFQ	0	DRB1_0101	ACQAAGPFQCPA	0.00137204
AAGAVFLALSAQL	0	DRB1_0101	XXMAAGAQLLQA	0.963628
AAGECARNATCTHYTQLVWA	0	DRB1_0101	YSHAAGVWATSS	0.0557851
AAGECRFGDACVYLHGEVCEI	0	DRB1_0101	PYAAAGCEICRL	0.0118943
AAGIWKTPAAYVGRRPG	0	DRB1_0101	TGKAAGRPGVSG	0.999955
AAHSWSTPSPDTLPTITLPAS	0	DRB1_0101	ICSAAHPASTVG	0.881869
AAKCGAEVILSDS	0	DRB1_0101	GILAAKSDSSEL	0.00688121
AAKDGRIREGDRIIQINGVDV	0	DRB1_0101	NSIAAKVDVQNR	0.532566
AAKTKGFEVYLAEMSADNQTC	0	DRB1_0101	FWSAAKQTCGKR	0.982389
AALEGGWESSLPASRMHRT	0	DRB1_0101	TAPAALHRTLSA	0.256049
AALEGVDSGPRVPGASPG	0	DRB1_0101	SQLAALSPGFLY	0.0166907
AALFPPAPPPPPHAYGYGP	0	DRB1_0101	AAAAALYGPYGC	0.00178691
AALFRDKVVALAEGR	0	DRB1_0101	SRAAALEGREWS	0.993432
AALGLGTLALCGA	0	DRB1_0101	RRRAALCGAALL	0.0729203
AALQGQVSSLSHL	0	DRB1_0101	ASPAALSHLNSS	0.944652
AALTAGQLTFLLGLVGLPLL	0	DRB1_0101	VATAALPLLSPD	0.332996
AALTAGTLLLLTA	0	DRB1_0101	PKVAALLTAIGA	0.098383
AALVGEDQPLCPDLPELDLSE	0	DRB1_0101	IECAALLSELDV	0.000415175
AANRVEICRDQLSA	0	DRB1_0101	MEEAANLSADMY	0.795556
AAPARPRTVPKRQIELRPRPQ	0	DRB1_0101	EEGAAPRPQSPP	0.999961
AAPPELAFGKGRPEQ	0	DRB1_0101	TAGAAPPEQLGS	0.967311
AAPRVEGVPVAVHKHALHDGL	0	DRB1_0101	DDDAAPDGLRQV	0.999928
AAPSEALLVDIKLEPLAV	0	DRB1_0101	GGDAAPLAVTPD	0.434326
AAPVVSARSDADHSGS	0	DRB1_0101	KQVAAPSGSDPP	0.708318
AAQAGGLDEDGKGPEQN	0	DRB1_0101	PTEAAQEQNPAE	0.000548045
AAQIVCSASSVDVNFD	0	DRB1_0101	RGEAAQNFDVFL	0.987454
AAQPQGSTSETPWNTAI	0	DRB1_0101	VQEAAQTAIPLP	0.00289606
AAQTGVSRFLQVNSAWRYD	0	DRB1_0101	DVAAAQRYDKRE	0.999926
AAQTSGPAHGRSA	0	DRB1_0101	VAAAAQRSASSL	0.0419768
AAREELARETGLPES	0	DRB1_0101	PGIAARPESRIQ	0.127313
AARLALEKHPNSP	0	DRB1_0101	WAEAARNSPMTA	0.970682
AARYINGRRETLNPPGR	0	DRB1_0101	HLDAARPGRALP	0.914724
AASAPPTDRSPQS	0	DRB1_0101	QPRAASPQSPSQ	0.000297507
AASGCSHRHRGRF	0	DRB1_0101	VGPAASGRFPLH	0.00280834
AASITTAASSMTVASSA	0	DRB1_0101	STTAASSSAPTT	0.999918
AASLLAICPFPSEALSPS	0	DRB1_0101	AEAAASSPSQLL	0.735832
AASQEPKYQLVLE	0	DRB1_0101	ARDAASVLEEEE	0.0202248
AASSPGASSAESS	0	DRB1_0101	ALVAASESSSGS	0.0150312
AASVITYTAPPRP	0	DRB1_0101	GSQAASPRPPKK	0.98245
AATFGLILDDVSLTHLTFG	0	DRB1_0101	TERAATTFGKEF	0.693071
AATIKGDTDTAKTSDDISL	0	DRB1_0101	LGTAATISLSLG	0.00174247
AATVENAVLLETNTVEEKN	0	DRB1_0101	KLKAATEKNVEI	0.662844
AAVAAAAGASLYGASGPFQR	0	DRB1_0101	GGPAAVFQRAAL	0.991832
AAVEDELYQRMLKGPPPE	0	DRB1_0101	RELAAVPPEPAA	0.00178636
AAVTSQSPVPCKLYSSSWIVF	0	DRB1_0101	TGPAAVIVFQPD	0.999706
AAVYEHAVILPNKTE	0	DRB1_0101	SFIAAVKTETPV	0.995017
AAYKLVLIRHGESAWNLEN	0	DRB1_0101	XXMAAYLENRFS	0.992288
ACDIYIWAPLAGTCG	0	DRB1_0101	LDFACDTCGVLL	0.90031
ACGLTSLYFQESTMTRCSHQ	0	DRB1_0101	PGAACGSHQQSP	0.997482
ACGTSFPDGLTPEGT	0	DRB1_0101	CAGACGEGTQAS	0.0209442
ACLGSGGPRFLVLVLC	0	DRB1_0101	RAPACLVLCGLL	0.0775276
ACLMKMPLNLKGENPLQ	0	DRB1_0101	CSGACLPLQLPI	0.94254
ACNHLNHLREHQRIHNS	0	DRB1_0101	CGKACNHNSXXX	0.870844
ACQDLMGNFFCLCKAGWG	0	DRB1_0101	GTQACQGWGGRL	0.0214504
ACRRELQTEQGQLLTPEEVVD	0	DRB1_0101	LKKACRVVDRIF	0.672181
ACRRGHVRIVSFLLRR	0	DRB1_0101	LICACRLRRNAN	0.998879
ACRSLYGGFVEWQMGEQA	0	DRB1_0101	SGSACREQADGK	0.25473
ACTCLCLHFLLLCFQ	0	DRB1_0101	APSACTCFQVQV	0.107586
ACWGQLPPLPWASPTPSRP	0	DRB1_0101	ITYACWSRPVGV	0.876015
ADCEENIESQDRPKL	0	DRB1_0101	FETADCPKLEPF	0.178693
ADDIRALLIDAMPP	0	DRB1_0101	LATADDMPPEAL	0.998455
ADEDVDGEPERQRM	0	DRB1_0101	TCSADEQRMFPM	0.0117618
ADFAKWRCVLKISERT	0	DRB1_0101	KDGADFERTPSA	0.99975
ADFQRHRRGGGCAE	0	DRB1_0101	RLRADFCAEAGG	0.154229
ADFVVLDDSLHVQATYISGE	0	DRB1_0101	GADADFSGELVW	0.998674
ADGGAVGPFKCVFV	0	DRB1_0101	ARCADGVFVGEM	0.559178
ADGSLSHPKEHMLCKEAKLEM	0	DRB1_0101	TVIADGLEMVHK	0.515876
ADICYTTVIVPKML	0	DRB1_0101	LSFADIKMLVNF	0.990738
ADINLQRESGTTALFF	0	DRB1_0101	LQGADILFFAAQ	0.667535
ADKGPDTDDPRSKHKFKIH	0	DRB1_0101	CPGADKKIHTYG	0.000355128
ADKKAQRPFERSDFSDS	0	DRB1_0101	RPLADKSDSIKI	0.973113
ADKTYMLREYTSRESKI	0	DRB1_0101	YHEADKSKISSL	0.996031
ADLIQHYIIHTGEKPYK	0	DRB1_0101	CESADLPYKCME	0.997422
ADLLISYNAGPAID	0	DRB1_0101	SESADLAIDWIN	0.999836
ADPTCNSTFLHLDTQGCY	0	DRB1_0101	MAKADPGCYSGP	0.00260063
ADQEREVKRRKYE	0	DRB1_0101	LEQADQKYECTI	0.00314541
ADRQEENKAGLLDLPDASV	0	DRB1_0101	RRPADRASVNGW	0.00860798
ADSGLSTDESEPATT	0	DRB1_0101	DTEADSATTPRG	0.0158472
ADSHYQGKIHAKRLKLLLGE	0	DRB1_0101	AVVADSLGEKTP	0.858008
ADSSRHSGIPRGQ	0	DRB1_0101	QQSADSRGQASS	0.00715093
ADSVWMEMDDEEDLPSAEEL	0	DRB1_0101	VTDADSEELEDW	6.80423e-05
ADVAPGPICSANICLSGVR	0	DRB1_0101	FSPADVGVRFLT	0.218776
ADVIAKVAFKMYLGIT	0	DRB1_0101	RETADVGITPSI	0.994023
ADVNEIPLNSDPEIHRRI	0	DRB1_0101	IHKADVRRIDMS	0.0171769
AEAVRDHSLLEGCFPGGV	0	DRB1_0101	VLAAEAGGVHWV	6.25087e-05
AEAYEVLSDPKKRE	0	DRB1_0101	KEVAEAKREIYD	0.979529
AECITQFYFFASSA	0	DRB1_0101	ISLAECSSATTE	0.983974
AEDEVSDNSAECVV	0	DRB1_0101	SKVAEDCVVCLS	0.0492472
AEDKKKVPTPEKE	0	DRB1_0101	KEEAEDEKEAPA	0.00505536
AEEALPRIVELMGR	0	DRB1_0101	VQAAEEMGRELN	0.587521
AEEEKIDALLSSSQ	0	DRB1_0101	KGSAEESSQIRW	0.3595
AEELIRPERNTLVVSFVD	0	DRB1_0101	LQLAEEFVDLEQ	0.972962
AEELRKLWKTHTMQQ	0	DRB1_0101	QTEAEEMQQTKQ	0.935332
AEESGQDVLENTFS	0	DRB1_0101	SSSAEETFSQKH	0.00278352
AEGLEKKQIHGEICTDLF	0	DRB1_0101	PNKAEGDLFQRS	0.000203343
AEGVSIRTGLELSRDPA	0	DRB1_0101	NASAEGDPAGRM	0.974159
AEHYFPVSHFTMISRT	0	DRB1_0101	GFSAEHSRTPCP	0.999873
AEIVAVHFSAEWFVGTV	0	DRB1_0101	FIGAEIGTVNTN	0.990777
AEIVVKDNGRSCPPCHEVC	0	DRB1_0101	DRDAEIEVCKGR	3.58858e-05
AEKMSFETQKTNLATENQYL	0	DRB1_0101	LTEAEKQYLRVS	0.150872
AEKRETVILKCNVKDSSML	0	DRB1_0101	YTLAEKSMLISL	0.135388
AEKRYQSPKNRLGGNRP	0	DRB1_0101	DSLAEKNRPTNN	0.999777
AEKSYEVLLSFVI	0	DRB1_0101	TCDAEKFVISEL	0.767446
AEKVSDEPPQLPEPQPRPGR	0	DRB1_0101	PSFAEKPGRLQH	0.0644086
AELEHLRQALEGGLDTKE	0	DRB1_0101	GLEAELTKEAKE	0.0178611
AELGDTIALVFIDFQLEDGYD	0	DRB1_0101	TILAELGYDFLE	0.965436
AELKDPSQVPIYSLRKG	0	DRB1_0101	IFVAELRKGRLQ	0.99843
AELLKSFKQLDVNDDGCI	0	DRB1_0101	TSKAELGCILHT	0.0147751
AELLRSLQDSQLVARFQ	0	DRB1_0101	XXMAELRFQRRC	0.958351
AELQQQQAVLAKEVRDLKE	0	DRB1_0101	HMQAELLKETLE	0.945863
AELVNNYGKGWSLK	0	DRB1_0101	CKAAELSLKYRA	0.998331
AELYIDIGAYGEPR	0	DRB1_0101	GNEAELEPRVKH	0.998334
AEMLSVSKRSGGGEN	0	DRB1_0101	CHSAEMGENEER	0.964114
AEMVTRRALFPGDSEIDQLFR	0	DRB1_0101	CIFAEMLFRIFR	0.374989
AEPLTPEETEEKE	0	DRB1_0101	IDGAEPEKEKLL	0.00995658
AEQALEKALAILTLR	0	DRB1_0101	GTPAEQTLRSAL	0.990155
AEQEELYVRVQNGFRK	0	DRB1_0101	IFVAEQFRKVQL	0.999611
AEQRWLVEPQIDDPNS	0	DRB1_0101	PGGAEQPNSNLE	0.195253
AERCLLETLALAPHE	0	DRB1_0101	LLKAERPHEEYI	0.970345
AERQQRLAQVAKAVSHSLN	0	DRB1_0101	PGDAERSLNNCV	0.999956
AERTPWNCIFCRMKESPG	0	DRB1_0101	PVEAERSPGSQQ	0.475563
AERVLEFDIGWLAEP	0	DRB1_0101	KEVAERAEPIFG	0.926471
AESIANVREAVESFAG	0	DRB1_0101	EYHAESFAGSPL	0.347431
AESPDELSFRKGDIMTVLEQD	0	DRB1_0101	DNVAESEQDTQG	0.970704
AESPSDLLIFNLTSPFQPG	0	DRB1_0101	AEDAESQPGQGY	0.957992
AESRAVVYSNTREQS	0	DRB1_0101	LCQAESEQSSEA	0.859091
AEVFVPTKPEPNLT	0	DRB1_0101	KDNAEVNLTPQA	0.958415
AEVKRHPFFRNMNFKRLEAG	0	DRB1_0101	EGAAEVEAGMLD	0.999645
AEVPDSEEGESGWTDTES	0	DRB1_0101	AFLAEVTESDSD	1.15036e-05
AEVTEYEVMEEPEEYVVEEKL	0	DRB1_0101	EEEAEVEKLHII	0.606067
AEYAVEMPHSSVGG	0	DRB1_0101	YMVAEYVGGSHL	0.998789
AFAHRPEHKTSDSTFLVF	0	DRB1_0101	ELEAFALVFMSH	0.000101204
AFALCWTPYHLVVLVD	0	DRB1_0101	VVVAFALVDILM	0.99787
AFARRAMDVCLLYDGLAAE	0	DRB1_0101	DPTAFAAAEIGA	0.962981
AFDCDVWEKNSSQ	0	DRB1_0101	RQKAFDSSQRAH	0.0630061
AFDFIKNSGQEASFMIWTGD	0	DRB1_0101	ILSAFDTGDSPP	0.766697
AFGKDKKDRDSSVRN	0	DRB1_0101	HNPAFGVRNIVS	0.0240806
AFGPDTQSELPTSFAV	0	DRB1_0101	SLPAFGFAVITE	0.132089
AFIIYKFVKNVKLLERI	0	DRB1_0101	FSIAFIERIGIA	0.972729
AFITWLVKSRLKRLCSS	0	DRB1_0101	MNYAFICSSEVG	0.976714
AFLSDPADGSLYIL	0	DRB1_0101	TEMAFLYILGTQ	0.55329
AFLTVRRVPAEVS	0	DRB1_0101	FDSAFLEVSNTH	0.98224
AFNILVNVGVVLTYPILISIG	0	DRB1_0101	LWLAFNSIGTVL	0.990379
AFNVAERQLGIIPLLDP	0	DRB1_0101	LEHAFNLDPEDV	0.926831
AFRCMGTIQHLKS	0	DRB1_0101	VKGAFRLKSKFG	0.982996
AFSLSSDLVRHQRIH	0	DRB1_0101	CGKAFSRIHSGE	0.972022
AFSNVAWLPTLIPSYCLGTYC	0	DRB1_0101	HTSAFSTYCNSA	0.0946725
AFSRGMYSCCSAEAA	0	DRB1_0101	FLLAFSEAAPPP	0.974038
AFSSPSESPDSTVDRQ	0	DRB1_0101	PTHAFSDRQKSS	0.0013805
AFVHWYVGEGMEEGE	0	DRB1_0101	AKRAFVEGEFSE	0.895555
AGAAEGVDVWSLEPEDLS	0	DRB1_0101	AMAAGADLSAVT	0.000564051
AGAAPHSLFFKDALRDQG	0	DRB1_0101	EALAGADQGRIV	0.664357
AGAGKTKRAFDFSAHGRRH	0	DRB1_0101	ENSAGARRHVAL	0.997624
AGAGYHSESKAKEY	0	DRB1_0101	LVHAGAKEYKHV	0.931057
AGAPAGYSPGGVPS	0	DRB1_0101	PPLAGAVPSAYP	0.265477
AGASCPSGGHVADIYLA	0	DRB1_0101	TARAGAYLANIN	0.0413648
AGCHLEDTQRKLQK	0	DRB1_0101	AALAGCLQKGLL	0.781376
AGDDAGKVKWVDI	0	DRB1_0101	MLEAGDVDINDK	0.035664
AGDDLKVLQQFAACF	0	DRB1_0101	RDCAGDACFLET	0.390166
AGEPRPTYFISSTVGKRCPE	0	DRB1_0101	CGYAGECPEAAD	0.999674
AGFIMKEIMYHHLQP	0	DRB1_0101	SKLAGFLQPFLH	0.975903
AGFSCEIVRAEVDAGFSKEQL	0	DRB1_0101	QMAAGFEQLLDL	0.923653
AGFSMGFGASSSYSYK	0	DRB1_0101	AGGAGFSYKTAA	0.999916
AGFVLRWGDPPFHT	0	DRB1_0101	LFSAGFFHTAGR	0.999539
AGGGPERQSVIQFSPPFPG	0	DRB1_0101	GGAAGGFPGAQA	0.0119704
AGGNRVRRAQPWPF	0	DRB1_0101	RTAAGGWPFRRR	0.42286
AGHLPSAAPSPQKL	0	DRB1_0101	GGSAGHQKLDLD	0.880537
AGIALVQHQQGLANPG	0	DRB1_0101	SAIAGINPGLVG	0.962445
AGIEPTPTLTLTGHD	0	DRB1_0101	QHPAGIGHDEFG	0.590559
AGIETTVMTDAAIFAV	0	DRB1_0101	LSKAGIFAVMSR	0.971237
AGIPSDLKNLLKVERIYLY	0	DRB1_0101	INNAGIYLYHNS	0.0624102
AGKVGGNGSKKGGMEDGKGRR	0	DRB1_0101	EGTAGKGRRAKS	0.117077
AGLNTDDSDSADESS	0	DRB1_0101	EGPAGLESSDLP	0.00695534
AGMITQHSSNASPIN	0	DRB1_0101	RAGAGMPINRIV	0.994457
AGMLCALTTLSQQLENEN	0	DRB1_0101	AVSAGMNENAVD	0.00265305
AGMLLGLNAIDFSFCLKG	0	DRB1_0101	NMLAGMLKGEGL	0.892973
AGNLSETFHGFYKSTYRTKEG	0	DRB1_0101	IHYAGNKEGELR	0.999327
AGPAPAHAKEGLRH	0	DRB1_0101	EVVAGPLRHFLD	0.0941831
AGPHCRMALCPENCNAHT	0	DRB1_0101	QGWAGPAHTGAG	0.000159285
AGPSTAVQVHDVCVCQHNT	0	DRB1_0101	GASAGPHNTAGP	0.00134049
AGQVVRLTWWAVCRDSVYYTI	0	DRB1_0101	GLFAGQYTISVI	0.69096
AGSAGAASPEELASP	0	DRB1_0101	QWEAGSASPEER	0.0216512
AGSDECSAPLTVREPPSFV	0	DRB1_0101	TNMAGSSFVQKP	0.000146434
AGSDKLYHQWLST	0	DRB1_0101	GEYAGSLSTVRK	0.122166
AGSGRGEAETRECIYY	0	DRB1_0101	SLCAGSIYYNAN	0.00206222
AGSKELQVKQQLDSCVTKC	0	DRB1_0101	SIDAGSTKCVDD	0.000294057
AGSQSFPPKVNRARLKSLCA	0	DRB1_0101	VFKAGSLCALAA	0.51057
AGSTAPLFTDQPEEPE	0	DRB1_0101	EYEAGSEPESNT	0.00252793
AGTFYENDENSKNIRE	0	DRB1_0101	IHAAGTIRELSE	0.807762
AGTNPYTTITPQEI	0	DRB1_0101	VNMAGTQEINGK	0.542926
AGTRSTKAGGPGAAAGPGEA	0	DRB1_0101	SLDAGTGEAGPG	0.0327953
AGVGPGWRPLQSTELCPGG	0	DRB1_0101	VWGAGVPGGGAR	0.00210722
AGVHSVLSSQFLALCTLKPSL	0	DRB1_0101	GYAAGVPSLVVE	0.922948
AGVRCNSIPAEYISAER	0	DRB1_0101	LRVAGVAERIVC	0.999899
AGVSGFGYDHLILNVEWAKPS	0	DRB1_0101	RAIAGVKPSTNX	0.994976
AGVSLSTLEELLPPN	0	DRB1_0101	SVAAGVPPNTRV	0.622205
AGVTLPPTPSGSRTKQRLP	0	DRB1_0101	AQGAGVRLPGQK	0.0390149
AHCDIYGDRPRADED	0	DRB1_0101	EGEAHCDEDEWQ	0.78652
AHCKKMQERMSAQLA	0	DRB1_0101	AVMAHCQLAAAE	0.921084
AHCTGSWANFMLTQP	0	DRB1_0101	TLLAHCTQPHSV	0.771424
AHDHISWHLLGMSSGPE	0	DRB1_0101	TVCAHDGPELFS	0.999813
AHFTGRYCEHDQRRSECGALE	0	DRB1_0101	VCPAHFALEHGA	0.00200627
AHIRPLPTTVQAASPLPEE	0	DRB1_0101	VPVAHIPEEPPV	0.795422
AHKVGITPPCFNLF	0	DRB1_0101	IHIAHKNLFALF	0.958626
AHLSTVPGSHIFEGITKQ	0	DRB1_0101	ASQAHLTKQLPD	0.0172985
AHLVQVFDAFTPRLQDSNK	0	DRB1_0101	LVTAHLSNKKVN	0.0730017
AHSKNLFLKDKKKKNYWLV	0	DRB1_0101	LKGAHSWLVTVL	0.53416
AHSVTQAGVQWHDLSS	0	DRB1_0101	KNGAHSLSSLQP	0.991756
AIAAVFHTLIAYSDLGYYIIN	0	DRB1_0101	VAGAIAIINKLH	0.554978
AICGLQEGFEPFAINMQRPVT	0	DRB1_0101	RFFAICPVTTWF	0.946006
AICRFYMVSYYERN	0	DRB1_0101	CFPAICERNHRI	0.992807
AIGAASAITGYLSYN	0	DRB1_0101	VGLAIGSYNDIY	0.992195
AIHNISGTIPGQC	0	DRB1_0101	TYGAIHGQCLAQ	0.42815
AIILFAISFITIVVISLLTK	0	DRB1_0101	LYFAIILTKPIP	0.00925841
AIITGFRNVTICPNPE	0	DRB1_0101	SEDAIINPEDTC	0.996003
AIKPPREEFLNSRML	0	DRB1_0101	MVSAIKRMLMPQ	0.873859
AILDQKNYVEELNR	0	DRB1_0101	QITAILLNRHLN	0.539405
AILEEKRQLEGRLGQLEEEL	0	DRB1_0101	SKAAILEELEEE	0.00502873
AILGRARGAHRPQP	0	DRB1_0101	AGVAILPQPPHP	0.517223
AILICCLIFLTLSGI	0	DRB1_0101	NQTAILSGIQGV	0.0818377
AINKLNPKPKFFVLC	0	DRB1_0101	AVQAINVLCGDL	0.935241
AINRLLSMGQLDL	0	DRB1_0101	RAVAINLDLLRS	0.824371
AIPLIVSLVEEDQFSQNPI	0	DRB1_0101	VLNAIPNPISCF	0.00649505
AIQQVLNAQKISFLL	0	DRB1_0101	RLAAIQFLLRGG	0.98518
AIRRLDKPKKLSAECAKYWGE	0	DRB1_0101	QALAIRWGEIIS	0.979957
AISGPLHYAPYHRSSAQYPFN	0	DRB1_0101	HDTAISPFNSPT	0.999958
AITDRVILLQKVI	0	DRB1_0101	RDKAITKVIRGF	0.380682
AIVIGILIAQVLGLESLLGTA	0	DRB1_0101	NQLAIVGTASLW	0.899644
AIWLNDMENYRLE	0	DRB1_0101	KKLAIWRLESAY	0.309276
AKAFFAHDGVQAFLTRIWW	0	DRB1_0101	EADAKAIWWGDM	0.983823
AKAVYDNRLLECY	0	DRB1_0101	RIVAKAECYFTR	0.177104
AKDDTIGRVGRLHGSVPN	0	DRB1_0101	QSFAKDVPNLSR	0.821648
AKDPRYEKRWLDTL	0	DRB1_0101	SPIAKDDTLSVP	0.159002
AKEEEAFWLLVALCERMLPDY	0	DRB1_0101	LLYAKEPDYYNT	0.996207
AKEGLRHFLDRVLEGR	0	DRB1_0101	PAHAKEEGRAQP	0.999611
AKELRRPPPRSPQPAER	0	DRB1_0101	PGSAKEAERVDP	0.106093
AKERREEREKCLAARE	0	DRB1_0101	QRLAKEAREQQI	0.00444011
AKGGNLTLGGNLTVAVGPLG	0	DRB1_0101	EAFAKGPLGRNL	0.993892
AKGKFKEICERPNGSCRDFCL	0	DRB1_0101	VLPAKGFCLETE	0.00467801
AKGVCGACKKPIAGQVVTA	0	DRB1_0101	ATVAKGVTAMGK	0.0222656
AKGWKENPVEFDSLFNE	0	DRB1_0101	SAVAKGFNESKY	0.249052
AKHGNIQVGCVDCSMQQ	0	DRB1_0101	IPGAKHMQQGKI	0.190808
AKIKAAQYQVNQAAAAQAAA	0	DRB1_0101	HLQAKIAAATAA	0.99984
AKLWGTGGRAWEPPAEELPQ	0	DRB1_0101	EQSAKLLPQASS	0.670009
AKPANMGQDPDCFG	0	DRB1_0101	EKPAKPCFGKSE	0.00164733
AKQDLVLEEQSPSSSNSLEN	0	DRB1_0101	LSTAKQLENSLV	0.0495124
AKQTPSQYLAQHEHL	0	DRB1_0101	ARAAKQEHLLLN	0.983791
AKRPWRRGPKDPLQWLGS	0	DRB1_0101	GNCAKRLGSPPR	0.000130962
ALAAGLTHFHFDGFEINL	0	DRB1_0101	ILSALAINLVWS	0.0211234
ALAELLRAALGGGRDVIVDL	0	DRB1_0101	LVGALAVDLWEG	0.991418
ALAIEHVRFFYQNIWRS	0	DRB1_0101	DQTALAWRSWDE	0.769753
ALAKKFIDKNTQLT	0	DRB1_0101	EEEALAQLTLQV	0.993105
ALAQGGPQGSWRFLQW	0	DRB1_0101	PSPALALQWNSM	0.935958
ALAQPKRHREFLTKTA	0	DRB1_0101	YDPALAKTAKFK	0.681497
ALASPAAPAATHSEQAQPLS	0	DRB1_0101	PSAALAPLSLTT	0.429127
ALCKPGGPGGPDS	0	DRB1_0101	ADAALCPDSFTV	0.00135055
ALCPELAPYATILASIVDSK	0	DRB1_0101	HSLALCDSKPNG	0.999723
ALDDIVMQVMEMINANAKTRG	0	DRB1_0101	QREALDTRGRII	0.999927
ALEGSFLVRFVSRFT	0	DRB1_0101	LMVALERFTQEI	0.893691
ALEMLSLEGAMDSVLHTLQMY	0	DRB1_0101	FPDALEQMYPDD	0.998215
ALFGQPPFASRSFSE	0	DRB1_0101	LYEALFFSELEE	0.983667
ALFTMLAGHYPFQDSE	0	DRB1_0101	LGVALFDSEPVL	0.999533
ALFWSLAPLINVTEPPRVYV	0	DRB1_0101	VYGALFVYVSSF	0.997744
ALGADATRRDHSGHR	0	DRB1_0101	LVGALGGHRACH	0.00570786
ALGAGFSDKTPAHTVTMA	0	DRB1_0101	REAALGTMACIS	0.169557
ALGDTGVRLLCKRLSHPGCKL	0	DRB1_0101	TNNALGCKLRVL	0.904806
ALGICTSTVGMKCT	0	DRB1_0101	VLSALGKCTRLG	0.848241
[truncated: 17,699 more rows]

## Sheet: A0202
Peptide	Label	HLA	OmniMHC
ADIDHKL	1	A0202	0.99993
AERVDRI	1	A0202	0.99615
AETHYQL	1	A0202	0.999881
AGKIQKL	1	A0202	0.999193
AKEVTQL	1	A0202	0.998971
ANETHQL	1	A0202	0.99881
ANHLIKV	1	A0202	0.999935
AVSEHRI	1	A0202	0.999983
KDKIEKA	1	A0202	0.99919
LDKVARL	1	A0202	0.999777
MEHIHKL	1	A0202	0.99976
NEKINHL	1	A0202	0.999559
NGHLTKL	1	A0202	0.997522
NNRSLDL	1	A0202	0.997063
PALRQLL	1	A0202	0.999359
PDIISRI	1	A0202	0.994899
PDIKVYL	1	A0202	0.999832
PEIFHRI	1	A0202	0.99844
SDIHHRM	1	A0202	0.999881
SEFEHRV	1	A0202	0.999962
SEKLARL	1	A0202	0.999601
SEYVSRM	1	A0202	0.999847
SHITQHL	1	A0202	0.999671
SLKRYLD	1	A0202	0.999996
SPNYDHV	1	A0202	0.999696
SSIRHMI	1	A0202	0.999978
YEDIAQK	1	A0202	0.9999
YEEIAQR	1	A0202	0.999648
YSKETHI	1	A0202	0.999985
YSKTEHL	1	A0202	0.999966
ALFKAWAL	1	A0202	0.999282
ALKDLLCH	1	A0202	0.575659
ALNRNEIL	1	A0202	0.923261
ASGLIHRV	1	A0202	0.619214
EEQLQQIR	1	A0202	0.177972
EESNYELE	1	A0202	0.00185084
EKSPLQTI	1	A0202	0.121777
FGEEPSKL	1	A0202	0.210354
FGGHIRSV	1	A0202	0.862732
FNEKSKEL	1	A0202	0.679557
GKDAVEDL	1	A0202	0.0448608
GLFKTDRV	1	A0202	0.849382
GLGPVEYL	1	A0202	0.995868
HLLQWLLL	1	A0202	0.963728
ILGPTFTL	1	A0202	0.999349
ILTDHQYL	1	A0202	0.992962
IRLENEIQ	1	A0202	0.0431139
ISDLEHRL	1	A0202	0.437575
ISSEKVVP	1	A0202	0.216389
KLGPAIKL	1	A0202	0.997527
LAETEGRY	1	A0202	0.0225861
LAGHDNRV	1	A0202	0.186075
LAPHVRTL	1	A0202	0.896631
LFGEVHKA	1	A0202	0.885671
LFGHENRV	1	A0202	0.418705
LKDKIEKA	1	A0202	0.047881
LKGDVEKL	1	A0202	0.449267
LKKEQENL	1	A0202	0.162652
LKPEVDKL	1	A0202	0.348037
LLAGSEYL	1	A0202	0.976329
LLGPEHPL	1	A0202	0.996879
LLYSYERA	1	A0202	0.77492
LMEHIHKL	1	A0202	0.998243
LNEKINHL	1	A0202	0.256545
LNPHLRQL	1	A0202	0.451126
LQEREYRL	1	A0202	0.308096
LQQAKDEI	1	A0202	0.232323
LQQAKEDL	1	A0202	0.397648
LSSHVRGV	1	A0202	0.76609
LYSKTEHL	1	A0202	0.359133
NNRSLDLD	1	A0202	0.000689133
SFSKAFGQ	1	A0202	0.00899242
SKEEAEAL	1	A0202	0.127119
STGDVNVE	1	A0202	0.157434
TEELAYLK	1	A0202	0.483334
VSLTACKV	1	A0202	0.657418
VSQINHKL	1	A0202	0.422726
YDKDHYKL	1	A0202	0.101275
YEEIAQRS	1	A0202	0.137473
YGVDLHHA	1	A0202	0.0822188
YGVDLHKA	1	A0202	0.0405031
YLFHVQEV	1	A0202	0.999884
AAADIVNFL	1	A0202	0.999253
ADASLLKKV	1	A0202	0.982581
AENEFVTIK	1	A0202	0.223059
AFADIIHSL	1	A0202	0.99985
AIADHYMQV	1	A0202	0.999991
AIAPNTNNL	1	A0202	0.998674
AICPNNHEV	1	A0202	0.999819
AISEMTDKL	1	A0202	0.999392
ALAAALAHI	1	A0202	0.999954
ALAAKECSL	1	A0202	0.999456
ALAALHVTL	1	A0202	0.999954
ALAALVYCV	1	A0202	0.999975
ALADGVQKV	1	A0202	0.999986
ALADKHATL	1	A0202	0.999962
ALADLQEAV	1	A0202	0.999984
ALADVLRRL	1	A0202	0.999988
ALADVMSQL	1	A0202	0.999992
ALAEALKEV	1	A0202	0.999992
ALAEALRLL	1	A0202	0.999899
ALAEDPQEL	1	A0202	0.999881
ALAEEVEQV	1	A0202	0.999993
ALAEGCPRL	1	A0202	0.999968
ALAEGQLRL	1	A0202	0.999933
ALAEKLDRL	1	A0202	0.999987
ALAEKVKEA	1	A0202	0.999954
ALAELSESL	1	A0202	0.999974
ALAELTKRL	1	A0202	0.999968
ALAEMDRQL	1	A0202	0.999912
ALAERLDIV	1	A0202	0.999915
ALAERQQLI	1	A0202	0.999683
ALAERQSEL	1	A0202	0.999959
ALAEYACKL	1	A0202	0.999981
ALAEYSRLL	1	A0202	0.999898
ALAFSDCRL	1	A0202	0.999785
ALAFVLQHL	1	A0202	0.999952
ALAGLGHEI	1	A0202	0.999922
ALAILLQKL	1	A0202	0.999739
ALAKAPFAA	1	A0202	0.999936
ALAKHLIKI	1	A0202	0.99995
ALAKIDAEL	1	A0202	0.999975
ALAKIEIKL	1	A0202	0.999971
ALAKLVEAI	1	A0202	0.999985
ALAKNSPGL	1	A0202	0.999916
ALAKTEVSL	1	A0202	0.999924
ALANHLIKV	1	A0202	0.999993
ALANLADML	1	A0202	0.999911
ALANMHESL	1	A0202	0.999962
ALAPHEEYI	1	A0202	0.999663
ALAPHLDDA	1	A0202	0.999781
ALAPLLSSL	1	A0202	0.99998
ALAPSTMKI	1	A0202	0.999964
ALAPYLDLL	1	A0202	0.999909
ALAQAVQRA	1	A0202	0.999906
ALAQHQTKL	1	A0202	0.999776
ALAQIPQKV	1	A0202	0.999974
ALASISHVA	1	A0202	0.999857
ALASLENHV	1	A0202	0.999962
ALASVIKEL	1	A0202	0.999995
ALATHILSL	1	A0202	0.999986
ALATLIHQV	1	A0202	0.999998
ALAVFPSLL	1	A0202	0.999237
ALAVMVDHL	1	A0202	0.999972
ALAWNAEQL	1	A0202	0.99989
ALCALVYRL	1	A0202	0.999873
ALCMGNHEL	1	A0202	0.999864
ALCPAAQGL	1	A0202	0.999872
ALCPHLKTL	1	A0202	0.99988
ALCPQVINA	1	A0202	0.999895
ALCPRIHEV	1	A0202	0.999995
ALCRLVELL	1	A0202	0.999832
ALCTKVPEL	1	A0202	0.999983
ALCVIRNLI	1	A0202	0.991411
ALDDRLYCV	1	A0202	0.999964
ALDKITASL	1	A0202	0.999944
ALFDAQAQV	1	A0202	0.999991
ALFEEVPEL	1	A0202	0.999997
ALFEGKVQL	1	A0202	0.99999
ALFNGAQKL	1	A0202	0.999969
ALFPGVALL	1	A0202	0.999826
ALFQHITAL	1	A0202	0.999987
ALFSFLYHL	1	A0202	0.999992
ALFWEQHDL	1	A0202	0.999871
ALFYFASKL	1	A0202	0.999893
ALGECYEKL	1	A0202	0.999944
ALGEPLYRV	1	A0202	0.999926
ALGNIVHGL	1	A0202	0.999984
ALGPKPQGL	1	A0202	0.999311
ALGSLCQRL	1	A0202	0.999487
ALGWATAEL	1	A0202	0.999772
ALHAQVERL	1	A0202	0.999967
ALHDHLATI	1	A0202	0.99997
ALHDILTEI	1	A0202	0.999994
ALHDLLQHV	1	A0202	0.999995
ALHDQLFYL	1	A0202	0.999978
ALHDQLNRL	1	A0202	0.99986
ALHDQSQEL	1	A0202	0.999945
ALHDRAPQL	1	A0202	0.999904
ALHDSSDYL	1	A0202	0.999878
ALHEKEETL	1	A0202	0.999755
ALHENCSQL	1	A0202	0.999945
ALHHAVIFL	1	A0202	0.999895
ALHILVHEL	1	A0202	0.999973
ALHNFIDGL	1	A0202	0.999972
ALHPHTPKV	1	A0202	0.999954
ALHPVQFYL	1	A0202	0.999826
ALHSLTACL	1	A0202	0.999738
ALHSVEVEL	1	A0202	0.999913
ALHWFLNQV	1	A0202	0.999979
ALIDRMVNL	1	A0202	0.999992
ALIEDEHNL	1	A0202	0.99997
ALIEKLVEL	1	A0202	0.999998
ALIGQCIHI	1	A0202	0.999953
ALIPVINKL	1	A0202	0.999961
ALKDEIDVL	1	A0202	0.999902
ALKDEVQEL	1	A0202	0.999989
ALKDKIEKA	1	A0202	0.999915
ALKDLINEA	1	A0202	0.999965
ALKEKIHEL	1	A0202	0.999997
ALKEKVIKA	1	A0202	0.999942
ALKERADSL	1	A0202	0.999675
ALKERVDEL	1	A0202	0.999971
ALKKALAAA	1	A0202	0.999706
ALKKNLEKI	1	A0202	0.999599
ALKNDLVEA	1	A0202	0.999927
ALKPEVDKL	1	A0202	0.999905
ALKSHIMAA	1	A0202	0.999915
ALLDKLYAL	1	A0202	0.99999
ALMADMVYV	1	A0202	0.999984
ALMAQEQKL	1	A0202	0.999871
ALMDEVVKA	1	A0202	0.999977
ALMDQVHHM	1	A0202	0.999991
ALMKHPQFL	1	A0202	0.999877
ALMPKQATV	1	A0202	0.999962
ALMPQLVQL	1	A0202	0.999971
ALMPVLNQV	1	A0202	0.999988
ALNAITKKL	1	A0202	0.999931
ALNDCIYSV	1	A0202	0.999997
ALNDEIRQL	1	A0202	0.999969
ALNDHFVKL	1	A0202	0.999984
ALNEHMTSL	1	A0202	0.999982
ALNEKLVNL	1	A0202	0.999992
ALNELLQHV	1	A0202	0.999993
ALNENIDRV	1	A0202	0.999989
ALNENINQV	1	A0202	0.999994
ALNEQIARL	1	A0202	0.999982
ALNGHVEMV	1	A0202	0.999976
ALNGKLYIV	1	A0202	0.99994
ALNHVVQLL	1	A0202	0.999837
ALNIATHVL	1	A0202	0.999767
ALNNHVEVA	1	A0202	0.999659
ALNNLLHSL	1	A0202	0.999952
ALNQYYVHL	1	A0202	0.99994
ALNRSVQVV	1	A0202	0.999776
ALNSAIDKM	1	A0202	0.999728
ALNSKDAAL	1	A0202	0.999285
ALPDWCEQL	1	A0202	0.999986
ALPELEHNL	1	A0202	0.999956
ALQEKLQYL	1	A0202	0.999943
ALQEKLWNV	1	A0202	0.999995
ALQEMVHQV	1	A0202	0.999995
ALQERLDGL	1	A0202	0.999843
ALQSLLHLL	1	A0202	0.99965
ALRDVSEEL	1	A0202	0.999973
ALREENEQL	1	A0202	0.999674
ALRETVNAL	1	A0202	0.99994
ALRGEIETV	1	A0202	0.999978
ALRPEVERL	1	A0202	0.999875
ALSAIHQKL	1	A0202	0.999935
ALSALNPLL	1	A0202	0.999702
ALSALTARL	1	A0202	0.999944
ALSDGVHKI	1	A0202	0.999965
ALSDHHVYL	1	A0202	0.999953
ALSDIFQAV	1	A0202	0.999996
ALSDLRCNL	1	A0202	0.999931
ALSDSIHTV	1	A0202	0.999994
ALSDTEQRL	1	A0202	0.999827
ALSECAVTL	1	A0202	0.99996
ALSEDINLI	1	A0202	0.999819
ALSEELVQL	1	A0202	0.999971
ALSEKIVSV	1	A0202	0.999999
ALSEKLARL	1	A0202	0.999952
ALSEMVEYI	1	A0202	0.999973
ALSFIRDEV	1	A0202	0.999966
ALSFKTGIA	1	A0202	0.998391
ALSGFGYRL	1	A0202	0.999786
ALSGHLETV	1	A0202	0.999987
ALSGHVSTV	1	A0202	0.999989
ALSHLSTTV	1	A0202	0.999966
ALSIQNYHL	1	A0202	0.99972
ALSKFTSHL	1	A0202	0.999965
ALSKIIAVL	1	A0202	0.999955
ALSLVSCKL	1	A0202	0.999641
ALSMIIKSL	1	A0202	0.999936
ALSNHLNAV	1	A0202	0.999979
ALSNLEVKL	1	A0202	0.999917
ALSNMVAAL	1	A0202	0.999977
ALSPHNILL	1	A0202	0.999608
ALSPLGQLL	1	A0202	0.998284
ALSPLQSTL	1	A0202	0.999707
ALSPNNHEV	1	A0202	0.999941
ALSPNYDHV	1	A0202	0.999957
ALSPQLQQL	1	A0202	0.999942
ALSQINTKL	1	A0202	0.99993
ALSRALSQL	1	A0202	0.999874
ALSRIKRHL	1	A0202	0.97366
ALSRVSVNV	1	A0202	0.999973
ALSSFAHCL	1	A0202	0.999932
ALSSKVQQL	1	A0202	0.999956
ALSSLAVVV	1	A0202	0.999882
ALSSLIHAL	1	A0202	0.999992
ALSSLLQQL	1	A0202	0.99997
ALSSSQAEV	1	A0202	0.999888
ALSSVIKEL	1	A0202	0.999991
ALSTNTTKV	1	A0202	0.999802
ALSTQRDFL	1	A0202	0.998568
ALTEIQEFI	1	A0202	0.999823
ALTELGYNV	1	A0202	0.999965
ALTELLAKI	1	A0202	0.999962
ALTELNTKV	1	A0202	0.99996
ALTELREML	1	A0202	0.999775
ALTHIDHSL	1	A0202	0.999947
ALTRVIYNL	1	A0202	0.999986
ALVDHVAEL	1	A0202	0.999995
ALVEQSQKL	1	A0202	0.999913
ALVGFCDEV	1	A0202	0.999977
ALVQDLAKA	1	A0202	0.999688
ALVSSLHLL	1	A0202	0.999832
ALWDKLFNL	1	A0202	0.999997
ALYAVIEKA	1	A0202	0.999935
ALYDNVEKL	1	A0202	0.99999
ALYGHTQAV	1	A0202	0.999993
ALYHLAIKL	1	A0202	0.999911
ALYPVLEKA	1	A0202	0.999913
ALYSAEHGL	1	A0202	0.999942
ALYTATEKL	1	A0202	0.999906
ALYTVLHRL	1	A0202	0.999961
AMAATYSAL	1	A0202	0.99997
AMADLEQKV	1	A0202	0.999972
AMAKIQAKI	1	A0202	0.999891
AMAMVDHCL	1	A0202	0.999909
AMAPGTVTV	1	A0202	0.999988
AMASIINRL	1	A0202	0.999987
AMASLYDRI	1	A0202	0.99996
AMFDFSEKL	1	A0202	0.999987
AMFGKLMTI	1	A0202	0.999989
AMHGFSVTL	1	A0202	0.999926
AMIELVERL	1	A0202	0.999991
AMIKGLQVL	1	A0202	0.999714
AMKKVVQQL	1	A0202	0.999873
AMMAKAEYL	1	A0202	0.999964
AMNGHTAAV	1	A0202	0.999977
AMNGHVPAV	1	A0202	0.99999
AMRAFADAL	1	A0202	0.999639
AMSSKFFLV	1	A0202	0.999972
AMTKDNNLL	1	A0202	0.992189
AQADLAYQL	1	A0202	0.999948
AQAELQHVL	1	A0202	0.999786
AQAEVYKEL	1	A0202	0.999969
AQAKIYWNL	1	A0202	0.999924
ATADYICKV	1	A0202	0.999977
ATCGHINLV	1	A0202	0.99957
ATFARIWYL	1	A0202	0.999803
ATSDLNIKV	1	A0202	0.99961
ATSGLDHQL	1	A0202	0.936688
ATSYLSHQL	1	A0202	0.987638
AVADLQTRL	1	A0202	0.999403
AVAEINAVM	1	A0202	0.998766
AVAELNYGL	1	A0202	0.99992
AVAGLPHAV	1	A0202	0.999958
AVANIVNSV	1	A0202	0.999985
AVASFVTQL	1	A0202	0.999974
AVASKTYNL	1	A0202	0.999901
AVCGYLVEL	1	A0202	0.999954
AVSDHEATL	1	A0202	0.996919
AVSDILEKL	1	A0202	0.999969
CLYGNVEKV	1	A0202	0.999967
CTAGTLHNL	1	A0202	0.987322
DILRALEKL	1	A0202	0.883051
EALSLLHTL	1	A0202	0.985974
EGPEGLKLI	1	A0202	0.0632053
ELAEIYAKL	1	A0202	0.999597
ELAELHANL	1	A0202	0.998617
ELANLYHHV	1	A0202	0.999656
ELAQLYHHV	1	A0202	0.999416
ELKPFIEEL	1	A0202	0.999279
ELSDVLIYL	1	A0202	0.999713
ELSEISERL	1	A0202	0.997304
ELSEKNFQL	1	A0202	0.999132
ELSHINARL	1	A0202	0.993251
ELSKIIQKV	1	A0202	0.9995
ELSYLAHNL	1	A0202	0.996023
FACEKNENL	1	A0202	0.994529
FASGLIHRV	1	A0202	0.999879
FASTILHLV	1	A0202	0.999732
FDKATYDKL	1	A0202	0.357398
FIADHCPTL	1	A0202	0.999973
FIAEHYMFL	1	A0202	0.999889
FIAHFQDNL	1	A0202	0.999842
FIAPSGHGL	1	A0202	0.999787
FIAPTGHSL	1	A0202	0.999919
FICPITREL	1	A0202	0.999891
FIFSDTHEL	1	A0202	0.99999
FIGDVIHNA	1	A0202	0.999961
FISALVDEL	1	A0202	0.99995
FISEFEHRV	1	A0202	0.999981
FISGHTSEL	1	A0202	0.999858
FISHLFMQL	1	A0202	0.999777
FISPFGHGL	1	A0202	0.999724
FISPTGHSL	1	A0202	0.999789
FLADAKWIL	1	A0202	0.999972
FLADDLGGL	1	A0202	0.999937
FLADIVQKL	1	A0202	0.999998
FLADNHHQV	1	A0202	0.999997
FLADPSAFV	1	A0202	0.999981
FLADPVSNM	1	A0202	0.999975
FLAEAARSL	1	A0202	0.999978
FLAEHDYGL	1	A0202	0.999994
FLAEIFKKI	1	A0202	0.999986
FLAESCATL	1	A0202	0.999985
FLAGAVTSV	1	A0202	0.999994
FLAHIYTEL	1	A0202	0.999996
FLAITTDCL	1	A0202	0.999958
FLAKDFNFL	1	A0202	0.999952
FLAKLIAQA	1	A0202	0.999944
FLAKMTNGF	1	A0202	0.99926
FLAPGTCVV	1	A0202	0.99997
FLAQENMRL	1	A0202	0.999898
FLAQHFDKL	1	A0202	0.999967
FLAQRAVEL	1	A0202	0.999982
FLASDVQQL	1	A0202	0.99999
FLASLDRAK	1	A0202	0.980814
FLASSEEKL	1	A0202	0.999947
FLATRNDNI	1	A0202	0.999858
FLCARLLDL	1	A0202	0.99986
FLCKDLWVA	1	A0202	0.999842
FLCNEAKNL	1	A0202	0.999705
FLCNFLIKM	1	A0202	0.999664
FLCPFHLSV	1	A0202	0.999992
FLCTLQKKL	1	A0202	0.999309
FLCVVSKEL	1	A0202	0.999884
FLCVVSREL	1	A0202	0.999901
FLDDLSQKL	1	A0202	0.999966
FLDEKTHEL	1	A0202	0.999998
FLDNLHINL	1	A0202	0.999972
FLECGKTNL	1	A0202	0.999485
FLEESRNQL	1	A0202	0.999934
FLESGKTNL	1	A0202	0.999375
FLETKTQAL	1	A0202	0.999811
FLETNVPLL	1	A0202	0.999801
FLFDHLLTL	1	A0202	0.99999
FLFDRPMHV	1	A0202	0.999997
FLFDTQHFI	1	A0202	0.999969
FLFELPSRL	1	A0202	0.999973
FLFEPVVKA	1	A0202	0.999988
FLFGEVHKA	1	A0202	0.999988
FLFGYPKRL	1	A0202	0.99992
FLFLDRTYV	1	A0202	0.999937
FLFNKVVNL	1	A0202	0.999994
FLFNTENKL	1	A0202	0.999961
FLFSDVCRV	1	A0202	0.999992
FLFSKFIEL	1	A0202	0.999994
FLFTTPCRL	1	A0202	0.999956
FLGDLSHLL	1	A0202	0.999934
FLGDYVENL	1	A0202	0.999996
FLGEINDRL	1	A0202	0.999973
FLGNFQDNL	1	A0202	0.999951
FLGPWPAAS	1	A0202	0.999449
FLGSFIDHV	1	A0202	0.999994
FLGYMVHRL	1	A0202	0.999884
FLHANHERL	1	A0202	0.999936
FLHDHQAEL	1	A0202	0.999993
FLHDNMVEI	1	A0202	0.99999
FLHEATARL	1	A0202	0.999976
FLHEATVRL	1	A0202	0.999984
FLHEKLESL	1	A0202	0.999996
FLHELEEKM	1	A0202	0.999856
FLHVGQAGL	1	A0202	0.999716
FLIGQGAHV	1	A0202	0.999977
FLINFIHTL	1	A0202	0.999992
FLIPIYHQV	1	A0202	0.999994
FLIRESETL	1	A0202	0.999957
FLITILDHL	1	A0202	0.999987
FLKEELVAA	1	A0202	0.999926
FLKEGCELI	1	A0202	0.999762
FLKENGEKL	1	A0202	0.999942
FLKNELDNV	1	A0202	0.99998
FLKNEVERL	1	A0202	0.999972
FLKSNFEYL	1	A0202	0.999913
FLLEKGYEV	1	A0202	0.999997
FLMDFIHQV	1	A0202	0.999999
FLMEEVHMI	1	A0202	0.999989
FLMGPVKQL	1	A0202	0.999977
FLMNEVIKL	1	A0202	0.999985
FLMPTSSEL	1	A0202	0.999985
FLMRHLVHM	1	A0202	0.999913
FLNAKCESA	1	A0202	0.999915
FLNASANKL	1	A0202	0.999931
FLNDEVWNL	1	A0202	0.999997
FLNDPGHLL	1	A0202	0.999952
FLNEDLNQL	1	A0202	0.999983
FLNEEVKSL	1	A0202	0.999979
FLNELIKVL	1	A0202	0.999917
FLNGEVIRL	1	A0202	0.999981
FLNGIIDRI	1	A0202	0.999961
FLNGVCTNI	1	A0202	0.999953
FLNHCLEHL	1	A0202	0.999988
FLNKEILEL	1	A0202	0.999995
FLNKEITSV	1	A0202	0.999996
FLNKLIPVL	1	A0202	0.999922
FLNKYILSL	1	A0202	0.999974
FLNMVCVKL	1	A0202	0.999822
FLNNQEYVL	1	A0202	0.999923
FLNNQIKEL	1	A0202	0.999976
FLNRSIQKL	1	A0202	0.999941
FLPDGCDHL	1	A0202	0.999959
FLPEVIYKM	1	A0202	0.999964
FLPGICKEL	1	A0202	0.999914
FLPLHYDYL	1	A0202	0.99989
FLPLIVNTV	1	A0202	0.999916
FLPQKIIYL	1	A0202	0.99996
FLPSHYNYL	1	A0202	0.999908
FLPSYIIDV	1	A0202	0.999991
FLPTILNQL	1	A0202	0.999932
FLQEHNTTL	1	A0202	0.999945
FLQEKSPAV	1	A0202	0.999985
FLQEYVANL	1	A0202	0.999989
FLQKLISQL	1	A0202	0.999945
FLQPELVKL	1	A0202	0.99995
FLQPGGYHV	1	A0202	0.999964
FLQPNKCFL	1	A0202	0.999696
FLQRFIDPL	1	A0202	0.999925
FLRDNLEWL	1	A0202	0.999879
FLREWVESM	1	A0202	0.999977
FLRNINEYL	1	A0202	0.999816
FLSDHVQEM	1	A0202	0.99999
FLSDLRDML	1	A0202	0.999952
FLSEEGGHV	1	A0202	0.999926
FLSEKDSLL	1	A0202	0.9998
FLSEKLERI	1	A0202	0.999984
FLSELTQQL	1	A0202	0.999988
FLSETCKYL	1	A0202	0.999947
FLSEVFHQA	1	A0202	0.999991
FLSGYYVTL	1	A0202	0.999956
FLSHIPITL	1	A0202	0.999977
FLSILCNNL	1	A0202	0.999796
FLSKDISYL	1	A0202	0.99997
FLSKIEEKL	1	A0202	0.999966
FLSKRLSKA	1	A0202	0.99709
FLSLIGEKV	1	A0202	0.999883
FLSNDTVQL	1	A0202	0.999974
FLSPDKLSL	1	A0202	0.999948
FLSPVDNHM	1	A0202	0.99986
FLSQRETLL	1	A0202	0.999643
FLSQTGHGV	1	A0202	0.999883
FLSRQFESL	1	A0202	0.999956
FLSSFEEKI	1	A0202	0.999929
FLSSSNLSL	1	A0202	0.999904
FLSSVIQNL	1	A0202	0.999994
FLSTLEHHL	1	A0202	0.99997
FLSTNEGKL	1	A0202	0.999314
FLTDREVRL	1	A0202	0.999916
FLTDTSHLL	1	A0202	0.99997
FLTEFINYI	1	A0202	0.999971
FLTEHNSNV	1	A0202	0.999983
FLTGVTTEL	1	A0202	0.999987
FLTKIHEML	1	A0202	0.999891
FLTPLRNFI	1	A0202	0.999068
FLTPLRNIF	1	A0202	0.981633
FLTRIISQL	1	A0202	0.999964
FLVAENERL	1	A0202	0.999932
FLVDGVCTV	1	A0202	0.999992
FLVDIMEHL	1	A0202	0.999995
FLVEHNLVL	1	A0202	0.999926
FLVEHVLTL	1	A0202	0.99999
FLVPTFEQL	1	A0202	0.999977
FLVQNIHTL	1	A0202	0.999978
FLVTVIHTL	1	A0202	0.999987
FLYAGHIFL	1	A0202	0.999904
FLYDDNQRV	1	A0202	0.999992
FLYDTHQNL	1	A0202	0.999994
FLYFEDHGL	1	A0202	0.999967
FLYPFLHTV	1	A0202	0.999993
FLYQYSTRL	1	A0202	0.999961
FMADCPHTI	1	A0202	0.999988
FMAPKAWTV	1	A0202	0.999993
FMAPLQEKV	1	A0202	0.999969
FMAPYTHFT	1	A0202	0.999918
FMASHLDYL	1	A0202	0.999979
FMATIAEGL	1	A0202	0.999974
FMCDKIYQV	1	A0202	0.999999
FMHQIIDQV	1	A0202	0.99999
FMIKHSQKL	1	A0202	0.999969
FMKKYIHVA	1	A0202	0.999863
FMKNKVEQL	1	A0202	0.999961
FMMDKTNIL	1	A0202	0.999978
FMMPRIVNV	1	A0202	0.999992
FMNDAIEKA	1	A0202	0.999938
FMNPHLISV	1	A0202	0.999995
FMNSAIQCL	1	A0202	0.99994
FMNSVIQSL	1	A0202	0.999984
FMSDLMKAL	1	A0202	0.999935
FMSEISDEF	1	A0202	0.99984
FMSLLEEKL	1	A0202	0.999708
FQAEIAQLM	1	A0202	0.997992
FQATIVKAV	1	A0202	0.999961
FQSDTNAML	1	A0202	0.998678
FQTDLIYNL	1	A0202	0.999984
FTADFVRQL	1	A0202	0.999789
FTAEKTDEL	1	A0202	0.999734
FTAWCNSHL	1	A0202	0.988906
FVADFADKL	1	A0202	0.999969
FVDDYTVRV	1	A0202	0.999981
FVIDLQTRL	1	A0202	0.999751
FVIRNIVEA	1	A0202	0.999843
FVNDIFERI	1	A0202	0.99993
FVPEIFHRI	1	A0202	0.999909
GAADIDHKL	1	A0202	0.998975
GEILARQEL	1	A0202	0.208338
GIADLAHLL	1	A0202	0.999782
GIAKHIQKL	1	A0202	0.999334
GIAPCNNRL	1	A0202	0.984317
GIMKKAYEL	1	A0202	0.999895
GLAAENQEL	1	A0202	0.999446
GLAAFRAFL	1	A0202	0.999743
GLADKVYFL	1	A0202	0.999992
GLADRCPAL	1	A0202	0.999981
GLAEDSPKM	1	A0202	0.999641
GLAEFQENV	1	A0202	0.999993
GLAELGHRL	1	A0202	0.99996
GLAENKSTL	1	A0202	0.999776
GLAGPLHGL	1	A0202	0.999946
GLAHSLQHL	1	A0202	0.999946
GLAKAVASV	1	A0202	0.999989
GLAKRVWSL	1	A0202	0.999977
GLALALNKL	1	A0202	0.998737
GLALIAERL	1	A0202	0.999858
GLAMKLQNL	1	A0202	0.99988
GLAPFTEGI	1	A0202	0.999942
GLAPKPVQV	1	A0202	0.999984
GLAPLHIQL	1	A0202	0.999973
GLAPNSNKV	1	A0202	0.999862
GLAPQIHDL	1	A0202	0.999983
GLAQKVDPA	1	A0202	0.9997
GLARLLSRL	1	A0202	0.999813
GLASKAAEL	1	A0202	0.999865
GLATDVQTV	1	A0202	0.999964
GLAVLKHVL	1	A0202	0.999297
GLAVSEHRL	1	A0202	0.999362
GLCERLVSL	1	A0202	0.99997
GLCPHVVVL	1	A0202	0.999958
GLCSRVSTL	1	A0202	0.999879
GLFDQHFRL	1	A0202	0.999991
GLFEAAHVL	1	A0202	0.99998
GLFGHCQNV	1	A0202	0.999995
GLFHGNEML	1	A0202	0.999725
GLFPWTPKL	1	A0202	0.999988
GLFQGKTPL	1	A0202	0.999906
GLFQHICTA	1	A0202	0.999978
GLGPHPCFL	1	A0202	0.999723
GLHDGIQRV	1	A0202	0.999994
GLHENSVRL	1	A0202	0.999951
GLHTVLSKL	1	A0202	0.999853
GLIDHQTYL	1	A0202	0.999971
GLIDKVNEL	1	A0202	0.999998
GLIDRQVTV	1	A0202	0.999987
GLIDVHVHL	1	A0202	0.999994
GLIEILKKV	1	A0202	0.999993
GLIEKNIEL	1	A0202	0.999987
GLIENPALL	1	A0202	0.999885
GLKDKIHHV	1	A0202	0.999992
GLKEGIPAL	1	A0202	0.999978
GLKELSEYV	1	A0202	0.999938
GLKKVIQKV	1	A0202	0.999944
GLKNGVPAV	1	A0202	0.999919
GLKRELEAL	1	A0202	0.999685
GLLGYLHFV	1	A0202	0.999949
GLMKDTHTV	1	A0202	0.999985
GLMRKVPRV	1	A0202	0.99995
GLNDFIQKI	1	A0202	0.999983
GLNDLQTQL	1	A0202	0.999877
GLNEEIARV	1	A0202	0.999992
GLNGHLTKL	1	A0202	0.999879
GLNSIVHKA	1	A0202	0.999924
GLQEAQYRL	1	A0202	0.999533
GLQEGTHEL	1	A0202	0.999946
GLREKAEYL	1	A0202	0.999758
GLRHQVEQL	1	A0202	0.999838
GLSAFLHAI	1	A0202	0.999967
GLSDIHHRM	1	A0202	0.999891
GLSDLRLEL	1	A0202	0.999968
GLSDVFDNL	1	A0202	0.999987
GLSEAMNEL	1	A0202	0.999971
GLSEPIFQL	1	A0202	0.999995
GLSEQIREL	1	A0202	0.999985
GLSERDINL	1	A0202	0.99988
GLSESSVKV	1	A0202	0.999948
GLSGFHTYL	1	A0202	0.999812
GLSHHIHAL	1	A0202	0.99998
GLSHLQQSL	1	A0202	0.99957
GLSHVDYAL	1	A0202	0.999926
GLSHVLNRL	1	A0202	0.9999
GLSIFIYRL	1	A0202	0.999774
GLSNHIAAL	1	A0202	0.999973
GLSNLFCGV	1	A0202	0.999965
GLSNTVMRL	1	A0202	0.999955
GLSPEIHTL	1	A0202	0.999977
GLSPLLQKI	1	A0202	0.999919
GLSPNESKL	1	A0202	0.997792
GLSPSIDTL	1	A0202	0.999892
GLSPSIQTL	1	A0202	0.999926
GLSPTVAVL	1	A0202	0.999839
GLSQITNQL	1	A0202	0.99995
GLSSFDSKL	1	A0202	0.99953
GLSSLCEHL	1	A0202	0.999918
GLSSSVHML	1	A0202	0.999879
GLSVVEHRL	1	A0202	0.999493
GLSYIYNTV	1	A0202	0.999963
GLTPFVFRL	1	A0202	0.999949
GLTRFTDQL	1	A0202	0.999749
GLVVVNHYL	1	A0202	0.999592
GLYELVWRV	1	A0202	0.999992
GLYGAIFRL	1	A0202	0.999985
GLYGKVEGL	1	A0202	0.999978
GLYTGQEYV	1	A0202	0.999874
GMAPFVRTL	1	A0202	0.999966
GMAQKTWEL	1	A0202	0.99998
GMASVISRL	1	A0202	0.999991
GMFQRLDKL	1	A0202	0.99987
GMNKFLSQL	1	A0202	0.999917
GQAEVLNFL	1	A0202	0.999923
GVAEKTQLL	1	A0202	0.999146
GVGPVPARA	1	A0202	0.991267
GVSAITCYL	1	A0202	0.999674
GVSDLVCFV	1	A0202	0.999942
HIADIVHTL	1	A0202	0.999994
HIPDVITYL	1	A0202	0.999816
HIPNIFQKI	1	A0202	0.998366
HISRLLQEL	1	A0202	0.99931
HLAAIATEL	1	A0202	0.999962
HLADFTPRL	1	A0202	0.999985
HLAEALEQL	1	A0202	0.999986
HLAEALHQA	1	A0202	0.999961
HLAEHSLQV	1	A0202	0.999989
HLAEIKRKL	1	A0202	0.999768
HLAEKTSSL	1	A0202	0.999927
HLAELIAEL	1	A0202	0.999995
HLAELQEKI	1	A0202	0.99983
HLAESESLL	1	A0202	0.99943
HLAEVLERV	1	A0202	0.999996
HLAEVSAEV	1	A0202	0.999992
HLAIKLEQV	1	A0202	0.999966
HLAKLYDNL	1	A0202	0.999887
HLAKVTAEV	1	A0202	0.999992
HLANIVERL	1	A0202	0.999988
HLANIVERV	1	A0202	0.999994
HLANTYISV	1	A0202	0.999983
HLAPENFYI	1	A0202	0.999883
HLAPLWPFL	1	A0202	0.999834
HLAQSLHKL	1	A0202	0.999946
HLASIHGYL	1	A0202	0.99965
HLASKIEEA	1	A0202	0.999874
HLAVNDFEL	1	A0202	0.999686
HLAVVAPRL	1	A0202	0.999674
HLCANLMQL	1	A0202	0.999635
HLCEHIWTL	1	A0202	0.999995
HLCELLPRL	1	A0202	0.999913
HLCGHVDTI	1	A0202	0.99985
HLCSMNETL	1	A0202	0.999616
HLFEDAYLL	1	A0202	0.99998
HLFNVAHTL	1	A0202	0.999984
HLFRKFHYL	1	A0202	0.99992
HLGEYQAAV	1	A0202	0.999851
HLGHILFLL	1	A0202	0.999694
HLGQIENYL	1	A0202	0.999387
HLKDGVPGL	1	A0202	0.999808
HLKVHIERV	1	A0202	0.999518
HLMNHMNLL	1	A0202	0.999868
HLNATVNNL	1	A0202	0.999816
HLNEHLYNM	1	A0202	0.999948
HLNGHIKQV	1	A0202	0.999955
HLNGKVSHL	1	A0202	0.999637
HLNMFIQNL	1	A0202	0.999881
HLNPHTNMV	1	A0202	0.999839
HLPDFVKQL	1	A0202	0.999959
HLPDVCVNL	1	A0202	0.999957
HLPSDFTPA	1	A0202	0.999201
HLSAILEAL	1	A0202	0.999956
HLSDHLSEL	1	A0202	0.999982
HLSDMLQQL	1	A0202	0.999952
HLSEETVML	1	A0202	0.999842
HLSELNTKL	1	A0202	0.999921
HLSELVQQI	1	A0202	0.999979
HLSHIKESV	1	A0202	0.999936
HLSIINEYL	1	A0202	0.999733
HLSKIETRI	1	A0202	0.999278
HLSNILSEV	1	A0202	0.999994
HLSNMEVQV	1	A0202	0.999945
HLSNYQYLL	1	A0202	0.999781
HLSSIEVLI	1	A0202	0.999444
HLSSLIAQL	1	A0202	0.999969
HLSTSLDNL	1	A0202	0.999831
HLSTVEFLL	1	A0202	0.999298
HLTDITLKV	1	A0202	0.999992
HLVDFDCHL	1	A0202	0.999946
HLYSSIEHL	1	A0202	0.999985
HMGDILYKL	1	A0202	0.999974
HMSEICTEL	1	A0202	0.999988
HQAQIDHYL	1	A0202	0.999496
HVVDFFNRV	1	A0202	0.999923
IAREFSPDL	1	A0202	0.849189
IIADNIIFL	1	A0202	0.999729
IIFVPVPQL	1	A0202	0.998652
IIKGKVEEV	1	A0202	0.999651
IISELDRQI	1	A0202	0.997331
IIVDIFHGL	1	A0202	0.999924
ILAAETDRL	1	A0202	0.999503
ILAAHVPTL	1	A0202	0.999938
ILAAIVNHL	1	A0202	0.999978
ILAALQERL	1	A0202	0.999504
ILAAVETRL	1	A0202	0.999759
ILADATAKM	1	A0202	0.999756
ILADATEQV	1	A0202	0.999983
ILADCTLIL	1	A0202	0.999907
ILADIQSHM	1	A0202	0.99986
ILADIVISA	1	A0202	0.999966
ILADKTRQL	1	A0202	0.999833
ILADLEDYL	1	A0202	0.99982
ILAEIARIL	1	A0202	0.999769
ILAELLLRV	1	A0202	0.999982
ILAETQPEL	1	A0202	0.999952
ILAHEIHVL	1	A0202	0.9999
ILANDGVLL	1	A0202	0.998899
ILANHAIKL	1	A0202	0.999894
ILANNCPAL	1	A0202	0.999891
ILAPTVQEL	1	A0202	0.999982
ILAPVVKEI	1	A0202	0.999932
ILAQQPDRL	1	A0202	0.999301
ILASEETYL	1	A0202	0.999507
ILASLLRNL	1	A0202	0.999812
ILATNTQKV	1	A0202	0.999814
ILATPLQNL	1	A0202	0.999895
ILATRTQNV	1	A0202	0.999849
ILCEHPNQV	1	A0202	0.999951
ILCELINKL	1	A0202	0.999939
ILDCIYNEV	1	A0202	0.999839
ILFGHENRV	1	A0202	0.999924
ILGPIPSHM	1	A0202	0.999153
ILGPKPQGV	1	A0202	0.999687
ILGPQGNTI	1	A0202	0.996267
ILGTHNITV	1	A0202	0.99968
ILHANPQLL	1	A0202	0.999106
ILHDDCAFL	1	A0202	0.999541
ILHDDEVTV	1	A0202	0.99989
ILHDIDCLL	1	A0202	0.999554
ILHGEVNKV	1	A0202	0.99995
ILHHEYFLL	1	A0202	0.999294
ILHHVNIGL	1	A0202	0.999749
ILHPEVQTL	1	A0202	0.999881
ILHRVIQEL	1	A0202	0.99996
ILHSVTTNL	1	A0202	0.999863
ILHTDVVYL	1	A0202	0.999881
ILIGKENLL	1	A0202	0.999487
ILINKADLL	1	A0202	0.999749
ILKARLEYL	1	A0202	0.998901
ILKDDNHSL	1	A0202	0.999865
ILKEDSPGL	1	A0202	0.999728
ILKEISPLL	1	A0202	0.999735
ILKGQIQEA	1	A0202	0.999838
ILKKVLEAL	1	A0202	0.999772
ILKSHVEKL	1	A0202	0.999772
ILLEHNYAL	1	A0202	0.999962
ILMDKERLL	1	A0202	0.999619
ILMEHIHKL	1	A0202	0.999989
ILMGVLKEV	1	A0202	0.999985
ILMSLQKVL	1	A0202	0.999179
ILNDNINLL	1	A0202	0.999846
ILNEIVNFV	1	A0202	0.999955
ILNERVELL	1	A0202	0.999839
ILNNKIPEA	1	A0202	0.999924
ILNNLKAFL	1	A0202	0.999362
ILNNNLNTL	1	A0202	0.999538
ILNPEVVTV	1	A0202	0.99998
ILNSMVSKL	1	A0202	0.999822
ILNSNEHLL	1	A0202	0.999252
ILNTTLDLL	1	A0202	0.999231
ILNYVLVRV	1	A0202	0.999718
ILQDGRIFI	1	A0202	0.999499
ILQEREYRL	1	A0202	0.999732
ILQNKIDLV	1	A0202	0.999621
ILRDTSEDL	1	A0202	0.999641
ILREDPAYL	1	A0202	0.999851
ILSAFVDRL	1	A0202	0.999929
ILSAIEHKA	1	A0202	0.999205
ILSALVTRL	1	A0202	0.999919
ILSDACSKL	1	A0202	0.999787
ILSDDCATL	1	A0202	0.999614
ILSDKNSSV	1	A0202	0.999728
ILSDVASRL	1	A0202	0.999923
ILSDVQRKV	1	A0202	0.999891
ILSEFSSKL	1	A0202	0.999906
ILSEIKEAV	1	A0202	0.999979
ILSELAPSL	1	A0202	0.999907
ILSELVEKI	1	A0202	0.999968
ILSESLHSL	1	A0202	0.999969
ILSEVERNL	1	A0202	0.999842
ILSEVQQAV	1	A0202	0.999957
ILSGVIRSV	1	A0202	0.999986
ILSGVVTKM	1	A0202	0.999712
ILSHIKASL	1	A0202	0.999779
ILSHLSSEL	1	A0202	0.99986
ILSKKQNEL	1	A0202	0.998848
ILSPSLDFV	1	A0202	0.999787
ILSPWGAEV	1	A0202	0.999974
ILSQYITFV	1	A0202	0.999952
ILSSFESRL	1	A0202	0.999601
ILTDITKGV	1	A0202	0.999953
ILTESENKL	1	A0202	0.99897
ILTSYINEL	1	A0202	0.999972
ILTTLIHLV	1	A0202	0.999809
ILYDDDERL	1	A0202	0.999884
ILYDKLEKI	1	A0202	0.999978
ILYDLQQNL	1	A0202	0.999938
ILYGEVEKL	1	A0202	0.999926
ILYGKIIHL	1	A0202	0.999978
ILYSKTEHL	1	A0202	0.999969
IMAKQVEQL	1	A0202	0.999958
IMHDCVVKL	1	A0202	0.999954
IMNGHVDCV	1	A0202	0.999917
IMSGRTDRL	1	A0202	0.996429
ISSDAVLQR	1	A0202	0.340129
ISTLITNLI	1	A0202	0.923695
ITAPIEAQV	1	A0202	0.999048
ITKELIEII	1	A0202	0.962997
ITNEIVDYI	1	A0202	0.99731
ITQIEHEVS	1	A0202	0.704376
ITSELVSKI	1	A0202	0.998957
IVAKHTSAL	1	A0202	0.997862
IVHEALYFL	1	A0202	0.999479
IVSEKTDKL	1	A0202	0.99559
KAAVMVHQL	1	A0202	0.99052
KIADFGWSV	1	A0202	0.999992
KIADTSNML	1	A0202	0.999434
KIAEGVNSL	1	A0202	0.99993
KIAEIEAEM	1	A0202	0.998929
KIAEIKSLL	1	A0202	0.999633
KIAEKTAAL	1	A0202	0.999821
KIAELNANL	1	A0202	0.999924
KIAELNTKL	1	A0202	0.999877
KIAFIFNNL	1	A0202	0.999788
KIAGSSPRL	1	A0202	0.988653
KIAGYVTHL	1	A0202	0.999965
KIAKESQFL	1	A0202	0.991581
KIAPNTPQL	1	A0202	0.999824
KICDYLFNV	1	A0202	0.999995
KICELQARL	1	A0202	0.999113
KICEMLSLL	1	A0202	0.998971
KIIDFIYTA	1	A0202	0.999983
KIKEGAENL	1	A0202	0.999277
KIQKVKEAL	1	A0202	0.95195
KISDIQSQL	1	A0202	0.999665
KISELTTEV	1	A0202	0.999988
KISEVVELL	1	A0202	0.999834
KITDLQNQL	1	A0202	0.996749
KLAAAISEV	1	A0202	0.999995
KLAAVVNNL	1	A0202	0.999984
KLADAKIFL	1	A0202	0.999958
KLADFGTCM	1	A0202	0.999671
KLADICKNL	1	A0202	0.999986
KLADKLYNL	1	A0202	0.999998
KLADLQKQV	1	A0202	0.999958
KLADQCTGL	1	A0202	0.999884
KLADQYPHL	1	A0202	0.999987
KLAEAHVNL	1	A0202	0.999991
KLAECQDQL	1	A0202	0.999941
KLAEFIDFL	1	A0202	0.999982
KLAEGVQLL	1	A0202	0.999913
KLAEIRHEV	1	A0202	0.999998
KLAEIVKQV	1	A0202	0.999998
KLAELARQL	1	A0202	0.999917
KLAENACTL	1	A0202	0.999965
KLAENEITL	1	A0202	0.999944
KLAEQYESF	1	A0202	0.998621
KLAESKVSV	1	A0202	0.999987
KLAESVEKA	1	A0202	0.999929
KLAEVDKCL	1	A0202	0.999777
KLAEVSQNI	1	A0202	0.999986
KLAGLVEEL	1	A0202	0.999991
KLAKLQAQV	1	A0202	0.999941
KLALEQQQL	1	A0202	0.996964
KLAQALHEM	1	A0202	0.999922
KLAQQQAAL	1	A0202	0.999807
KLAQQSQAL	1	A0202	0.999867
KLAQSVQKL	1	A0202	0.999941
KLCDIIVHI	1	A0202	0.999995
KLCDVTLKI	1	A0202	0.999984
KLCDVTTGL	1	A0202	0.999985
KLCEGFNEV	1	A0202	0.999994
KLCEKIINI	1	A0202	0.999988
KLCERIEGL	1	A0202	0.999984
KLCERVTKV	1	A0202	0.999977
KLCKLQEAL	1	A0202	0.999739
KLCPTNQEV	1	A0202	0.999958
KLCSFQEEM	1	A0202	0.999287
KLCSSAETL	1	A0202	0.999773
KLDDCTLQL	1	A0202	0.999954
KLDDIVQHI	1	A0202	0.999993
KLEDGPKFL	1	A0202	0.995344
KLFDASHSL	1	A0202	0.999997
KLFDLDEKL	1	A0202	0.999966
KLFDQANKL	1	A0202	0.999968
KLFDRPQEL	1	A0202	0.999993
KLFDTQHRV	1	A0202	0.999985
KLFDTQQFL	1	A0202	0.999934
KLFEKSTGL	1	A0202	0.999975
KLFEKVKEV	1	A0202	0.999998
KLFGHLTSA	1	A0202	0.999983
KLFGMIITI	1	A0202	0.999966
KLFGQPPCA	1	A0202	0.999768
KLFPYEEHL	1	A0202	0.999983
KLFSLEHFL	1	A0202	0.999925
KLFSYCVKV	1	A0202	0.999984
KLGAVFNQV	1	A0202	0.999986
KLGDLMVLL	1	A0202	0.999535
KLGEILANL	1	A0202	0.999967
KLGEIVTTI	1	A0202	0.999968
KLGPAGTTI	1	A0202	0.998665
KLGPAPKTL	1	A0202	0.997141
KLHAVVETL	1	A0202	0.999973
KLHDINAQL	1	A0202	0.999977
KLHDRLAQL	1	A0202	0.999915
KLHDVEHVL	1	A0202	0.999961
KLHEEIEHL	1	A0202	0.999993
KLHGVNINV	1	A0202	0.99998
KLHYVVTEV	1	A0202	0.999992
KLIANNTTV	1	A0202	0.999932
KLIDDVHRL	1	A0202	0.999997
KLIDKLDSL	1	A0202	0.999997
KLIDRTESL	1	A0202	0.999995
KLIEECTDL	1	A0202	0.999903
KLIEKNYFL	1	A0202	0.999985
KLIGQVHEV	1	A0202	0.999999
KLIKSLEAA	1	A0202	0.999719
KLIPFLEKL	1	A0202	0.999965
KLIPLCHQL	1	A0202	0.999901
KLISDINKA	1	A0202	0.999918
KLISELQKL	1	A0202	0.999954
KLKDSEAEL	1	A0202	0.999771
KLKEDLAKA	1	A0202	0.999484
KLKEEIDLL	1	A0202	0.9999
KLKEYVDCL	1	A0202	0.999976
KLKKEIEEL	1	A0202	0.99995
KLKNVIHKI	1	A0202	0.999847
KLKSAIEQA	1	A0202	0.998746
KLLDVVHPA	1	A0202	0.999985
KLMDHIYAV	1	A0202	0.999999
KLMDKVVRL	1	A0202	0.999995
KLMDQLEAL	1	A0202	0.999993
KLMEEIREL	1	A0202	0.999997
KLMELLEEI	1	A0202	0.999992
KLMELYERL	1	A0202	0.999991
KLMGQIHQI	1	A0202	0.99999
KLMQQQQEV	1	A0202	0.99997
KLNAKLAEL	1	A0202	0.999947
KLNATNIEL	1	A0202	0.999963
KLNDALDRL	1	A0202	0.999946
KLNDLIQRL	1	A0202	0.999973
KLNDLNSSV	1	A0202	0.999919
KLNDTYVNV	1	A0202	0.999995
KLNEIVDQI	1	A0202	0.999982
KLNEQQSVL	1	A0202	0.999453
KLNERLAKL	1	A0202	0.999878
KLNFFIHNL	1	A0202	0.999969
KLNFIVTGL	1	A0202	0.999948
KLNGNLEKI	1	A0202	0.999675
KLNHLLERL	1	A0202	0.999872
KLNPGIAYV	1	A0202	0.99996
KLNPQQFEV	1	A0202	0.999987
KLNTLVQKL	1	A0202	0.99981
KLQEFLQTL	1	A0202	0.999963
KLQEKIQEL	1	A0202	0.999992
KLQELNYNL	1	A0202	0.999963
KLQEQIFHL	1	A0202	0.999996
KLQEVLDYL	1	A0202	0.999959
KLRDSLELL	1	A0202	0.999763
KLREDLERL	1	A0202	0.99994
KLSDLDNKL	1	A0202	0.999862
KLSDLYYDI	1	A0202	0.999961
KLSDNILKL	1	A0202	0.999981
KLSDQANTL	1	A0202	0.999893
KLSDSRIAL	1	A0202	0.999935
KLSEATREL	1	A0202	0.999963
KLSEDIDLL	1	A0202	0.999823
KLSEECNSL	1	A0202	0.99992
KLSEENRHL	1	A0202	0.999315
KLSEFDVEM	1	A0202	0.999952
KLSEIPLTL	1	A0202	0.999969
KLSEKIDQL	1	A0202	0.999986
KLSELQLRV	1	A0202	0.99997
KLSEQKEQL	1	A0202	0.999812
KLSEVERSL	1	A0202	0.999898
KLSEVNKRL	1	A0202	0.999832
KLSFIIRTV	1	A0202	0.999962
KLSGKLYLV	1	A0202	0.999912
KLSGLTTNV	1	A0202	0.999958
KLSGVLDEL	1	A0202	0.999969
KLSHYLTLL	1	A0202	0.999831
KLSLNMDNL	1	A0202	0.996598
KLSLVAAML	1	A0202	0.999082
KLSQIRKQL	1	A0202	0.994881
KLSQLEEHL	1	A0202	0.999818
KLSQNISEL	1	A0202	0.999974
KLSQYLIQL	1	A0202	0.999968
KLSSHEEAL	1	A0202	0.998732
KLSSTQQSL	1	A0202	0.999344
KLTAFVNTL	1	A0202	0.999968
KLTDIQIEL	1	A0202	0.999985
KLTEENTTL	1	A0202	0.999652
KLTEIRHEV	1	A0202	0.999994
KLTESNQKL	1	A0202	0.999654
KLTGIKHEL	1	A0202	0.999726
KLTQILSYL	1	A0202	0.999876
KLVDCIIEV	1	A0202	0.999998
KLVEYIVKA	1	A0202	0.999984
KLVPWSQCL	1	A0202	0.999866
KLVQIEYAL	1	A0202	0.99992
KLYDGFQYL	1	A0202	0.999982
KLYEAVPQL	1	A0202	0.999995
KLYSEMEQL	1	A0202	0.999975
KLYSSEQLL	1	A0202	0.999503
KMADIEYRL	1	A0202	0.999992
KMADILEKI	1	A0202	0.999993
KMADMYTRL	1	A0202	0.999986
KMAECYTML	1	A0202	0.99999
KMAEIKVKL	1	A0202	0.999977
KMAEMLVEL	1	A0202	0.999995
KMAIITTHL	1	A0202	0.999969
KMAQALEEL	1	A0202	0.99997
KMCDHLIRA	1	A0202	0.999757
KMFFLIDKV	1	A0202	0.999979
KMKAIVEKL	1	A0202	0.999921
KMKDTVQKL	1	A0202	0.999866
KMKETLQNV	1	A0202	0.999974
KMKSVIENA	1	A0202	0.999864
KMMDKVEFV	1	A0202	0.999996
KMNAKLEEL	1	A0202	0.999936
KMNEKIASL	1	A0202	0.999983
KMNEKLYTV	1	A0202	0.999995
KMNGKVWDL	1	A0202	0.999856
KMPEINAKV	1	A0202	0.99998
KMSEKILLL	1	A0202	0.99995
KMSELQTYV	1	A0202	0.999963
KMSELRVTL	1	A0202	0.999955
KMSSLLERL	1	A0202	0.999945
KMVEKCWKL	1	A0202	0.999947
KMYGYVDTL	1	A0202	0.999986
KQAEIVKRL	1	A0202	0.999931
KSQQLTDFI	1	A0202	0.416657
KTADICQML	1	A0202	0.997156
KTAEFLSKL	1	A0202	0.999604
KTAEMNEKL	1	A0202	0.997416
KTAFYSFYL	1	A0202	0.999108
KTASINQNV	1	A0202	0.999424
KTIDYIQFL	1	A0202	0.999877
KTSDFNTFL	1	A0202	0.99879
KVADLVLML	1	A0202	0.999917
KVAELFEKL	1	A0202	0.999962
KVASLLHQV	1	A0202	0.999985
KVSDILLRL	1	A0202	0.999896
KVSELTERL	1	A0202	0.99985
KVSELVQFL	1	A0202	0.999887
KVSQLIHHL	1	A0202	0.999871
LFNKQLESI	1	A0202	0.996661
LIADLKYEL	1	A0202	0.999977
LIAKVIQNL	1	A0202	0.999951
LICGFIIKL	1	A0202	0.999861
LIQGKDLLI	1	A0202	0.992397
LISDLEHRL	1	A0202	0.999797
LISEIEYRL	1	A0202	0.999904
LISPLVQLL	1	A0202	0.999233
LLADERNEL	1	A0202	0.999875
LLADKVLKL	1	A0202	0.999981
LLADLARRL	1	A0202	0.999896
LLADLKTMV	1	A0202	0.999947
LLADRSMEL	1	A0202	0.999986
LLAEAESEL	1	A0202	0.999774
LLAEAKYYL	1	A0202	0.999965
LLAEALNQV	1	A0202	0.999986
LLAEENQRL	1	A0202	0.999826
LLAEHIKSL	1	A0202	0.999972
LLAEKEEKL	1	A0202	0.999831
LLAEKIYKI	1	A0202	0.999987
LLAEKVEQL	1	A0202	0.999994
LLAELEGKL	1	A0202	0.999775
LLAELLTHL	1	A0202	0.99999
LLAELTKTL	1	A0202	0.999922
LLAETHYQL	1	A0202	0.99999
LLAEVIENL	1	A0202	0.999995
LLAFVQTHL	1	A0202	0.999927
LLAGQRHLL	1	A0202	0.998495
LLAKKISQL	1	A0202	0.999925
LLAKLLSQL	1	A0202	0.999884
LLANKVPAA	1	A0202	0.999898
LLANSIHGL	1	A0202	0.999963
LLAPAPAQA	1	A0202	0.999702
LLAPIRVLL	1	A0202	0.999683
LLAPISEQI	1	A0202	0.999911
LLAPKLNEA	1	A0202	0.999942
LLAQTTHFL	1	A0202	0.999862
LLASFGDRV	1	A0202	0.999832
LLASLVKRL	1	A0202	0.99984
LLATEIERL	1	A0202	0.999923
LLATKNSHL	1	A0202	0.998556
LLAVQSNKI	1	A0202	0.993622
LLCDIVLHV	1	A0202	0.999995
LLCDLINKL	1	A0202	0.999955
LLCEHAEKL	1	A0202	0.999933
LLCGSLTRL	1	A0202	0.999099
LLCSLVKTI	1	A0202	0.99913
LLDSCTKLL	1	A0202	0.994718
LLEDSCHYL	1	A0202	0.999888
LLFDEYHKL	1	A0202	0.999986
LLFDQNDKV	1	A0202	0.999913
LLFDRPMHV	1	A0202	0.99999
LLFERATFL	1	A0202	0.999888
LLFSHEEEL	1	A0202	0.999891
LLFSKTYKL	1	A0202	0.999958
LLFSKVERL	1	A0202	0.999965
LLGDMEWRL	1	A0202	0.999797
LLGPEGQHL	1	A0202	0.999175
LLGPKPFPL	1	A0202	0.999643
LLGPNGPAV	1	A0202	0.999892
LLGPPPVGV	1	A0202	0.999882
LLGPRLVLA	1	A0202	0.999
LLGPSIDSV	1	A0202	0.999944
LLGWIQNKI	1	A0202	0.997354
LLHDQIEKL	1	A0202	0.999984
LLHEENFSV	1	A0202	0.999977
LLHEKLYEL	1	A0202	0.999996
LLHERVNEL	1	A0202	0.999983
LLHFQSQFL	1	A0202	0.998641
LLHGHIVEL	1	A0202	0.999988
LLHGLECVV	1	A0202	0.999599
LLHGLNTSL	1	A0202	0.99951
LLHNCVQEL	1	A0202	0.999979
LLHSFVDSV	1	A0202	0.999974
LLIDKTENL	1	A0202	0.999993
LLIEKCNTV	1	A0202	0.999976
LLIGHLERV	1	A0202	0.999988
LLIPGLATA	1	A0202	0.999769
LLISESQKL	1	A0202	0.999854
LLKDCTDSL	1	A0202	0.99989
LLKDSIVQL	1	A0202	0.999954
LLKNHLETL	1	A0202	0.999877
LLKQGQDNL	1	A0202	0.998344
LLMDRVDEM	1	A0202	0.999961
LLMEHIQEI	1	A0202	0.999993
LLMRLLQQL	1	A0202	0.99989
LLNDFEERL	1	A0202	0.99992
LLNDHIYVV	1	A0202	0.999988
LLNDLEARL	1	A0202	0.999667
LLNECREML	1	A0202	0.999769
LLNEILEQV	1	A0202	0.999987
LLNETRDML	1	A0202	0.999819
LLNGMTQKL	1	A0202	0.999802
LLNHRIFQL	1	A0202	0.999959
LLNKAPEYL	1	A0202	0.999784
LLNKEENTL	1	A0202	0.998959
LLNKSIIRV	1	A0202	0.999941
LLNNAFEEL	1	A0202	0.999937
LLNNSDERL	1	A0202	0.995145
LLNPHLRQL	1	A0202	0.999763
LLNPSLQKV	1	A0202	0.999914
LLNSATTSL	1	A0202	0.999366
LLNSEVHML	1	A0202	0.999922
LLNSKEAAL	1	A0202	0.999296
LLPDIISRL	1	A0202	0.999967
LLPDIVTCV	1	A0202	0.999973
LLPDLIQKV	1	A0202	0.99998
LLPDNVHYV	1	A0202	0.999979
LLPEICHFL	1	A0202	0.999915
LLQDHPWLL	1	A0202	0.999801
LLQDKQFEL	1	A0202	0.999977
LLQEKVNQL	1	A0202	0.999957
LLQESLAQA	1	A0202	0.999639
LLQEVEHQL	1	A0202	0.999948
LLREKVEFL	1	A0202	0.999869
LLSAAENFL	1	A0202	0.999066
LLSAAVCRA	1	A0202	0.999262
LLSAEPVPA	1	A0202	0.998834
LLSAIHNSL	1	A0202	0.999886
LLSDCVRHL	1	A0202	0.999972
LLSDIERQI	1	A0202	0.999837
LLSDLTKQI	1	A0202	0.999795
LLSDSSLHL	1	A0202	0.999928
LLSDTVQHL	1	A0202	0.999983
LLSDVRFVL	1	A0202	0.999919
LLSDYGYHL	1	A0202	0.999953
LLSDYIRLI	1	A0202	0.999855
LLSEAVQKI	1	A0202	0.999936
LLSEEEYHL	1	A0202	0.999956
LLSEHVIAI	1	A0202	0.999971
LLSEIEEHL	1	A0202	0.999943
LLSELLEHL	1	A0202	0.999986
LLSESNERL	1	A0202	0.999788
LLSGERVQL	1	A0202	0.999377
LLSGQLNTL	1	A0202	0.999682
LLSGRISTL	1	A0202	0.999868
LLSHVEQLL	1	A0202	0.999426
LLSHVIVAL	1	A0202	0.999969
LLSKAVQCL	1	A0202	0.999643
LLSKFLTNL	1	A0202	0.999938
LLSKSIEQL	1	A0202	0.999953
LLSKVLIYL	1	A0202	0.99984
LLSLIDEKL	1	A0202	0.999125
LLSNLFHGM	1	A0202	0.999488
LLSNLYDKL	1	A0202	0.999729
LLSNNNQAL	1	A0202	0.999261
LLSPHNPAL	1	A0202	0.999848
LLSPHSQVL	1	A0202	0.999249
LLSPSNEKL	1	A0202	0.999216
LLSPTQHHV	1	A0202	0.999837
LLSQAQYHV	1	A0202	0.999886
LLSQSVHYL	1	A0202	0.999924
LLSSHVRGV	1	A0202	0.999837
LLSSIEDKV	1	A0202	0.999717
LLSSIVEEL	1	A0202	0.999988
LLSSVDQPL	1	A0202	0.999644
LLSTVVRTL	1	A0202	0.999831
LLSTYICKV	1	A0202	0.99996
LLTDFCTHL	1	A0202	0.99997
LLTDLQDHL	1	A0202	0.999882
LLTEIRAVV	1	A0202	0.999889
LLTELSNSL	1	A0202	0.999678
LLTEQIHSL	1	A0202	0.999975
LLVGFVHYL	1	A0202	0.999935
LLYPRQEVV	1	A0202	0.999499
LLYYQTNYL	1	A0202	0.999629
LMAHAVTQL	1	A0202	0.999983
LMCKKLTKL	1	A0202	0.99917
LMKDLADEL	1	A0202	0.99987
LMKQYIEFV	1	A0202	0.999957
LMNAVVQTV	1	A0202	0.999973
LMNPMVPGL	1	A0202	0.999931
LMNQMNARL	1	A0202	0.999472
LMSALAARL	1	A0202	0.999815
LMSDLFNKL	1	A0202	0.999957
LMVDHVTEV	1	A0202	0.999997
LNKNLEEKL	1	A0202	0.646582
LSRNHLSSI	1	A0202	0.962823
LTADAHHYL	1	A0202	0.999632
LTNDWEDHL	1	A0202	0.997413
LTRVTLDIL	1	A0202	0.911981
LTSELITHI	1	A0202	0.999786
LTSVINQKL	1	A0202	0.994645
LVAEIITHL	1	A0202	0.999987
LVRTLRVLL	1	A0202	0.869107
LYEKDIEEL	1	A0202	0.976806
LYGPKIDRA	1	A0202	0.676288
MIADIHCMI	1	A0202	0.999922
MIYDSLDYA	1	A0202	0.997638
MLADIPVTI	1	A0202	0.999981
MLAECQENL	1	A0202	0.999962
MLAEMAMKV	1	A0202	0.99998
MLAGFITTL	1	A0202	0.999986
MLAKHVITL	1	A0202	0.999967
MLAKLMSEL	1	A0202	0.999973
MLANDIARL	1	A0202	0.999976
MLANKNASL	1	A0202	0.999888
MLAQDSHLL	1	A0202	0.999836
MLASAVEKL	1	A0202	0.999971
MLASMFHSL	1	A0202	0.999976
MLATRVFSL	1	A0202	0.999979
MLAWINESL	1	A0202	0.999927
MLFTGGYGL	1	A0202	0.999893
MLHEKTSKL	1	A0202	0.999897
MLHSKLSQL	1	A0202	0.999924
MLHTVTDMV	1	A0202	0.999835
MLIEDVDAL	1	A0202	0.999959
MLIQENQEL	1	A0202	0.999876
MLMTVIYLL	1	A0202	0.999842
MLNEHDFEV	1	A0202	0.999985
MLPGFLHRL	1	A0202	0.999932
MLPSILNQL	1	A0202	0.999946
MLRNACERL	1	A0202	0.999364
MLSAIQSEV	1	A0202	0.999966
MLSDNTAKL	1	A0202	0.999904
MLSDRLTFL	1	A0202	0.999887
MLSEHTSKL	1	A0202	0.999926
MLSESSSFL	1	A0202	0.999826
MLSQLIQQL	1	A0202	0.999967
MLSRIEKQL	1	A0202	0.99964
MLSSIKCVL	1	A0202	0.99978
MLSVAEHFL	1	A0202	0.999406
MLTEIEHKV	1	A0202	0.999973
MLYEKLLTA	1	A0202	0.999967
MMADMYNRM	1	A0202	0.999102
MMNEKLDQL	1	A0202	0.99996
MMSQKIQQL	1	A0202	0.999933
MTSEIHNTV	1	A0202	0.99949
MTSNIVQCL	1	A0202	0.99866
MVAEILHHL	1	A0202	0.999989
NIAETLHFL	1	A0202	0.999729
NITELVNYL	1	A0202	0.999659
NLAAATDQL	1	A0202	0.999529
NLAEAQQKL	1	A0202	0.99957
NLAEDIMRL	1	A0202	0.999956
NLAEKPKTV	1	A0202	0.999336
NLAENISRV	1	A0202	0.999986
NLAEQHLGL	1	A0202	0.999742
NLAGISERL	1	A0202	0.99989
NLAGVYSEV	1	A0202	0.999988
NLAHKTYSL	1	A0202	0.999884
NLAKCIVSV	1	A0202	0.999987
NLAKFNQVL	1	A0202	0.999044
NLAKITQQM	1	A0202	0.999245
NLAPFNTAL	1	A0202	0.999895
NLASFIEQV	1	A0202	0.999996
NLASKIEEA	1	A0202	0.999846
NLCGINQKL	1	A0202	0.999573
NLCRSNQLL	1	A0202	0.860255
NLFHYLTEV	1	A0202	0.999995
NLFKHLAKA	1	A0202	0.999712
NLFKKVYLL	1	A0202	0.999833
NLISALEEA	1	A0202	0.999814
NLKEAIETI	1	A0202	0.999887
NLKEGLQYL	1	A0202	0.999751
NLMEIVKKL	1	A0202	0.999979
NLNEKINHL	1	A0202	0.999938
NLNGTLHEL	1	A0202	0.999889
NLPAFVNRL	1	A0202	0.999474
NLSDIQNVL	1	A0202	0.99975
NLSDLLEKL	1	A0202	0.999946
NLSDMVHKI	1	A0202	0.999928
NLSEIESRL	1	A0202	0.999697
NLSNFLIHL	1	A0202	0.999909
NLSSIRAML	1	A0202	0.999134
NLSSITSHL	1	A0202	0.99993
NLSTIKQLL	1	A0202	0.996087
NLSTKTEAV	1	A0202	0.999579
NLTDICTQL	1	A0202	0.999946
NLVEKTPAL	1	A0202	0.9999
NLVTFGHSL	1	A0202	0.999682
NLYGLLHGL	1	A0202	0.999843
NLYPETFAL	1	A0202	0.999954
NLYPGCENV	1	A0202	0.999976
NMAAFTTTL	1	A0202	0.999921
NMAEIMAKA	1	A0202	0.999809
NMASFVRQL	1	A0202	0.99989
NMSEFVCNL	1	A0202	0.999951
NQAVILYHL	1	A0202	0.999863
NTAEIQHCL	1	A0202	0.991099
NVIERLQEA	1	A0202	0.999032
PLAPFNQLL	1	A0202	0.970842
PLGPAPVSV	1	A0202	0.994429
QAADLAYQL	1	A0202	0.998234
QIADLQQKL	1	A0202	0.999291
QLAAYRDLL	1	A0202	0.998322
QLAESVDVL	1	A0202	0.999881
QLAGFSHQI	1	A0202	0.999955
QLAGLQQEL	1	A0202	0.999781
QLALVIARL	1	A0202	0.999525
QLANFCRIL	1	A0202	0.999322
QLANFQEML	1	A0202	0.999776
QLAPIWDKL	1	A0202	0.999904
QLAPVFQRV	1	A0202	0.999977
QLAQFVHEV	1	A0202	0.999998
QLAWFDTDL	1	A0202	0.999158
QLCDLETKL	1	A0202	0.999315
QLCDLNAEL	1	A0202	0.999938
QLCEDIIQL	1	A0202	0.999937
QLFETDHNL	1	A0202	0.999979
QLFSEIHNL	1	A0202	0.999991
QLHEKTSQL	1	A0202	0.999764
QLIDIIHTA	1	A0202	0.999968
QLIDKVWQL	1	A0202	0.999998
QLIDLDHKL	1	A0202	0.999953
QLIDYERQL	1	A0202	0.99992
QLKHKLEQL	1	A0202	0.998468
QLMEQVAQL	1	A0202	0.999986
QLMGEIAKA	1	A0202	0.999839
QLNDVAHLV	1	A0202	0.999942
QLNEKVAQL	1	A0202	0.999957
QLNELQAQL	1	A0202	0.999728
QLNEQLVTL	1	A0202	0.999943
QLNEQVHSL	1	A0202	0.999979
QLNETLTKL	1	A0202	0.999819
QLNEVIEKL	1	A0202	0.99999
QLNRYIEKL	1	A0202	0.999908
QLNTKVAKL	1	A0202	0.999382
QLNVVIHQL	1	A0202	0.999947
QLREQSEQL	1	A0202	0.99968
QLRNVIERL	1	A0202	0.999849
QLSDVAEKL	1	A0202	0.999964
QLSEIPAEL	1	A0202	0.999981
QLSEVFIQL	1	A0202	0.99998
QLSPVLLYL	1	A0202	0.999919
QLSQLQKQL	1	A0202	0.9962
QLSQVLHRL	1	A0202	0.999913
QLSSYEDKL	1	A0202	0.998081
QLSTIRSFL	1	A0202	0.999638
QLSTVITQV	1	A0202	0.99999
QLSWLINRL	1	A0202	0.999766
QLVDFQWKL	1	A0202	0.999964
QLVDIIEKV	1	A0202	0.999994
QLYEGKEQM	1	A0202	0.999705
QLYLKLWNL	1	A0202	0.999849
QMAEIAVNA	1	A0202	0.999889
QMAELHSKL	1	A0202	0.999929
QMAGLLARL	1	A0202	0.999935
QMAKLNQQM	1	A0202	0.940276
QMAQIVERL	1	A0202	0.999985
QMISRIEYV	1	A0202	0.999982
QMSEIEAKV	1	A0202	0.999965
QMSEQVHTL	1	A0202	0.999948
QQKAALQEL	1	A0202	0.984086
QVCAIIERV	1	A0202	0.999253
QVSNLIHYL	1	A0202	0.999826
RAADVLVYL	1	A0202	0.999453
RFPGLNENL	1	A0202	0.683873
RIAEFTTNL	1	A0202	0.999988
RIAELLTEL	1	A0202	0.999986
RIAEYAFKL	1	A0202	0.999978
RIALYCHQL	1	A0202	0.999066
RIIDTVAQV	1	A0202	0.999992
RISPLCHNL	1	A0202	0.999774
RISTINILL	1	A0202	0.997579
RLAACVNLI	1	A0202	0.999886
RLAAFYSQV	1	A0202	0.999986
RLAAIKNAM	1	A0202	0.997958
RLAALEQNV	1	A0202	0.999908
RLAALQHRL	1	A0202	0.999789
RLAAMANNL	1	A0202	0.999808
RLAAYISGL	1	A0202	0.999978
RLADKSVLV	1	A0202	0.999971
RLAEHIVSM	1	A0202	0.999988
RLAELEEFI	1	A0202	0.999838
RLAELERKL	1	A0202	0.999903
RLAELQEQL	1	A0202	0.999978
RLAEMCRSL	1	A0202	0.999981
RLAEPSQML	1	A0202	0.999852
RLAEQIATL	1	A0202	0.999995
RLAEQQPLL	1	A0202	0.999915
RLAETQEEI	1	A0202	0.999873
RLAEVEEKL	1	A0202	0.999977
RLAEVKDSL	1	A0202	0.99998
RLAEVKGNL	1	A0202	0.999974
RLAEVNTKL	1	A0202	0.999987
RLAEVVHEL	1	A0202	1
RLAHHLVAL	1	A0202	0.999981
RLAHVGPRL	1	A0202	0.999885
RLAHYIDRV	1	A0202	0.999995
RLAKKLQQL	1	A0202	0.999713
RLAKLNKEL	1	A0202	0.999614
RLAKVVKTL	1	A0202	0.999878
RLAKYNQLL	1	A0202	0.999375
RLALVISEL	1	A0202	0.999956
RLAPAQWFL	1	A0202	0.999894
RLAPTLSQL	1	A0202	0.999965
RLAPYIIDL	1	A0202	0.999993
RLAQEAVTL	1	A0202	0.999943
RLAQHITYV	1	A0202	0.999992
RLAQICSSI	1	A0202	0.999956
RLASMATLL	1	A0202	0.999776
RLASVAQEL	1	A0202	0.999986
RLATALQKL	1	A0202	0.999907
RLATKYHTV	1	A0202	0.999929
RLATLNEKL	1	A0202	0.999842
RLAVYIDKV	1	A0202	0.999976
RLAVYIDRV	1	A0202	0.99998
RLCEIFTRM	1	A0202	0.999923
RLCPLVEHL	1	A0202	0.999988
RLFAVLEQL	1	A0202	0.999978
RLFDEPQLA	1	A0202	0.999639
RLFEGNALL	1	A0202	0.999947
RLFESINNL	1	A0202	0.999995
RLFESSQYL	1	A0202	0.999978
RLFEVPHEL	1	A0202	0.999999
RLFHKTVYL	1	A0202	0.999971
RLFPGSSFL	1	A0202	0.999866
RLFTQEYIL	1	A0202	0.999868
RLGPPPSHA	1	A0202	0.997467
RLGPSVVGL	1	A0202	0.999923
RLGPVPPGL	1	A0202	0.999816
RLGPVPSGL	1	A0202	0.999499
RLGSVNENL	1	A0202	0.999729
RLHDVLMEL	1	A0202	0.999994
RLIDLHTNV	1	A0202	0.999995
RLIEEENML	1	A0202	0.999904
RLIEHCDHI	1	A0202	0.999987
RLIEQEEYL	1	A0202	0.999958
RLIESLFTI	1	A0202	0.999988
RLKEKVDSL	1	A0202	0.999967
RLKPALETL	1	A0202	0.999856
RLKPEIQCV	1	A0202	0.999943
RLKQEIERL	1	A0202	0.999946
RLMEICESL	1	A0202	0.999995
RLMNDMTAV	1	A0202	0.999988
RLMNETTAV	1	A0202	0.999983
RLNDGNEYL	1	A0202	0.999782
RLNDTIQLL	1	A0202	0.999902
RLNEAAVTV	1	A0202	0.999979
RLNEIEAAL	1	A0202	0.999927
RLNEKHDFL	1	A0202	0.998922
RLNEKNYEL	1	A0202	0.999993
RLNEVIRTL	1	A0202	0.999977
RLNKKVVLL	1	A0202	0.999063
RLNKVISEL	1	A0202	0.999974
RLNSRIEHL	1	A0202	0.999958
RLPEIYIQL	1	A0202	0.999988
RLREVSEKL	1	A0202	0.999903
RLSDAQIYV	1	A0202	0.999965
RLSDFTESL	1	A0202	0.99999
RLSDLYHRL	1	A0202	0.999976
RLSDTVDKL	1	A0202	0.999968
RLSDVQIYV	1	A0202	0.999981
RLSDYLFTL	1	A0202	0.999993
RLSEEIDQL	1	A0202	0.999975
RLSETDFKV	1	A0202	0.999978
RLSETVDKL	1	A0202	0.999976
RLSEVQASL	1	A0202	0.999938
RLSINTQLL	1	A0202	0.99775
RLSPIENFL	1	A0202	0.999717
RLSPVSPAL	1	A0202	0.999947
RLSSVNAEV	1	A0202	0.999981
RLSTALARL	1	A0202	0.999608
RLSVSTETL	1	A0202	0.999733
RLTDYVAFL	1	A0202	0.999973
RLTEYIHCL	1	A0202	0.999993
RLVEIQYEL	1	A0202	0.999996
RLYHITDQV	1	A0202	0.999996
RLYQECEKL	1	A0202	0.999928
RLYSVSYLL	1	A0202	0.999797
RMADLSELL	1	A0202	0.999921
RMADSTTML	1	A0202	0.999942
RMASRVDAV	1	A0202	0.999964
RMAVLNEQV	1	A0202	0.999719
RMIDIQTRM	1	A0202	0.999274
RMKEFLDSL	1	A0202	0.999928
RMNEAVQAL	1	A0202	0.999946
RMSDDVHSL	1	A0202	0.999979
RQADKVWRL	1	A0202	0.999978
RQIDKIQCA	1	A0202	0.998225
RVADILTQL	1	A0202	0.999974
RVSELQVLL	1	A0202	0.999577
SAADLVHFL	1	A0202	0.999663
SAAELNYGL	1	A0202	0.99836
SDPFTHLAP	1	A0202	0.282656
SIAAFIQRL	1	A0202	0.999894
SIAECLTYL	1	A0202	0.999938
SIAEMGAYV	1	A0202	0.999889
SIAEQAHEL	1	A0202	0.999951
SIAEVSQNL	1	A0202	0.999942
SIAEVVHQL	1	A0202	0.999997
SIAGIFKEV	1	A0202	0.999993
SICGTLHSV	1	A0202	0.999971
SIFEFVHAL	1	A0202	0.999995
SIHDLEQRI	1	A0202	0.997781
SIHEFCINL	1	A0202	0.999903
SIPEINHRL	1	A0202	0.999797
SIPELQNFL	1	A0202	0.996141
SISDVIAQV	1	A0202	0.999994
SISELSARL	1	A0202	0.999703
SLAADIPRL	1	A0202	0.99997
SLADCIPLL	1	A0202	0.999971
SLADFEKAL	1	A0202	0.999956
SLADFMQEV	1	A0202	0.999999
SLADHEYTA	1	A0202	0.999927
SLADIAQKL	1	A0202	0.999996
SLADIKESM	1	A0202	0.999947
SLADLYFRA	1	A0202	0.99994
SLADSLYNL	1	A0202	0.999997
SLADVHIEV	1	A0202	0.999999
SLAEEHEGL	1	A0202	0.999817
SLAEETRAL	1	A0202	0.999956
SLAEFVQSL	1	A0202	0.999996
SLAEGRLYL	1	A0202	0.999971
SLAEHHEVL	1	A0202	0.999905
SLAEHQANL	1	A0202	0.99998
SLAEIFKVL	1	A0202	0.999971
SLAEIHSNM	1	A0202	0.999926
SLAEKETHL	1	A0202	0.999943
SLAEKIQAL	1	A0202	0.999996
SLAELDEKI	1	A0202	0.999866
SLAELEKRL	1	A0202	0.999868
SLAELIQAL	1	A0202	0.999992
SLAELRNQM	1	A0202	0.999494
SLAERSSLL	1	A0202	0.999868
SLAERVDRL	1	A0202	0.999985
SLAESLDQA	1	A0202	0.999918
SLAEVLQQL	1	A0202	0.999997
SLAEVNTQL	1	A0202	0.999988
SLAEVQCHL	1	A0202	0.999989
SLAGKIQKL	1	A0202	0.999968
SLAGNTYQL	1	A0202	0.999985
SLAGQTYAV	1	A0202	0.99999
SLAKALCYI	1	A0202	0.9999
SLAKIPATL	1	A0202	0.999936
SLAKIYTEA	1	A0202	0.999977
SLAKTISKI	1	A0202	0.999893
SLANETHQL	1	A0202	0.999986
SLANIIRQL	1	A0202	0.999991
SLAPHFNSL	1	A0202	0.999984
SLAPIIVHV	1	A0202	0.999997
SLAPLFFKL	1	A0202	0.999981
SLAPLKEEL	1	A0202	0.999956
SLAPYRDYL	1	A0202	0.999922
SLAQALQEL	1	A0202	0.999984
SLAQMVSGL	1	A0202	0.999966
SLAQYLINA	1	A0202	0.999941
SLAQYLINV	1	A0202	0.999996
SLAQYNPKL	1	A0202	0.999943
SLARHLMTL	1	A0202	0.999945
SLARILSLL	1	A0202	0.999831
SLASCLSRL	1	A0202	0.999966
SLASHDSTL	1	A0202	0.999085
SLASHIQSL	1	A0202	0.999989
SLASIQELL	1	A0202	0.99972
SLASKLSRL	1	A0202	0.999946
SLASLTEKI	1	A0202	0.999965
SLASTLSKL	1	A0202	0.999954
SLATHLQEL	1	A0202	0.999982
SLATHVKKL	1	A0202	0.999869
SLATMIDRI	1	A0202	0.999965
SLATRISTL	1	A0202	0.999947
SLATSLPRL	1	A0202	0.99995
SLATVKKQL	1	A0202	0.999706
SLAVDSSFL	1	A0202	0.999189
SLAVHTDKV	1	A0202	0.999826
SLAVSSPRL	1	A0202	0.999701
SLAWDVPAA	1	A0202	0.999717
SLCDLKSRL	1	A0202	0.999901
SLCHLDLQL	1	A0202	0.999837
SLCHVLPDL	1	A0202	0.999971
SLCNSIISL	1	A0202	0.999973
SLCPDLMEI	1	A0202	0.999905
SLCPSLISL	1	A0202	0.999974
SLCQEINRV	1	A0202	0.999942
SLCQRLVKL	1	A0202	0.999901
SLDQIFETL	1	A0202	0.999928
SLFAQCEAV	1	A0202	0.999989
SLFDAVSSL	1	A0202	0.999992
SLFEGTWYL	1	A0202	0.999991
SLFERLVKV	1	A0202	0.999995
SLFERLVVL	1	A0202	0.999951
SLFGGSVKL	1	A0202	0.99997
SLFGGTSGL	1	A0202	0.999932
SLFGNIKGA	1	A0202	0.999953
SLFHYSEYL	1	A0202	0.999965
SLFKGICAL	1	A0202	0.999973
SLFKLIVKV	1	A0202	0.99999
SLFKRLYSL	1	A0202	0.999984
SLFNGSHYL	1	A0202	0.999978
SLFPHAICL	1	A0202	0.999939
SLFRVITEV	1	A0202	0.999998
SLFSAVHKI	1	A0202	0.999988
SLFSKENVL	1	A0202	0.999726
SLGDIYFKL	1	A0202	0.999986
SLGPQPLVA	1	A0202	0.999376
SLGSFICKL	1	A0202	0.999959
SLGSINQRL	1	A0202	0.999772
SLGSIYTRL	1	A0202	0.999863
SLHDAIMIV	1	A0202	0.999945
SLHDTVTTL	1	A0202	0.999959
SLHDVLFEL	1	A0202	0.999997
SLHEFLVNL	1	A0202	0.99999
SLHHLINAL	1	A0202	0.999931
SLHPGSSAL	1	A0202	0.99967
SLHSVIIQL	1	A0202	0.999988
SLHSVVQTL	1	A0202	0.999955
SLIAKVATA	1	A0202	0.999937
SLIDGIKRA	1	A0202	0.999914
SLIDKTTAA	1	A0202	0.999938
SLIEKIPTA	1	A0202	0.999993
SLIEKSCQL	1	A0202	0.999987
SLIEKVTQL	1	A0202	0.999998
SLIEQTTAL	1	A0202	0.999975
SLIFKLEEL	1	A0202	0.999989
SLIGHLQTL	1	A0202	0.999981
SLIKQSAQL	1	A0202	0.999911
SLINENQSL	1	A0202	0.999849
SLIRNLEQL	1	A0202	0.999984
SLIRSVVAL	1	A0202	0.999957
SLISGIIRA	1	A0202	0.999971
SLISINNKL	1	A0202	0.999943
SLITRLLEV	1	A0202	0.999995
SLKAHVQEV	1	A0202	0.999992
SLKDDLTKL	1	A0202	0.999873
SLKDGNAFL	1	A0202	0.999763
SLKDKVENL	1	A0202	0.999988
SLKDRIHCV	1	A0202	0.999934
SLKEALQKA	1	A0202	0.999696
SLKEDIQKA	1	A0202	0.999937
SLKETIEEL	1	A0202	0.999994
SLKGTLDNL	1	A0202	0.999809
SLKLECDKL	1	A0202	0.994227
SLKLGLDKA	1	A0202	0.928873
SLKNRIESV	1	A0202	0.999974
SLKQELEQL	1	A0202	0.999946
SLKQETQGL	1	A0202	0.99968
SLKRMLEKL	1	A0202	0.999274
SLKRSLEQA	1	A0202	0.998492
SLKSEAESL	1	A0202	0.999642
SLKSKLEHA	1	A0202	0.999459
SLKTLLECV	1	A0202	0.999872
SLLDLEQKL	1	A0202	0.999941
SLLQTQHAL	1	A0202	0.999823
SLMDLQERL	1	A0202	0.999983
SLMEKISKL	1	A0202	0.999996
SLMGTLSKL	1	A0202	0.999964
SLMKLVSDL	1	A0202	0.999982
SLMPEEEFL	1	A0202	0.999654
SLMPKMHLL	1	A0202	0.99994
SLMSHAIEL	1	A0202	0.99999
SLNEREQEL	1	A0202	0.999839
SLNGLEVHL	1	A0202	0.999916
SLNHFTHSV	1	A0202	0.999993
SLNHLLNYV	1	A0202	0.999955
SLNKHVEAV	1	A0202	0.999981
SLNKQIAQL	1	A0202	0.999974
SLNKQIETV	1	A0202	0.999987
SLNKRVEEL	1	A0202	0.99995
SLNKSLQNL	1	A0202	0.999917
SLNPLIQML	1	A0202	0.999719
SLNPMSDKL	1	A0202	0.999628
SLPDFCHKF	1	A0202	0.999568
SLPDIKVYL	1	A0202	0.999965
SLQEEIAFL	1	A0202	0.999894
SLQEGSYLL	1	A0202	0.999779
SLREACETV	1	A0202	0.999959
SLREQLEGV	1	A0202	0.99998
SLRERIEFL	1	A0202	0.999912
SLRPAVERL	1	A0202	0.999728
SLSAIFNNV	1	A0202	0.999989
SLSASHNQL	1	A0202	0.999704
SLSDARDAL	1	A0202	0.999825
SLSDAVQRL	1	A0202	0.999981
SLSDIEWHI	1	A0202	0.999973
SLSDRDSYL	1	A0202	0.999778
SLSDTHDRL	1	A0202	0.999819
SLSDTVEKL	1	A0202	0.999978
SLSDVQHNI	1	A0202	0.999983
SLSEELAKL	1	A0202	0.999945
SLSEIEKLL	1	A0202	0.999535
SLSEKQYFL	1	A0202	0.999965
SLSEKTVLL	1	A0202	0.999875
SLSELRQHL	1	A0202	0.999949
SLSENQSLL	1	A0202	0.997461
SLSERIMQL	1	A0202	0.999995
SLSESWYNL	1	A0202	0.999971
SLSETNKGL	1	A0202	0.999307
SLSEVRECL	1	A0202	0.999899
SLSEYDQCL	1	A0202	0.99955
SLSEYRQSL	1	A0202	0.999828
SLSEYVSRM	1	A0202	0.99992
SLSFMNPRL	1	A0202	0.999702
SLSGKIQKL	1	A0202	0.999937
SLSGYINYL	1	A0202	0.999974
SLSHINAYA	1	A0202	0.999516
SLSLHNNLL	1	A0202	0.997345
SLSLNNNKL	1	A0202	0.984892
SLSNIVRNL	1	A0202	0.999967
SLSNSLHKV	1	A0202	0.999972
SLSNVQETL	1	A0202	0.999931
SLSPFNDVV	1	A0202	0.999887
SLSPGTHLL	1	A0202	0.999488
SLSQASHAV	1	A0202	0.999925
SLSQHINWV	1	A0202	0.99991
SLSQHNDFL	1	A0202	0.998482
SLSQVFLHL	1	A0202	0.999965
SLSQVLQRL	1	A0202	0.999928
SLSRSVQQL	1	A0202	0.999926
SLSRVLTEL	1	A0202	0.999986
SLSSCFAQL	1	A0202	0.999973
SLSSFLERL	1	A0202	0.999975
SLSSHQSSL	1	A0202	0.999639
SLSSLLVKL	1	A0202	0.999961
SLSSVLSHV	1	A0202	0.999992
SLSTLQQQL	1	A0202	0.999594
SLSTVFVVL	1	A0202	0.999776
SLTAHLHQA	1	A0202	0.999834
SLTEYIHHL	1	A0202	0.999999
SLTSEIHFL	1	A0202	0.999941
SLVDIYSQL	1	A0202	0.999987
SLVDQSAAL	1	A0202	0.999905
SLVEIRNFL	1	A0202	0.999919
SLYDQAEKL	1	A0202	0.999984
SLYDWNVKL	1	A0202	0.999991
SLYDYNPNL	1	A0202	0.999991
SLYEENNKL	1	A0202	0.999927
SLYEMVSRV	1	A0202	0.999989
SLYGASPGL	1	A0202	0.999939
SLYHGYELL	1	A0202	0.999799
SLYSQVHQI	1	A0202	0.999992
SMAAFVPAA	1	A0202	0.999952
SMAALTSHL	1	A0202	0.999975
SMAEILRSL	1	A0202	0.999987
SMAEVDAAM	1	A0202	0.999491
SMASVLEQL	1	A0202	0.999994
SMAVVIPEA	1	A0202	0.999915
SMCILLDHL	1	A0202	0.999842
SMEEIFQHL	1	A0202	0.999977
SMFEFSEKL	1	A0202	0.999987
SMISKLKQA	1	A0202	0.99995
SMKDDLERV	1	A0202	0.999929
SMMDRMFAL	1	A0202	0.999993
SMMDVDHQI	1	A0202	0.99999
SMPELHNFL	1	A0202	0.999849
SMSADVPLV	1	A0202	0.999849
SMSAVVQEL	1	A0202	0.999992
SMTSIRQFV	1	A0202	0.999785
SMYGKEELL	1	A0202	0.999741
SMYSKPECL	1	A0202	0.999878
SQAEIEARL	1	A0202	0.999164
SQAGLNQKL	1	A0202	0.998964
SQCSAQHYV	1	A0202	0.998252
SQIQKVEPA	1	A0202	0.999632
SSLLEKGLD	1	A0202	0.11061
STCEFVRTL	1	A0202	0.999272
STSKWNHLL	1	A0202	0.98749
STSNIQVGL	1	A0202	0.989837
SVADLAHVL	1	A0202	0.99992
SVAELQSRL	1	A0202	0.998923
SVAESLNYV	1	A0202	0.999901
SVAKTSQLL	1	A0202	0.991844
SVAMHTNYL	1	A0202	0.998756
SVANHNSFL	1	A0202	0.995511
SVAPFADYL	1	A0202	0.99975
SVAPFDQNL	1	A0202	0.999439
SVAQLEARL	1	A0202	0.998732
SVNPYIVKL	1	A0202	0.999887
SVSHITQHL	1	A0202	0.999643
SVSKLIHYV	1	A0202	0.999936
SVSQINHKL	1	A0202	0.999587
SVSSVVHYL	1	A0202	0.999919
SVTYDLSKL	1	A0202	0.990124
TICEHLQYL	1	A0202	0.999744
TLAAIIEHL	1	A0202	0.999986
TLAAVIRKL	1	A0202	0.999916
TLAAVLQRI	1	A0202	0.999802
TLADFKNVL	1	A0202	0.999852
TLADIYREL	1	A0202	0.999994
TLADLVHHV	1	A0202	0.999998
TLADMATRL	1	A0202	0.999935
TLADVLYHV	1	A0202	0.999997
TLADYLHLL	1	A0202	0.999969
TLAEAGAKI	1	A0202	0.999323
TLAEHQQLI	1	A0202	0.999188
TLAEKIQTI	1	A0202	0.999973
TLAELQNNM	1	A0202	0.998044
TLAEQRDEL	1	A0202	0.999813
TLAESSDHV	1	A0202	0.999854
TLAETIQGL	1	A0202	0.999977
TLAETLVNL	1	A0202	0.999983
TLAEVSTRL	1	A0202	0.999966
TLAFVSPSL	1	A0202	0.999949
TLAGLHVRL	1	A0202	0.999931
TLAHIHYGV	1	A0202	0.999975
TLAKCLYEL	1	A0202	0.99999
TLAKYLMEL	1	A0202	0.999991
TLALLTHRL	1	A0202	0.999665
TLANVIRQL	1	A0202	0.999978
TLAPTWEEL	1	A0202	0.999913
TLAQHSVEL	1	A0202	0.999936
TLAQIHKGL	1	A0202	0.999566
TLASIIKEV	1	A0202	0.999993
TLASKVDQL	1	A0202	0.999954
TLASSLHTL	1	A0202	0.999946
TLATLHTAL	1	A0202	0.999862
TLCDLYETL	1	A0202	0.99997
TLCDVILMV	1	A0202	0.99997
TLCDVTLRV	1	A0202	0.999989
TLCLIQNKL	1	A0202	0.995031
TLCPAIHKL	1	A0202	0.999962
TLCQFHNQV	1	A0202	0.999867
TLCQTQMKL	1	A0202	0.998535
TLFAGAHEL	1	A0202	0.999992
TLFDYEVRL	1	A0202	0.99998
TLFFQQNAL	1	A0202	0.99944
TLFPGTDHI	1	A0202	0.999907
TLFPSKIGV	1	A0202	0.999977
TLGPKPFQL	1	A0202	0.999895
TLHALCNLL	1	A0202	0.995627
TLHSLISEL	1	A0202	0.999978
TLHSVDQYL	1	A0202	0.999426
TLIEDILGV	1	A0202	0.999988
TLISELVQA	1	A0202	0.999932
TLKEEVNEL	1	A0202	0.999983
TLKEEVQKL	1	A0202	0.99995
TLKETNEEL	1	A0202	0.9999
TLKEYLESL	1	A0202	0.999953
TLKITLDNA	1	A0202	0.994129
TLKQGIERV	1	A0202	0.999919
TLKRKLDQV	1	A0202	0.999132
TLKRQLDEV	1	A0202	0.999851
TLKRTIEAL	1	A0202	0.999704
TLKSTVEAL	1	A0202	0.999792
TLLEKDYFL	1	A0202	0.999927
TLMEALHYM	1	A0202	0.999922
TLNDKVEFL	1	A0202	0.999953
TLNDREYQL	1	A0202	0.999942
TLNEKLFLL	1	A0202	0.999899
TLNEKLTAL	1	A0202	0.99992
TLNEMSHKL	1	A0202	0.999903
TLNKFIEEL	1	A0202	0.999988
TLNKFTEEL	1	A0202	0.999968
TLNKLIKRL	1	A0202	0.998339
TLNNLVEKL	1	A0202	0.999954
TLNSFIHVL	1	A0202	0.999935
TLNSHLNKV	1	A0202	0.999881
TLQDIVYKL	1	A0202	0.999983
TLQEKIHRL	1	A0202	0.999961
TLREHLERL	1	A0202	0.999869
TLSDFAVRL	1	A0202	0.999925
TLSDIKALI	1	A0202	0.999717
TLSDIMVSL	1	A0202	0.999974
TLSDLRVYL	1	A0202	0.999918
TLSDMEYRL	1	A0202	0.99989
[truncated: 2,224 more rows]

## Sheet: C0202
Peptide	Label	HLA	OmniMHC
AAAAAGRH	0	C0202	0.0679635
AAAAKDAKPAKANA	0	C0202	0.414897
AAAAPAATACDCGA	0	C0202	0.184663
AAAAQVGHRDAA	0	C0202	0.0741399
AAAARAGG	0	C0202	0.000741485
AAAASQVEAKSNG	0	C0202	0.361319
AAADAFTLFELFE	0	C0202	0.988807
AAADKGKAELELAN	0	C0202	0.306474
AAAEALKITSHDLK	0	C0202	0.52093
AAAESPSATYSAT	0	C0202	0.486954
AAAGAKVSKHGG	0	C0202	0.367039
AAAGLKRLGLE	0	C0202	0.103045
AAAGSLRQ	0	C0202	0.278262
AAAIAVDLPVLPPS	0	C0202	0.605771
AAAIVYVAHNGS	0	C0202	0.0378163
AAALLQQFKQKQRA	0	C0202	0.0612657
AAANEEIENGKYAL	0	C0202	0.232606
AAASRFPTADSP	0	C0202	0.028431
AAAVRAFGGRVEM	0	C0202	0.0252979
AACFTEEGSQKL	0	C0202	0.0582476
AACGLEEIG	0	C0202	0.026985
AACQSGTKRSY	0	C0202	0.421817
AADAEAEVASLNRR	0	C0202	0.883508
AADARLAKGEAT	0	C0202	0.0265825
AADCLETLEEI	0	C0202	0.0846496
AADGEPLHNE	0	C0202	0.141657
AADGSDWFCYHASS	0	C0202	0.20586
AADLAGLFSRP	0	C0202	0.243597
AADLIRQAE	0	C0202	0.00781344
AADLPDRVDP	0	C0202	0.0128117
AADTLFALGCGR	0	C0202	0.0574579
AADVGHINTRS	0	C0202	0.0423147
AADVPDLRAAG	0	C0202	0.0260727
AADVVVALRERV	0	C0202	0.0257752
AADVVVVG	0	C0202	0.0310525
AAEAFEKLQPKGVI	0	C0202	0.130558
AAEEMRISGQA	0	C0202	0.0546758
AAEEMRISGQAKA	0	C0202	0.0546758
AAEFDRDL	0	C0202	0.0631113
AAEHLLKTRHRLEK	0	C0202	0.0473965
AAELANECKAE	0	C0202	0.0876336
AAELEELY	0	C0202	0.216627
AAELGFAGVYPNS	0	C0202	0.0694021
AAEQKCILESI	0	C0202	0.0739846
AAERLAQLRAY	0	C0202	0.312969
AAESSDEDSFED	0	C0202	0.0774943
AAETFQLAVAIIDR	0	C0202	0.257019
AAEWAEYFTQQK	0	C0202	0.265917
AAFGPGTE	0	C0202	0.397292
AAFNDAVRKAEATS	0	C0202	0.0630102
AAFVHLTEVLPSS	0	C0202	0.383162
AAFVVSSWGPLKSP	0	C0202	0.639437
AAGAEAAF	0	C0202	0.548857
AAGARQGSRAQKTR	0	C0202	0.176638
AAGGDGGGDDRL	0	C0202	0.404226
AAGITVLPFRGN	0	C0202	0.0632619
AAGLDLRACLD	0	C0202	0.00593208
AAGLKVLHLNVP	0	C0202	0.033291
AAGLLNPVRVSADI	0	C0202	0.214366
AAGLPGIP	0	C0202	0.0147016
AAGMTETP	0	C0202	0.00155919
AAGPSREP	0	C0202	0.406596
AAGQHQGTQAKDSC	0	C0202	0.12941
AAGSEAATHAT	0	C0202	0.127631
AAGSGGSNLGPLN	0	C0202	0.105306
AAGTQLGVWGER	0	C0202	0.0245852
AAGVQFGWALQLS	0	C0202	0.0357641
AAGVVVGRVLEREQ	0	C0202	0.0131412
AAHCDGKKMKLQ	0	C0202	0.484934
AAHPAQPQPLPAA	0	C0202	0.540229
AAHQEADAAATA	0	C0202	0.145642
AAHTSCEDPQSCR	0	C0202	0.0239272
AAIAELHAFLLAS	0	C0202	0.737138
AAIDAVQTTEDAL	0	C0202	0.0958388
AAIEANAPRILQAN	0	C0202	0.980267
AAILILLEPIEKKA	0	C0202	0.0460952
AAIMELMNKLA	0	C0202	0.0181239
AAIQARGVLRVS	0	C0202	0.481984
AAIVEGMM	0	C0202	0.119234
AAIVLAAG	0	C0202	0.00310525
AAIVTDIAGTT	0	C0202	0.00729405
AAIYPSFSSNELQ	0	C0202	0.0627237
AAKAKEQPYNE	0	C0202	0.17293
AAKKCPPEARAS	0	C0202	0.0669693
AAKKYDIEVWYPAQ	0	C0202	0.708191
AAKLGGGDPDA	0	C0202	0.286807
AAKLRGGSLRLPDN	0	C0202	0.344891
AAKRDSDDDDF	0	C0202	0.245506
AAKSGQIEFRA	0	C0202	0.0908487
AAKTQTDRQAQQQK	0	C0202	0.107798
AAKWQYLENVARET	0	C0202	0.0571511
AALAAAAAKLQG	0	C0202	0.558235
AALADEHG	0	C0202	0.000201922
AALAMTIFFHDM	0	C0202	0.00810792
AALATVIASQA	0	C0202	0.0290238
AALAVGLAAIGPGI	0	C0202	0.0813511
AALEAKRRAEAHMA	0	C0202	0.0597398
AALEQIEANGR	0	C0202	0.155072
AALERVELGLQQ	0	C0202	0.0988475
AALEVAESMGQPVQ	0	C0202	0.212942
AALFGISEGG	0	C0202	0.00502462
AALGLPYQ	0	C0202	0.0334493
AALHVVGAPGHMY	0	C0202	0.0618755
AALIEHLELINPSG	0	C0202	0.0310451
AALISNMNLVSPD	0	C0202	0.0404703
AALKLKEIAYVEA	0	C0202	0.31474
AALLIGDRR	0	C0202	0.0432716
AALLSGES	0	C0202	0.00320509
AALLSPKESSGG	0	C0202	0.163422
AALRGLKAGIKYA	0	C0202	0.0401683
AALRSWVANIDD	0	C0202	0.0618323
AALTFAAKDG	0	C0202	0.0053367
AALTHDLGKALTPP	0	C0202	0.451358
AALVDAFFAGKMEE	0	C0202	0.0768105
AALVELGY	0	C0202	0.295606
AALVERLA	0	C0202	0.0131683
AALVYSIVRLSH	0	C0202	0.0628858
AAMIGRFLKLKFK	0	C0202	0.0378434
AAPCSCDGDRRVD	0	C0202	0.019347
AAPDDVAG	0	C0202	0.00406755
AAPDVTLEQD	0	C0202	0.147478
AAPENISPEKG	0	C0202	0.224563
AAPGEERRRSPLDH	0	C0202	0.131442
AAPGTIRGDFG	0	C0202	0.103719
AAPIIEKE	0	C0202	0.0322981
AAPPESALPGP	0	C0202	0.21426
AAPRLALLDGD	0	C0202	0.0594711
AAPVVPVMAAQ	0	C0202	0.159453
AAQARPSD	0	C0202	0.00107365
AAQAYDVH	0	C0202	0.0171191
AAQFLPAAFQRQ	0	C0202	0.278521
AARGKQGGRTLEIQ	0	C0202	0.46481
AARNGEFETVAGD	0	C0202	0.105504
AARVGGLQRDLSHP	0	C0202	0.261118
AARVKEYAD	0	C0202	0.00246247
AARVTGFMDAAQ	0	C0202	0.00582388
AASAGLGAGAGNTP	0	C0202	0.0849675
AASIADIDFVQ	0	C0202	0.0512056
AASKIGAG	0	C0202	0.00704234
AASTETLTPTPER	0	C0202	0.0307841
AASTTEFGPTDEPV	0	C0202	0.088581
AASTVVGKEGSP	0	C0202	0.0925847
AASYRFRGASGDW	0	C0202	0.0240134
AATASGKE	0	C0202	0.0161303
AATGCDALGLDWTT	0	C0202	0.0882449
AATILIFQ	0	C0202	0.0494392
AATKTDQRIPT	0	C0202	0.0719378
AATLAVGMARDDPA	0	C0202	0.0423839
AATQTEGSYDT	0	C0202	0.111151
AATRRTGGHPAK	0	C0202	0.0235028
AATVAQTHGPCQE	0	C0202	0.124092
AAVAVGKSGTAV	0	C0202	0.0584607
AAVEAALDPESS	0	C0202	0.134776
AAVELVQAEEGQ	0	C0202	0.126373
AAVEPVYETFQGWS	0	C0202	0.49234
AAVHEIAKRAKN	0	C0202	0.0510008
AAVLKEVCDAW	0	C0202	0.00880839
AAVVELICFKNAT	0	C0202	0.023003
AAVVFDPSQPRING	0	C0202	0.169641
AAVYGRFCAIGREH	0	C0202	0.0847296
AAYMAGEYGSEPSE	0	C0202	0.0942852
ACAAAITGGEV	0	C0202	0.0083328
ACAFNNVH	0	C0202	0.00154727
ACCGHFSP	0	C0202	0.000191137
ACDHPIAKALAEKN	0	C0202	0.0313302
ACDRIGIEAECS	0	C0202	0.00168131
ACENYKKIKSPI	0	C0202	0.00688685
ACEVTMQP	0	C0202	0.00123693
ACFALGILCSVLGT	0	C0202	0.013633
ACFDRGDV	0	C0202	0.00637303
ACFIQAAWRRHKK	0	C0202	0.0413158
ACGAFHIRSGGRIY	0	C0202	0.0014774
ACGDVMKLQ	0	C0202	0.00770791
ACGDVMKLQIKV	0	C0202	0.012187
ACILTLPCYQKM	0	C0202	0.00587702
ACITCALCIDAC	0	C0202	0.00125627
ACKAYRDLAFE	0	C0202	0.0271929
ACKHKSTIRVVREQ	0	C0202	0.0264285
ACLEHRHSYVRRN	0	C0202	0.023543
ACLPVLPADAA	0	C0202	0.017273
ACLYAGVK	0	C0202	0.00109741
ACLYMGRQPPPPPP	0	C0202	0.0192903
ACNVIQMSKEV	0	C0202	0.0142031
ACPASEEALGR	0	C0202	0.0757771
ACPVAHIWFLKSLP	0	C0202	0.239641
ACQAVLTEDC	0	C0202	0.00316931
ACQKAFVTNRV	0	C0202	0.0104541
ACRALGADFHVEDL	0	C0202	0.016091
ACRRTEDCGHCD	0	C0202	0.000549126
ACSKKNKWFKG	0	C0202	0.027419
ADADSDEEPAA	0	C0202	0.0688203
ADAEREAGAQ	0	C0202	0.0118895
ADAGGVRL	0	C0202	0.10833
ADAHLVSP	0	C0202	0.00833282
ADALKLEGG	0	C0202	0.000862636
ADALLVKAGSGA	0	C0202	0.0135336
ADAQRYFTASLP	0	C0202	0.19233
ADAREFGDIDKA	0	C0202	0.0546332
ADARGAPSVRM	0	C0202	0.55985
ADASNLETSGS	0	C0202	0.0161365
ADAVFDCIGDP	0	C0202	0.00221866
ADCFDLAGRDYKI	0	C0202	0.0325625
ADCILYYGFGDI	0	C0202	0.00351622
ADDCHGAPIMIAAE	0	C0202	0.111243
ADDFTDPAA	0	C0202	0.00234731
ADDITSKYVPP	0	C0202	0.0411029
ADDLTDPSPATT	0	C0202	0.0149923
ADDNRAGLIYE	0	C0202	0.0149629
ADDNVEIRQIN	0	C0202	0.0166793
ADEARNAVAAT	0	C0202	0.0428934
ADEEAGSADSF	0	C0202	0.342019
ADEEEEEEEGK	0	C0202	0.400429
ADEIMDRIVKSA	0	C0202	0.00925823
ADEINKKLKQDIF	0	C0202	0.0643966
ADEISPDT	0	C0202	0.000744897
ADEKLLLAEAA	0	C0202	0.0247342
ADELASLRAEF	0	C0202	0.186287
ADEPTASL	0	C0202	0.0215083
ADEVNEIRKE	0	C0202	0.0102285
ADFILSQP	0	C0202	0.00472853
ADFVGEDD	0	C0202	0.000236284
ADFYSYRRDAGQT	0	C0202	0.00528874
ADGANPWSLSSCDQ	0	C0202	0.0432957
ADGETVLYKAGDAL	0	C0202	0.0245072
ADGFGELADIDQ	0	C0202	0.0416028
ADGFRNYYQKS	0	C0202	0.0148828
ADGGFGWT	0	C0202	0.000147553
ADGIWGPLIIHS	0	C0202	0.0310282
ADGKPNLAVGHMLS	0	C0202	0.051208
ADGPEIESDWHS	0	C0202	0.0356244
ADGRLCGDVEFSG	0	C0202	0.0647033
ADGRLLFASMVQH	0	C0202	0.0355698
ADGRVDIVIFLR	0	C0202	0.115573
ADGSTLSL	0	C0202	0.0252511
ADGTLAKLPKPSV	0	C0202	0.0517754
ADHIGGTPDLLR	0	C0202	0.414001
ADHLLEAYEE	0	C0202	0.00771381
ADHYDLVSENNHLP	0	C0202	0.0331249
ADIANITVNKNAVH	0	C0202	0.226125
ADILLREED	0	C0202	0.00302498
ADILLRVIPTTSGE	0	C0202	0.013945
ADIPGLIEGAHE	0	C0202	0.0360512
ADIPVFIHGFA	0	C0202	0.0213578
ADIVEVGV	0	C0202	0.00186608
ADIVQHMED	0	C0202	0.00158917
ADIWSTAC	0	C0202	0.00144262
ADKASKLA	0	C0202	0.00177748
ADKDQGHSSR	0	C0202	0.0240992
ADKINAVSPN	0	C0202	0.00303731
ADKLGKLGINDCLQ	0	C0202	0.0517139
ADKLRSSDNSLEE	0	C0202	0.284457
ADKPLLTGQRVLDA	0	C0202	0.0373098
ADKQAIVAARVFDD	0	C0202	0.0374017
ADKSGKALDYKS	0	C0202	0.0570867
ADKVNFATWNQ	0	C0202	0.0571194
ADKVVVPN	0	C0202	0.00109288
ADLADPIGQVIKGY	0	C0202	0.107953
ADLDARFG	0	C0202	0.000283097
ADLDITSPFAGM	0	C0202	0.0157424
ADLDLLGI	0	C0202	0.00309964
ADLHPRVMENMD	0	C0202	0.242128
ADLHTRYSETD	0	C0202	0.06131
ADLIVDTSE	0	C0202	0.000882447
ADLIWMESKLPD	0	C0202	0.0915339
ADLKRLKP	0	C0202	0.00141634
ADLLQKMESIK	0	C0202	0.0339103
ADLMQALVDSELQP	0	C0202	0.00519574
ADLPDAVA	0	C0202	0.000795236
ADLPESGQIALFDG	0	C0202	0.703546
ADLPETIP	0	C0202	0.00127615
ADLPRVHM	0	C0202	0.0305558
ADLPWIAESIQ	0	C0202	0.0711668
ADLRLRAADRGI	0	C0202	0.0108523
ADLRYTLDLDLEE	0	C0202	0.0242075
ADLSGLNYRFFGNT	0	C0202	0.272958
ADLSQLTSAQATS	0	C0202	0.0245751
ADLVVCRAG	0	C0202	0.000659216
ADMKIRPQQS	0	C0202	0.00564552
ADMLQPHD	0	C0202	0.000109717
ADNADQRLTDKGLA	0	C0202	0.215192
ADNLRATGGTYQT	0	C0202	0.0527672
ADNRLTTVAEKS	0	C0202	0.0531341
ADNYEALVRMVD	0	C0202	0.0634816
ADPLASLLEMCH	0	C0202	0.0557753
ADPQMVRE	0	C0202	0.000712579
ADPVAVKVLDKPD	0	C0202	0.0479218
ADQARQVVSAT	0	C0202	0.0314778
ADQGVIRT	0	C0202	0.00151256
ADQNYEVVQPEKE	0	C0202	0.05421
ADQSAVGS	0	C0202	0.000275831
ADQYRHLHPFA	0	C0202	0.0289927
ADRLLDMDFGPI	0	C0202	0.0103375
ADRVFFCNSGAEA	0	C0202	0.000937203
ADRVSTRV	0	C0202	0.00332169
ADSELFGSVGFEGK	0	C0202	0.686459
ADSKRLLYGRF	0	C0202	0.0880308
ADSLGIQIAGARIA	0	C0202	0.00507648
ADSSLVYGKAGEK	0	C0202	0.0715421
ADSYRYLA	0	C0202	0.0006052
ADTGYFYVTKKNSR	0	C0202	0.0649658
ADTNIAMIHAAD	0	C0202	0.0280309
ADVAIWSALAGT	0	C0202	0.0170867
ADVGRRNVSTS	0	C0202	0.0119818
ADVIVYKVENND	0	C0202	0.0254786
ADVLNRAG	0	C0202	0.000151417
ADVPPPSD	0	C0202	0.000469452
ADVRARGGK	0	C0202	0.00134421
ADYDALRLRNRAIE	0	C0202	0.0642056
ADYIDTGI	0	C0202	0.0008718
ADYKKNGGITSA	0	C0202	0.0173354
ADYLFKLLEED	0	C0202	0.0195276
ADYNRKYY	0	C0202	0.047291
AEAESRTK	0	C0202	0.0126155
AEAILGNANVAAHG	0	C0202	0.0616477
AEAIRDMMEGPATT	0	C0202	0.00618282
AEANEAELDSILAR	0	C0202	0.0782491
AEASFQPSVSVP	0	C0202	0.288973
AEASSNLSRFDGVR	0	C0202	0.0319347
AEATNPLELTE	0	C0202	0.0495822
AEAVAKMGLKH	0	C0202	0.0154338
AEDKAIVIHISPGT	0	C0202	0.028021
AEDLIFFNTGEAGF	0	C0202	0.0134724
AEDNLRAL	0	C0202	0.0368597
AEDTWGKHK	0	C0202	0.0160608
AEDYIMDEEHSR	0	C0202	0.0161727
AEEAPTRV	0	C0202	0.0157181
AEEDDREI	0	C0202	0.00304949
AEEEIRRSVDF	0	C0202	0.195842
AEEGHIIPRSLD	0	C0202	0.175516
AEEGLRAEVKIA	0	C0202	0.1003
AEEILSQL	0	C0202	0.019745
AEEITRDI	0	C0202	0.00733872
AEEKEMHSTKED	0	C0202	0.0775393
AEELDQMRAEQQ	0	C0202	0.159359
AEELEHQAREGLKM	0	C0202	0.110994
AEELSIML	0	C0202	0.0361478
AEEQFQAL	0	C0202	0.027808
AEEQQSTFAPQ	0	C0202	0.0561368
AEERIRQLETE	0	C0202	0.0274315
AEESGVVELKDL	0	C0202	0.0835758
AEESSSWPD	0	C0202	0.00229184
AEEVGEEVAPEG	0	C0202	0.0396166
AEFDILYG	0	C0202	0.00234349
AEFKKDQD	0	C0202	0.000853336
AEFKRKHKK	0	C0202	0.00274031
AEFKYDGERMQ	0	C0202	0.114436
AEFLEVEEPPT	0	C0202	0.0427896
AEFNAALSMAFE	0	C0202	0.301563
AEGIGDTLRIS	0	C0202	0.0148615
AEGITFRGMDPSH	0	C0202	0.0114053
AEGKPSKAAEGW	0	C0202	0.0356099
AEGLITGTVLTQ	0	C0202	0.02267
AEGLSKHL	0	C0202	0.019149
AEGLVTNGECG	0	C0202	0.00621991
AEGLWQNINMK	0	C0202	0.0365295
AEGMVDPSLNP	0	C0202	0.0108308
AEGSRFAMPTA	0	C0202	0.00821734
AEGVLIKAYFPQT	0	C0202	0.0112345
AEHPEAVRQLH	0	C0202	0.0332525
AEHPLPEAEVDD	0	C0202	0.260838
AEHQRELSETA	0	C0202	0.0637666
AEIEVPTLDGAATF	0	C0202	0.00643404
AEIFPARFRSTCHG	0	C0202	0.0260674
AEIGGAWLVWQAVR	0	C0202	0.0320557
AEIGPFFADREGG	0	C0202	0.00577889
AEIISKAG	0	C0202	0.000526556
AEILPISAQRGK	0	C0202	0.0236388
AEISGDIPEEQGS	0	C0202	0.0516956
AEIYQVGTTTLCPR	0	C0202	0.25763
AEKAKKLWEVSEK	0	C0202	0.0765444
AEKDERALKQEIH	0	C0202	0.0189373
AEKEKMKDK	0	C0202	0.00251905
AEKERLHTERV	0	C0202	0.00738451
AEKFDRTTVKGS	0	C0202	0.0276343
AEKFGIEI	0	C0202	0.022286
AEKIKKELE	0	C0202	0.00737431
AEKISNPE	0	C0202	0.00291997
AEKITTVQAAIDY	0	C0202	0.0236951
AEKKSEKP	0	C0202	0.00340742
AEKLKRLD	0	C0202	0.000162897
AEKLNGEIISADS	0	C0202	0.138117
AEKNEING	0	C0202	0.000140592
AEKQISEIEKLD	0	C0202	0.311445
AEKVIVAIGIHPGK	0	C0202	0.0236747
AELASALSRDDA	0	C0202	0.0141935
AELDLDRQ	0	C0202	0.00870187
AELDTLNEDS	0	C0202	0.00858225
AELEPYDGFHIDF	0	C0202	0.0465674
AELFRIGGMCP	0	C0202	0.00192609
AELGENIP	0	C0202	0.00077239
AELGVPTTSSP	0	C0202	0.0111283
AELIRATIGKK	0	C0202	0.00828384
AELLKGFE	0	C0202	0.000266882
AELNQEGKTAD	0	C0202	0.155113
AELRERLM	0	C0202	0.00250935
AELRGVGE	0	C0202	0.000310485
AELVDQVLDVVRRE	0	C0202	0.0507229
AELVHTQM	0	C0202	0.0494264
AELVRAKAG	0	C0202	0.000612811
AELWKDVD	0	C0202	8.92e-05
AEMDGSCQVPIAG	0	C0202	0.0985545
AEMRMLVEDTLKGQ	0	C0202	0.072985
AENNRLNALPD	0	C0202	0.0175274
AENRAALP	0	C0202	0.00176848
AENTLQYLQKQNAC	0	C0202	0.0439445
AEPLVRAVGLQ	0	C0202	0.0208428
AEPNYNLTIRD	0	C0202	0.0304146
AEPRKDDRAW	0	C0202	0.0165001
AEPTHGEMSNSIDY	0	C0202	0.131408
AEQEKVVLTKFRD	0	C0202	0.173936
AEQIKKDTDRLD	0	C0202	0.0926162
AEQPKPSLTPFKTT	0	C0202	0.303278
AEQQLSFE	0	C0202	0.00162457
AEQRLPVP	0	C0202	0.00577132
AEREVERLRAN	0	C0202	0.00436739
AERGKAGLDRLR	0	C0202	0.0206057
AERIDGSV	0	C0202	0.000397502
AERIETAEKEAYVP	0	C0202	0.0192743
AERLLEKHDY	0	C0202	0.0405053
AESEIKRDPKDVNT	0	C0202	0.0476655
AESILAYH	0	C0202	0.00389966
AESKKGNL	0	C0202	0.0022334
AESKYSVE	0	C0202	0.00310203
AESLPKIGDLHP	0	C0202	0.0415402
AESPDTIGNLDTLL	0	C0202	0.0970535
AETAKLIVDSAQPS	0	C0202	0.00568615
AETDTEQE	0	C0202	0.002479
AETESKNGAEQ	0	C0202	0.116058
AETIEHVA	0	C0202	0.00268052
AETKKLLDIVARS	0	C0202	0.0203621
AETKLHGGVVP	0	C0202	0.112574
AETLADHE	0	C0202	0.000832331
AEVDIPQAMVDT	0	C0202	0.111418
AEVEEGVGVVGEDN	0	C0202	0.0593576
AEVKQLRAQVKE	0	C0202	0.0227647
AEVLETAEE	0	C0202	0.00471845
AEVRETSRKPDEM	0	C0202	0.0223087
AEVVVTPP	0	C0202	0.0048946
AEVWCGSERPVAD	0	C0202	0.0342055
AEWRKQRA	0	C0202	0.00042905
AEWRSEVN	0	C0202	0.00012965
AEYAHIVTSTTHKT	0	C0202	0.0370265
AEYIDAKKLTDKH	0	C0202	0.0172546
AEYKDRVFAEFLRE	0	C0202	0.201528
AEYTIPED	0	C0202	0.000772553
AFAALTIVCDGC	0	C0202	0.000890223
AFACVTME	0	C0202	0.00220681
AFAGVNNI	0	C0202	0.0517538
AFAHDYGLNG	0	C0202	0.00358042
AFAPEFLM	0	C0202	0.413693
AFATDMQA	0	C0202	0.000635532
AFCSFFILG	0	C0202	0.00478741
AFCVPVEDGGVGF	0	C0202	0.00191555
AFDALKAIRGL	0	C0202	0.361745
AFDRLRFDFNCP	0	C0202	0.00438535
AFEADPFYSRTTSQ	0	C0202	0.117311
AFEGRKEIWD	0	C0202	0.00970534
AFEKDNKNKKDNK	0	C0202	0.156592
AFELIREQ	0	C0202	0.017942
AFELSTAISAG	0	C0202	0.0187392
AFEMAIEKGKGA	0	C0202	0.133214
AFEMNASIKITSA	0	C0202	0.0135754
AFENAVKPGSGVH	0	C0202	0.0558358
AFGAVVFYLRQVKE	0	C0202	0.0272091
AFGFARTGE	0	C0202	0.000394092
AFGMGKRRCIGEV	0	C0202	0.00377835
AFGMGVERVAM	0	C0202	0.142348
AFGSGIHK	0	C0202	0.0212808
AFIDALGHVGLQV	0	C0202	0.859274
AFIHGLTLEGAR	0	C0202	0.00272195
AFIIGSLWDKER	0	C0202	0.00541398
AFILDTLKKQWKDP	0	C0202	0.0191116
AFISFQEQKEESRG	0	C0202	0.0659394
AFKDKVDVAS	0	C0202	0.0080837
AFKFGAPPHGGI	0	C0202	0.073887
AFKKIFVRHKKE	0	C0202	0.0133428
AFKLCAKPYTVDE	0	C0202	0.0232616
AFKNERDHNLW	0	C0202	0.33918
AFKNKGVQP	0	C0202	0.00779517
AFKNNEIP	0	C0202	0.000651348
AFLDYLKNMKASSL	0	C0202	0.0384421
AFLFIAGI	0	C0202	0.00168081
AFLGKIQAAHPHPL	0	C0202	0.00726372
AFLKADLADVDPV	0	C0202	0.036285
AFLKDLERIRP	0	C0202	0.00349662
AFLNFQNNLQQTPL	0	C0202	0.022606
AFLPNQDQNRPSKS	0	C0202	0.067423
AFLSGFPPTFKETS	0	C0202	0.3431
AFLVPAYTEQS	0	C0202	0.00653791
AFNAGAAF	0	C0202	0.68384
AFNKYGKDIIGE	0	C0202	0.0295662
AFPFLLNGINGLA	0	C0202	0.00168356
AFPGAFPTAEV	0	C0202	0.205465
AFPKAFSHE	0	C0202	0.010198
AFPQMVFDH	0	C0202	0.00770778
AFQAVTKAGQ	0	C0202	0.0081398
AFQILVQNNDK	0	C0202	0.0122901
AFSCELLPWGVKVS	0	C0202	0.0327522
AFSGLRDKGLKV	0	C0202	0.059359
AFSHPQAAQLCYE	0	C0202	0.153439
AFSKAFGTGIGRQ	0	C0202	0.0154359
AFSKGKENSNKN	0	C0202	0.111928
AFSLNSRTGKPMP	0	C0202	0.0302697
AFSRKRDAVAQEVE	0	C0202	0.0635815
AFTDFVKQ	0	C0202	0.0760823
AFTFRMHGFES	0	C0202	0.0171131
AFTIAQANVRP	0	C0202	0.0381399
AFTVTNLPGTS	0	C0202	0.0273413
AFVERVLARVARIR	0	C0202	0.00876116
AFVLAAIGCQV	0	C0202	0.0102152
AFVSGPLAETNKKN	0	C0202	0.0328814
AFVVEGVHAHDVGQ	0	C0202	0.00431347
AFWDALGW	0	C0202	0.0442725
AFWEPTSSDEGGAA	0	C0202	0.0127927
AFYQALLELEKEG	0	C0202	0.0490191
AFYSLPYSETTG	0	C0202	0.0278514
AFYTKLEAAGHI	0	C0202	0.0528267
AFYYSWYGNPQ	0	C0202	0.0123617
AGAAIAQH	0	C0202	0.0225804
AGACAVMALERI	0	C0202	0.00440657
AGADVIELGVP	0	C0202	0.0299159
AGAEKAPW	0	C0202	0.0599823
AGAHVKNDAFLRQ	0	C0202	0.261648
AGAKGIKT	0	C0202	0.0102651
AGASIAGI	0	C0202	0.0131593
AGASKGTRE	0	C0202	0.00192557
AGASKNRKRIGRGT	0	C0202	0.0075558
AGATTLGD	0	C0202	5.18e-05
AGAVLGRTLGVR	0	C0202	0.0318917
AGAWQTRVSFRSPA	0	C0202	0.0159985
AGDALLFAHGFN	0	C0202	0.233569
AGDDFARLRAAR	0	C0202	0.0237041
AGDEMDTPAVAN	0	C0202	0.012508
AGDGARRDHDGYYT	0	C0202	0.0334059
AGDGDLRVR	0	C0202	0.138228
AGDGFARFWLHNGW	0	C0202	0.140225
AGDKLQANLLRI	0	C0202	0.0193664
AGDTFTAEYVEF	0	C0202	0.0521233
AGDVYLFKN	0	C0202	0.00989023
AGDYKFKQIAQE	0	C0202	0.00453543
AGEGPGGAFARVSD	0	C0202	0.161381
AGEGVSYGHD	0	C0202	0.00311336
AGEIVIGGEVYQN	0	C0202	0.338062
AGEKFWQMPLEE	0	C0202	0.0188504
AGELVNMV	0	C0202	0.0135169
AGEPGKAGE	0	C0202	0.00593401
AGEPLSNKKAAM	0	C0202	0.0457387
AGEPPADGARCG	0	C0202	0.0518618
AGERGFGFDQ	0	C0202	0.00931546
AGETRYLVEPNV	0	C0202	0.00449753
AGEVERLFPGSL	0	C0202	0.0499967
AGFAGDDAPRA	0	C0202	0.126429
AGFANEEFWKARVE	0	C0202	0.103838
AGFARTFD	0	C0202	0.000182139
AGFDIKGNED	0	C0202	0.0169182
AGFLDSYI	0	C0202	0.0264575
AGFPSRWTFEE	0	C0202	0.0599836
AGFQGEARQ	0	C0202	0.0231576
AGFQKIFWAEWTH	0	C0202	0.101867
AGFRYVWASD	0	C0202	0.0013585
AGGAVKPLMRE	0	C0202	0.0172541
AGGEEVLEPY	0	C0202	0.560125
AGGEVLITADHGN	0	C0202	0.00799437
AGGGAGAGGG	0	C0202	0.0108656
AGGGGGGGVQNGP	0	C0202	0.276472
AGGLGYIWERFG	0	C0202	0.0977882
AGHDNTKP	0	C0202	0.00176218
AGHRVVHGG	0	C0202	0.00320176
AGHTLVIDGKK	0	C0202	0.0264918
AGIAAMEK	0	C0202	0.0121002
AGIAMGLVTRD	0	C0202	0.00173512
AGIDWNFNAWGG	0	C0202	0.029935
AGIGGEELEVEVK	0	C0202	0.0354657
AGIGTINNNQGT	0	C0202	0.0117652
AGILDGDLAIIEKT	0	C0202	0.0409551
AGILTFLDPPR	0	C0202	0.00796284
AGIPAYVHAITD	0	C0202	0.0511406
AGIRKLDERYK	0	C0202	0.00587224
AGITNDQLVTS	0	C0202	0.0359762
AGIVLFEMLAYPST	0	C0202	0.0715867
AGIYLGGGFPE	0	C0202	0.0171757
AGKAIGVGAQ	0	C0202	0.00255822
AGKDGDVR	0	C0202	0.000614484
AGKDTVWEWIEQQ	0	C0202	0.120214
AGKGTQAK	0	C0202	0.00362723
AGKTLEVVG	0	C0202	0.0161204
AGKVYATATEDM	0	C0202	0.00930291
AGLAFQRGEH	0	C0202	0.00542423
AGLGCNVQLIER	0	C0202	0.00800707
AGLGFAERLAA	0	C0202	0.00806767
AGLGFTPK	0	C0202	0.00610847
AGLGPRKA	0	C0202	0.00746368
AGLIRALK	0	C0202	0.00245056
AGLISIGGAKY	0	C0202	0.140613
AGLKKQIMHE	0	C0202	0.00372553
AGLLAFFHSVGE	0	C0202	0.0245416
AGLLAKKS	0	C0202	0.0013528
AGLLLGLF	0	C0202	0.0937042
AGLLLLNENILES	0	C0202	0.204388
AGLNEGEA	0	C0202	0.000390833
AGLNYIGYVEG	0	C0202	0.045084
AGLPRPTLKELFSD	0	C0202	0.475959
AGLPSLTH	0	C0202	0.0835922
AGLQNGPDP	0	C0202	0.00480593
AGLRIGLPREYFGA	0	C0202	0.0580439
AGLTQLDQ	0	C0202	0.000712399
AGLTVSQINEVI	0	C0202	0.140346
AGLVRLTEG	0	C0202	0.0129957
AGLWTGDDSLAN	0	C0202	0.0129533
AGMAEAAACEEK	0	C0202	0.00429592
AGMEFGTTTGRPR	0	C0202	0.0247005
AGMGNMED	0	C0202	0.000132031
AGNAAILRGGSE	0	C0202	0.023537
AGNFQVNNRGQGG	0	C0202	0.097061
AGNLAAGY	0	C0202	0.0705292
AGNSGASR	0	C0202	0.00116844
AGPCPVTQIKTAQ	0	C0202	0.0750126
AGPDCTINRQLT	0	C0202	0.409148
AGPLLANELE	0	C0202	0.020914
AGPLVESL	0	C0202	0.0882762
AGPPTHDD	0	C0202	0.000231607
AGPRQSAGQSGSGP	0	C0202	0.0693107
AGPSPAAPHLLHH	0	C0202	0.953955
AGQFDSNVRDLEG	0	C0202	0.462182
AGQFDSNVRDLEGA	0	C0202	0.462182
AGQISVQPTFSVQ	0	C0202	0.111663
AGQKDVALNVKT	0	C0202	0.0738324
AGQPGQDAFPPVEE	0	C0202	0.0579416
AGQPHSSS	0	C0202	0.00509998
AGRDPAAAPATG	0	C0202	0.111629
AGRFFEFRSRFIPA	0	C0202	0.0888762
AGRLEDAK	0	C0202	0.00175187
AGRTILDVGCGS	0	C0202	0.00701101
AGRTLGKAAPNAMD	0	C0202	0.0146393
AGRYRECKRTQG	0	C0202	0.00156981
AGSEIPLNKFSDK	0	C0202	0.217536
AGSEIRGFTKRG	0	C0202	0.0563118
AGSGGAWYPTPQFA	0	C0202	0.0552836
AGSGVKRS	0	C0202	0.000637336
AGSILEVSGIAP	0	C0202	0.0350417
AGSKRTTKSDAN	0	C0202	0.00492741
AGSKYDPADLE	0	C0202	0.109328
AGSLTSRS	0	C0202	0.000719965
AGSPGVLH	0	C0202	0.205181
AGSQYGSSFLPS	0	C0202	0.147398
AGSRCCSVLRLESR	0	C0202	0.113857
AGSRWETE	0	C0202	0.000890007
AGSVYRAILDR	0	C0202	0.00314916
AGTFSGSEGT	0	C0202	0.0131274
AGTGLAYHRS	0	C0202	0.0245463
AGTIESGSSK	0	C0202	0.0224324
AGTIKRYNFGSGRA	0	C0202	0.0196116
AGTLDMQKITILQS	0	C0202	0.115107
AGTNKENLGVQVAT	0	C0202	0.131647
AGTNPFETKPDFL	0	C0202	0.100064
AGTSSMVG	0	C0202	0.000163054
AGTVVGKLEGE	0	C0202	0.027061
AGVARGVDYGLT	0	C0202	0.189125
AGVASPKL	0	C0202	0.823097
AGVCGKAEYMDA	0	C0202	0.0351504
AGVDLYGP	0	C0202	0.00070183
AGVGAVKLEG	0	C0202	0.0102089
AGVGKRKVRC	0	C0202	0.00210246
AGVIAVADGTDM	0	C0202	0.0057108
AGVIGAGLFVGSG	0	C0202	0.0252355
AGVITCNY	0	C0202	0.159485
AGVKGNQLQLMTES	0	C0202	0.106758
AGVLFVHVLERE	0	C0202	0.00468729
AGVNFLFAPGVGDM	0	C0202	0.0195806
AGVPLVVA	0	C0202	0.128065
AGVPQSPSVYYPYS	0	C0202	0.973502
AGVRDSQTLRD	0	C0202	0.00504701
AGVRSVAT	0	C0202	0.00218845
AGVTTFVKD	0	C0202	0.00278409
AGVTWETDDNGF	0	C0202	0.0158307
AGWKSLALLGYAA	0	C0202	0.317751
AGWMCDVL	0	C0202	0.0132252
AGYENYSGPVDAC	0	C0202	0.0656073
AGYGAGAGSGAAS	0	C0202	0.124797
AGYGRIVRNENGH	0	C0202	0.0100444
AGYGTKDHLEAL	0	C0202	0.0308383
AGYIALVA	0	C0202	0.0502128
AGYQDQEGYENFAS	0	C0202	0.376207
AGYTGNGRQCVAEG	0	C0202	0.0480266
AHAGDEGLPE	0	C0202	0.019335
AHAGGPLDG	0	C0202	0.00141166
AHAHAQNLRDSG	0	C0202	0.0669365
AHAHKQIEETD	0	C0202	0.0384701
AHALAGRRPI	0	C0202	0.00994935
AHALNLKE	0	C0202	0.0010509
AHAPTFEVITINPD	0	C0202	0.37142
AHAQAGVQVKQEP	0	C0202	0.271841
AHCYGRDLGRGS	0	C0202	0.0024524
AHDENVLSYYRYQL	0	C0202	0.0711757
AHDLRTRQSGPTR	0	C0202	0.00324255
AHDRHRTVDDR	0	C0202	0.0051113
AHFKSSTNRAPR	0	C0202	0.0427741
AHGDLAANAA	0	C0202	0.004228
AHGLGTLGAQGG	0	C0202	0.0144811
AHGRTDPNQK	0	C0202	0.00577145
AHHIRIDRSNP	0	C0202	0.0102221
AHHPGDFTP	0	C0202	0.00483794
AHHRHKVDAPS	0	C0202	0.00259921
AHIHESTLDS	0	C0202	0.014408
AHIQDREGQ	0	C0202	0.000774691
AHIWFLKSLPS	0	C0202	0.0162483
AHKDPDRA	0	C0202	0.000835602
AHKIAERQKTLKE	0	C0202	0.0616845
AHKLCPNGYYVRAR	0	C0202	0.0215124
AHKLDISDEF	0	C0202	0.0567104
AHLARDPFDPRF	0	C0202	0.112832
AHLFTKEP	0	C0202	0.00156557
AHLLAKFTAQE	0	C0202	0.00827595
AHLPEVGEALA	0	C0202	0.0369223
AHLQGLDFMARGHS	0	C0202	0.0192877
AHLRRHTG	0	C0202	4.92e-05
AHLRSGVK	0	C0202	0.000518474
AHLVVDGLLEADAK	0	C0202	0.00686536
AHMQSRLAAQHPGR	0	C0202	0.0348523
AHNLRLNH	0	C0202	0.000893355
AHPALIEHLKT	0	C0202	0.048502
AHPSFPDRENFGRS	0	C0202	0.272822
AHQDNPHEGEDQVS	0	C0202	0.0893471
AHRAFENDVDAL	0	C0202	0.00242294
AHRISDYL	0	C0202	0.0043233
AHRMAADWIHEGR	0	C0202	0.00549485
AHSPRRPD	0	C0202	6.34e-05
AHSSIVLLND	0	C0202	0.00705962
AHTDEWIH	0	C0202	0.000805536
AHTKCWYEGN	0	C0202	0.00131872
AHTQQPLTTDHGV	0	C0202	0.212692
AHVASSHKSKKDQ	0	C0202	0.161751
AHVEHCLNTQVDQ	0	C0202	0.0111689
AHVKETLEALD	0	C0202	0.0143882
AHVSGKIR	0	C0202	0.000472963
AIACLLLAIGA	0	C0202	0.0102092
AIADPIDARRA	0	C0202	0.067022
AIAFNRYPDG	0	C0202	0.00136622
AIAGMGAL	0	C0202	0.296482
AIALFSAA	0	C0202	0.0147416
AIANEAGIDYDLE	0	C0202	0.0384992
AIAPFFGEGP	0	C0202	0.0775553
AIAQVLSWNAE	0	C0202	0.0287745
AIARYVED	0	C0202	0.0019606
AIATEGCN	0	C0202	0.00103774
AIAVLDKGK	0	C0202	0.0686689
AICSALKR	0	C0202	0.00862626
AIDHVRDWVLGTN	0	C0202	0.276563
AIDMGSNNLNNVGA	0	C0202	0.0166624
AIDMSVELEKVEQ	0	C0202	0.163807
AIDQNRIDQLMLDA	0	C0202	0.664859
AIDVGITGQDLL	0	C0202	0.279179
AIDVLHAY	0	C0202	0.791914
AIDVPLFAANLGK	0	C0202	0.646379
AIDVVWMAEQP	0	C0202	0.0125648
AIDWEKTLFAP	0	C0202	0.0173395
AIEDLLFDKVVT	0	C0202	0.072652
AIEFARRKGTAYV	0	C0202	0.00899606
AIEKKFDLEDIDKI	0	C0202	0.0858542
AIENDAAVAEEFR	0	C0202	0.0558491
AIERAVLR	0	C0202	0.0389048
AIFNEKSR	0	C0202	0.0798225
AIFVVACREEIPS	0	C0202	0.00727834
AIGDLYLLGNSLIG	0	C0202	0.0419783
AIGDSLARVLDA	0	C0202	0.149929
AIGEAEAKVHGV	0	C0202	0.142974
AIGGLAKGHMV	0	C0202	0.289172
AIGIDNMDLSGHPE	0	C0202	0.0068132
AIGIMHSA	0	C0202	0.00602236
AIGLMQLKAST	0	C0202	0.00314899
AIGNKDAKFVEE	0	C0202	0.138857
AIGNNEGITLP	0	C0202	0.0205112
AIGTLSYS	0	C0202	0.00263177
AIGWDVGT	0	C0202	0.000291537
AIHKEAEERRAM	0	C0202	0.0416902
AIHQESIVVPET	0	C0202	0.0530146
AIHSLPGIQITD	0	C0202	0.0618715
AIHVGNQTFNDGT	0	C0202	0.053246
AIIGLKPL	0	C0202	0.439453
AIIPGKSEKIVV	0	C0202	0.237742
AIISGLLFLSFFQH	0	C0202	0.402464
AIIVIALFFSHEMS	0	C0202	0.0473481
AIKEDDTGSSFVQC	0	C0202	0.833318
AIKGAANK	0	C0202	0.111175
AIKTLKMA	0	C0202	0.00704632
AILARQKLPCS	0	C0202	0.00911187
AILEGAREGRS	0	C0202	0.024633
AILEPMMLVTIT	0	C0202	0.51973
AILGEAHFAGIHGC	0	C0202	0.0228298
AILGVSLAVCKA	0	C0202	0.175539
AILKGGQEASR	0	C0202	0.0492935
AILKSKAE	0	C0202	0.0184119
AILPKGEFFYYAK	0	C0202	0.656472
AIMCQSCKPANK	0	C0202	0.0350682
AINDLLNNKIFDN	0	C0202	0.794685
AINQICVAYDLG	0	C0202	0.224409
AIPFDTTS	0	C0202	0.00153735
AIPLGQFAGQEIV	0	C0202	0.141518
AIPSNAELPGTSDA	0	C0202	0.0275233
AIPWARGG	0	C0202	0.000513404
AIQAAILSGDK	0	C0202	0.0283209
AIQEYLAAQTKEE	0	C0202	0.083375
AIQGEQVRVTGKKR	0	C0202	0.091534
AIQKLSAEDPTFQ	0	C0202	0.130634
AIQLLVFGSRKVEC	0	C0202	0.0120508
AIQNQYPDKDFERY	0	C0202	0.221126
AIQPGFTHDAYT	0	C0202	0.404954
AIQPMEKAVEH	0	C0202	0.130914
AIQPSPVTGVTPP	0	C0202	0.267992
AIRGAADMETA	0	C0202	0.0192748
AIRRQVMQAIEEAD	0	C0202	0.0079181
AISAERNGAWVGRI	0	C0202	0.133477
AISAGLASSGVD	0	C0202	0.16699
AISFLKVDNFA	0	C0202	0.0109447
AISLSETESC	0	C0202	0.0140053
AITATVRYPEAG	0	C0202	0.0439476
AITGAYVALADAVN	0	C0202	0.0844671
AITKFVMRAIDS	0	C0202	0.00755632
AITLQEAGRLT	0	C0202	0.0479385
AITMGQVA	0	C0202	0.0054664
AITMGQVAEPY	0	C0202	0.177679
AIVAGSKV	0	C0202	0.36842
AIVDIYNNVHLDYH	0	C0202	0.983887
AIVGTKSITQEV	0	C0202	0.0348688
AIVPFEDK	0	C0202	0.0763243
AIVRTLAQ	0	C0202	0.0161485
AIVSEDGADSD	0	C0202	0.0309609
AIWLQDTIR	0	C0202	0.0138648
AIYKDAPILILDE	0	C0202	0.730783
AIYLSRAELQP	0	C0202	0.0518041
AIYVPADD	0	C0202	0.00190416
AKADTLDITPKL	0	C0202	0.196429
AKAFLRAN	0	C0202	0.00963502
AKAIAFPQH	0	C0202	0.0724797
AKAIKNGLRR	0	C0202	0.00252126
AKALTKLDE	0	C0202	0.00511845
AKAMQIQAVFELQ	0	C0202	0.0414554
AKASLIKGYRRLPA	0	C0202	0.0319511
AKAVQAQATGD	0	C0202	0.03999
AKAVTELQQAQ	0	C0202	0.0666913
AKCCRGLPA	0	C0202	0.00198202
AKCELGQSADAESY	0	C0202	0.0145653
AKCVEFIK	0	C0202	0.000297151
AKDAILLRHSLA	0	C0202	0.376181
AKDCIHEHL	0	C0202	0.335445
AKDEAEAI	0	C0202	0.0170642
AKDGMVRIIAGITT	0	C0202	0.00689315
AKDGRPER	0	C0202	0.00420507
AKDLLKIENTFIT	0	C0202	0.266908
AKDLLNFITEKTA	0	C0202	0.0777436
AKDTLIQRFAHTR	0	C0202	0.045587
AKEACAKALGTGM	0	C0202	0.0376011
AKEAQSHNEGRI	0	C0202	0.128248
AKECGLTLHDGEVS	0	C0202	0.00607374
AKEFPLFPPYTD	0	C0202	0.137446
AKEGKFHVDGLPVT	0	C0202	0.04014
AKELARPGDVV	0	C0202	0.0603771
AKELGKKI	0	C0202	0.0114289
AKEMGYSD	0	C0202	0.000127094
AKEPVMKVIVRLH	0	C0202	0.0403166
AKFDATVE	0	C0202	0.0273079
AKFLTAIE	0	C0202	0.00311992
AKFNNPWG	0	C0202	0.000362927
AKGGDEELYKKLNS	0	C0202	0.143315
AKGLVVLTNAKFS	0	C0202	0.0111848
AKGNEASQ	0	C0202	0.0014289
AKGRLDFDAVVA	0	C0202	0.0385274
AKGYSFALDYAIE	0	C0202	0.0156017
AKHAGEADPYKGD	0	C0202	0.252267
AKHCKRDEDLYMLE	0	C0202	0.109817
AKHDPAEKDDG	0	C0202	0.20764
AKHWLPRAQASLDE	0	C0202	0.187026
AKIAKDELGFE	0	C0202	0.0321463
AKIEAVKTLMDAE	0	C0202	0.0506229
AKIELIKADVE	0	C0202	0.0425843
AKIFQSRG	0	C0202	0.000164634
AKIKLHPEVNAEV	0	C0202	0.121025
AKILMEVQNH	0	C0202	0.00424293
AKILREKAG	0	C0202	0.000608381
AKKAAFEGNKLAKR	0	C0202	0.29215
AKKAARDYDLAKN	0	C0202	0.101126
AKKAKKPAAKKPAA	0	C0202	0.103549
AKKAKQAFEQI	0	C0202	0.225886
AKKAYLKSDKL	0	C0202	0.108556
AKKDLTEELEI	0	C0202	0.216394
AKKGDISS	0	C0202	0.00071839
AKKHQNALVRE	0	C0202	0.0139971
AKKIAGNQKFKAID	0	C0202	0.0804225
AKKIYRTDEEG	0	C0202	0.0495119
AKKLGMAPRQLAEQ	0	C0202	0.160459
AKKLQGKELSYN	0	C0202	0.185813
AKKQVQKIQH	0	C0202	0.0348521
AKKVVRDGEGATK	0	C0202	0.0402993
AKLAGGVAVIKVGA	0	C0202	0.125911
AKLDKKAMLVGQLN	0	C0202	0.0458263
AKLEQRRQEEALE	0	C0202	0.0207035
AKLLLRLPALRSIG	0	C0202	0.0218291
AKLSVNLN	0	C0202	0.000284205
AKLYRTLEGGSG	0	C0202	0.00506506
AKMGADIRERSDGF	0	C0202	0.015106
AKMKAMQDEIA	0	C0202	0.0173067
AKMRILQPKMQE	0	C0202	0.179804
AKNHEGEAQIVAN	0	C0202	0.197421
AKNKMRNA	0	C0202	0.000293309
AKNLEEFLGTP	0	C0202	0.0305322
AKNMMAAC	0	C0202	0.000593093
AKNNAGTGHAA	0	C0202	0.0200066
AKPGTGIVAGSRI	0	C0202	0.00835268
AKPKRAPIDET	0	C0202	0.0172969
AKPSIPGPQP	0	C0202	0.041602
AKPVLLGI	0	C0202	0.0148006
AKPVSLSLRLA	0	C0202	0.0309931
AKQEVQEALNARKE	0	C0202	0.148717
AKQPLHSQE	0	C0202	0.0401964
AKQPVRIVCDSQ	0	C0202	0.00390755
AKQSGGRG	0	C0202	7.54e-05
AKRCKLHV	0	C0202	0.000330237
AKRENSEH	0	C0202	0.00107449
AKRGISYI	0	C0202	0.0044148
AKRHFGDGGEEMSD	0	C0202	0.0315722
AKRKKPSKSEAK	0	C0202	0.0506589
AKRPDLIARARREK	0	C0202	0.00245151
AKSAFHTPGYPWKA	0	C0202	0.0576736
AKSALVTV	0	C0202	0.0838432
AKSDWMEMEKER	0	C0202	0.0337758
AKSEHSGL	0	C0202	0.0229566
AKSEVRLPNGVLRT	0	C0202	0.020901
AKSFPSFG	0	C0202	0.00111253
AKSKEEKAK	0	C0202	0.00503398
AKSKNYSRPS	0	C0202	0.00461846
AKSMIEIARTQ	0	C0202	0.0215392
AKSPVVRCEAYEAD	0	C0202	0.212433
AKTKMPDLTAADLD	0	C0202	0.0564266
AKTLKYDT	0	C0202	0.000247658
AKTVGLNDNKI	0	C0202	0.0492556
AKVAEWKRK	0	C0202	0.00709516
AKVAEYVA	0	C0202	0.000454883
AKVNSQSL	0	C0202	0.0805404
AKVVEEALKNA	0	C0202	0.0960582
AKVVLRAEAKTEGS	0	C0202	0.0918668
AKVVNEITDGY	0	C0202	0.0192346
AKVVSHATQLG	0	C0202	0.152164
AKWAKLRR	0	C0202	0.00128319
AKYLKEGME	0	C0202	0.0038647
ALAALVPEGVE	0	C0202	0.0670989
ALADLANRYVDEQA	0	C0202	0.194942
ALAEWTGQRTV	0	C0202	0.218595
ALAFLGLLALAVTS	0	C0202	0.036341
ALAGVPKEVIKRAR	0	C0202	0.222202
ALAHNAVR	0	C0202	0.0122372
ALALGEVV	0	C0202	0.0233835
ALALGHAVGLPFDA	0	C0202	0.0330188
ALALPSPALKALS	0	C0202	0.121656
ALANHALGKLSD	0	C0202	0.0617828
ALANTIEVFRS	0	C0202	0.0400015
ALAQQRKQAIDA	0	C0202	0.0256643
ALAQSGIRPA	0	C0202	0.0571904
ALATLVVNKLR	0	C0202	0.0406788
ALDADIELGGT	0	C0202	0.00610178
ALDAVQQAREALDA	0	C0202	0.0193334
ALDAVRTDALP	0	C0202	0.0114025
ALDCASTEFFKDG	0	C0202	0.319136
ALDDYKEIE	0	C0202	0.0805766
ALDFKDCGD	0	C0202	0.00120718
ALDFTDSQEDEEK	0	C0202	0.0127309
ALDGEITA	0	C0202	0.00383328
ALDHVLLFGPPG	0	C0202	0.0523214
ALDICGCKA	0	C0202	0.0130702
ALDILMRK	0	C0202	0.0118185
ALDLGSILAGTKYR	0	C0202	0.00641035
ALDLKKIESF	0	C0202	0.673593
ALDQDASALEAHL	0	C0202	0.0261432
ALDRYQDALLTH	0	C0202	0.0331488
ALDSGVAVVAKR	0	C0202	0.251371
ALDVALGIGGL	0	C0202	0.175154
ALEACVKARNEGRE	0	C0202	0.0381027
ALEARDQVCGV	0	C0202	0.00610599
ALEHSGSE	0	C0202	0.0024115
ALEHYRTLGFDQGI	0	C0202	0.0665534
ALEQKWKQT	0	C0202	0.0260011
ALERISKA	0	C0202	0.00688872
ALERMFLGFPTTK	0	C0202	0.0154167
ALESDRII	0	C0202	0.00613461
ALESLIEMGFPRGR	0	C0202	0.0241228
ALEVLCDF	0	C0202	0.046501
ALEVRGLS	0	C0202	0.0018212
ALEYYDMK	0	C0202	0.00284761
ALFDIKFRNTEA	0	C0202	0.0219505
ALFGVLFEENKEP	0	C0202	0.0123375
ALFKAHFYEFKKYH	0	C0202	0.105497
ALFNFISSASPK	0	C0202	0.0137659
ALFNQAFVKNDK	0	C0202	0.00529334
ALFPGLPYRKQ	0	C0202	0.180362
ALFRAGLQELLD	0	C0202	0.561696
ALFYGDAVITP	0	C0202	0.00922538
ALGAGSSTGPGTA	0	C0202	0.0618976
ALGFGFRCGFLGL	0	C0202	0.0616703
ALGFGYVEIGT	0	C0202	0.00480571
ALGLGITF	0	C0202	0.502047
ALGNTLWL	0	C0202	0.433601
ALGRIVFHDPAER	0	C0202	0.00201248
ALGTDTGG	0	C0202	0.000268588
ALGTIKEV	0	C0202	0.47452
ALGVEIEGPD	0	C0202	0.000678071
ALHAQNQPTET	0	C0202	0.0332342
ALHAVHKN	0	C0202	0.0152249
ALHILASFLRKNQR	0	C0202	0.0336288
ALHKMSHD	0	C0202	0.000426571
ALHRITEIVDAI	0	C0202	0.00543739
ALHVDPTN	0	C0202	0.0013478
ALIAAGAPADCEPQ	0	C0202	0.0298685
ALIALVKD	0	C0202	0.00638155
ALIDEVDSILIDE	0	C0202	0.535011
ALIDNGRRGRPI	0	C0202	0.0252057
ALIGFCRHHGVK	0	C0202	0.00554571
ALIKKSDGAT	0	C0202	0.0070125
ALIKQRNDARAAK	0	C0202	0.00151628
ALIKTCEKAGVA	0	C0202	0.00863857
ALILNTTFLKQDL	0	C0202	0.0207745
ALINLARHGIKQ	0	C0202	0.0323921
ALITAYGDIKE	0	C0202	0.00923207
ALITTAVSADLGTH	0	C0202	0.0605889
ALITVLANDD	0	C0202	0.000951818
ALIVDSCN	0	C0202	0.00016755
ALKAARMG	0	C0202	0.000582381
ALKAFYPG	0	C0202	0.000629253
ALKARVAE	0	C0202	0.00320313
ALKERQRAFRRAPG	0	C0202	0.00321227
ALKIKGETPDE	0	C0202	0.0531546
ALKIRLAR	0	C0202	0.00241091
ALKKVQENSQP	0	C0202	0.117329
ALKKYGAK	0	C0202	0.0109582
ALKNGPESWAG	0	C0202	0.141104
ALKNMKSPEMVAE	0	C0202	0.0379851
ALKNSAGK	0	C0202	0.00557343
ALKQRFGQVYVN	0	C0202	0.0693852
ALKRGLPSRPR	0	C0202	0.0270589
ALKSHRTRGH	0	C0202	0.00148591
ALKVQYEN	0	C0202	0.00107133
ALKVVRLKPT	0	C0202	0.00683382
ALKYQGQPLYKYAR	0	C0202	0.0570081
ALLAGVIIRAG	0	C0202	0.00720867
ALLDGRVQLRFDTG	0	C0202	0.549437
ALLEGRDEDP	0	C0202	0.0197782
ALLERRDA	0	C0202	0.00204879
ALLFSTGY	0	C0202	0.0146373
ALLGHLHQVQLA	0	C0202	0.468116
ALLGIMPGPEPID	0	C0202	0.00925432
ALLGPSGCGKTT	0	C0202	0.0161047
ALLGVALRPGI	0	C0202	0.00979079
ALLHREKTGRGQR	0	C0202	0.0210515
ALLIKQQFP	0	C0202	0.0126056
ALLKALTGTST	0	C0202	0.00369529
ALLKIIEGTVAS	0	C0202	0.0163482
ALLKIKQFTQV	0	C0202	0.0707752
ALLLAASA	0	C0202	0.00373778
ALLLAESE	0	C0202	0.00180394
ALLLGCLCQE	0	C0202	0.000939004
ALLNMPVRVGDTV	0	C0202	0.0166483
ALLQTRSESRIKWD	0	C0202	0.0474858
ALLRARGAPVVDA	0	C0202	0.048997
ALLREEEL	0	C0202	0.100462
ALLRTREALGE	0	C0202	0.0118891
ALLSAIKL	0	C0202	0.404667
ALLTSDEA	0	C0202	0.00278427
ALLVEQAGGKAST	0	C0202	0.0432377
ALLVLSLILCNQCR	0	C0202	0.00628718
ALLVRGDHELNEV	0	C0202	0.0355621
ALLVSGGHTQL	0	C0202	0.341551
ALMDIQLVHAAM	0	C0202	0.0851018
ALMKEDLTPTERVY	0	C0202	0.0187192
ALMRPRPDIVVS	0	C0202	0.0562744
ALNAPGMTNVEDFK	0	C0202	0.0440619
ALNEANLSNLKA	0	C0202	0.434883
ALNEFDHKAQG	0	C0202	0.0799588
ALNIKTEL	0	C0202	0.763486
ALNILRPDS	0	C0202	0.0223531
ALNLDITGQ	0	C0202	0.0021109
ALNQLCAELAG	0	C0202	0.0318166
ALNVEDYR	0	C0202	0.00301798
ALNVIGCT	0	C0202	0.00107689
ALPGPRPSTS	0	C0202	0.164512
ALPIIETKAND	0	C0202	0.0228504
ALPKKFKKMTYKHA	0	C0202	0.167147
ALPKNHDYEWNDL	0	C0202	0.0734443
ALPLEKAGAAK	0	C0202	0.0928024
ALPPEAAD	0	C0202	0.00491414
ALPRDYLDYMGLA	0	C0202	0.0384415
ALPRKLDSAFE	0	C0202	0.0119593
ALPRQEIA	0	C0202	0.00223177
ALPSGSKTARAT	0	C0202	0.0491376
ALPTDFIPIHFKE	0	C0202	0.674127
ALQARGWRVEV	0	C0202	0.0280916
ALQARLKDTE	0	C0202	0.00401387
ALQESRRRQAPY	0	C0202	0.0155592
ALQLAYRR	0	C0202	0.00295866
ALQNIIPASTG	0	C0202	0.0388729
ALQPNLTTFFEAWR	0	C0202	0.0609132
ALQQSEESGDS	0	C0202	0.0938414
ALQRGHDATGEIK	0	C0202	0.0638574
ALQSLGYT	0	C0202	0.000397072
ALQSSTSQILGE	0	C0202	0.0732103
ALQTASPE	0	C0202	0.00698456
ALRAAFEQ	0	C0202	0.00861151
ALRAIADKHGLA	0	C0202	0.124031
ALRDRLIPVEAPE	0	C0202	0.00952921
ALRDWGLAAGAD	0	C0202	0.0376557
ALREAKYW	0	C0202	0.236886
ALREIELGLVTADT	0	C0202	0.029509
ALRGCPQRRGTCT	0	C0202	0.0066469
ALRGEGTRGNLLPA	0	C0202	0.0768677
ALRKSGVERS	0	C0202	0.00704627
ALRLDEAQ	0	C0202	0.00660859
ALRLDRIAPFFATH	0	C0202	0.0614102
ALRLKLGT	0	C0202	0.000303207
ALRLLGEEVPRP	0	C0202	0.0864472
ALRLSGGDH	0	C0202	0.00436977
ALRQLLGG	0	C0202	0.000580249
ALRRLTAFLEG	0	C0202	0.0579238
ALRSVHYRSGTK	0	C0202	0.00854682
ALRVHGNDWGKA	0	C0202	0.0155577
ALRVSSAK	0	C0202	0.0162928
ALRVTDGARR	0	C0202	0.0105179
ALRYHGYQ	0	C0202	0.000628034
ALSGAAIR	0	C0202	0.0118445
ALSKSGSL	0	C0202	0.272463
ALSLEAQNAE	0	C0202	0.00370403
ALSLLGERT	0	C0202	0.0180393
ALSNAPEREDTDI	0	C0202	0.0297442
ALSQPAGE	0	C0202	0.00276331
ALSRAMDKDIDIA	0	C0202	0.0168284
ALTDEEAARLINDE	0	C0202	0.331041
ALTGTLAGTRQ	0	C0202	0.0824774
ALTKDMTDHEL	0	C0202	0.164294
ALTMACHYTEG	0	C0202	0.0147466
ALTSAGGNPDP	0	C0202	0.029437
ALTSIFGIGKT	0	C0202	0.00631325
ALTYTAVG	0	C0202	0.000703864
ALVAGIADALE	0	C0202	0.0272594
ALVAKLESRVGALS	0	C0202	0.0834895
ALVALDFIQPDRSI	0	C0202	0.0145046
ALVASQYGWSGNME	0	C0202	0.019723
ALVEESRQKQ	0	C0202	0.132198
ALVEKQAGRIERAR	0	C0202	0.0216059
ALVGGLGL	0	C0202	0.164952
ALVGKDPTDQV	0	C0202	0.0680695
ALVKGTVERDQ	0	C0202	0.0276496
ALVLRESEK	0	C0202	0.0174155
ALVPAGRMVPD	0	C0202	0.314315
ALVQDGRQR	0	C0202	0.0930506
ALVTDISRDGT	0	C0202	0.00984601
ALYEQYMPRFAGD	0	C0202	0.0765819
ALYRFDDM	0	C0202	0.0388757
AMAEQAGVTFRFN	0	C0202	0.167486
AMAFALNKRYGKL	0	C0202	0.0620024
AMAFKFPATEESTT	0	C0202	0.0203661
AMAISFDG	0	C0202	0.000207394
AMATINQVIDQET	0	C0202	0.0454786
AMCHYEDIRSHGN	0	C0202	0.0139269
AMEEAMIKVPE	0	C0202	0.0467896
AMEGFIQIKLPQWK	0	C0202	0.0172282
AMEGTLEN	0	C0202	0.00109286
AMELEALARAEKA	0	C0202	0.0213151
AMELVDTPNAK	0	C0202	0.22123
AMFGGSFVESANSE	0	C0202	0.0209588
AMGAINALRDN	0	C0202	0.0234637
AMGYQPLVTMDDA	0	C0202	0.0136415
AMHTALTGATE	0	C0202	0.0136003
AMHVAYRR	0	C0202	0.00425823
AMITGNIGKEG	0	C0202	0.00905425
AMKTASEGPLQ	0	C0202	0.16027
AMLLIIPS	0	C0202	0.00233725
AMLLSGKRAAEVA	0	C0202	0.00763374
AMMANFYSSGQ	0	C0202	0.00729466
AMMPPLKAPPATSR	0	C0202	0.124149
AMMVGPDR	0	C0202	0.00823049
AMNALRFGEPDHP	0	C0202	0.0274096
AMNLGDFNDI	0	C0202	0.0760576
AMNQYQVALAMDGA	0	C0202	0.269496
AMNSGTQAAKEAGN	0	C0202	0.057297
AMPIIFNT	0	C0202	0.00787706
AMPLNAGVEVRLE	0	C0202	0.0190268
AMQAFIGDPST	0	C0202	0.00529357
AMQEIGID	0	C0202	0.000205975
AMQMLKETINEEA	0	C0202	0.00787397
AMQPALAQDGE	0	C0202	0.0251052
AMQVLGGV	0	C0202	0.00154544
AMRGKASFHPIHQ	0	C0202	0.0881202
AMRKLCCCIPS	0	C0202	0.00355958
AMTFFWPTLER	0	C0202	0.0186154
AMVAAADDKIS	0	C0202	0.0328449
AMWVEKEGAYGNAE	0	C0202	0.082085
ANAAFFERQGG	0	C0202	0.0109491
ANAAIRAALET	0	C0202	0.027335
ANAFEYLM	0	C0202	0.0443608
ANAIADRFAAQGR	0	C0202	0.0555714
ANAKGLTRKPW	0	C0202	0.0240931
ANALMTGDYLTTQG	0	C0202	0.017134
ANASNMAW	0	C0202	0.0527231
ANDFLAKKTVKS	0	C0202	0.0420252
ANDISAYIPTNV	0	C0202	0.0153958
ANDTSFSIHVR	0	C0202	0.150884
ANECDLFIAETQF	0	C0202	0.00645705
ANEKVNVLGVA	0	C0202	0.0408103
ANELLTGKTDVLV	0	C0202	0.0677896
ANESFQMIEAT	0	C0202	0.0124601
ANFGHRRDPEGY	0	C0202	0.032214
ANGDRWERE	0	C0202	0.000471186
ANGPFVHYPNEKWF	0	C0202	0.136831
ANGVLNLE	0	C0202	0.000653402
ANGVRAAPLWDS	0	C0202	0.0188158
ANHPGWAQTAESHA	0	C0202	0.0608722
ANHYLQLNRLDV	0	C0202	0.0197821
ANIDEFTITTKR	0	C0202	0.0616029
ANINHKSLDPN	0	C0202	0.173543
ANKAKGGGYESE	0	C0202	0.204282
ANKDITEVPESDGN	0	C0202	0.149484
ANKMLQTKDG	0	C0202	0.00430483
ANKMVRKV	0	C0202	0.0179153
ANKRSEFLSS	0	C0202	0.00448878
ANLARFGDS	0	C0202	0.000201218
ANLLRKKSNIDYG	0	C0202	0.00349981
ANMFAYHHGAER	0	C0202	0.0382105
ANMMGNFNP	0	C0202	0.00139581
ANNISKGILKYAN	0	C0202	0.120117
ANNIVHRD	0	C0202	0.00040822
ANNLKSIGEKLR	0	C0202	0.0595507
ANNNAGTGHAA	0	C0202	0.00835451
ANPAIASV	0	C0202	0.0464404
ANPDNYDVTTD	0	C0202	0.037638
ANPEEQISGE	0	C0202	0.00953859
ANPLNTPP	0	C0202	0.00118458
ANPRARSAKLR	0	C0202	0.0100396
ANPVTDGT	0	C0202	0.000145755
ANQDGAEMFSD	0	C0202	0.0327348
ANQFLAPGRTPT	0	C0202	0.0588481
ANQLMAFNHLIPGA	0	C0202	0.0337371
ANQQWDRET	0	C0202	0.0454088
ANRDLGLVDDERA	0	C0202	0.021596
ANREALAVRAP	0	C0202	0.00632278
ANRQTMNRQLA	0	C0202	0.00204492
ANRVVELGS	0	C0202	0.000847666
ANRWTGLK	0	C0202	0.000206591
ANSHKGKG	0	C0202	0.000204359
ANSIYEAFLPDTCS	0	C0202	0.0186171
ANSTDLGSGLM	0	C0202	0.201706
ANTGSMRGLTT	0	C0202	0.0118804
ANTLVPLY	0	C0202	0.66833
ANVELSPTSDILQM	0	C0202	0.0907268
ANVISNPN	0	C0202	0.000295692
ANVLDVLKA	0	C0202	0.0210143
ANVLNIARQD	0	C0202	0.000264136
ANWEGQAF	0	C0202	0.315906
APAAIGPY	0	C0202	0.0546426
APAEDVDKDQS	0	C0202	0.255639
APAEGSGESKPE	0	C0202	0.385966
APAFVTTC	0	C0202	0.0167099
APAGAERPRR	0	C0202	0.15922
APAGPPDDEAL	0	C0202	0.401141
APAQGWPA	0	C0202	0.00466473
APAVADIV	0	C0202	0.00266625
APAVNGLTPHIILE	0	C0202	0.102409
APCHAFFQFYVA	0	C0202	0.129546
APDDAGFGEWQM	0	C0202	0.0791774
APDDSKLKG	0	C0202	0.0118231
APDENQKA	0	C0202	0.00408529
APDGMALPCHA	0	C0202	0.0208742
APDLAMKAGHFV	0	C0202	0.116457
APDSIVVCSAG	0	C0202	0.00582285
APDTPTYI	0	C0202	0.0264035
APDVAFPR	0	C0202	0.00859453
APEDVFVVHVG	0	C0202	0.0774352
APEKVLEA	0	C0202	0.00926165
APELLTEVNLGG	0	C0202	0.147458
APEMQHKDIEE	0	C0202	0.0358816
APESFNDRYHIGEA	0	C0202	0.0426879
APFINSGAKPKI	0	C0202	0.145071
APFKAVGEAGAG	0	C0202	0.0759441
APFLEGVTCETG	0	C0202	0.00335156
APFNGLLAEQLEAR	0	C0202	0.578732
APGFAHLQ	0	C0202	0.0085803
APGRPAIF	0	C0202	0.0945529
APGRPIDAFVVR	0	C0202	0.0708657
APGSFLNSVVD	0	C0202	0.10467
APGTIRGDLAL	0	C0202	0.0840663
APGTIRGDYAID	0	C0202	0.0485085
APGTIRGDYGL	0	C0202	0.119174
APGTKGFRS	0	C0202	0.00228943
APGYYSWRNSR	0	C0202	0.0983713
APHVLLYK	0	C0202	0.0428268
APIILERMEFP	0	C0202	0.0212677
APIRGPLFPVDA	0	C0202	0.303383
APIYVRHE	0	C0202	0.00246715
APKAKKPAAKPKA	0	C0202	0.42547
APKEPVDMVLAN	0	C0202	0.0797864
APKGGVIFPNPNA	0	C0202	0.0952354
APKGLFQGAPVESG	0	C0202	0.13707
APKKFVPEGIEG	0	C0202	0.270681
APKLDILVALNS	0	C0202	0.0200914
APKVCEACKNK	0	C0202	0.0110083
APLAKVIHD	0	C0202	0.0106284
APLLADYF	0	C0202	0.00350417
APLMDTNPDKSPV	0	C0202	0.0687317
APLQLGLPKEWAER	0	C0202	0.12955
APLRSALLALADQ	0	C0202	0.215449
APLRSSEPLERV	0	C0202	0.0483198
APLVSCDFNHDP	0	C0202	0.00712497
APLYVLRLDAAHRR	0	C0202	0.0209962
APMQYLAPFAGC	0	C0202	0.173194
APMYARVDQDQVE	0	C0202	0.0152978
APNPNDPIISKL	0	C0202	0.203557
APNQIASISAS	0	C0202	0.0669659
APNQILEQ	0	C0202	0.0387907
APPARIEEE	0	C0202	0.0173851
APPAVSSP	0	C0202	0.00581969
APPGLTQIPQIQKT	0	C0202	0.383605
APPGPLNS	0	C0202	0.00636121
APPGRVAFAAVRSH	0	C0202	0.137659
APPPAATSIPPV	0	C0202	0.0811758
APPPPKRA	0	C0202	0.017395
APPSPAPSPP	0	C0202	0.141561
APPSPKTPPSPA	0	C0202	0.114898
APPVKVLRRPY	0	C0202	0.109411
APQNTSHGGKPQ	0	C0202	0.223368
APQQAEQA	0	C0202	0.00166552
APQREGDFFR	0	C0202	0.0120013
APQVKSRVG	0	C0202	0.00699672
APRGRVKKGDI	0	C0202	0.00683582
APRPKREIEKKEK	0	C0202	0.0522389
APSAIFIQGFAT	0	C0202	0.103208
APSIKEQL	0	C0202	0.018546
APSIRWRKG	0	C0202	0.00222303
APSPLPSSNPS	0	C0202	0.260156
APSTVDASLKRD	0	C0202	0.0411849
APSVVYRV	0	C0202	0.0993926
APTGKPVHILLS	0	C0202	0.628646
APTHEEMFT	0	C0202	0.0126374
APTPAKEV	0	C0202	0.026613
APVGHRQE	0	C0202	0.00171333
APVLHRCIPTGVNA	0	C0202	0.0127356
APVQEKLVGGLW	0	C0202	0.19257
APVSGKVVEINRGA	0	C0202	0.216278
APVVAVVGRPNVGK	0	C0202	0.0970058
APVVTDPK	0	C0202	0.0112217
APWPDFSDD	0	C0202	0.00118969
APYARGGKIGLF	0	C0202	0.410653
APYPKSKKAASRKD	0	C0202	0.0975639
APYTPTTDNNGL	0	C0202	0.0462985
AQAFGDELKP	0	C0202	0.033914
AQAHRDNKS	0	C0202	0.00355138
AQAIAGGDEKAAA	0	C0202	0.0524085
AQAQKKYDEQQ	0	C0202	0.162355
AQARDETK	0	C0202	0.00384483
AQASAAAQLAAQES	0	C0202	0.0887333
AQCKELFASALSN	0	C0202	0.21168
AQDAHNQAGIA	0	C0202	0.0325082
AQEENKTPTELQ	0	C0202	0.40631
AQEGSDLTSGYG	0	C0202	0.419647
AQENVFEMWDWV	0	C0202	0.0444931
AQERLDQGGGS	0	C0202	0.10012
AQFASDLDKAT	0	C0202	0.0243934
AQFDELQAFAQ	0	C0202	0.0402939
AQGDVNTRWAMYE	0	C0202	0.410587
AQGGYGPQDD	0	C0202	0.00189341
AQGIEVLMDDRKE	0	C0202	0.00378676
AQGKKRDT	0	C0202	0.000289
AQGPSSRGREPEA	0	C0202	0.0429667
AQGSDILDLIEN	0	C0202	0.00519997
AQGSKLSVYLRPQE	0	C0202	0.0234566
AQHPELVTNDSPT	0	C0202	0.022059
AQIARQATVRPDL	0	C0202	0.0174373
AQIERWRRDQR	0	C0202	0.00241609
AQIHAGGRGKAGG	0	C0202	0.0371003
AQIQAVGHRIVHGG	0	C0202	0.106755
AQIVKNASHFASE	0	C0202	0.0727455
AQKPGETRLDLVSK	0	C0202	0.188793
AQKVEELG	0	C0202	0.000781464
AQKVSKELAQKS	0	C0202	0.0506981
AQLCHLKE	0	C0202	0.00729107
AQLEPNADEQHKI	0	C0202	0.105005
AQLGLHTCGDI	0	C0202	0.00573933
AQLLAARP	0	C0202	0.00525391
AQLLHLESSAPE	0	C0202	0.0404625
AQLLYGFNNKQ	0	C0202	0.0648515
AQLSRKQIDEY	0	C0202	0.0547203
AQLTELMDSETYS	0	C0202	0.00738789
AQLVPGGFLSD	0	C0202	0.0188095
AQMGRRSYAVSLDA	0	C0202	0.0367563
AQNMDEIVCKK	0	C0202	0.013212
AQNSQQDYLDAH	0	C0202	0.0224555
AQPCIRLNDIDNVG	0	C0202	0.0104264
AQPKNLQA	0	C0202	0.016843
AQPLALGIDPRNR	0	C0202	0.0272151
AQPRPSSPFEGFK	0	C0202	0.0378774
AQQGGDFGQ	0	C0202	0.0070983
AQQIHRQHFDP	0	C0202	0.0133947
AQQISRILHFDA	0	C0202	0.0220873
AQQLIPATAPE	0	C0202	0.0540579
AQQLQRQV	0	C0202	0.129816
AQQQLADVLEGH	0	C0202	0.0351919
AQQYHDRKQ	0	C0202	0.00468695
AQRERGSR	0	C0202	0.000391422
AQRGIPQIEVTFDI	0	C0202	0.0248772
AQRKEERRAKLQA	0	C0202	0.0215678
AQRLMFRAKVTS	0	C0202	0.00710669
AQSDAISWEKES	0	C0202	0.0332526
AQSEQQPADKPKK	0	C0202	0.144405
AQSLDPSRYEVHFA	0	C0202	0.150247
AQSLIGLLDETTA	0	C0202	0.0141523
AQSWRMKD	0	C0202	0.000126459
AQTCLDQKGQEV	0	C0202	0.109339
AQTFDVIKN	0	C0202	0.0791911
AQWTDFITLLKREV	0	C0202	0.119389
ARAHAEEQH	0	C0202	0.0375289
ARAHNVSTSNNSPS	0	C0202	0.0209899
ARAILKDSGAA	0	C0202	0.0471596
ARAKGKTA	0	C0202	0.00228294
ARALFERS	0	C0202	0.0038675
ARARDAYSAAPAAP	0	C0202	0.0116082
ARASRDEIFATSKE	0	C0202	0.0223846
ARAVEEVMPLDDI	0	C0202	0.0105023
ARAVVKLN	0	C0202	0.00258813
ARAWLPGALYELR	0	C0202	0.119918
ARCLASEALKARA	0	C0202	0.0294848
ARDAAALK	0	C0202	0.0471207
ARDETFSS	0	C0202	0.00256084
ARDLAEAIEEV	0	C0202	0.113694
ARDLARAAVERLRP	0	C0202	0.0255159
ARDNDLAFDWERYT	0	C0202	0.026744
ARDVEKLRFGLD	0	C0202	0.248108
ARDWVKARMASAG	0	C0202	0.0208177
AREALGLP	0	C0202	0.00331959
AREAYGLDTEV	0	C0202	0.0713281
ARECGPLPDEPFIQ	0	C0202	0.0152952
AREERTPKIPVRS	0	C0202	0.0617677
AREFAAGM	0	C0202	0.0180295
AREKDEGIVNSQGL	0	C0202	0.0368645
AREKFSKVQPAT	0	C0202	0.0283565
ARELAAGDESFA	0	C0202	0.68088
ARENGIEFIDLVA	0	C0202	0.174205
AREPEIVDTAN	0	C0202	0.0968979
ARESGGQKKGKSKK	0	C0202	0.188079
ARESSEADNWNG	0	C0202	0.0239784
AREVAETVLGKLPK	0	C0202	0.187092
AREVLGRAQAT	0	C0202	0.0348826
ARFQADCAGDDEPF	0	C0202	0.021666
ARFWHKFLYDIG	0	C0202	0.0730099
ARGMLEMRK	0	C0202	0.00195682
ARGSGYRVSP	0	C0202	0.00551873
ARGTESSASAF	0	C0202	0.802477
ARGTSIFSVIAYD	0	C0202	0.0968979
ARGVKILSTGGSA	0	C0202	0.0246184
ARGVSLMN	0	C0202	0.000642127
ARHDNLDGDVLGNF	0	C0202	0.570325
ARHFKKQKDE	0	C0202	0.0358082
ARHGLVDLEVEAH	0	C0202	0.04139
ARHGYQIIENTRR	0	C0202	0.0220643
ARHKATPGREAGPF	0	C0202	0.0136365
ARHKLKRA	0	C0202	0.00729281
ARHLETSTPPPP	0	C0202	0.0412279
ARHPSQLYEAALEG	0	C0202	0.128649
ARIDFESGRIKK	0	C0202	0.186523
ARIHGLDEVMAGEL	0	C0202	0.147278
ARILDLLE	0	C0202	0.00562776
ARIVLIKAFDAR	0	C0202	0.0395409
ARKAACKESKRPLE	0	C0202	0.0238212
ARKALWDVGLNYG	0	C0202	0.0438442
ARKEESVRKFLD	0	C0202	0.161524
ARKLGVDIDN	0	C0202	0.00799699
ARKLQELGVHA	0	C0202	0.0160962
ARKNLELTSTLSG	0	C0202	0.502872
ARKPSSFTDHDGFA	0	C0202	0.11867
ARLAEEDESEGGV	0	C0202	0.0580831
ARLAEQTVRDWSD	0	C0202	0.128094
ARLEPFAHIEVQ	0	C0202	0.215252
ARLERCTNIVTGEE	0	C0202	0.0121297
ARLKGKRT	0	C0202	0.00126187
ARLNPEQLGDGA	0	C0202	0.105919
ARLVEILKQGQ	0	C0202	0.0185371
ARLVGDLNRLLRSE	0	C0202	0.452612
ARNGADPNGNF	0	C0202	0.74421
ARNLVYMS	0	C0202	0.0025289
ARNMEFEQ	0	C0202	0.00403901
ARNMTSSESESGQ	0	C0202	0.053715
ARNPESSNDFG	0	C0202	0.0810427
ARNQRNRLQQNAP	0	C0202	0.0143982
ARNVTNAETAPGGP	0	C0202	0.056068
ARPAVLDD	0	C0202	0.000923281
ARPFCSRPVGN	0	C0202	0.0386717
ARPGEFSE	0	C0202	0.00369912
ARPGIDRQA	0	C0202	0.130953
ARPSFSIE	0	C0202	0.0091341
ARPYAEKM	0	C0202	0.0491547
ARQALHFD	0	C0202	0.000499041
ARQIAEEA	0	C0202	0.00480092
ARQLFHRAILQSPP	0	C0202	0.0270386
ARQRDYGNDPL	0	C0202	0.0415638
ARRETDTLD	0	C0202	0.00627876
ARRKAQVGAEG	0	C0202	0.0120507
ARRLLGPQNA	0	C0202	0.0165774
ARSGGAGGQNV	0	C0202	0.0927767
ARSIGPYSLVTQQP	0	C0202	0.121115
ARSSYADM	0	C0202	0.00835474
ARTFDTVKTKD	0	C0202	0.0330765
ARTFKKGTTSE	0	C0202	0.019675
ARTIGERFRD	0	C0202	0.00263487
ARTKEELARYRVS	0	C0202	0.0207422
ARTLADIKARAQQA	0	C0202	0.00567335
ARTQLRLAFEDGV	0	C0202	0.0643071
ARTVGESD	0	C0202	0.0007236
ARVHYYYDISPIAQ	0	C0202	0.0183106
ARVKIIFEPHDGDD	0	C0202	0.0389448
ARVLFYKNIIE	0	C0202	0.0159464
ARVLGPRGLMP	0	C0202	0.0323726
ARVLLISPFDK	0	C0202	0.0507853
ARVNGNLK	0	C0202	0.0239982
ARVPAPQGNPDG	0	C0202	0.28732
ARVSGKSQ	0	C0202	0.0031696
ARVTVEDC	0	C0202	0.000972387
ARVYDSDW	0	C0202	0.0129566
ARYALNAANAR	0	C0202	0.0501892
ARYLELAAQDD	0	C0202	0.0149856
ASALEVAE	0	C0202	0.0134958
ASALKELARKHQIV	0	C0202	0.0445134
ASALLYLHEEWEQC	0	C0202	0.0991892
ASANITSDGVE	0	C0202	0.196652
ASAPELVNQSP	0	C0202	0.112641
ASAPQAVPAAPGAS	0	C0202	0.242126
ASARIHSEEDERP	0	C0202	0.0650134
ASASIKSED	0	C0202	0.0277889
ASASLVLAGLAAIG	0	C0202	0.248048
ASATQAPEQAPE	0	C0202	0.0826869
ASAVVLVEGKS	0	C0202	0.0851775
ASDIIEEAKKNAR	0	C0202	0.125325
ASDKYNLFMIEE	0	C0202	0.112519
ASDNREID	0	C0202	0.000523087
ASEGASEETEES	0	C0202	0.252769
ASFEKAAAGKAE	0	C0202	0.167254
ASFLGLQGIVIKSH	0	C0202	0.670868
ASGAGLLYVSAGLS	0	C0202	0.28738
ASGAIFGCLGA	0	C0202	0.0123095
ASGAVLVSVED	0	C0202	0.0737353
ASGCEIVT	0	C0202	0.0210645
ASGCVLSS	0	C0202	0.0137865
ASGIGEERARIERV	0	C0202	0.111233
ASGIYVLNDLMDR	0	C0202	0.10886
ASGKCLEG	0	C0202	0.00506496
ASGKMQKHR	0	C0202	0.00767461
ASGSGPRIPQE	0	C0202	0.142737
ASGSLQQLSLDSAT	0	C0202	0.147053
ASGTGEFEAGISK	0	C0202	0.126364
ASIQERKDREE	0	C0202	0.0131503
ASISACNGLKGHFK	0	C0202	0.10279
ASKDAKKQLLCGAA	0	C0202	0.380021
ASKEELKAKVE	0	C0202	0.09359
ASKGTHLLMKKWK	0	C0202	0.0878654
ASKKLNLLLDITK	0	C0202	0.148715
ASKMRRSQDAME	0	C0202	0.0568971
ASKNQWFLIAQDSM	0	C0202	0.0227738
ASKTADVAGDGTT	0	C0202	0.0628243
ASKTNDLAGDGTT	0	C0202	0.031906
ASKVHNERAIKA	0	C0202	0.0567354
ASLGDIFVNDAF	0	C0202	0.0111638
ASLKINAIGKDVK	0	C0202	0.242693
ASLLIHVLCTISD	0	C0202	0.170142
ASLNWHMKKHDA	0	C0202	0.0386591
ASLTGRTGVEMEA	0	C0202	0.719497
ASLTYSQLSKE	0	C0202	0.0789628
ASMAFLTLSHGSA	0	C0202	0.0963696
ASMMLGAGRQTKE	0	C0202	0.0926652
ASNLWAPDVHYVDG	0	C0202	0.488164
ASNNKAQQ	0	C0202	0.00867119
ASNYLAELNTGDA	0	C0202	0.151639
ASPDADGADAPSDT	0	C0202	0.086894
ASPDLLPIKKGP	0	C0202	0.286661
ASPGGGAR	0	C0202	0.0946986
ASQGFEYLHVVDLD	0	C0202	0.326706
ASQHRSSDISREG	0	C0202	0.119819
ASQKCKQKQDVI	0	C0202	0.0926446
ASQNKINEGILQ	0	C0202	0.54706
ASRANDDAGDGTT	0	C0202	0.0145156
ASRARSHFLTGR	0	C0202	0.0618168
ASSIINEQDRARWR	0	C0202	0.0893003
ASSPASSLGSGTPG	0	C0202	0.247616
ASSSNNVKSTE	0	C0202	0.101
ASSYRGGGVAIQP	0	C0202	0.516463
ASTIHLSLLGKRG	0	C0202	0.121242
ASTIVSKWRGDSE	0	C0202	0.219795
ASTLAVSSSTTGP	0	C0202	0.183257
ASTLKEPEE	0	C0202	0.0341256
ASTLLDEDIYNEIQ	0	C0202	0.0493091
ASTSNRNFEGRQGK	0	C0202	0.0209375
ASVDECKDKDM	0	C0202	0.149274
ASVPAVPSPAP	0	C0202	0.251474
ASVTDDGIKRE	0	C0202	0.0558175
ASVYQNGMMRFSS	0	C0202	0.731059
ASWDVCEGMPKAER	0	C0202	0.416579
ASYGYASELSSGKD	0	C0202	0.174909
ASYIIRDFEKDAFE	0	C0202	0.131645
ASYPHRLPLLRPE	0	C0202	0.56476
ATAFGARAIMECF	0	C0202	0.0646916
ATAFNGEKKGTIED	0	C0202	0.0639526
ATAKLNRW	0	C0202	0.859873
ATALVEGV	0	C0202	0.0253192
ATASLSRLTGDA	0	C0202	0.0555621
ATCDPEYYGQQQAM	0	C0202	0.0647329
ATDDFDGAKSADG	0	C0202	0.05631
ATDFEDDDQ	0	C0202	0.00106962
ATDGLMRG	0	C0202	0.00250547
ATDQLEKARARL	0	C0202	0.0658726
ATDVAARGLHIPDV	0	C0202	0.423856
ATEKIGDATLEAER	0	C0202	0.0814458
ATERLILTAAQ	0	C0202	0.0636939
ATESQLTKVRHE	0	C0202	0.298346
ATETRTARAQH	0	C0202	0.0736108
ATFLDGGN	0	C0202	0.000192469
ATFRMISNINPPE	0	C0202	0.0140533
ATGDIFRK	0	C0202	0.500356
ATGFVVDD	0	C0202	0.000401217
ATGHDAVV	0	C0202	0.177581
ATGKRFCLP	0	C0202	0.0807435
ATGLEVTR	0	C0202	0.00739845
ATGLGLKESKDLV	0	C0202	0.0864846
ATGMTDADFGK	0	C0202	0.0867534
ATGNLPGCSFS	0	C0202	0.042095
ATGRGPSFVHA	0	C0202	0.182399
ATGVWELFIPEIGV	0	C0202	0.012558
ATIDAARQKYPSK	0	C0202	0.414758
ATIEVKKQQIVEEE	0	C0202	0.532612
ATIGCCHKGCLHT	0	C0202	0.0634173
ATILAPVAPHTAE	0	C0202	0.145448
ATILQLDF	0	C0202	0.495176
ATINGLKNLKNA	0	C0202	0.133324
ATIRDMDR	0	C0202	0.00131914
ATKAAEVAGDG	0	C0202	0.077442
ATKAAPRADEGS	0	C0202	0.202687
ATKIVEAVYEPVPE	0	C0202	0.0109678
ATKKPLFHGDS	0	C0202	0.152847
ATKNGRQVLARR	0	C0202	0.0188918
ATKRQRGK	0	C0202	0.000451185
ATLAGFTTALCIP	0	C0202	0.127688
ATLARDTQVLVGQG	0	C0202	0.189075
ATLDPVSGQFHITR	0	C0202	0.471036
ATLGGQTALNAA	0	C0202	0.0414752
ATLKAALAKKEGEP	0	C0202	0.0996141
ATLLSLLSYSYD	0	C0202	0.151261
ATLTGAMDVALGSG	0	C0202	0.460991
ATNKKKKV	0	C0202	0.0732824
ATNQAARD	0	C0202	0.00123934
ATPELMDRVTR	0	C0202	0.073921
ATPIFVDSDN	0	C0202	0.00670855
ATPTDPGQ	0	C0202	0.00344968
ATPVPNVAISKST	0	C0202	0.487582
ATQLRSLTKGRASY	0	C0202	0.0180638
ATQLSSFKKRNDE	0	C0202	0.029564
ATQTALRSPPHSD	0	C0202	0.142262
ATREAQKRTAAG	0	C0202	0.0282438
ATRGVGLVVRLNSE	0	C0202	0.7154
ATRLDSSGERG	0	C0202	0.0347063
ATRRNGTEVQGARS	0	C0202	0.0692768
ATRSDATRVLLLGS	0	C0202	0.823014
ATRYLLEHQPPT	0	C0202	0.103926
ATSKLDDE	0	C0202	0.00189783
ATSLWYQFQLVCVR	0	C0202	0.0549898
ATSPKPSEGATPLL	0	C0202	0.134212
ATSPYFPFSRSPGR	0	C0202	0.236725
ATTDEKQISKARV	0	C0202	0.19017
ATTFVADAHKAG	0	C0202	0.0692354
ATTGPLSPSKD	0	C0202	0.189959
ATTMTETAEKSD	0	C0202	0.0717227
ATTPGANTSSNSP	0	C0202	0.123891
ATTRAGSLTSP	0	C0202	0.0451193
ATTSQDSYGGA	0	C0202	0.0347493
ATTTNTEVPSP	0	C0202	0.0817921
ATVGIDFLSKT	0	C0202	0.0648862
ATVNFRIHSGEKA	0	C0202	0.0132062
ATVPDPPENVKWRD	0	C0202	0.802391
ATYQGVISVDRT	0	C0202	0.170551
AVADKLAMMEYS	0	C0202	0.89787
AVADLDALTAIAE	0	C0202	0.743227
AVAEAYGVKQE	0	C0202	0.150964
AVAEMAIKSGKG	0	C0202	0.0614311
AVAGVEAQ	0	C0202	0.0812583
AVAIFDLI	0	C0202	0.240759
AVAKKIKR	0	C0202	0.0348348
AVAKLIAKEGK	0	C0202	0.0542576
AVALFIAA	0	C0202	0.0215192
AVAQILQSPQG	0	C0202	0.299329
AVATEVEG	0	C0202	0.0102229
AVAVANGVDFFDCV	0	C0202	0.595165
AVCLSKFEPED	0	C0202	0.0292405
AVCSIDQTGDL	0	C0202	0.0449623
AVDEWTLCQILGK	0	C0202	0.689714
AVDFVRLGPDFVE	0	C0202	0.195094
AVDPFANIFHGTDE	0	C0202	0.578908
AVDRLAEIAAQ	0	C0202	0.116183
AVDVGKTLGVA	0	C0202	0.123039
AVDYISRTIAQLE	0	C0202	0.064517
AVEDFVASSDLTKE	0	C0202	0.376413
AVEEVVKEVVGHA	0	C0202	0.253525
AVEGDEHHCHF	0	C0202	0.372546
AVEKIKAARD	0	C0202	0.0255103
AVEKVNDT	0	C0202	0.00572913
AVEMMQEHRDKK	0	C0202	0.0381078
AVFALLQQ	0	C0202	0.185899
AVFGLTEIQAE	0	C0202	0.0152022
AVGDEGGFAPN	0	C0202	0.0935252
AVGEIKQVIGA	0	C0202	0.044103
AVGFFLLV	0	C0202	0.679369
AVGGFDGLRRL	0	C0202	0.735352
AVGGLTALAVGWYT	0	C0202	0.182782
AVGHETDTTLIDHA	0	C0202	0.126855
AVGKGRIL	0	C0202	0.955265
AVGLCGKDGNL	0	C0202	0.127277
AVGLIYRTPKP	0	C0202	0.0173841
AVGLPLAA	0	C0202	0.286389
AVGRGLGRASPAGG	0	C0202	0.0123354
AVGVIAAQSIG	0	C0202	0.0876004
AVGVPVAKMSGR	0	C0202	0.0988717
AVGVVDSLDQALDH	0	C0202	0.0245148
AVHFGRGLAARH	0	C0202	0.0266658
AVHGRTRDQHYTGT	0	C0202	0.129419
AVHIALLTLKET	0	C0202	0.0272351
AVHIPLSLEAQ	0	C0202	0.049343
AVIADKPEP	0	C0202	0.169365
AVIALEQGGED	0	C0202	0.106912
AVIEETAEPEEGF	0	C0202	0.125167
AVKAAKGVGPK	0	C0202	0.173245
AVKALVEVRARLR	0	C0202	0.0142351
AVKEDTSDFPQNM	0	C0202	0.116184
AVKELFPD	0	C0202	0.0103719
AVKGFKDGMKEG	0	C0202	0.0347569
AVKKDLKPRDIIT	0	C0202	0.033114
AVKNPGFL	0	C0202	0.837395
AVKNVSVNEPFFQ	0	C0202	0.592078
AVKRVDVGG	0	C0202	0.00502325
AVLAALAFGYAS	0	C0202	0.0657131
AVLADYFYGQP	0	C0202	0.0174587
AVLAKDDC	0	C0202	0.000941266
AVLEERDDLQRPAD	0	C0202	0.0323232
AVLFAWNQRPREK	0	C0202	0.0435855
AVLFGAGLLGN	0	C0202	0.00525441
AVLGRPNVGKSTLI	0	C0202	0.0849043
AVLGSLLCVVIHR	0	C0202	0.335826
AVLINEPLKNHTYT	0	C0202	0.0400184
AVLINRYGFDA	0	C0202	0.00937777
AVLIQRRAAGKYH	0	C0202	0.00803212
AVLLSILLMSDES	0	C0202	0.00598677
AVLLSSLQGGGK	0	C0202	0.0305348
AVLNAKNG	0	C0202	0.000966436
AVLRNNSVLRRRR	0	C0202	0.0196856
AVLTAEIN	0	C0202	0.00365302
AVLTLTRRCPP	0	C0202	0.0298893
AVMKVGAAERLKFE	0	C0202	0.542993
AVMRMGDLHSLQNR	0	C0202	0.528712
AVNDVMEVTAN	0	C0202	0.0896031
AVNHGEDN	0	C0202	0.00200215
AVNKSRRT	0	C0202	0.00967195
AVNNADKEDII	0	C0202	0.156729
AVPARLPE	0	C0202	0.0885134
AVPFQDTRCVLE	0	C0202	0.484031
AVPGLQASPVPPPP	0	C0202	0.372038
AVPGTSSGQNRNR	0	C0202	0.163451
AVPNDQIV	0	C0202	0.122002
AVPPYIGPDTPALR	0	C0202	0.0800621
AVPRITVPGLD	0	C0202	0.172154
AVPVSSDDEPDDGS	0	C0202	0.152629
AVQADAPD	0	C0202	0.00106522
AVQDIRVGGRQS	0	C0202	0.174017
AVQENATQLMRRAA	0	C0202	0.347767
AVQFEGALCQFSI	0	C0202	0.257678
AVQLKGISSH	0	C0202	0.048889
AVQNNEKAQDKLV	0	C0202	0.145583
AVQTGIGQLNGIP	0	C0202	0.0443778
AVRGLDHAKE	0	C0202	0.0565163
AVRICSDSHIASD	0	C0202	0.0238302
AVRLRVPP	0	C0202	0.00320139
AVRQQDGGQLTNE	0	C0202	0.0344418
AVRVGESLPLPR	0	C0202	0.0363774
AVSAPASPTHR	0	C0202	0.358056
AVSFTHTIKALEP	0	C0202	0.580142
AVSNIICSVTFGER	0	C0202	0.902116
AVSPDVHKSAAET	0	C0202	0.0904309
AVSRDLDRRG	0	C0202	0.00873771
AVTGKAKATKE	0	C0202	0.269652
AVTGRGRRHVSGI	0	C0202	0.021117
AVTKKGTDYTVNEL	0	C0202	0.252534
AVTPVKNQGSC	0	C0202	0.174145
AVVKEALR	0	C0202	0.0246922
AVVLGGLPDPS	0	C0202	0.0706434
AVVLNSKDKAP	0	C0202	0.080985
AVVMATGG	0	C0202	0.000435523
AVVQYEQYKQEMKH	0	C0202	0.182673
AVVRRTTNGLTN	0	C0202	0.00470537
AVVSSGLND	0	C0202	0.00493521
AVYERYGFEALDTG	0	C0202	0.813713
AVYLECSSKTQQ	0	C0202	0.0198255
AVYVNASTRFTD	0	C0202	0.154081
AWACAENLANKIK	0	C0202	0.0330638
AWAGMVGTALS	0	C0202	0.00646975
AWAKVNDINVGLE	0	C0202	0.0544361
AWALGLILFFVAYS	0	C0202	0.0937125
AWAVGKLYYENE	0	C0202	0.0208316
AWDSEGLR	0	C0202	0.00146696
AWELLTQVWELPP	0	C0202	0.351755
AWEPAPAMD	0	C0202	0.00590938
AWERGPKKGGTRV	0	C0202	0.0267352
AWKNVSQEAKDLI	0	C0202	0.139479
AWMIENYGHIP	0	C0202	0.00877636
AWNSNASVIFLDQ	0	C0202	0.566906
AWPAAAGDGEDD	0	C0202	0.0101092
AWTGYKAV	0	C0202	0.00378365
AWTKCMVKTQT	0	C0202	0.00949785
AWWGNNYYDVNE	0	C0202	0.0204261
AYAGRARAQKQAL	0	C0202	0.0563176
AYCVRGGPEKEKL	0	C0202	0.00690501
AYDAAISN	0	C0202	0.00287507
AYDEEKVADKG	0	C0202	0.111391
AYDILLEF	0	C0202	0.787996
AYDLQPGEG	0	C0202	0.00179628
AYDMALTESYAQY	0	C0202	0.03937
AYDQYAIQAFE	0	C0202	0.0281957
AYDRMPTLERGRQD	0	C0202	0.0178771
AYEIDQDPR	0	C0202	0.00684212
AYEQDKKGKPKKVA	0	C0202	0.130112
AYESDLAV	0	C0202	0.00289252
AYEVLKDAE	0	C0202	0.00153144
AYFISDLH	0	C0202	0.00353725
AYFLDKSSD	0	C0202	0.000185465
AYGAAYTL	0	C0202	0.357063
AYGEETSN	0	C0202	0.000120098
AYGGAEDRACHGYG	0	C0202	0.0231954
AYGHGYEQVAAAL	0	C0202	0.018118
AYGLIRIN	0	C0202	0.000266895
AYGRLTIMAQY	0	C0202	0.0419283
AYHGKGPKDKI	0	C0202	0.0931134
AYIEKRNYEKAYM	0	C0202	0.0185552
AYIGYQLQESLQ	0	C0202	0.260073
AYIPVAHDYLDA	0	C0202	0.0261155
AYIVENPGDAF	0	C0202	0.089714
AYKIAAHAAD	0	C0202	0.000825377
AYKYREDYRRA	0	C0202	0.0216531
AYLGYIYSPAT	0	C0202	0.00373246
AYLHHLQRTGEM	0	C0202	0.00539697
AYLLLQGGSS	0	C0202	0.00122387
AYLPGGGAGHLDQN	0	C0202	0.865165
AYLPIIEKRRN	0	C0202	0.0660478
AYMGLQIDYDLR	0	C0202	0.0428894
AYNKLKGLAMQS	0	C0202	0.0539845
AYNPFDTEQ	0	C0202	0.0318139
AYPGIKAEER	0	C0202	0.0288697
AYPLDLFE	0	C0202	0.00032327
AYPLDLFEEGSVT	0	C0202	0.00502105
AYPLLDLR	0	C0202	0.0019024
AYPWVLYGGYLWM	0	C0202	0.244186
AYQRKAFD	0	C0202	2.55e-05
AYQSCGQKDL	0	C0202	0.0331019
AYRALQFQ	0	C0202	0.000870399
AYRFDNFIEGPSN	0	C0202	0.000919097
AYRLWKSNT	0	C0202	0.00220836
AYSELTDPVEQRR	0	C0202	0.0436278
AYSFLALYAPKIGT	0	C0202	0.231869
AYSLDPNEPE	0	C0202	0.00276906
AYSRPLSFGEQ	0	C0202	0.302379
AYTITDGNNGDAF	0	C0202	0.00790562
AYTVTVDAKVGVG	0	C0202	0.129251
AYVATVVDP	0	C0202	0.00205669
AYVEFIRN	0	C0202	0.0155872
AYVGDLLAGKD	0	C0202	0.0650075
AYYGVTPD	0	C0202	0.000308193
CAAFFRRACTG	0	C0202	0.00370592
CAAIQGRF	0	C0202	0.431657
CAAKEDKDGII	0	C0202	0.0376214
CAANTFYSFEE	0	C0202	0.0771382
CAAPEVDETPRSD	0	C0202	0.105393
CAATGHPNPQI	0	C0202	0.210365
CADCHNTASPEFA	0	C0202	0.00658731
CAEEAYLQQE	0	C0202	0.0210615
CAELSCPSDCHG	0	C0202	0.00391396
CAFLLERYRFFG	0	C0202	0.104029
CAGCYAERTPEDR	0	C0202	0.00937826
CAGGAGSNRG	0	C0202	0.0250822
CAGVKGGG	0	C0202	0.000243782
CAGVTVYSPLK	0	C0202	0.0345541
CAIGMVFTMEAGN	0	C0202	0.0087131
CAKCSGWTWDVN	0	C0202	0.0358057
CAMKVKTSTGSAVN	0	C0202	0.0258048
CANCGTWG	0	C0202	0.0004391
CAPKPDDMSKV	0	C0202	0.147277
CARYPQVAFQSS	0	C0202	0.0260177
CARYSTGT	0	C0202	0.000497686
CASEGRLKPADD	0	C0202	0.0424599
CATGRHSC	0	C0202	0.00427573
CAYPLPFIPNASA	0	C0202	0.243236
CCDEVMKIETP	0	C0202	0.00204427
CCEESLTPDDRVF	0	C0202	0.0146603
CCFAKNPSRLYN	0	C0202	0.0658035
CCHRLAPLSLG	0	C0202	0.053053
CCIRFRNPKEGS	0	C0202	0.00145961
CCLRIPSKDP	0	C0202	0.000943554
CCPRIKITRKRLQ	0	C0202	0.00171034
CCSSLGAAWGS	0	C0202	0.0149865
CCTFFPHGG	0	C0202	0.00053751
CCYAVVREEG	0	C0202	0.000668992
CDANVSIRPYGS	0	C0202	0.0206456
CDASALLR	0	C0202	0.00647691
CDCLPGWKGANC	0	C0202	0.00236029
CDDKSCIEQDVV	0	C0202	0.0110585
CDDMPVVDRELFL	0	C0202	0.0520627
CDEFEDEFDIDNF	0	C0202	0.0235661
CDGKHGQK	0	C0202	0.000806927
CDGNADDI	0	C0202	0.00043258
CDGVRTLSRNTK	0	C0202	0.00246813
CDIVVPYEGQ	0	C0202	0.00490805
CDKLHVDPENFR	0	C0202	0.2447
CDLESLRGTNE	0	C0202	0.0107426
CDLKICDFG	0	C0202	0.000929063
CDNAALEFLFAQ	0	C0202	0.0232
CDPCRVAQRP	0	C0202	0.00184437
CDPEYYGKQ	0	C0202	0.00314631
CDPTVAFVNAG	0	C0202	0.0185414
CDRPGVKR	0	C0202	0.00066357
CDSLWAARLDPV	0	C0202	0.00894933
CDTKLQGAVCG	0	C0202	0.0123947
CDVLVDEEIQKKI	0	C0202	0.0345111
CDVPRLLFTGKA	0	C0202	0.0484673
CDWCKHIR	0	C0202	0.000174786
CDWMCDTA	0	C0202	8.4e-05
CDYGNGICGTQS	0	C0202	0.00147868
CEAVDRCINE	0	C0202	0.00175168
CEDKLGADQQ	0	C0202	0.00309253
CEEAACPNIGE	0	C0202	0.012266
CEECGKGF	0	C0202	0.00284169
CEFISLKSQKQCT	0	C0202	0.0155014
CEGPRVPV	0	C0202	0.0127713
CEHLAFSPAQVE	0	C0202	0.149649
CEHLLDETSGNL	0	C0202	0.0122119
CEILWMFATGTG	0	C0202	0.00542833
CEPGKDAILYCPP	0	C0202	0.0156318
CEQASNQT	0	C0202	0.000580382
CEQSLQMEPDSVHR	0	C0202	0.0316947
CEQVPYPR	0	C0202	0.00416987
CERISAVVRSEM	0	C0202	0.00171752
CERYSLSN	0	C0202	7.47e-05
CESSGGVVNRYS	0	C0202	0.223275
CFAFMQAVGKGYTD	0	C0202	0.00719439
CFCRCFQP	0	C0202	6.51e-05
CFFSRLGKEP	0	C0202	0.000640648
CFMHHEDA	0	C0202	0.000833848
CFMLMNTGEKAVKS	0	C0202	0.00307623
CFPHVHAVSFRSC	0	C0202	0.0904828
CFRMSECTKE	0	C0202	0.00105113
CFSSPKTA	0	C0202	0.00225867
CFTMLGHYLGVDIE	0	C0202	0.0279682
CFVGMLIGIPVAAL	0	C0202	0.0050094
CGAIHSSIAKQ	0	C0202	0.022967
CGDRGVQLSGGQKQ	0	C0202	0.00719395
CGEAPDYDRSQ	0	C0202	0.179291
CGECEICKIFGPHD	0	C0202	0.0031008
CGEMSRKLRFFKD	0	C0202	0.0532471
CGENDAVI	0	C0202	0.000412879
CGGDNLVA	0	C0202	0.000615623
CGGDVKLRS	0	C0202	0.00514539
CGGEGCRICKQTG	0	C0202	0.00240583
CGGEISEW	0	C0202	0.405756
CGGTKISETIN	0	C0202	0.00970669
CGIGDVVEIRECRP	0	C0202	0.00261875
CGIIAGRA	0	C0202	0.000258734
CGIVDEGKIIY	0	C0202	0.148741
CGKCDSCRLRS	0	C0202	0.000289185
CGKDDKVI	0	C0202	0.00102771
CGKQGPATPAP	0	C0202	0.0295362
CGLFLCRRRV	0	C0202	0.00396237
CGPDSCPYCARTGA	0	C0202	0.00754357
CGSALRTTLGLQ	0	C0202	0.0801304
CGSKEFKRRPDDN	0	C0202	0.00185948
CGTAFKNKG	0	C0202	0.00219219
CGTCRLLCDES	0	C0202	0.000158545
CGVALPEGLVEASQ	0	C0202	0.0527507
CGVKIKDNSGNTFE	0	C0202	0.0274864
CGWGGRGR	0	C0202	0.000761136
CHLHGGDSHSVLY	0	C0202	0.0448093
CHPEGIHSVRGRL	0	C0202	0.0171025
CHQRSKSD	0	C0202	3.7e-05
CHRAALEKVAE	0	C0202	0.00617783
CHRHLQTV	0	C0202	0.00298959
CHSDYHLYFIQEDT	0	C0202	0.0447781
CHVPVGGFATI	0	C0202	0.0649848
CHVTPELPKSLQPS	0	C0202	0.168784
CHYRGTCKDGIGS	0	C0202	0.000581715
CHYVAPLQGSSDMN	0	C0202	0.00789758
CIACSSKE	0	C0202	0.00223091
CIAYVRGGGAVP	0	C0202	0.013058
CICSDVLD	0	C0202	0.000111102
CIDALKLDS	0	C0202	0.00683969
CIDLWLKNNSQ	0	C0202	0.00573459
CIDPSNCSNQPA	0	C0202	0.0260453
CIDSDESGRIR	0	C0202	0.0458588
CIDSYLRSEISIDS	0	C0202	0.0233328
[truncated: 90,022 more rows]
