# Supplementary material for: OnmiMHC: a machine learning solution for UCEC tumor vaccine development through enhanced peptide-MHC binding prediction
Source: Front Immunol. 2025 Feb 28;16:1550252. doi: 10.3389/fimmu.2025.1550252 (PMC11906482; doi:10.3389/fimmu.2025.1550252)
Supplement: Supplementary file 4 [file Supplementaryfile4.xlsx]

## Sheet: A0201
Peptide	Label	HLA	OmniMHC	NetMHC - 4.0	NetMHCpan - 4.1	PickPocket - 1.1	HLA-Thena
AAAAEEEEE	0	A0201	0.000291004	0.016	2.2e-05	0	3.77e-06
AAAKTPVIV	0	A0201	0.0472319	0.184	0.027566	0.317	0.286749
AAAKTPVIV	0	A0201	0.0472319	0.184	0.027566	0.317	0.286749
AAASAIQGN	0	A0201	0.000399672	0.028	1.6e-05	0.093	0.00132101
AAAWGGSGS	0	A0201	0.00140792	0.029	5.5e-05	0.038	0.000129622
AADFPGIAR	0	A0201	0.00158784	0.042	0.001043	0	0.0569142
AADKAAAAY	0	A0201	0.000245354	0.047	0.00199	0	0.00169403
AADKAAAAY	0	A0201	0.000245354	0.047	0.00199	0	0.00169403
AADMWGPSS	0	A0201	0.00141822	0.057	0.000454	0.12	0.000303539
AADSFATSY	0	A0201	0.000271094	0.058	0.004639	0	0.0111323
AAEQRRSTI	0	A0201	0.000539265	0.035	0.000335	0.035	8.18e-05
AAEQRRSTI	0	A0201	0.000539265	0.035	0.000335	0.035	8.18e-05
AAFEDLRLL	0	A0201	0.296006	0.31	0.094965	0.391	0.898559
AAFVNQHLC	0	A0201	0.00070147	0.075	0.003343	0.146	0.00338158
AAGAAVKGV	0	A0201	0.155387	0.123	0.004573	0.296	0.231543
AAGAAVKGV	0	A0201	0.155387	0.123	0.004573	0.296	0.231543
AAGGHNAVF	0	A0201	0.00074589	0.047	0.000293	0.028	0.00457318
FIFLLFLTL	0	A0201	0.8655	0.605	0.07501	0.668	0.422719
AAGLPAIFV	0	A0201	0.115238	0.201	0.020803	0.361	0.166716
AAGLQDCTM	0	A0201	0.000373519	0.071	0.000144	0.114	0.000165584
AAICTHLEV	0	A0201	0.59118	0.34	0.012147	0.401	0.343977
AAIGLAWIP	0	A0201	0.00900422	0.096	0.000486	0.199	0.0439286
AAIGLAWIP	0	A0201	0.00900422	0.096	0.000486	0.199	0.0439286
AAIGLSMAG	0	A0201	0.00351118	0.078	7.7e-05	0.141	0.00603684
AAILKQHKL	0	A0201	0.0311285	0.093	0.034745	0.271	0.481964
AAITDAAVA	0	A0201	0.00376549	0.094	0.001083	0.248	0.187889
AAITDAAVA	0	A0201	0.00376549	0.094	0.001083	0.248	0.187889
AAKKKGASL	0	A0201	0.00135657	0.043	0.003096	0.077	0.00898939
AAKMYAFTL	0	A0201	0.0516599	0.196	0.004193	0.254	0.0222227
AAKTPVIVV	0	A0201	0.0574454	0.11	0.026328	0.254	0.546728
AAKTPVIVV	0	A0201	0.0574454	0.11	0.026328	0.254	0.546728
AALGRGHSL	0	A0201	0.0464442	0.141	0.035247	0.353	0.197923
AALQSAWQG	0	A0201	0.000574197	0.062	8.3e-05	0.201	0.01415
AALSSLAKH	0	A0201	0.00190448	0.04	0.000253	0.039	0.0019316
AALSSLAKH	0	A0201	0.00190448	0.04	0.000253	0.039	0.0019316
AAMDDFQLI	0	A0201	0.488978	0.456	0.113024	0.406	0.733938
AANDPIFVV	0	A0201	0.589952	0.408	0.363209	0.523	0.967066
AANEIRISK	0	A0201	0.000474604	0.045	0.000876	0	0.00350195
AANEIRISK	0	A0201	0.000474604	0.045	0.000876	0	0.00350195
AAPLILSRI	0	A0201	0.0544021	0.149	0.00848	0.27	0.600226
AARLKRSAT	0	A0201	0.000250207	0.022	2.5e-05	0	8.71e-07
AARLKRSAT	0	A0201	0.000250207	0.022	2.5e-05	0	8.71e-07
AARLWRATP	0	A0201	0.000524117	0.042	9.7e-05	0	1.24e-05
AARNIVRRA	0	A0201	0.00145137	0.056	0.000783	0.066	0.00400144
AARPDDPTL	0	A0201	0.0122037	0.089	0.014174	0.163	0.214282
AASAIQGNV	0	A0201	0.0533317	0.143	0.004028	0.28	0.0856307
AASKQQMLM	0	A0201	0.00106265	0.086	0.002797	0.118	0.00508947
AASKQQMLM	0	A0201	0.00106265	0.086	0.002797	0.118	0.00508947
AATEAEKQL	0	A0201	0.00514244	0.046	0.003596	0.136	0.072134
AATEAEKQL	0	A0201	0.00514244	0.046	0.003596	0.136	0.072134
AATKRYPGV	0	A0201	0.0265951	0.139	0.005263	0.321	0.175105
AATKRYPGV	0	A0201	0.0265951	0.139	0.005263	0.321	0.175105
AAVSADPLA	0	A0201	0.00300328	0.114	0.001139	0.276	0.0562622
AAWGGSGSE	0	A0201	0.000997209	0.031	0.000182	0.115	6.47e-05
AAYHPQQFI	0	A0201	0.107125	0.165	0.045492	0.305	0.26245
ACAKAAAAV	0	A0201	0.0439969	0.141	0.010299	0.304	0.00976286
ACAKAAAAV	0	A0201	0.0439969	0.141	0.010299	0.304	0.00976286
ACREQQLPV	0	A0201	0.00794334	0.123	0.002416	0.184	0.000545741
ACVYCCIRV	0	A0201	0.180501	0.268	0.000696	0.332	0.000524045
ADAKAAAAV	0	A0201	0.0257314	0.067	0.001919	0.264	0.0402248
ADAKAAAAV	0	A0201	0.0257314	0.067	0.001919	0.264	0.0402248
ADAKAAAAV	0	A0201	0.0257314	0.067	0.001919	0.264	0.0402248
ADFKLFFRW	0	A0201	0.00138805	0.076	0.000413	0.095	0.00723801
ADFKLFFRW	0	A0201	0.00138805	0.076	0.000413	0.095	0.00723801
ADLRFASEF	0	A0201	0.000375564	0.043	0.000209	0.008	0.00142016
ADLRFASEF	0	A0201	0.000375564	0.043	0.000209	0.008	0.00142016
ADMWGPSSD	0	A0201	0.00028192	0.013	4e-06	0	5.59e-05
AEALLADGL	0	A0201	0.0101094	0.07	0.000342	0.202	0.107904
AEDLADHHV	0	A0201	0.0139465	0.077	0.003207	0.318	0.00844882
AEDLQVGQV	0	A0201	0.0899389	0.064	0.001459	0.271	0.0122926
AEDMLNPNY	0	A0201	0.000935289	0.035	0.00044	0	0.00199018
AEDMLNPNY	0	A0201	0.000935289	0.035	0.00044	0	0.00199018
AEFLENFVR	0	A0201	0.00263993	0.057	0.000138	0	0.0191328
AEFWDVFLS	0	A0201	0.00323311	0.127	0.000199	0.222	0.0258783
AEFWDVFLS	0	A0201	0.00323311	0.127	0.000199	0.222	0.0258783
AEGTGITHL	0	A0201	0.0059564	0.064	0.002669	0.245	0.0414173
AEGTGITHL	0	A0201	0.0059564	0.064	0.002669	0.245	0.0414173
AEGVVAFLI	0	A0201	0.00407368	0.143	0.000409	0.262	0.0119317
AEHDPWWAV	0	A0201	0.190408	0.166	0.02166	0.388	0.336025
AEHDPWWAV	0	A0201	0.190408	0.166	0.02166	0.388	0.336025
AEHFENQVL	0	A0201	0.00434127	0.039	0.000791	0.085	0.0314804
AEIAVEQAA	0	A0201	0.00187488	0.058	0.000395	0.17	0.00697539
AEIDRSFKP	0	A0201	0.00221946	0.021	0.000523	0.159	0.0694712
AEIDRSFKP	0	A0201	0.00221946	0.021	0.000523	0.159	0.0694712
AEIESATLF	0	A0201	0.0065876	0.065	0.002532	0.075	0.0269859
AEILSGRVI	0	A0201	0.00120723	0.053	0.000564	0.089	0.00495143
AEKSRGRRI	0	A0201	0.00038878	0.019	7.9e-05	0	9.85e-06
AELIDSFTW	0	A0201	0.000484033	0.072	0.000378	0.087	0.00141165
AEMGGHAER	0	A0201	0.00273263	0.019	0.000867	0	9.06e-05
AEMGGHAER	0	A0201	0.00273263	0.019	0.000867	0	9.06e-05
AEMRAYHGF	0	A0201	0.00136317	0.036	0.000455	0.114	0.00273444
AEMRETHWL	0	A0201	0.271252	0.074	0.003163	0.329	0.153382
AEMRETHWL	0	A0201	0.271252	0.074	0.003163	0.329	0.153382
AEMVAKYDL	0	A0201	0.00542262	0.057	0.000219	0.241	0.0309965
AENCYNLEI	0	A0201	0.023786	0.091	0.000332	0.239	0.00497099
AENGWGFYF	0	A0201	0.0033577	0.071	0.001538	0.171	0.00868318
AENGWGFYF	0	A0201	0.0033577	0.071	0.001538	0.171	0.00868318
AENKKFKLH	0	A0201	0.000496176	0.023	7.1e-05	0	0.00057003
AENKKFKLH	0	A0201	0.000496176	0.023	7.1e-05	0	0.00057003
AENTNTSKS	0	A0201	0.000453136	0.012	9e-06	0	0.000171224
AENTNTSKS	0	A0201	0.000453136	0.012	9e-06	0	0.000171224
AETESATLF	0	A0201	0.00103126	0.042	0.000747	0	0.0014753
AETGSGTAS	0	A0201	0.000474412	0.015	9e-06	0	8.59e-05
AFAGRVLDV	0	A0201	0.0737315	0.156	0.007606	0.437	0.284542
AFAKAAAAV	0	A0201	0.0401608	0.14	0.005934	0.423	0.0456741
AFAKAAAAV	0	A0201	0.0401608	0.14	0.005934	0.423	0.0456741
AFASLQDML	0	A0201	0.00285447	0.095	0.002578	0.304	0.0567975
AFASLQDML	0	A0201	0.00285447	0.095	0.002578	0.304	0.0567975
AFDIASVFF	0	A0201	0.00404962	0.1	0.009899	0.168	0.100751
AFDIASVFF	0	A0201	0.00404962	0.1	0.009899	0.168	0.100751
AFDWPELEF	0	A0201	0.00420187	0.062	0.021908	0.085	0.0908326
AFDWPELEF	0	A0201	0.00420187	0.062	0.021908	0.085	0.0908326
AFEWYYQSG	0	A0201	0.000194364	0.035	4e-06	0.032	1.36e-05
AFFLYDRLA	0	A0201	0.00258276	0.125	0.002164	0.299	0.0105603
AFFLYDRLA	0	A0201	0.00258276	0.125	0.002164	0.299	0.0105603
AFGLFWLVW	0	A0201	0.00191854	0.115	1.9e-05	0.033	7.9e-05
AFGLFWLVW	0	A0201	0.00191854	0.115	1.9e-05	0.033	7.9e-05
AFGLYKSIN	0	A0201	0.00053843	0.017	1e-06	0	0.000214449
AFGLYKSIN	0	A0201	0.00053843	0.017	1e-06	0	0.000214449
AFHQLVQVI	0	A0201	0.0107583	0.105	0.003329	0.285	0.0212175
AFIHIPGDT	0	A0201	0.00026647	0.034	2.6e-05	0.12	0.000302116
AFMATNKAY	0	A0201	0.000157815	0.035	0.000246	0	0.000232497
AFMPGQFFV	0	A0201	0.664684	0.619	0.236534	0.627	0.2832
AFSMPLGVV	0	A0201	0.00740789	0.105	0.00101	0.368	0.00367514
AFVNQHLCG	0	A0201	9.99e-05	0.024	5e-06	0.075	0.000123212
AFVRFSTDK	0	A0201	0.000119787	0.027	3.6e-05	0	9.25e-05
AFWETKKNL	0	A0201	0.0318987	0.087	0.021087	0.303	0.0168903
AFWETKKNL	0	A0201	0.0318987	0.087	0.021087	0.303	0.0168903
AFYWHFIFR	0	A0201	0.00165992	0.124	0.000874	0.156	0.00319219
AGAKAAAAV	0	A0201	0.0104116	0.086	0.005396	0.349	0.0558885
AGAKAAAAV	0	A0201	0.0104116	0.086	0.005396	0.349	0.0558885
AGCQTYKWE	0	A0201	0.000143407	0.021	3e-06	0	6.41e-06
AGDMAGYAG	0	A0201	0.000161901	0.033	1e-05	0.074	0.000311109
AGGHNAVFN	0	A0201	0.000456137	0.022	2e-06	0.031	0.000482324
AGGWVLWKV	0	A0201	0.408662	0.217	0.007471	0.463	0.272089
AGGYKAADM	0	A0201	0.000193696	0.033	2.1e-05	0.088	0.000164364
AGIEAAASA	0	A0201	0.00260037	0.088	0.003118	0.297	0.0439531
AGKSLKKKN	0	A0201	0.000424917	0.008	1e-06	0	1.47e-07
AGLAGPSAV	0	A0201	0.0628284	0.123	0.008065	0.378	0.0508038
AGNSAYEYV	0	A0201	0.0145795	0.112	0.003263	0.376	0.0556729
AGPPKAENT	0	A0201	0.000415473	0.02	0.000154	0.075	0.000890631
AGQAMASTE	0	A0201	0.000182977	0.022	1.8e-05	0	2.24e-05
AGRMTYIAT	0	A0201	0.000280721	0.058	8.9e-05	0	0.000144866
AGSHAPPTV	0	A0201	0.0293214	0.103	0.030986	0.318	0.0377846
AGSLQPLAL	0	A0201	0.00706701	0.078	0.003107	0.17	0.0374276
AGSLSALLD	0	A0201	0.000446125	0.039	4e-06	0	0.0178341
AGTLQSLGA	0	A0201	0.000532833	0.047	0.000158	0.148	0.00206854
AGVAGLITG	0	A0201	0.000278671	0.06	3.8e-05	0.128	0.0170008
AGVAGLITG	0	A0201	0.000278671	0.06	3.8e-05	0.128	0.0170008
AGYAGTLQS	0	A0201	0.000962693	0.046	0.000962	0.137	0.00476132
AHGSTLAGV	0	A0201	0.00179579	0.11	0.000492	0.329	0.0214857
AHGWSTFYL	0	A0201	0.00284444	0.142	0.000647	0.301	0.00903448
AHGWSTFYL	0	A0201	0.00284444	0.142	0.000647	0.301	0.00903448
AHLSLRGLF	0	A0201	0.000466486	0.039	0.000126	0	0.00129651
AHSKAETEA	0	A0201	0.000143866	0.021	8e-05	0.051	9.59e-05
AHSKAETEA	0	A0201	0.000143866	0.021	8e-05	0.051	9.59e-05
AHSTIMPRL	0	A0201	0.00351577	0.065	0.00299	0.215	0.177534
AHTKDGFNF	0	A0201	6.64e-05	0.031	0.000438	0	0.000966085
AHYEEDVNL	0	A0201	0.000621644	0.083	0.00559	0.281	0.0928337
AIDFLLQRW	0	A0201	0.0103767	0.095	0.003764	0.244	0.135266
AIDFLLQRW	0	A0201	0.0103767	0.095	0.003764	0.244	0.135266
AIDFLLRRW	0	A0201	0.00438629	0.083	0.001508	0.195	0.0524397
AIDPRRIVA	0	A0201	0.0192716	0.127	0.031468	0.345	0.229004
AIFVCNAFV	0	A0201	0.685781	0.685	0.104582	0.662	0.242876
AIGLAWIPY	0	A0201	0.000866712	0.121	8.9e-05	0.166	0.00177734
AIGLAWIPY	0	A0201	0.000866712	0.121	8.9e-05	0.166	0.00177734
AIGLSMAGS	0	A0201	0.00282508	0.094	0.000238	0.245	0.00331632
AIITPIVFY	0	A0201	0.0254521	0.132	0.007063	0.267	0.23304
AIITPIVFY	0	A0201	0.0254521	0.132	0.007063	0.267	0.23304
AIITPIVFY	0	A0201	0.0254521	0.132	0.007063	0.267	0.23304
AIKCEGLDV	0	A0201	0.0214712	0.11	0.002017	0.351	0.0762189
AIKCEGLDV	0	A0201	0.0214712	0.11	0.002017	0.351	0.0762189
AIKCVDIVK	0	A0201	0.000697366	0.06	0.000153	0.004	0.0634415
AIKNYYRKT	0	A0201	0.00020291	0.032	0.000325	0.137	0.000333819
AIKNYYRKT	0	A0201	0.00020291	0.032	0.000325	0.137	0.000333819
AIKPITDQF	0	A0201	0.0230335	0.057	0.012281	0.146	0.82305
AIKPITDQF	0	A0201	0.0230335	0.057	0.012281	0.146	0.82305
AIKSNNHLT	0	A0201	0.000748875	0.052	0.001131	0.244	0.00407141
AIKSNNHLT	0	A0201	0.000748875	0.052	0.001131	0.244	0.00407141
AIKTSPKAN	0	A0201	0.000182342	0.014	1.1e-05	0	0.000151108
AILAGEHKC	0	A0201	0.00517687	0.077	0.010016	0.329	0.00578192
AILCWGELM	0	A0201	0.263818	0.311	0.007331	0.465	0.0378267
AIMFKDDNI	0	A0201	0.0792275	0.282	0.01325	0.494	0.186475
AIMFKDDNI	0	A0201	0.0792275	0.282	0.01325	0.494	0.186475
AINIALIAV	0	A0201	0.850239	0.432	0.197723	0.632	0.834204
AINIALIAV	0	A0201	0.850239	0.432	0.197723	0.632	0.834204
AINVEKIEL	0	A0201	0.0860633	0.179	0.055471	0.393	0.44411
AIPYFYKGK	0	A0201	0.0016626	0.04	0.000165	0.031	0.0111442
AIPYFYKGK	0	A0201	0.0016626	0.04	0.000165	0.031	0.0111442
AIRAGYSIV	0	A0201	0.0610313	0.177	0.003965	0.38	0.0294828
AIRAGYSIV	0	A0201	0.0610313	0.177	0.003965	0.38	0.0294828
AISRLRTQK	0	A0201	0.000410951	0.023	0.000289	0	0.000208922
AITAASLPK	0	A0201	0.000961098	0.062	0.000216	0.13	0.0405332
AITAASLPK	0	A0201	0.000961098	0.062	0.000216	0.13	0.0405332
AITTPQMTL	0	A0201	0.0356292	0.231	0.108568	0.384	0.46371
AITTSNCAK	0	A0201	0.000200252	0.028	0.000104	0.075	0.000246617
AIVCWGELM	0	A0201	0.103055	0.228	0.002997	0.404	0.030934
AIVFDHYDV	0	A0201	0.288914	0.29	0.011426	0.588	0.212636
AIVKDMARL	0	A0201	0.193723	0.28	0.122485	0.483	0.973177
AIVNAQPKC	0	A0201	0.00321503	0.05	0.006972	0.254	0.0373351
AIVNAQPKC	0	A0201	0.00321503	0.05	0.006972	0.254	0.0373351
AIVVVIILV	0	A0201	0.791949	0.458	0.087823	0.662	0.746425
AKAIITPIV	0	A0201	0.0205586	0.129	0.000733	0.329	0.0234784
AKAIITPIV	0	A0201	0.0205586	0.129	0.000733	0.329	0.0234784
AKAKAAAAV	0	A0201	0.00972647	0.073	0.000497	0.303	0.0229605
AKAKAAAAV	0	A0201	0.00972647	0.073	0.000497	0.303	0.0229605
AKATGRYNL	0	A0201	0.00140486	0.041	0.000322	0.199	0.00231563
AKIALAVYK	0	A0201	0.000348647	0.06	0.000124	0	0.00362638
AKLTEAITA	0	A0201	0.0025229	0.064	0.000236	0.23	0.0214337
AKYEICLEK	0	A0201	0.000522754	0.071	0.000483	0.002	0.00146527
ALAAAAAAK	0	A0201	0.0971262	0.105	0.002115	0.286	0.0628555
ALAAAAAAK	0	A0201	0.0971262	0.105	0.002115	0.286	0.0628555
ALAAGIVGV	0	A0201	0.998385	0.829	0.956097	0.805	0.996777
ALAAIASAA	0	A0201	0.782149	0.543	0.136014	0.572	0.401811
ALADVPYVL	0	A0201	0.947177	0.811	0.952857	0.686	0.999242
ALAKAAAAC	0	A0201	0.290027	0.186	0.042401	0.384	0.0243119
ALAKAAAAC	0	A0201	0.290027	0.186	0.042401	0.384	0.0243119
ALAKAAAAF	0	A0201	0.225949	0.188	0.044324	0.387	0.187162
ALAKAAAAF	0	A0201	0.225949	0.188	0.044324	0.387	0.187162
ALAKAAAAG	0	A0201	0.0228118	0.118	0.002068	0.371	0.0577953
ALAKAAAAG	0	A0201	0.0228118	0.118	0.002068	0.371	0.0577953
ALAKAAAAN	0	A0201	0.0219384	0.071	0.000463	0.348	0.00457666
ALAKAAAAN	0	A0201	0.0219384	0.071	0.000463	0.348	0.00457666
ALAKAAAAN	0	A0201	0.0219384	0.071	0.000463	0.348	0.00457666
ALAKAAAAP	0	A0201	0.118713	0.105	0.0157	0.41	0.0257248
ALAKAAAAP	0	A0201	0.118713	0.105	0.0157	0.41	0.0257248
ALAKAAAAR	0	A0201	0.0214261	0.086	0.003431	0.221	0.0061571
ALAKAAAAR	0	A0201	0.0214261	0.086	0.003431	0.221	0.0061571
ALAKAAAAR	0	A0201	0.0214261	0.086	0.003431	0.221	0.0061571
ALAKAAAAS	0	A0201	0.117409	0.157	0.00924	0.382	0.0222064
ALAKAAAAS	0	A0201	0.117409	0.157	0.00924	0.382	0.0222064
ALAKAAAAT	0	A0201	0.394897	0.273	0.034509	0.461	0.0442561
ALAKAAAAT	0	A0201	0.394897	0.273	0.034509	0.461	0.0442561
ALAKAAAAY	0	A0201	0.030179	0.112	0.009313	0.259	0.0170108
ALAKAAAAY	0	A0201	0.030179	0.112	0.009313	0.259	0.0170108
ALALLLLDR	0	A0201	0.113747	0.151	0.001038	0.246	0.018906
ALANDGTIV	0	A0201	0.552974	0.487	0.206258	0.639	0.530526
ALAQKGVQL	0	A0201	0.941805	0.348	0.6832	0.591	0.98476
ALASFLFGF	0	A0201	0.77528	0.515	0.080769	0.591	0.415921
ALCGQCVRI	0	A0201	0.780295	0.428	0.120794	0.59	0.65716
ALDLAKKRV	0	A0201	0.280924	0.235	0.16594	0.487	0.0484534
ALEGSLQKR	0	A0201	0.0139633	0.059	0.002345	0.151	0.0019417
ALEGSLQKR	0	A0201	0.0139633	0.059	0.002345	0.151	0.0019417
ALEKGIKDV	0	A0201	0.544778	0.225	0.095922	0.514	0.335822
ALELGRKTL	0	A0201	0.0632479	0.132	0.042395	0.287	0.0179104
ALENKRKQL	0	A0201	0.0145306	0.079	0.022731	0.303	0.0142561
ALEPGFKDY	0	A0201	0.00120962	0.059	0.003165	0.106	0.0282422
ALEPGFKDY	0	A0201	0.00120962	0.059	0.003165	0.106	0.0282422
ALESPEHCS	0	A0201	0.00172602	0.064	0.002094	0.296	7.73e-05
ALFDTSASL	0	A0201	0.903772	0.779	0.93853	0.741	0.993097
ALFLILSFI	0	A0201	0.9106	0.659	0.182335	0.745	0.53053
ALFSGVSWI	0	A0201	0.988152	0.794	0.70543	0.714	0.611725
ALGGLLTMV	0	A0201	0.996351	0.707	0.846433	0.731	0.843701
ALGGSCHTT	0	A0201	0.16205	0.301	0.028478	0.471	0.00221518
ALGIICSAL	0	A0201	0.58082	0.402	0.033104	0.545	0.398714
ALGVATAHG	0	A0201	0.00612642	0.112	0.000445	0.342	0.0234176
ALGVATAHG	0	A0201	0.00612642	0.112	0.000445	0.342	0.0234176
ALGVLMSNL	0	A0201	0.762081	0.425	0.125338	0.565	0.558074
ALILAASPV	0	A0201	0.863302	0.663	0.157121	0.718	0.171715
ALIVAIWDK	0	A0201	0.0174595	0.175	0.00097	0.389	0.0421533
ALIVAIWDK	0	A0201	0.0174595	0.175	0.00097	0.389	0.0421533
ALIVLCNCL	0	A0201	0.72772	0.486	0.035161	0.601	0.616741
ALKKLIIDR	0	A0201	0.00556385	0.079	0.001875	0.115	0.0100508
ALKKLIIDR	0	A0201	0.00556385	0.079	0.001875	0.115	0.0100508
ALKNNGKVV	0	A0201	0.0628671	0.113	0.016131	0.411	0.145127
ALKRAQSEL	0	A0201	0.190575	0.173	0.081453	0.39	0.0427929
ALKRAQSEL	0	A0201	0.190575	0.173	0.081453	0.39	0.0427929
ALKRAQSEL	0	A0201	0.190575	0.173	0.081453	0.39	0.0427929
ALLAKRLGA	0	A0201	0.614782	0.393	0.057777	0.518	0.466207
ALLALWGPD	0	A0201	0.00468388	0.115	3e-05	0.437	0.00220513
ALLGERPII	0	A0201	0.753103	0.393	0.306617	0.56	0.827521
ALLLCAGQV	0	A0201	0.964155	0.46	0.075321	0.693	0.0626438
ALLLCAGQV	0	A0201	0.964155	0.46	0.075321	0.693	0.0626438
ALLLLDRLN	0	A0201	0.0114478	0.096	0.000113	0.318	0.0129375
ALLRYIMIT	0	A0201	0.677243	0.544	0.119362	0.606	0.387062
ALMLACTGL	0	A0201	0.863598	0.694	0.120692	0.667	0.331541
ALMRWRHPR	0	A0201	0.0804411	0.136	0.002174	0.313	0.0254813
ALMRWRHPR	0	A0201	0.0804411	0.136	0.002174	0.313	0.0254813
ALNISSTKT	0	A0201	0.00454895	0.135	0.007104	0.418	0.00916179
ALNISSTKT	0	A0201	0.00454895	0.135	0.007104	0.418	0.00916179
ALPLGSPAV	0	A0201	0.993724	0.661	0.700019	0.708	0.502893
ALPPPPPPP	0	A0201	0.594916	0.132	0.131646	0.429	0.315687
ALPRNMVIT	0	A0201	0.0514682	0.18	0.006914	0.445	0.0978318
ALQEETHVL	0	A0201	0.994711	0.601	0.913289	0.647	0.972851
ALQSAWQGD	0	A0201	0.00128751	0.055	0.000114	0.348	0.000317937
ALRANSAVK	0	A0201	0.00177214	0.061	0.000709	0.135	0.00175293
ALRANSAVK	0	A0201	0.00177214	0.061	0.000709	0.135	0.00175293
ALRQAILCW	0	A0201	0.0331399	0.121	0.001762	0.245	0.0164994
ALRQAIVCW	0	A0201	0.0302888	0.114	0.00235	0.266	0.0130634
ALRSRWRAL	0	A0201	0.0882234	0.181	0.016571	0.405	0.0234264
ALSKSFTMH	0	A0201	0.00804087	0.079	0.002305	0.223	0.00257557
ALSSLAKHG	0	A0201	0.00645586	0.077	0.000657	0.266	0.0064117
ALTGTEKLI	0	A0201	0.147262	0.228	0.047263	0.431	0.157034
ALTLNTMTK	0	A0201	0.00230566	0.099	0.00139	0.22	0.0089319
ALTLNTMTK	0	A0201	0.00230566	0.099	0.00139	0.22	0.0089319
ALTPPFHPY	0	A0201	0.0795567	0.126	0.020377	0.333	0.0683091
ALVCGLRQL	0	A0201	0.947173	0.436	0.307225	0.618	0.737057
ALVGLSGGT	0	A0201	0.00836166	0.19	0.003544	0.456	0.00191228
ALYEENALK	0	A0201	0.116686	0.177	0.0333	0.361	0.332957
ALYLLDGLR	0	A0201	0.0316137	0.134	0.001084	0.221	0.045028
ALYLVCGER	0	A0201	0.0317446	0.173	0.000902	0.237	0.00314524
ALYREALES	0	A0201	0.203756	0.224	0.051019	0.427	0.0979872
ALYRRIQRR	0	A0201	0.00180724	0.095	0.007088	0.29	0.000664934
AMDTHLYFE	0	A0201	0.277076	0.212	0.005543	0.555	0.0527668
AMEGGTTKA	0	A0201	0.097531	0.235	0.039765	0.475	0.0172712
AMEKSSKYY	0	A0201	0.000428987	0.05	0.001827	0.113	0.000399917
AMEKSSKYY	0	A0201	0.000428987	0.05	0.001827	0.113	0.000399917
AMEKSSKYY	0	A0201	0.000428987	0.05	0.001827	0.113	0.000399917
AMFQDPQER	0	A0201	0.0469032	0.097	0.033497	0.251	0.00498586
AMFQDPQER	0	A0201	0.0469032	0.097	0.033497	0.251	0.00498586
AMFQDPQER	0	A0201	0.0469032	0.097	0.033497	0.251	0.00498586
AMGDAGGYK	0	A0201	0.00178205	0.05	0.000814	0.223	0.00358462
AMGDAGGYK	0	A0201	0.00178205	0.05	0.000814	0.223	0.00358462
AMHDKKIDI	0	A0201	0.213003	0.321	0.056592	0.481	0.461785
AMHDKKIDI	0	A0201	0.213003	0.321	0.056592	0.481	0.461785
AMILAAYHP	0	A0201	0.212711	0.188	0.016649	0.512	0.0201281
AMITYITRK	0	A0201	0.0374426	0.159	0.009335	0.383	0.0273012
AMLTAFFLR	0	A0201	0.206655	0.245	0.001515	0.437	0.131124
AMNEENRFV	0	A0201	0.662957	0.588	0.626126	0.668	0.324871
AMNEENRFV	0	A0201	0.662957	0.588	0.626126	0.668	0.324871
AMPEEETTE	0	A0201	0.0019757	0.047	0.002381	0.328	0.000105097
AMPEEETTE	0	A0201	0.0019757	0.047	0.002381	0.328	0.000105097
AMREALRYL	0	A0201	0.743822	0.429	0.236121	0.54	0.473226
AMSSTHEAN	0	A0201	0.00115102	0.047	8.9e-05	0.299	0.000209723
AMSTTDLEA	0	A0201	0.282593	0.446	0.059481	0.514	0.0279543
AMVLSIVSL	0	A0201	0.984477	0.582	0.451559	0.674	0.667744
AMVQVHSQG	0	A0201	0.00182263	0.07	0.000672	0.36	0.00577049
AMVTLRKER	0	A0201	0.000582	0.032	0.000335	0.036	8.05e-05
AMVTLRKER	0	A0201	0.000582	0.032	0.000335	0.036	8.05e-05
AMYDPQTYY	0	A0201	0.230515	0.216	0.166927	0.372	0.472685
ANAKAAAAV	0	A0201	0.023843	0.072	0.002077	0.33	0.0597381
ANAKAAAAV	0	A0201	0.023843	0.072	0.002077	0.33	0.0597381
ANIPAEFLE	0	A0201	0.000826097	0.028	3.3e-05	0.124	0.00871776
ANNTRLWVY	0	A0201	0.000320676	0.051	7.3e-05	0.006	0.0186099
ANPGRVKDW	0	A0201	0.000262339	0.024	3.4e-05	0	0.0003734
ANPGRVKDW	0	A0201	0.000262339	0.024	3.4e-05	0	0.0003734
ANRAVKPTG	0	A0201	0.000252429	0.017	2e-06	0	8.59e-05
ANRLTTLQR	0	A0201	0.00114468	0.038	5.3e-05	0	0.000156617
ANTMAMMAR	0	A0201	0.000364842	0.04	2.9e-05	0	0.00033143
APAKAAAAV	0	A0201	0.0139596	0.07	0.002351	0.236	0.0948102
APAKAAAAV	0	A0201	0.0139596	0.07	0.002351	0.236	0.0948102
APAKKAAAK	0	A0201	0.000294859	0.019	0.000115	0	0.00039013
APAKKAAPA	0	A0201	0.00297883	0.036	0.000366	0.118	0.0659066
APDGFYPFK	0	A0201	0.00515065	0.04	0.000181	0	0.009088
APEEKYLSM	0	A0201	0.000734602	0.051	0.001281	0	0.03215
APFARLLNL	0	A0201	0.0217155	0.151	0.007569	0.274	0.662892
APFARLLNL	0	A0201	0.0217155	0.151	0.007569	0.274	0.662892
APFARLLNL	0	A0201	0.0217155	0.151	0.007569	0.274	0.662892
APIEHIASM	0	A0201	0.00792665	0.113	0.016943	0.21	0.314451
APIEHIASM	0	A0201	0.00792665	0.113	0.016943	0.21	0.314451
APILSTLPE	0	A0201	0.00134607	0.049	1.6e-05	0	0.0165874
APILVVSGI	0	A0201	0.00285598	0.129	0.000823	0.197	0.0619997
APILVVSGI	0	A0201	0.00285598	0.129	0.000823	0.197	0.0619997
APKEFRGAL	0	A0201	0.000357965	0.036	0.000413	0	0.00675878
APPHGGIAF	0	A0201	0.000226545	0.038	0.000444	0	0.0043555
APPTVGIAT	0	A0201	0.000820046	0.045	0.000139	0	0.00705213
APRALLLLL	0	A0201	0.00269063	0.113	0.001637	0.083	0.0600879
APRARTAAF	0	A0201	0.000153446	0.041	0.000291	0	0.000479563
APRGFRAAF	0	A0201	0.000140593	0.048	0.000199	0	0.000328166
APRQPGLMA	0	A0201	0.000372832	0.042	0.000622	0	0.0100268
APRRRDEEL	0	A0201	0.000252976	0.025	0.000256	0	9.61e-05
APRTLVLLL	0	A0201	0.0028023	0.1	0.001562	0.052	0.0551327
APRTLVYLL	0	A0201	0.00276876	0.097	0.00071	0.133	0.0378797
APRTVALTA	0	A0201	0.000560543	0.066	0.000306	0	0.0151774
APSYRNFSF	0	A0201	0.000244467	0.043	0.000162	0	0.00122302
APTGDLPRA	0	A0201	0.00361849	0.043	0.000374	0.141	0.110864
APTLHRLGI	0	A0201	0.00071366	0.044	0.000233	0	0.0165327
APVESMALF	0	A0201	0.00062427	0.082	0.000577	0.018	0.0108627
APWDRVVDL	0	A0201	0.00444566	0.12	0.010312	0.291	0.642736
APYFATVRL	0	A0201	0.00101648	0.107	0.005449	0.237	0.178881
APYFATVRL	0	A0201	0.00101648	0.107	0.005449	0.237	0.178881
AQDDYNGWD	0	A0201	0.000404219	0.024	8e-06	0.179	0.000147936
AQFKGAWIL	0	A0201	0.830963	0.508	0.469628	0.539	0.733346
AQKLATKPV	0	A0201	0.0858817	0.125	0.006688	0.289	0.00844161
AQLNAMKGD	0	A0201	0.000325003	0.024	2.1e-05	0.178	0.00133125
AQLPRWVAT	0	A0201	0.153308	0.186	0.017645	0.398	0.291743
AQLYAYAGF	0	A0201	0.0250488	0.131	0.001831	0.287	0.0413164
AQLYAYAGF	0	A0201	0.0250488	0.131	0.001831	0.287	0.0413164
AQNAISTTF	0	A0201	0.0149176	0.105	0.059713	0.233	0.356745
AQNAISTTF	0	A0201	0.0149176	0.105	0.059713	0.233	0.356745
AQPKCNPNL	0	A0201	0.10824	0.244	0.028989	0.407	0.152826
AQRPAKYSY	0	A0201	0.000369575	0.037	0.004006	0	0.00246078
AQRPAKYSY	0	A0201	0.000369575	0.037	0.004006	0	0.00246078
AQVLQELNV	0	A0201	0.457715	0.248	0.089086	0.454	0.432872
AQWNQAMED	0	A0201	0.000734958	0.057	0.000355	0.287	0.00301103
ARADGILRF	0	A0201	0.00356725	0.049	0.005657	0.043	0.138818
ARADGILRF	0	A0201	0.00356725	0.049	0.005657	0.043	0.138818
ARDTAEAAK	0	A0201	0.000219122	0.019	0.000145	0	0.000154744
ARFSGLLIV	0	A0201	0.290003	0.2	0.004395	0.375	0.0475567
ARFSGLLIV	0	A0201	0.290003	0.2	0.004395	0.375	0.0475567
ARIDARIDF	0	A0201	0.000136266	0.032	0.000586	0	0.0135557
ARLFGIRAK	0	A0201	0.000288078	0.038	0.000363	0	0.00344137
ARLGKGYMF	0	A0201	0.000652139	0.054	0.000797	0.051	0.00119556
ARLGKGYMF	0	A0201	0.000652139	0.054	0.000797	0.051	0.00119556
ARLLNLSGV	0	A0201	0.0426032	0.123	0.000801	0.362	0.0107266
ARLSSPIVL	0	A0201	0.00359889	0.085	0.003752	0.212	0.00940356
ARLWRATPL	0	A0201	0.0025934	0.093	0.000389	0.248	0.000789449
ARLYGIRAK	0	A0201	0.000278913	0.03	0.000299	0	0.00206046
ARTISEAGQ	0	A0201	0.000215976	0.017	1e-06	0	6.78e-05
ARVAASLAK	0	A0201	0.000245626	0.034	0.000149	0	0.00146846
ARYGIFLPF	0	A0201	0.00209043	0.12	0.000983	0.129	0.00404556
ARYGIFLPF	0	A0201	0.00209043	0.12	0.000983	0.129	0.00404556
ARYSNFAWY	0	A0201	0.000815276	0.059	9.3e-05	0	0.000251052
ASAIQGNVT	0	A0201	0.000369996	0.028	6.4e-05	0.06	0.00144453
ASAKAAAAV	0	A0201	0.171547	0.166	0.016875	0.384	0.105773
ASAKAAAAV	0	A0201	0.171547	0.166	0.016875	0.384	0.105773
ASALYREAL	0	A0201	0.0302001	0.1	0.001568	0.201	0.0657474
ASAPCLHGA	0	A0201	0.0515653	0.218	0.014666	0.406	0.177707
ASDDLEHWQ	0	A0201	0.000519592	0.033	0.000152	0.09	0.000723986
ASDDLEHWQ	0	A0201	0.000519592	0.033	0.000152	0.09	0.000723986
ASDPSFPDI	0	A0201	0.019421	0.144	0.018296	0.355	0.211105
ASDPSFPDI	0	A0201	0.019421	0.144	0.018296	0.355	0.211105
ASDRISGIL	0	A0201	0.00242169	0.069	0.001363	0.233	0.013128
ASDRISGIL	0	A0201	0.00242169	0.069	0.001363	0.233	0.013128
ASDTPSATT	0	A0201	0.000376326	0.057	0.001699	0.156	0.00111447
ASDTPSATT	0	A0201	0.000376326	0.057	0.001699	0.156	0.00111447
ASEELMDKY	0	A0201	0.000231237	0.04	0.000197	0	0.0300344
ASENSSAMV	0	A0201	0.00356747	0.119	0.001752	0.312	0.00101218
ASENSSAMV	0	A0201	0.00356747	0.119	0.001752	0.312	0.00101218
ASFKAGKLR	0	A0201	0.000454509	0.031	0.000303	0	0.00150719
ASGLFRCLP	0	A0201	0.00100067	0.057	4e-05	0	0.000471093
ASHFISNSW	0	A0201	0.000557764	0.057	0.000179	0	0.00407832
ASHFISNSW	0	A0201	0.000557764	0.057	0.000179	0	0.00407832
ASLFLPKLV	0	A0201	0.179031	0.184	0.010517	0.332	0.311816
ASLPTTIAK	0	A0201	0.00389948	0.056	0.000782	0.082	0.0179239
ASMPTTIAK	0	A0201	0.00745829	0.061	0.001187	0.096	0.0158967
ASNIVLDQI	0	A0201	0.0263434	0.126	0.002506	0.311	0.484051
ASNIVLDQI	0	A0201	0.0263434	0.126	0.002506	0.311	0.484051
ASPADPKVF	0	A0201	0.000363045	0.03	0.000225	0	0.0049553
ASPMLYQLL	0	A0201	0.0102011	0.137	0.002839	0.253	0.115368
ASPMLYQLL	0	A0201	0.0102011	0.137	0.002839	0.253	0.115368
ASRELVVGY	0	A0201	0.000772123	0.063	0.001028	0	0.00856886
ASRELVVSY	0	A0201	0.00095596	0.066	0.002051	0	0.0137839
ASRGLWDSF	0	A0201	0.0002425	0.056	0.000238	0	0.0214695
ASRGLWDSF	0	A0201	0.0002425	0.056	0.000238	0	0.0214695
ASSEPHCAL	0	A0201	0.0113682	0.122	0.008234	0.298	0.0547968
ASSGKLGLI	0	A0201	0.00979723	0.105	0.001209	0.274	0.0168893
ASSGKLGLI	0	A0201	0.00979723	0.105	0.001209	0.274	0.0168893
ASSSNYNTY	0	A0201	9.18e-05	0.034	0.000316	0	0.000618436
ASSWAPTQK	0	A0201	0.000450415	0.025	0.000289	0	0.000722875
ASSWAPTQK	0	A0201	0.000450415	0.025	0.000289	0	0.000722875
ASTEGNVTG	0	A0201	0.000183014	0.032	5.7e-05	0.047	0.000828141
ASTVIYRGT	0	A0201	0.000362859	0.044	5e-05	0.026	0.00373367
ASTVIYRGT	0	A0201	0.000362859	0.044	5e-05	0.026	0.00373367
ASTVIYRGV	0	A0201	0.0377214	0.104	0.001915	0.257	0.213666
ASVELLSFL	0	A0201	0.530469	0.339	0.039957	0.43	0.310627
ASVYAWNRK	0	A0201	0.000170536	0.031	3.6e-05	0	0.000735213
ASYQFQLPY	0	A0201	0.015296	0.1	0.000718	0.045	0.0181445
ASYRLCLYR	0	A0201	0.00119669	0.087	0.000175	0.026	0.00660019
ASYRLCLYR	0	A0201	0.00119669	0.087	0.000175	0.026	0.00660019
ATAAAAAAK	0	A0201	0.00104644	0.039	0.000289	0.041	0.00978357
ATAAAAAAK	0	A0201	0.00104644	0.039	0.000289	0.041	0.00978357
ATAAATEAY	0	A0201	0.000440014	0.052	0.000772	0.022	0.00903413
ATAHGSTLA	0	A0201	0.00276718	0.171	0.005945	0.344	0.0184342
ATAHGSTLA	0	A0201	0.00276718	0.171	0.005945	0.344	0.0184342
ATAKAAAAY	0	A0201	0.000325559	0.047	0.000887	0.014	0.0029452
ATAKAAAAY	0	A0201	0.000325559	0.047	0.000887	0.014	0.0029452
ATAQMALQL	0	A0201	0.179647	0.212	0.042839	0.378	0.556153
ATATELNNA	0	A0201	0.0118143	0.157	0.012734	0.346	0.160974
ATCGLVGLV	0	A0201	0.569484	0.291	0.009589	0.46	0.259449
ATCGLVGLV	0	A0201	0.569484	0.291	0.009589	0.46	0.259449
ATDALMTGF	0	A0201	0.00736927	0.1	0.006309	0.195	0.146175
ATDFKFAMY	0	A0201	0.0012064	0.088	0.001738	0.053	0.0389061
ATDKAAAAY	0	A0201	0.000217352	0.05	0.003064	0.008	0.00336305
ATDKAAAAY	0	A0201	0.000217352	0.05	0.003064	0.008	0.00336305
ATDPDADAI	0	A0201	0.00462719	0.164	0.009732	0.349	0.174362
ATDPDADAI	0	A0201	0.00462719	0.164	0.009732	0.349	0.174362
ATEDPSSGY	0	A0201	0.000198306	0.03	0.002624	0	0.00163006
ATEDPSSGY	0	A0201	0.000198306	0.03	0.002624	0	0.00163006
ATEDPSSGY	0	A0201	0.000198306	0.03	0.002624	0	0.00163006
ATELNNALQ	0	A0201	0.00100463	0.037	3e-05	0	0.00715573
ATESDAIRT	0	A0201	0.000391613	0.051	0.000183	0.142	0.00380283
ATESDAIRT	0	A0201	0.000391613	0.051	0.000183	0.142	0.00380283
ATFEAVLAK	0	A0201	0.00963065	0.126	0.004202	0.174	0.126184
ATFEVFLAK	0	A0201	0.0181042	0.16	0.005328	0.188	0.29187
ATFRLECPY	0	A0201	0.00119924	0.072	7.9e-05	0.109	0.00267254
ATFSRPGSL	0	A0201	0.0558588	0.178	0.024777	0.343	0.424793
ATFSRPGSL	0	A0201	0.0558588	0.178	0.024777	0.343	0.424793
ATFSVPMEK	0	A0201	0.00198407	0.095	0.004425	0.102	0.0843432
ATFSVPMEK	0	A0201	0.00198407	0.095	0.004425	0.102	0.0843432
ATGFGTNET	0	A0201	0.00035961	0.067	0.000237	0.181	0.000649909
ATGFGTNET	0	A0201	0.00035961	0.067	0.000237	0.181	0.000649909
ATGKCNPNL	0	A0201	0.0369598	0.179	0.006822	0.335	0.0961235
ATGRNECDV	0	A0201	0.00113973	0.074	0.000169	0.367	0.000167849
ATHKAPQPA	0	A0201	0.00191441	0.109	0.00584	0.21	0.00783018
ATIGTAMYK	0	A0201	0.00478084	0.075	0.001313	0.129	0.0325875
ATISTSPQS	0	A0201	0.000884823	0.053	0.001264	0.24	0.0104059
ATKDSFQSF	0	A0201	0.00123615	0.047	0.005684	0.044	0.271172
ATKPPVIGL	0	A0201	0.259421	0.124	0.121305	0.296	0.826982
ATKRYPGVM	0	A0201	0.000633069	0.034	0.00014	0.032	0.000541788
ATKRYPGVM	0	A0201	0.000633069	0.034	0.00014	0.032	0.000541788
ATLGPANRI	0	A0201	0.0109756	0.131	0.022209	0.375	0.299615
ATLGPANRI	0	A0201	0.0109756	0.131	0.022209	0.375	0.299615
ATLLSQVEV	0	A0201	0.42368	0.407	0.133887	0.476	0.355593
ATNDGLIKK	0	A0201	0.0011255	0.045	0.001506	0.113	0.021198
ATNLEYKTL	0	A0201	0.0332134	0.081	0.003484	0.213	0.119279
ATNLEYKTL	0	A0201	0.0332134	0.081	0.003484	0.213	0.119279
ATNNLGFMY	0	A0201	0.000789022	0.071	0.000692	0.079	0.0798806
ATNNVFRLK	0	A0201	0.00125388	0.054	0.000396	0.01	0.0728212
ATPLGRATV	0	A0201	0.0452409	0.159	0.010557	0.306	0.105268
ATPQDLNTM	0	A0201	0.00535479	0.113	0.010202	0.271	0.0669656
ATQEPYRTI	0	A0201	0.016825	0.104	0.018428	0.266	0.211157
ATRAVMMGL	0	A0201	0.0249553	0.193	0.007984	0.285	0.157881
ATSGYRIAY	0	A0201	0.00100728	0.057	0.000896	0	0.0161334
ATSIYTIER	0	A0201	0.00141973	0.065	0.000428	0.008	0.0136366
ATTAAGPPK	0	A0201	0.000424193	0.025	0.000109	0.002	0.00663509
ATTAAGPPK	0	A0201	0.000424193	0.025	0.000109	0.002	0.00663509
ATTELRTFS	0	A0201	0.00385457	0.047	0.000173	0.061	0.00612887
ATTHSWIPK	0	A0201	0.000471096	0.048	0.000103	0.036	0.00418227
ATTHSWIPK	0	A0201	0.000471096	0.048	0.000103	0.036	0.00418227
ATVAYQVLR	0	A0201	0.00212214	0.062	0.000789	0.023	0.0427983
ATVVIGTSK	0	A0201	0.000292681	0.052	0.000291	0	0.0167881
ATWVGSNLE	0	A0201	0.00206818	0.063	0.000187	0.202	0.00457475
ATYGTAVNK	0	A0201	0.00351459	0.06	0.00249	0.121	0.0156089
ATYHIIIVA	0	A0201	0.276435	0.381	0.100435	0.472	0.868842
ATYHIIIVA	0	A0201	0.276435	0.381	0.100435	0.472	0.868842
ATYTGVFDK	0	A0201	0.0103811	0.071	0.000815	0.193	0.0187658
AVAAPAVGA	0	A0201	0.100453	0.172	0.04144	0.407	0.304715
AVATTHSWI	0	A0201	0.160446	0.152	0.003925	0.387	0.0699083
AVAVARVAA	0	A0201	0.0205531	0.11	0.006031	0.285	0.212629
AVAVHDFFK	0	A0201	0.00190099	0.066	0.000332	0.196	0.0942446
AVCNLASVA	0	A0201	0.0736829	0.127	0.001582	0.349	0.0317086
AVCNLASVA	0	A0201	0.0736829	0.127	0.001582	0.349	0.0317086
AVDADDSHF	0	A0201	0.00428323	0.07	0.006608	0.185	0.0202363
AVDLSHFLK	0	A0201	0.00357275	0.071	0.000552	0.143	0.127094
AVDPAKAYK	0	A0201	0.00620527	0.039	0.002347	0.088	0.0301239
AVDPAKAYK	0	A0201	0.00620527	0.039	0.002347	0.088	0.0301239
AVDWYQQRI	0	A0201	0.284385	0.259	0.067954	0.397	0.304306
AVEDFLAFF	0	A0201	0.213873	0.187	0.009093	0.277	0.280188
AVEQAALQS	0	A0201	0.00111513	0.047	0.000298	0.113	0.00145562
AVFDSFVER	0	A0201	0.157137	0.121	0.043461	0.215	0.42336
AVFLSYIGY	0	A0201	0.00731949	0.131	0.000877	0.166	0.013707
AVGVVCTGL	0	A0201	0.0546687	0.229	0.007493	0.389	0.246855
AVHGYYIGY	0	A0201	0.00720793	0.082	0.002891	0.115	0.11935
AVKGVGTMV	0	A0201	0.159951	0.173	0.021693	0.348	0.357889
AVKPTGSAA	0	A0201	0.0195834	0.049	0.010621	0.205	0.118492
AVKPTGSAA	0	A0201	0.0195834	0.049	0.010621	0.205	0.118492
AVLLHEESM	0	A0201	0.0760499	0.151	0.017096	0.332	0.0274879
AVLQSGFRK	0	A0201	0.000755347	0.055	0.000871	0.195	0.00548937
AVLQSGFRK	0	A0201	0.000755347	0.055	0.000871	0.195	0.00548937
AVLSEYETM	0	A0201	0.305355	0.19	0.041554	0.356	0.346982
AVLSEYETM	0	A0201	0.305355	0.19	0.041554	0.356	0.346982
AVLYYHMMK	0	A0201	0.00144076	0.074	0.000469	0.18	0.00687753
AVLYYHMMK	0	A0201	0.00144076	0.074	0.000469	0.18	0.00687753
AVMFFPFWF	0	A0201	0.260404	0.333	0.002222	0.37	0.0547865
AVMFFPFWF	0	A0201	0.260404	0.333	0.002222	0.37	0.0547865
AVMLVHTYY	0	A0201	0.00703094	0.146	0.001296	0.178	0.0645969
AVNAATYNR	0	A0201	0.000844087	0.042	0.000597	0.14	0.0204029
AVNEEWLTA	0	A0201	0.382143	0.27	0.084334	0.421	0.272032
AVNEEWLTA	0	A0201	0.382143	0.27	0.084334	0.421	0.272032
AVNKSNKPL	0	A0201	0.00267625	0.103	0.005588	0.313	0.0210927
AVNKSNKPL	0	A0201	0.00267625	0.103	0.005588	0.313	0.0210927
AVNTPVSMT	0	A0201	0.0021226	0.076	0.0037	0.28	0.0383778
AVNTPVSMT	0	A0201	0.0021226	0.076	0.0037	0.28	0.0383778
AVPQVLGGL	0	A0201	0.36992	0.179	0.020197	0.436	0.578404
AVPTAQSQV	0	A0201	0.188963	0.144	0.061843	0.431	0.283327
AVPTAQSQV	0	A0201	0.188963	0.144	0.061843	0.431	0.283327
AVREATAAF	0	A0201	0.00403196	0.079	0.010389	0.129	0.0845068
AVRQFRASV	0	A0201	0.145563	0.17	0.013163	0.297	0.0257357
AVRQKSRWI	0	A0201	0.00079541	0.053	0.000661	0.206	0.000361682
AVSKNRRQL	0	A0201	0.000322124	0.04	0.003474	0.211	0.00285092
AVSSGKNIK	0	A0201	0.000664725	0.017	0.000203	0	0.00100429
AVSSGKNIK	0	A0201	0.000664725	0.017	0.000203	0	0.00100429
AVSVYGAIT	0	A0201	0.0018301	0.084	0.000326	0.224	0.0116445
AVSVYGAIT	0	A0201	0.0018301	0.084	0.000326	0.224	0.0116445
AVTAALHRK	0	A0201	0.00120276	0.042	0.000554	0.127	0.0126586
AVTDRETDV	0	A0201	0.00956792	0.153	0.013747	0.409	0.19185
AVTDRETDV	0	A0201	0.00956792	0.153	0.013747	0.409	0.19185
AVVKSDNKL	0	A0201	0.0111318	0.084	0.015081	0.345	0.560258
AVVKSDNKL	0	A0201	0.0111318	0.084	0.015081	0.345	0.560258
AVWDQYKDL	0	A0201	0.439412	0.186	0.060567	0.413	0.601337
AVYFKAKWL	0	A0201	0.171624	0.174	0.011619	0.392	0.199012
AVYFKAKWL	0	A0201	0.171624	0.174	0.011619	0.392	0.199012
AVYGNIKHK	0	A0201	0.0100739	0.048	0.006315	0.148	0.0463409
AVYGNIKHK	0	A0201	0.0100739	0.048	0.006315	0.148	0.0463409
AVYGNIKHK	0	A0201	0.0100739	0.048	0.006315	0.148	0.0463409
AVYKTYGQY	0	A0201	0.00206212	0.046	0.001121	0.084	0.00875932
AVYLLDGLR	0	A0201	0.00227139	0.071	0.000421	0.045	0.0515605
AVYLLDGLR	0	A0201	0.00227139	0.071	0.000421	0.045	0.0515605
AVYLLDGLR	0	A0201	0.00227139	0.071	0.000421	0.045	0.0515605
AVYSSSMVK	0	A0201	0.0015592	0.061	0.002966	0.182	0.0304276
AVYSSSMVK	0	A0201	0.0015592	0.061	0.002966	0.182	0.0304276
AVYSTFLHR	0	A0201	0.057037	0.109	0.015244	0.182	0.164955
AWERNDPTQ	0	A0201	0.000560068	0.013	5e-06	0	7.75e-07
AWGGSGSEA	0	A0201	0.000464953	0.031	0.000242	0.142	1.12e-05
AWIPYFGPA	0	A0201	0.0245674	0.131	0.001275	0.341	0.00106061
AWLVAAAEI	0	A0201	0.0122521	0.143	0.000755	0.31	0.00059974
AWQAQWNQA	0	A0201	0.00106222	0.043	0.000252	0.201	0.000118401
AWQGDTGIT	0	A0201	0.000562811	0.022	9e-06	0.039	4.57e-06
AWQSVGHMM	0	A0201	0.00145627	0.076	0.001418	0.17	1.24e-05
AWQSVGHMM	0	A0201	0.00145627	0.076	0.001418	0.17	1.24e-05
AYAKAAAAF	0	A0201	0.000153967	0.045	0.000357	0.017	0.00141687
AYAKAAAAF	0	A0201	0.000153967	0.045	0.000357	0.017	0.00141687
AYDDAEQMY	0	A0201	0.000308478	0.029	0.004247	0	0.00117576
AYDHGNVIL	0	A0201	0.00447471	0.07	0.017361	0.209	0.0592931
AYGSRFHEW	0	A0201	0.000512043	0.037	0.000313	0.016	0.000368579
AYGSRFHEW	0	A0201	0.000512043	0.037	0.000313	0.016	0.000368579
AYHAMSSTH	0	A0201	8.1e-05	0.024	2.7e-05	0	6.92e-06
AYHPQQFIY	0	A0201	0.000273755	0.037	0.000599	0	0.00439396
AYHPQQFIY	0	A0201	0.000273755	0.037	0.000599	0	0.00439396
AYKKQFSQY	0	A0201	9.95e-05	0.027	0.000165	0	5.16e-05
AYLLQHLDL	0	A0201	0.00176556	0.073	0.000251	0.21	0.00662396
AYLLQHLDL	0	A0201	0.00176556	0.073	0.000251	0.21	0.00662396
AYMDRKSFK	0	A0201	0.000418711	0.014	0.000307	0	0.000931921
AYMDRKSFK	0	A0201	0.000418711	0.014	0.000307	0	0.000931921
AYMPGQFFV	0	A0201	0.381518	0.477	0.084244	0.526	0.125914
AYNAAGGHN	0	A0201	0.000135038	0.014	0	0	9.14e-06
AYQGVQQKW	0	A0201	0.00222742	0.03	0.002832	0	0.00669007
AYQQGVKTL	0	A0201	0.00149665	0.051	0.003607	0.16	0.00500394
AYQQGVKTL	0	A0201	0.00149665	0.051	0.003607	0.16	0.00500394
AYQVLRTLG	0	A0201	0.000290539	0.03	3e-06	0	0.000256891
AYRPPNAPI	0	A0201	0.00091355	0.049	0.000701	0.103	0.000264791
AYRPQNAPI	0	A0201	0.000799786	0.043	0.000208	0.108	6.83e-05
AYSPFAFKK	0	A0201	0.000487364	0.044	0.001313	0	0.00511404
AYSPFAFKK	0	A0201	0.000487364	0.044	0.001313	0	0.00511404
AYSSWMYSY	0	A0201	0.000612016	0.054	0.001256	0.034	0.00072604
AYYWNQNGF	0	A0201	0.00019839	0.04	0.000581	0.067	0.000483682
AYYWNQNGF	0	A0201	0.00019839	0.04	0.000581	0.067	0.000483682
CAAMDDFQL	0	A0201	0.0236906	0.163	0.001264	0.336	0.000470158
CADGTRHTY	0	A0201	0.000241458	0.04	0.002069	0	1.74e-05
CADGTRHTY	0	A0201	0.000241458	0.04	0.002069	0	1.74e-05
CAGGLLTMV	0	A0201	0.339148	0.242	0.009203	0.387	0.00706974
CARRRLRTL	0	A0201	0.000269489	0.059	0.000178	0.062	1.75e-06
CAVIPFDDI	0	A0201	0.00222341	0.085	8.3e-05	0.205	0.000724093
CAVIPFDDI	0	A0201	0.00222341	0.085	8.3e-05	0.205	0.000724093
CAVNTPVSM	0	A0201	0.0126911	0.106	0.001323	0.161	0.000371987
CAVNTPVSM	0	A0201	0.0126911	0.106	0.001323	0.161	0.000371987
CCIRVFLAA	0	A0201	0.058148	0.18	0.000397	0.224	8.16e-05
CCTSICSLY	0	A0201	0.000300892	0.067	3.3e-05	0	4.65e-08
CEALLADGL	0	A0201	0.00285475	0.072	8.9e-05	0.181	0.000936866
CEKRLLLKL	0	A0201	0.00159418	0.055	0.000284	0.077	0.000416247
CERYGFPAS	0	A0201	0.000531105	0.029	8e-06	0	6.85e-06
CGERGFFYT	0	A0201	0.00126965	0.053	1.6e-05	0.183	2.87e-06
CGERGFFYT	0	A0201	0.00126965	0.053	1.6e-05	0.183	2.87e-06
CGKAGCQTY	0	A0201	6.8e-05	0.036	2.5e-05	0	3.55e-07
CGNGTPNEL	0	A0201	0.000472343	0.052	0.000888	0.202	4.37e-05
CGSHLVEAL	0	A0201	0.0144174	0.082	0.00049	0.24	0.00649779
CGSHLVEAL	0	A0201	0.0144174	0.082	0.00049	0.24	0.00649779
CHATLTHRL	0	A0201	0.00195658	0.053	0.000651	0.214	0.00412338
CHKGWGVSV	0	A0201	0.000565287	0.056	0.000265	0.15	0.000211872
CIDILRSLE	0	A0201	0.00117399	0.054	4.7e-05	0.088	9.48e-06
CIDILRSLE	0	A0201	0.00117399	0.054	4.7e-05	0.088	9.48e-06
CIEYVTLNA	0	A0201	0.0177931	0.159	0.000905	0.341	0.000495629
CIEYVTLNA	0	A0201	0.0177931	0.159	0.000905	0.341	0.000495629
CIEYVTLNA	0	A0201	0.0177931	0.159	0.000905	0.341	0.000495629
CIEYVTLNA	0	A0201	0.0177931	0.159	0.000905	0.341	0.000495629
CIFYDRDDV	0	A0201	0.0974721	0.149	0.001132	0.461	0.000552602
CIFYDRDDV	0	A0201	0.0974721	0.149	0.001132	0.461	0.000552602
CIIAYTMSL	0	A0201	0.891033	0.632	0.056141	0.576	0.0488294
CINGVCWTV	0	A0201	0.598857	0.546	0.015805	0.65	0.0918958
CIPPDSLLF	0	A0201	0.0340624	0.095	0.004459	0.254	0.0114356
CIPSRSKML	0	A0201	0.00107508	0.086	0.000816	0.335	0.00157636
CIPSRSKML	0	A0201	0.00107508	0.086	0.000816	0.335	0.00157636
CIRNASKFV	0	A0201	0.00403821	0.116	0.000468	0.358	3.47e-05
CIRNASKFV	0	A0201	0.00403821	0.116	0.000468	0.358	3.47e-05
CIRVFLAAR	0	A0201	0.00112533	0.102	8.9e-05	0	4.89e-06
CISSCNPNL	0	A0201	0.26417	0.364	0.012916	0.474	0.00373839
CISSCNPNP	0	A0201	0.00150366	0.053	0.00016	0.281	3.09e-06
CKGVNKEYL	0	A0201	0.000443605	0.042	1.9e-05	0.094	6.4e-06
CKMEKCSSV	0	A0201	0.197292	0.154	0.000705	0.373	3.63e-05
CLEKVQRQI	0	A0201	0.020777	0.132	0.009631	0.362	0.00519708
CLERDLQRL	0	A0201	0.351917	0.179	0.032359	0.496	0.0223506
CLHGASCLD	0	A0201	0.00161204	0.074	6.4e-05	0.334	1.23e-06
CLHHAYQGD	0	A0201	0.00040574	0.044	1.4e-05	0.253	6.29e-07
CLHHAYQGD	0	A0201	0.00040574	0.044	1.4e-05	0.253	6.29e-07
CLLDSFKEL	0	A0201	0.981326	0.58	0.50521	0.625	0.734754
CLLIRPLLL	0	A0201	0.821185	0.397	0.100634	0.58	0.290407
CLLPTPEGL	0	A0201	0.902238	0.481	0.518146	0.623	0.284981
CLRDIPQRL	0	A0201	0.462193	0.23	0.160328	0.412	0.160177
CLTFGRETV	0	A0201	0.215049	0.302	0.021933	0.483	0.00331437
CLTFGRETV	0	A0201	0.215049	0.302	0.021933	0.483	0.00331437
CLTFGRETV	0	A0201	0.215049	0.302	0.021933	0.483	0.00331437
CLTFGRETV	0	A0201	0.215049	0.302	0.021933	0.483	0.00331437
CLWLLTLGL	0	A0201	0.839543	0.556	0.026185	0.689	0.0605596
CMGGMNQRP	0	A0201	0.000570077	0.057	0.000416	0.327	3.92e-06
CMGGMNWRP	0	A0201	0.00612593	0.12	0.001307	0.441	3.79e-06
CNYSKFWYL	0	A0201	0.15074	0.199	0.001912	0.478	0.0797592
CNYSKFWYL	0	A0201	0.15074	0.199	0.001912	0.478	0.0797592
CNYSKYWYL	0	A0201	0.0373901	0.169	0.001087	0.429	0.0244322
CNYSKYWYL	0	A0201	0.0373901	0.169	0.001087	0.429	0.0244322
CPRERPEEL	0	A0201	0.000428054	0.042	0.000541	0	0.00012319
CPRIFSHSF	0	A0201	0.000132391	0.063	3.7e-05	0	8.74e-06
CPTLKKGFL	0	A0201	0.000349708	0.037	2.4e-05	0	4e-05
CQNGACWTS	0	A0201	0.00172892	0.106	0.000558	0.27	7.64e-06
CQTYKWETF	0	A0201	0.00290449	0.081	0.000262	0.114	0.00167672
CRTAFKPVL	0	A0201	0.000746945	0.042	0.000114	0.056	8.45e-05
CSDDGFWSK	0	A0201	0.000513221	0.053	0.00042	0.108	0.00031632
CSEVPQSGY	0	A0201	0.000147128	0.029	0.000186	0	1.42e-05
CSEYVKDIY	0	A0201	0.000329959	0.043	1.4e-05	0	0.000182737
CSLYQLENY	0	A0201	0.000381269	0.061	5.4e-05	0.025	3.7e-05
CSPHHTALR	0	A0201	0.000440088	0.027	0.000119	0	1.42e-05
CSSISIKLT	0	A0201	0.00152506	0.064	5.9e-05	0.049	8.03e-05
CSSISIKLT	0	A0201	0.00152506	0.064	5.9e-05	0.049	8.03e-05
CTDDNALAY	0	A0201	0.000711347	0.056	0.002594	0.038	0.00184526
CTDDNALAY	0	A0201	0.000711347	0.056	0.002594	0.038	0.00184526
CTDKFSQLF	0	A0201	0.00368219	0.082	0.00211	0.12	0.0111687
CTEETKRNI	0	A0201	0.00029544	0.043	0.000292	0.127	0.000143499
CTEETKRNI	0	A0201	0.00029544	0.043	0.000292	0.127	0.000143499
CTELKLSDY	0	A0201	0.000195185	0.054	4.6e-05	0	3.55e-05
CTELKLSDY	0	A0201	0.000195185	0.054	4.6e-05	0	3.55e-05
CTELKLSDY	0	A0201	0.000195185	0.054	4.6e-05	0	3.55e-05
CTIVDSMII	0	A0201	0.0172938	0.167	0.000645	0.34	0.000293572
CTIVDSMII	0	A0201	0.0172938	0.167	0.000645	0.34	0.000293572
CTPYDINQM	0	A0201	0.00161035	0.084	0.000933	0.251	0.000755415
CTSEIQNVT	0	A0201	0.00644854	0.071	0.000458	0.157	0.000112707
CTSEIQNVT	0	A0201	0.00644854	0.071	0.000458	0.157	0.000112707
CTSICSLYQ	0	A0201	0.000989187	0.087	7e-06	0.088	1.54e-05
CTVPTMNNA	0	A0201	0.0103978	0.116	0.005984	0.327	0.0069406
CTVPTMNNA	0	A0201	0.0103978	0.116	0.005984	0.327	0.0069406
CTWPEASRY	0	A0201	0.000425819	0.052	0.001472	0.066	0.000285216
CVDNHLGAT	0	A0201	0.00313128	0.078	0.000392	0.3	8.82e-05
CVDNHLGAT	0	A0201	0.00313128	0.078	0.000392	0.3	8.82e-05
CVFKFIVAK	0	A0201	0.10623	0.137	0.000599	0.216	0.00575566
CVLHDDLLE	0	A0201	0.000946393	0.046	7.4e-05	0.207	3.2e-05
CVLLCVCLL	0	A0201	0.181471	0.323	0.000395	0.54	0.000175007
CVRLNNPVI	0	A0201	0.00416747	0.08	0.000278	0.239	0.000985261
CVRLNNPVI	0	A0201	0.00416747	0.08	0.000278	0.239	0.000985261
CVRNLEELT	0	A0201	0.000864278	0.053	8.4e-05	0.085	2.9e-05
CVRNLEELT	0	A0201	0.000864278	0.053	8.4e-05	0.085	2.9e-05
CVYCCIRVF	0	A0201	0.0267379	0.152	8.1e-05	0.265	4.07e-05
CWGELMNLA	0	A0201	0.0021963	0.108	0.000168	0.23	1.05e-06
CYDLMSFLE	0	A0201	0.000310454	0.063	2.7e-05	0.079	3.14e-06
CYDLMSFLE	0	A0201	0.000310454	0.063	2.7e-05	0.079	3.14e-06
CYMHVSDFY	0	A0201	0.000601705	0.065	6.4e-05	0	1.51e-06
CYMHVSDYY	0	A0201	0.000505512	0.062	8.4e-05	0	1.85e-06
CYPRLWGVR	0	A0201	0.000434068	0.03	5e-06	0	5.85e-08
CYPRLWGVR	0	A0201	0.000434068	0.03	5e-06	0	5.85e-08
DAAAPLPPV	0	A0201	0.162757	0.148	0.017979	0.367	0.0388524
DAAVAVAAA	0	A0201	0.00137185	0.064	0.000492	0.139	0.00614138
DAAVAVAAA	0	A0201	0.00137185	0.064	0.000492	0.139	0.00614138
DAAVVFPPV	0	A0201	0.187059	0.164	0.002402	0.349	0.0297937
DACKKILSA	0	A0201	0.00698428	0.057	0.002148	0.114	0.0214893
DACKKILSA	0	A0201	0.00698428	0.057	0.002148	0.114	0.0214893
DAENKLNDV	0	A0201	0.000971918	0.041	0.000143	0.142	0.000140976
DAFSREYSM	0	A0201	0.00139829	0.056	0.001638	0.16	0.00169394
DAFSREYSM	0	A0201	0.00139829	0.056	0.001638	0.16	0.00169394
DAGGYKAAD	0	A0201	0.000313771	0.011	1e-06	0	4.05e-06
DAIKSNNHL	0	A0201	0.000404047	0.033	0.000868	0.115	0.00235147
DAIKSNNHL	0	A0201	0.000404047	0.033	0.000868	0.115	0.00235147
DAINKCVDI	0	A0201	0.0015975	0.058	0.000122	0.141	0.00211934
DAINKCVDI	0	A0201	0.0015975	0.058	0.000122	0.141	0.00211934
DAKRNSKSL	0	A0201	0.000188507	0.014	0.000101	0	2.52e-06
DAKRNSKSL	0	A0201	0.000188507	0.014	0.000101	0	2.52e-06
DAMGYLPLV	0	A0201	0.529832	0.366	0.073711	0.473	0.267641
DAMIHKTYI	0	A0201	0.00225772	0.055	0.000473	0.164	0.00253861
DAMIHKTYI	0	A0201	0.00225772	0.055	0.000473	0.164	0.00253861
DANVVSSST	0	A0201	0.000284172	0.029	5e-05	0	1.06e-05
DANVVSSST	0	A0201	0.000284172	0.029	5e-05	0	1.06e-05
DARYCSEFI	0	A0201	0.000577278	0.061	2.9e-05	0.018	7.57e-06
DARYCSEFI	0	A0201	0.000577278	0.061	2.9e-05	0.018	7.57e-06
DASLMDMIT	0	A0201	0.00153391	0.039	1.8e-05	0	7.46e-06
DASLMDMIT	0	A0201	0.00153391	0.039	1.8e-05	0	7.46e-06
DATATELNN	0	A0201	0.000315571	0.016	2e-06	0	4.36e-06
DAVEDFLAF	0	A0201	0.000602571	0.072	0.0005	0.012	0.00578443
DAVVADLSA	0	A0201	0.000502829	0.047	0.000115	0.055	0.000296405
DAVVADLSA	0	A0201	0.000502829	0.047	0.000115	0.055	0.000296405
DAYGFHNYK	0	A0201	0.000464433	0.038	0.000274	0	0.00018577
DAYGFHNYK	0	A0201	0.000464433	0.038	0.000274	0	0.00018577
DAYKFSCGL	0	A0201	0.00292282	0.087	0.000751	0.258	0.00232363
DAYKFSCGL	0	A0201	0.00292282	0.087	0.000751	0.258	0.00232363
DAYNAAGGH	0	A0201	0.000120539	0.019	1.9e-05	0	1.18e-06
DAYNIADAA	0	A0201	0.000552674	0.054	0.000324	0.173	0.003817
DAYNIADAA	0	A0201	0.000552674	0.054	0.000324	0.173	0.003817
DAYRRIHSL	0	A0201	0.0191013	0.069	0.016095	0.293	0.0298835
DDALFIYGY	0	A0201	0.000216172	0.059	1.6e-05	0	8.82e-05
DDQEKKILM	0	A0201	0.000482643	0.028	0.000137	0	6.15e-05
DDQEKKILM	0	A0201	0.000482643	0.028	0.000137	0	6.15e-05
DDYNGWDIN	0	A0201	0.000202868	0.013	1e-06	0	5.9e-06
DEEAINLFH	0	A0201	0.000405198	0.033	4e-06	0	6.53e-05
DEFLKVPEW	0	A0201	0.000967785	0.043	0.000282	0	0.000155793
DEFVADIPS	0	A0201	0.000392357	0.041	5e-06	0	2.49e-05
DEGFHAATV	0	A0201	0.000787702	0.044	0.000153	0.142	0.000137253
DEGKQSLTK	0	A0201	0.000303662	0.018	2.1e-05	0	4.69e-06
DEISLLLAS	0	A0201	0.000660777	0.055	2.7e-05	0	0.00011351
DEKPKVMEG	0	A0201	0.000278768	0.019	1.6e-05	0	9.99e-06
DELWRGLLA	0	A0201	0.00139811	0.053	4e-05	0.056	0.000232349
DEMVCKWLL	0	A0201	0.00597317	0.094	8.4e-05	0.167	0.000128822
DEQEFFYSQ	0	A0201	0.000479656	0.037	1.3e-05	0	2.46e-05
DETFVHSGF	0	A0201	0.000242676	0.03	2.1e-05	0	3.96e-05
DETGVEVKD	0	A0201	0.000408731	0.013	1e-06	0	5.53e-06
DEVVYTHGA	0	A0201	0.00098348	0.03	3.3e-05	0.119	0.000105754
DEWECTRDD	0	A0201	0.000166174	0.02	0	0	6.54e-08
DEYGPVFVE	0	A0201	0.000380397	0.032	5.5e-05	0.026	0.00030561
DFDGTPRLY	0	A0201	0.000220122	0.035	0.000688	0	5.22e-05
DFFPSIRDL	0	A0201	0.000439641	0.055	0.002374	0.241	0.0031604
DFGYATMAK	0	A0201	0.000130577	0.027	2.4e-05	0	2.54e-05
DFIGKTIGF	0	A0201	0.000217466	0.049	0.000488	0.061	0.00144452
DFIGKTIGF	0	A0201	0.000217466	0.049	0.000488	0.061	0.00144452
DFISMYFPW	0	A0201	0.000215639	0.07	1.7e-05	0.103	2.06e-07
DFLLQRWGG	0	A0201	0.000248752	0.027	2e-06	0	3.39e-06
DFLLRRWGG	0	A0201	0.000228625	0.031	1e-06	0	6.75e-07
DFPIFNQRY	0	A0201	0.000119202	0.041	0.000214	0	1.08e-05
DFPIFNQRY	0	A0201	0.000119202	0.041	0.000214	0	1.08e-05
DGAEGINPY	0	A0201	0.000116763	0.034	4.4e-05	0	1.01e-05
DGFGVHLAF	0	A0201	0.000153501	0.071	0.000257	0	0.00110239
DGGDGNKTL	0	A0201	0.000438072	0.016	9.6e-05	0	9.88e-05
DGIRGFPRC	0	A0201	0.000284917	0.016	5.2e-05	0	2.2e-05
DGIRGFPRC	0	A0201	0.000284917	0.016	5.2e-05	0	2.2e-05
DGLRAQDDY	0	A0201	8e-05	0.012	3e-06	0	6.29e-07
DGLRAQDDY	0	A0201	8e-05	0.012	3e-06	0	6.29e-07
DGQQFYWPV	0	A0201	0.0071752	0.096	0.000418	0.326	0.000111869
DGQQFYWPV	0	A0201	0.0071752	0.096	0.000418	0.326	0.000111869
DGSVLVRMA	0	A0201	0.000312521	0.048	7.7e-05	0	3.48e-05
DHIPIINTL	0	A0201	0.000491707	0.066	0.006433	0.149	0.116927
DHLGLDDQE	0	A0201	0.000568135	0.014	2e-06	0	1.28e-07
DHLGLDDQE	0	A0201	0.000568135	0.014	2e-06	0	1.28e-07
DHLKEKSSL	0	A0201	0.00022459	0.012	0.000308	0	1.96e-05
DIAEHGAYY	0	A0201	0.000408697	0.043	0.000865	0.083	0.00235908
DIASFVLVI	0	A0201	0.348611	0.192	0.009774	0.39	0.114814
DICSKHMDA	0	A0201	0.000410948	0.037	0.000149	0.247	0.000243572
DICSKHMDA	0	A0201	0.000410948	0.037	0.000149	0.247	0.000243572
DIDEILGIA	0	A0201	0.00435644	0.096	0.001165	0.333	0.00679085
DIDEILGIA	0	A0201	0.00435644	0.096	0.001165	0.333	0.00679085
DIDPYKEFG	0	A0201	0.000867751	0.026	3.5e-05	0.109	0.00011765
DIDTYKEFG	0	A0201	0.000313109	0.023	1.4e-05	0.082	2.94e-05
DIEIVKLLL	0	A0201	0.0101283	0.113	0.002084	0.164	0.018725
DIIRAHPWF	0	A0201	0.000944609	0.032	0.000102	0.164	0.00264105
DIIRAHPWF	0	A0201	0.000944609	0.032	0.000102	0.164	0.00264105
DIKDTKEAL	0	A0201	0.00132579	0.033	0.001852	0.127	0.049204
DIKLIDIAL	0	A0201	0.00358639	0.098	0.003021	0.198	0.0326984
DIKPDNILL	0	A0201	0.0115923	0.065	0.006591	0.224	0.10477
DIKVQFQSG	0	A0201	0.000461504	0.026	1.2e-05	0	0.000461312
DIKYDNKLL	0	A0201	0.001006	0.026	0.000228	0.078	0.0017713
DIKYDNKLL	0	A0201	0.001006	0.026	0.000228	0.078	0.0017713
DILANRDST	0	A0201	0.000254682	0.02	6.9e-05	0.158	3.38e-05
DILANRDST	0	A0201	0.000254682	0.02	6.9e-05	0.158	3.38e-05
DILASIIDY	0	A0201	0.000291928	0.074	0.00015	0.118	0.000794386
DIMLPESDL	0	A0201	0.00153652	0.051	0.000954	0.301	0.00190458
DIMLPESDL	0	A0201	0.00153652	0.051	0.000954	0.301	0.00190458
DINESMSQM	0	A0201	0.00356352	0.061	0.002523	0.28	0.000536884
DINESMSQM	0	A0201	0.00356352	0.061	0.002523	0.28	0.000536884
DINITHTNI	0	A0201	0.00533112	0.052	0.001141	0.279	0.00453292
DINITHTNI	0	A0201	0.00533112	0.052	0.001141	0.279	0.00453292
DINSDNSNI	0	A0201	0.00164784	0.044	0.000582	0.294	0.000279283
DINSDNSNI	0	A0201	0.00164784	0.044	0.000582	0.294	0.000279283
DINTPAFEW	0	A0201	0.000413456	0.04	0.000316	0.14	0.000468919
DINTPAFEW	0	A0201	0.000413456	0.04	0.000316	0.14	0.000468919
DIRDKYMEL	0	A0201	0.0215895	0.064	0.005688	0.231	0.0422068
DIRDKYMEL	0	A0201	0.0215895	0.064	0.005688	0.231	0.0422068
DIRQDVIAM	0	A0201	0.0111931	0.072	0.001585	0.166	0.00183488
DIRTLLPIL	0	A0201	0.0130751	0.084	0.001344	0.265	0.0223622
DIRTLLPIL	0	A0201	0.0130751	0.084	0.001344	0.265	0.0223622
DISDVKVLA	0	A0201	0.0162354	0.084	0.004188	0.258	0.0350641
DISDVKVLA	0	A0201	0.0162354	0.084	0.004188	0.258	0.0350641
DISPTNIPL	0	A0201	0.0960669	0.147	0.010945	0.376	0.0885028
DISPTNIPL	0	A0201	0.0960669	0.147	0.010945	0.376	0.0885028
DISSFYWSL	0	A0201	0.309044	0.247	0.009263	0.427	0.0529787
DISSFYWSL	0	A0201	0.309044	0.247	0.009263	0.427	0.0529787
DISVNASKT	0	A0201	0.000427342	0.02	4.4e-05	0.115	0.000107544
DISVNASKT	0	A0201	0.000427342	0.02	4.4e-05	0.115	0.000107544
DITFLRPVL	0	A0201	0.00619717	0.053	0.001114	0.207	0.0293647
DITFLRPVL	0	A0201	0.00619717	0.053	0.001114	0.207	0.0293647
DITNILGGV	0	A0201	0.0885169	0.107	0.001557	0.415	0.101262
DITNILGGV	0	A0201	0.0885169	0.107	0.001557	0.415	0.101262
DIVGGLFTY	0	A0201	0.00131199	0.091	0.001662	0.168	0.0023061
DIVKGLSGY	0	A0201	0.000459138	0.043	0.000394	0.037	0.000325458
DIVRVFNEY	0	A0201	0.000412068	0.06	0.000291	0.027	0.00617053
DIVSDSKKI	0	A0201	0.00151005	0.025	0.000428	0.232	0.00438957
DIVSDSKKI	0	A0201	0.00151005	0.025	0.000428	0.232	0.00438957
DIVSKLTFL	0	A0201	0.22665	0.159	0.01962	0.44	0.254252
DIVSKLTFL	0	A0201	0.22665	0.159	0.01962	0.44	0.254252
DKIDQIIHD	0	A0201	0.000248002	0.018	3e-06	0	2.97e-05
DKIDQIIHD	0	A0201	0.000248002	0.018	3e-06	0	2.97e-05
DLAARNVLV	0	A0201	0.120927	0.276	0.032948	0.561	0.226277
DLAARNVLV	0	A0201	0.120927	0.276	0.032948	0.561	0.226277
DLAKAAAAV	0	A0201	0.446626	0.226	0.016319	0.552	0.134954
DLAQDPMLI	0	A0201	0.0428767	0.203	0.020431	0.459	0.0811546
DLARNLGLV	0	A0201	0.245916	0.177	0.006505	0.576	0.032553
DLARNLGLV	0	A0201	0.245916	0.177	0.006505	0.576	0.032553
DLATNNLVV	0	A0201	0.20644	0.212	0.012418	0.528	0.12474
DLATVRQKL	0	A0201	0.0622189	0.084	0.012475	0.328	0.207688
DLDKVYEIL	0	A0201	0.301142	0.147	0.033769	0.401	0.251562
DLDKVYEIL	0	A0201	0.301142	0.147	0.033769	0.401	0.251562
DLEDLKDQI	0	A0201	0.0150518	0.063	0.002968	0.302	0.013937
DLEKYNLAF	0	A0201	0.000769076	0.08	0.000912	0.156	0.0089779
DLENLYAVT	0	A0201	0.00373434	0.073	0.000121	0.234	0.000333078
DLENLYAVT	0	A0201	0.00373434	0.073	0.000121	0.234	0.000333078
DLENNLVKL	0	A0201	0.0687048	0.117	0.021599	0.446	0.180525
DLENNLVKL	0	A0201	0.0687048	0.117	0.021599	0.446	0.180525
DLENRCQSL	0	A0201	0.00824949	0.103	0.002003	0.337	0.000532129
DLERDLRKI	0	A0201	0.0025211	0.053	0.000865	0.306	0.00591644
DLFATQPGL	0	A0201	0.408296	0.319	0.115695	0.564	0.486665
DLFGIWSKV	0	A0201	0.797998	0.339	0.060608	0.642	0.525777
DLGEELEAL	0	A0201	0.307423	0.204	0.0533	0.497	0.260155
DLGGGTFDV	0	A0201	0.242577	0.263	0.013451	0.608	0.0344985
DLGTTYSCV	0	A0201	0.0637246	0.142	0.00245	0.489	0.00197693
DLKDLEAHI	0	A0201	0.0106616	0.116	0.008633	0.327	0.109901
DLKDQIAQL	0	A0201	0.198797	0.126	0.112779	0.41	0.294812
DLKHATDYI	0	A0201	0.00642037	0.085	0.001616	0.34	0.018347
DLKHATDYI	0	A0201	0.00642037	0.085	0.001616	0.34	0.018347
DLKLVDVKL	0	A0201	0.0222326	0.112	0.015965	0.283	0.144813
DLKPDNILL	0	A0201	0.18108	0.123	0.044119	0.348	0.232101
DLKPENILL	0	A0201	0.16788	0.114	0.047967	0.338	0.217808
DLKRIGASL	0	A0201	0.00378219	0.092	0.004973	0.295	0.0228891
DLLDTASAL	0	A0201	0.323152	0.252	0.038391	0.546	0.110249
LIRHENRMV	0	A0201	0.0119297	0.094	0.000958	0.306	0.00132294
DLLENLQAY	0	A0201	0.0128042	0.098	0.002717	0.277	0.0117889
DLLENLQAY	0	A0201	0.0128042	0.098	0.002717	0.277	0.0117889
DLLVSGSNV	0	A0201	0.0128689	0.148	0.004877	0.54	0.00588387
DLMGYAPLV	0	A0201	0.924138	0.681	0.276746	0.731	0.434795
DLMGYIALV	0	A0201	0.956503	0.714	0.367516	0.767	0.630453
DLMGYIPLA	0	A0201	0.873656	0.63	0.312393	0.659	0.491553
DLNGAQIKL	0	A0201	0.123715	0.139	0.054785	0.441	0.317904
DLNGDVVAI	0	A0201	0.165873	0.2	0.045863	0.522	0.190725
DLNKVIQFL	0	A0201	0.437334	0.227	0.121497	0.526	0.407846
DLNLGNLNV	0	A0201	0.214565	0.202	0.022148	0.513	0.060022
DLNRMPTDM	0	A0201	0.0012692	0.061	0.000515	0.284	0.00113291
DLNRMPTDM	0	A0201	0.0012692	0.061	0.000515	0.284	0.00113291
DLPPAIAAE	0	A0201	0.00185727	0.052	0.000705	0.288	0.000765905
DLPPAIAAE	0	A0201	0.00185727	0.052	0.000705	0.288	0.000765905
DLQPCIDLI	0	A0201	0.0445365	0.214	0.00625	0.512	0.0535922
DLQQSLRVL	0	A0201	0.0957862	0.109	0.009209	0.412	0.0204459
DLQQSLRVL	0	A0201	0.0957862	0.109	0.009209	0.412	0.0204459
DLQSSLGAG	0	A0201	0.00071091	0.047	2e-05	0.226	0.000117372
DLQVGQVEL	0	A0201	0.0334817	0.151	0.029772	0.412	0.031386
DLQVGQVEL	0	A0201	0.0334817	0.151	0.029772	0.412	0.031386
DLSKLSKDV	0	A0201	0.00806683	0.09	0.001198	0.394	0.00474744
DLSKLSKDV	0	A0201	0.00806683	0.09	0.001198	0.394	0.00474744
DLSLGNQEL	0	A0201	0.0175163	0.14	0.017806	0.38	0.0348456
DLSNSMRDF	0	A0201	0.000235408	0.049	0.000176	0.141	9.78e-05
DLSNSMRDF	0	A0201	0.000235408	0.049	0.000176	0.141	9.78e-05
DLSRHSWDL	0	A0201	0.0545439	0.154	0.00477	0.503	0.0171104
DLTAALRDV	0	A0201	0.0409608	0.117	0.001817	0.458	0.125098
DLTALLSCI	0	A0201	0.0799324	0.194	0.002665	0.451	0.0321657
DLTALLSCI	0	A0201	0.0799324	0.194	0.002665	0.451	0.0321657
DLTGDLEAL	0	A0201	0.16874	0.173	0.024198	0.457	0.220883
DLTTKNVSI	0	A0201	0.2042	0.108	0.011492	0.379	0.10119
DLVHFASPL	0	A0201	0.202188	0.235	0.003036	0.493	0.0370647
DLVKSYSLI	0	A0201	0.0842525	0.127	0.002344	0.417	0.00658943
DLVKSYSLI	0	A0201	0.0842525	0.127	0.002344	0.417	0.00658943
DLVLFDLDE	0	A0201	0.000666251	0.076	4e-05	0.163	2.28e-05
DLVLFDLDE	0	A0201	0.000666251	0.076	4e-05	0.163	2.28e-05
DLVRAYHAM	0	A0201	0.0364265	0.098	0.002471	0.396	0.0044765
DLVVLGKVT	0	A0201	0.000924321	0.063	0.000149	0.163	0.00025732
DLVVLGKVT	0	A0201	0.000924321	0.063	0.000149	0.163	0.00025732
DLVVSYVNV	0	A0201	0.156609	0.2	0.013245	0.547	0.0710584
DLVVSYVNV	0	A0201	0.156609	0.2	0.013245	0.547	0.0710584
DMDYHKILT	0	A0201	0.00428456	0.067	0.001167	0.304	0.000539154
DMDYHKILT	0	A0201	0.00428456	0.067	0.001167	0.304	0.000539154
DMICCDSRI	0	A0201	0.0224977	0.161	0.000109	0.47	0.000112085
DMICCDSRI	0	A0201	0.0224977	0.161	0.000109	0.47	0.000112085
DMLAGIATL	0	A0201	0.611825	0.436	0.086463	0.616	0.304859
DMLNIMNKL	0	A0201	0.340546	0.232	0.038128	0.546	0.363088
DMLNIMNKL	0	A0201	0.340546	0.232	0.038128	0.546	0.363088
DMNLEQWSV	0	A0201	0.624076	0.304	0.040283	0.581	0.0236162
DMPPEVVYL	0	A0201	0.5611	0.248	0.238905	0.563	0.467241
DMPPEVVYL	0	A0201	0.5611	0.248	0.238905	0.563	0.467241
DMPSLSNGL	0	A0201	0.00779441	0.136	0.005784	0.469	0.00483061
DMPSLSNGL	0	A0201	0.00779441	0.136	0.005784	0.469	0.00483061
DMRKRIEAF	0	A0201	0.00100214	0.062	0.001029	0.11	0.00128881
DMWGPSSDP	0	A0201	0.000681946	0.039	0.000833	0.337	2.8e-05
DNLMWYELS	0	A0201	0.000653294	0.042	4e-06	0	5.57e-05
DNSTHNTPV	0	A0201	0.000875467	0.023	9.3e-05	0.18	3.18e-05
DNSTHNTPV	0	A0201	0.000875467	0.023	9.3e-05	0.18	3.18e-05
DPAAAFVNQ	0	A0201	0.00048168	0.027	6e-06	0	4.83e-05
DPASRELVV	0	A0201	0.000829287	0.033	0.000427	0.051	0.000372184
DPAWERNDP	0	A0201	0.000315635	0.009	3e-06	0	1.59e-07
DPKKTGGPI	0	A0201	0.00145537	0.02	2.8e-05	0	3.59e-07
DPKNWWHIL	0	A0201	0.000430835	0.034	0.000186	0	7.73e-05
DPNFHQAVM	0	A0201	0.000260861	0.021	0.000122	0	5.84e-05
DPNPQEVVL	0	A0201	0.00108585	0.027	0.002169	0	0.000346564
DPPEPLVRI	0	A0201	0.00130795	0.041	0.001805	0.063	0.0102117
DPRDDLSGM	0	A0201	0.000301253	0.026	0.000107	0	6.95e-06
DPRDDLSGM	0	A0201	0.000301253	0.026	0.000107	0	6.95e-06
DPSGAYFAW	0	A0201	0.000228091	0.036	4.6e-05	0	2.15e-06
DPSMLRTTA	0	A0201	0.000525926	0.026	6.3e-05	0	2.57e-05
DPSMLRTTA	0	A0201	0.000525926	0.026	6.3e-05	0	2.57e-05
DPSQGMGPS	0	A0201	0.00222724	0.016	3e-06	0	8.23e-08
DPTQQIPKL	0	A0201	0.00351309	0.022	0.00187	0.026	0.0102186
DPYKEFGAS	0	A0201	0.000319576	0.02	1.5e-05	0	5.75e-05
DQFSIPIRY	0	A0201	0.000658974	0.07	0.003019	0.022	0.0323571
DQFSIPIRY	0	A0201	0.000658974	0.07	0.003019	0.022	0.0323571
DQSIKIGDI	0	A0201	0.00176307	0.051	9.3e-05	0.182	0.00446547
DQSIKIGDI	0	A0201	0.00176307	0.051	9.3e-05	0.182	0.00446547
DQTHIKTIA	0	A0201	0.00059753	0.026	0.000147	0.083	0.00138961
DQTHIKTIA	0	A0201	0.00059753	0.026	0.000147	0.083	0.00138961
DQTHIKTIA	0	A0201	0.00059753	0.026	0.000147	0.083	0.00138961
DQTHIKTIA	0	A0201	0.00059753	0.026	0.000147	0.083	0.00138961
DQYKFHKLL	0	A0201	0.0471774	0.072	0.006513	0.241	0.012618
DQYKFHKLL	0	A0201	0.0471774	0.072	0.006513	0.241	0.012618
DRLASTVIY	0	A0201	0.000115331	0.04	4.1e-05	0	4.21e-06
DRLHPPNKL	0	A0201	0.000590466	0.019	0.000429	0	0.000156005
DRLHPPNKL	0	A0201	0.000590466	0.019	0.000429	0	0.000156005
DRYPANAIV	0	A0201	0.000504395	0.045	0.000207	0.17	1.16e-05
DSAFGLSRV	0	A0201	0.0112742	0.068	0.002326	0.288	0.0138492
DSDGSFFLY	0	A0201	0.000240154	0.059	0.000654	0	0.00102564
DSDPMDGCE	0	A0201	0.000198282	0.014	6e-06	0	6.47e-09
DSDPMDGCE	0	A0201	0.000198282	0.014	6e-06	0	6.47e-09
DSFAKQPQW	0	A0201	0.000162946	0.022	0.000239	0	0.000499121
DSLSSQMTS	0	A0201	0.000327855	0.02	7.4e-05	0	1.13e-05
DSLSSQMTS	0	A0201	0.000327855	0.02	7.4e-05	0	1.13e-05
DSMGQGDAY	0	A0201	6.66e-05	0.022	3.6e-05	0	1.79e-05
DSPATLSAY	0	A0201	0.000157168	0.039	0.000165	0	0.000174381
DSPIGPIML	0	A0201	0.000729278	0.064	0.000853	0.096	0.00245702
DSPIGPIML	0	A0201	0.000729278	0.064	0.000853	0.096	0.00245702
DSTQTTTQK	0	A0201	0.000196423	0.016	4.2e-05	0	1.13e-05
DTAEAAKWG	0	A0201	0.000228474	0.016	2e-06	0	4.31e-05
DTAKPTSVY	0	A0201	0.000119089	0.021	0.00046	0	9.47e-05
DTAPPRDSW	0	A0201	0.000230506	0.019	0.00015	0	0.000186982
DTASALYRE	0	A0201	0.000294694	0.026	4.1e-05	0.122	0.000177725
DTCGASINI	0	A0201	0.00126829	0.068	0.000582	0.252	0.00338194
DTCGASINI	0	A0201	0.00126829	0.068	0.000582	0.252	0.00338194
DTCLLAISA	0	A0201	0.00226226	0.101	0.000351	0.177	0.000733599
DTCLLAISA	0	A0201	0.00226226	0.101	0.000351	0.177	0.000733599
DTDISQLHH	0	A0201	0.000314062	0.028	9.1e-05	0	0.000108807
DTDISQLHH	0	A0201	0.000314062	0.028	9.1e-05	0	0.000108807
DTDIVNNFI	0	A0201	0.0039569	0.1	0.00179	0.198	0.0223867
DTDIVNNFI	0	A0201	0.0039569	0.1	0.00179	0.198	0.0223867
DTEFINKFL	0	A0201	0.00223804	0.058	0.000363	0.059	0.00362715
DTEFINKFL	0	A0201	0.00223804	0.058	0.000363	0.059	0.00362715
DTFGVIDTM	0	A0201	0.00208612	0.129	0.004807	0.255	0.160077
DTFGVIDTM	0	A0201	0.00208612	0.129	0.004807	0.255	0.160077
DTGCRIDGY	0	A0201	9.98e-05	0.035	6e-06	0	3.64e-06
DTGEESASS	0	A0201	0.000328151	0.019	3.9e-05	0.017	1.08e-06
DTGEESASS	0	A0201	0.000328151	0.019	3.9e-05	0.017	1.08e-06
DTGITYQAW	0	A0201	0.000234952	0.043	3.5e-05	0	0.000151071
DTIAHINTL	0	A0201	0.0198449	0.11	0.016487	0.31	0.344771
DTIAHINTL	0	A0201	0.0198449	0.11	0.016487	0.31	0.344771
DTIEIRGVL	0	A0201	0.00358924	0.051	0.000608	0.136	0.039741
DTIEIRGVL	0	A0201	0.00358924	0.051	0.000608	0.136	0.039741
DTKCKNNYF	0	A0201	9.77e-05	0.026	1.3e-05	0	1.7e-05
DTKCKNNYF	0	A0201	9.77e-05	0.026	1.3e-05	0	1.7e-05
DTLKVCIGY	0	A0201	0.000348181	0.071	0.000107	0	0.000183178
DTLKVGNTY	0	A0201	7.49e-05	0.044	0.000177	0	0.000256136
DTLVKSGLT	0	A0201	0.000375586	0.026	3.3e-05	0.079	0.000561874
DTLVKSGLT	0	A0201	0.000375586	0.026	3.3e-05	0.079	0.000561874
DTMRPTTVV	0	A0201	0.0061077	0.068	0.00468	0.35	0.0126683
DTQQHPIVV	0	A0201	0.0038973	0.071	0.002778	0.277	0.03433
DTQQHPIVV	0	A0201	0.0038973	0.071	0.002778	0.277	0.03433
DTRGIFSAY	0	A0201	0.000125854	0.048	0.000121	0	0.000640238
DTTTDISKY	0	A0201	9.33e-05	0.024	0.00014	0	0.000203755
DTVFDYYVL	0	A0201	0.0272609	0.085	0.000376	0.274	0.00337059
DTVLFNAGL	0	A0201	0.0101973	0.113	0.001101	0.219	0.00807891
DTVNRTHQY	0	A0201	9.82e-05	0.021	0.000432	0	0.000208933
DTVNRTHQY	0	A0201	9.82e-05	0.021	0.000432	0	0.000208933
DTWHGFKNM	0	A0201	0.00108775	0.057	0.000477	0.168	0.00166975
DTYKEFGAS	0	A0201	0.000409924	0.025	8.8e-05	0.033	0.00087881
DVCKKNLDL	0	A0201	0.0017899	0.047	0.000612	0.191	0.0439644
DVCKKNLDL	0	A0201	0.0017899	0.047	0.000612	0.191	0.0439644
DVDKLVCRD	0	A0201	0.000298384	0.028	1.8e-05	0.081	3.19e-06
DVEKEKFVA	0	A0201	0.00102109	0.024	0.000163	0.112	9.45e-05
DVEKEKFVA	0	A0201	0.00102109	0.024	0.000163	0.112	9.45e-05
DVEKRILNT	0	A0201	0.000563862	0.038	0.000324	0.076	0.000453595
DVEKRILNT	0	A0201	0.000563862	0.038	0.000324	0.076	0.000453595
DVELFIKAL	0	A0201	0.00198252	0.091	0.001627	0.158	0.00652538
DVELFIKAL	0	A0201	0.00198252	0.091	0.001627	0.158	0.00652538
DVGCLLTDT	0	A0201	0.000909197	0.046	7e-06	0.161	0.000165562
DVGCLLTDT	0	A0201	0.000909197	0.046	7e-06	0.161	0.000165562
DVGKSALTI	0	A0201	0.00163256	0.065	0.001587	0.204	0.00277431
DVGYEVIGA	0	A0201	0.00226674	0.066	0.000604	0.271	0.00864572
DVGYEVIGA	0	A0201	0.00226674	0.066	0.000604	0.271	0.00864572
DVHIPKFKV	0	A0201	0.0279365	0.06	0.003405	0.278	0.026504
DVHIPKFKV	0	A0201	0.0279365	0.06	0.003405	0.278	0.026504
DVHPGEPVV	0	A0201	0.0290292	0.071	0.010728	0.341	0.0747966
DVHPGEPVV	0	A0201	0.0290292	0.071	0.010728	0.341	0.0747966
DVIGNDRQE	0	A0201	0.000268969	0.011	2.9e-05	0.006	1.55e-05
DVIGNDRQE	0	A0201	0.000268969	0.011	2.9e-05	0.006	1.55e-05
DVIKSISSI	0	A0201	0.0725113	0.082	0.014071	0.33	0.238241
DVIKSISSI	0	A0201	0.0725113	0.082	0.014071	0.33	0.238241
DVKASMLEK	0	A0201	0.000222722	0.029	0.000167	0	5.2e-05
DVKVLAARL	0	A0201	0.000369389	0.062	0.000508	0.121	0.0103099
DVKVLAARL	0	A0201	0.000369389	0.062	0.000508	0.121	0.0103099
DVNEEYTEA	0	A0201	0.00273121	0.047	0.00241	0.26	0.00395456
DVNEEYTEA	0	A0201	0.00273121	0.047	0.00241	0.26	0.00395456
DVNSVQFSI	0	A0201	0.027735	0.127	0.008953	0.358	0.0528376
DVNSVQFSI	0	A0201	0.027735	0.127	0.008953	0.358	0.0528376
DVRLVHRDL	0	A0201	0.000215791	0.05	9.8e-05	0.001	4.94e-05
DVRNIVTFI	0	A0201	0.00518731	0.091	0.001458	0.23	0.0256892
DVRNIVTFI	0	A0201	0.00518731	0.091	0.001458	0.23	0.0256892
DVRTLLGLI	0	A0201	0.000553468	0.071	0.000149	0.147	0.00123097
DVRTLLGLI	0	A0201	0.000553468	0.071	0.000149	0.147	0.00123097
DVSPLMHLF	0	A0201	0.00938592	0.067	0.003549	0.153	0.0232141
DVSPLMHLF	0	A0201	0.00938592	0.067	0.003549	0.153	0.0232141
DVSRPTAVV	0	A0201	0.00205989	0.058	0.002504	0.325	0.00331283
DVSRPTAVV	0	A0201	0.00205989	0.058	0.002504	0.325	0.00331283
DVSRPTAVV	0	A0201	0.00205989	0.058	0.002504	0.325	0.00331283
DVSRPTTAV	0	A0201	0.00297559	0.059	0.00757	0.332	0.00722685
DVSRPTTVL	0	A0201	0.000815904	0.036	0.001995	0.223	0.00347987
DVSRPTTVM	0	A0201	0.000310139	0.029	0.000649	0.123	0.000582563
DVSRPTTVV	0	A0201	0.00186193	0.046	0.003047	0.312	0.00313741
DVTAKSSFV	0	A0201	0.0129471	0.068	0.002275	0.349	0.00372829
DVTAKSSFV	0	A0201	0.0129471	0.068	0.002275	0.349	0.00372829
DVVQYEQEI	0	A0201	0.00539509	0.048	0.001786	0.274	0.0379357
DVVQYEQEI	0	A0201	0.00539509	0.048	0.001786	0.274	0.0379357
DVYVKIDNV	0	A0201	0.163526	0.127	0.040376	0.463	0.53707
DWMDRIEEF	0	A0201	0.000467558	0.045	0.000815	0.047	0.000928358
DWMERIEDF	0	A0201	0.000468782	0.047	0.000124	0.019	7.24e-05
DWSGYSGSF	0	A0201	0.000209075	0.024	2.5e-05	0	4.85e-08
DWSGYSGSF	0	A0201	0.000209075	0.024	2.5e-05	0	4.85e-08
DWYSPACGK	0	A0201	0.0001225	0.026	0.00011	0	1.66e-07
DYAMHGTVF	0	A0201	5.4e-05	0.031	7.1e-05	0	2.01e-06
DYAMHGTVF	0	A0201	5.4e-05	0.031	7.1e-05	0	2.01e-06
DYDQRDYGF	0	A0201	0.000167578	0.03	0.000417	0	6.91e-06
DYDQRDYGF	0	A0201	0.000167578	0.03	0.000417	0	6.91e-06
DYIYLPLLK	0	A0201	0.000358386	0.049	5.6e-05	0	0.000328934
DYIYLPLLK	0	A0201	0.000358386	0.049	5.6e-05	0	0.000328934
DYKECEWPL	0	A0201	0.000360688	0.051	0.000128	0.089	8.54e-07
DYLVSTQEF	0	A0201	7.17e-05	0.036	0.000141	0	5.96e-06
DYNGWDINT	0	A0201	0.00031262	0.027	3.3e-05	0.022	7.19e-06
DYPDDFMDK	0	A0201	0.000168903	0.02	3.7e-05	0	1.8e-05
DYPDDFMDK	0	A0201	0.000168903	0.02	3.7e-05	0	1.8e-05
DYQGLPLEF	0	A0201	0.000187004	0.045	0.000327	0	0.00017259
DYQIQATVM	0	A0201	0.000243761	0.035	4.7e-05	0	6.54e-06
DYVPTNKWV	0	A0201	0.000467646	0.027	0.000224	0.098	2.33e-05
DYVPTNKWV	0	A0201	0.000467646	0.027	0.000224	0.098	2.33e-05
DYVYNPFMI	0	A0201	0.000445912	0.057	0.000187	0.15	4.44e-05
EAAAATCAL	0	A0201	0.00338358	0.079	0.000548	0.206	0.000770168
EAAAATCAL	0	A0201	0.00338358	0.079	0.000548	0.206	0.000770168
EAAASAIQG	0	A0201	0.000207365	0.025	8e-06	0	5.89e-05
EADPTGHSY	0	A0201	0.000396985	0.031	0.009969	0	0.000168711
EADPTGHSY	0	A0201	0.000396985	0.031	0.009969	0	0.000168711
EADPTGHSY	0	A0201	0.000396985	0.031	0.009969	0	0.000168711
EADPTGHSY	0	A0201	0.000396985	0.031	0.009969	0	0.000168711
EAEDLQVGQ	0	A0201	0.000851462	0.023	1.8e-05	0	1.2e-06
EAEKQLQQY	0	A0201	0.000283884	0.03	0.000289	0	2.75e-05
EAFETQSGA	0	A0201	0.000316244	0.061	0.001575	0.179	0.000646761
EAFETQSGA	0	A0201	0.000316244	0.061	0.001575	0.179	0.000646761
EAFPYEITE	0	A0201	0.00113696	0.036	0.00048	0.033	0.000125869
EAFPYEITE	0	A0201	0.00113696	0.036	0.00048	0.033	0.000125869
EAGQAMAST	0	A0201	0.000509574	0.032	6e-05	0.017	1.33e-05
EAKTHFSTT	0	A0201	0.000199303	0.02	7.6e-05	0	1.06e-05
EAKTHFSTT	0	A0201	0.000199303	0.02	7.6e-05	0	1.06e-05
EALESPEHC	0	A0201	0.000237097	0.034	0.000396	0	7.51e-07
EALYLVCGE	0	A0201	0.000389583	0.043	4e-06	0.056	8.24e-07
EALYYVHSL	0	A0201	0.17318	0.173	0.011138	0.348	0.0726996
EALYYVHSL	0	A0201	0.17318	0.173	0.011138	0.348	0.0726996
IRHENRMVL	0	A0201	0.00113636	0.051	0.001223	0.074	0.00059996
EANTMAMMA	0	A0201	0.000341785	0.057	0.000133	0.113	1.47e-05
EARGKEKLL	0	A0201	0.000268167	0.023	0.000127	0	3.25e-05
EASTWLDIF	0	A0201	0.00063834	0.052	4.5e-05	0	0.0003297
EATFIDVHI	0	A0201	0.00170035	0.077	0.001014	0.1	0.022968
EATFIDVHI	0	A0201	0.00170035	0.077	0.001014	0.1	0.022968
EATYHIIIV	0	A0201	0.0261785	0.121	0.002785	0.255	0.0302906
EATYHIIIV	0	A0201	0.0261785	0.121	0.002785	0.255	0.0302906
EAVKDKNWT	0	A0201	0.00018399	0.012	9e-06	0	1.18e-05
EAVKDKNWT	0	A0201	0.00018399	0.012	9e-06	0	1.18e-05
EAYCALLCK	0	A0201	0.000480241	0.065	3.7e-05	0	4.52e-05
EAYQGVQQK	0	A0201	0.000416456	0.03	0.000665	0	6.62e-05
ECSSRVCEL	0	A0201	0.000852111	0.056	0.000432	0.123	2.73e-06
EDFEIFYNL	0	A0201	0.0242328	0.122	0.002433	0.304	0.00874196
EDLIEWAME	0	A0201	0.000264761	0.03	2e-06	0	1.18e-06
EDLIEWAME	0	A0201	0.000264761	0.03	2e-06	0	1.18e-06
EDLQVGQVE	0	A0201	0.000888269	0.021	5e-06	0	3.12e-06
EDLVRAYHA	0	A0201	0.000430939	0.039	5.3e-05	0.105	7.03e-05
EDPASRELV	0	A0201	0.000764225	0.023	8.3e-05	0	9.45e-06
EEDAAVDDL	0	A0201	0.000903746	0.033	0.000163	0.088	3.46e-05
EEDEGEELF	0	A0201	0.000764325	0.031	0.001663	0	4.62e-07
EEDLPVTWR	0	A0201	0.000884533	0.029	4.6e-05	0	0.000102887
EEDLPVTWR	0	A0201	0.000884533	0.029	4.6e-05	0	0.000102887
EEFLQCGRL	0	A0201	0.000858614	0.054	5.4e-05	0.064	1.76e-05
EEFLQCGRL	0	A0201	0.000858614	0.054	5.4e-05	0.064	1.76e-05
EEGNLLDSY	0	A0201	0.000210632	0.031	1.7e-05	0	1.41e-05
EEIDWIKTD	0	A0201	0.000353198	0.018	1e-05	0	0.000699488
EEIDWIKTD	0	A0201	0.000353198	0.018	1e-05	0	0.000699488
EEILGTVSW	0	A0201	0.000298993	0.047	0.001153	0	2.08e-05
EEIRRIWRQ	0	A0201	0.000306374	0.028	1.7e-05	0	6.94e-06
EEIRRIWRQ	0	A0201	0.000306374	0.028	1.7e-05	0	6.94e-06
EEMATKADY	0	A0201	0.000125243	0.019	8e-06	0	6.24e-06
EEMATKADY	0	A0201	0.000125243	0.019	8e-06	0	6.24e-06
EEMPLVWDL	0	A0201	0.0242943	0.089	0.002484	0.295	0.00231093
EEMPLVWDL	0	A0201	0.0242943	0.089	0.002484	0.295	0.00231093
EENLIDFAS	0	A0201	0.000588936	0.041	5e-06	0	2.88e-05
EENLIDFAS	0	A0201	0.000588936	0.041	5e-06	0	2.88e-05
EEQTDPKTL	0	A0201	0.00229626	0.022	0.000221	0	2.17e-05
EEQTDPKTL	0	A0201	0.00229626	0.022	0.000221	0	2.17e-05
EETLLTTWL	0	A0201	0.0126461	0.056	0.000154	0.034	0.000112364
EEVWRDPYL	0	A0201	0.00598765	0.033	0.00038	0.149	0.000234615
EEVWRDPYL	0	A0201	0.00598765	0.033	0.00038	0.149	0.000234615
EFAFKDLFV	0	A0201	0.00962377	0.088	0.001928	0.304	0.00301663
EFDNYRGTI	0	A0201	0.000511873	0.025	0.000342	0.081	1.45e-06
EFDNYRGTI	0	A0201	0.000511873	0.025	0.000342	0.081	1.45e-06
EFFDGGLTF	0	A0201	0.00102005	0.064	0.0048	0.058	0.00160173
EFFDGGLTF	0	A0201	0.00102005	0.064	0.0048	0.058	0.00160173
EFFDTEPQL	0	A0201	0.0266208	0.061	0.057452	0.324	0.0776801
EFFDTEPQL	0	A0201	0.0266208	0.061	0.057452	0.324	0.0776801
EFFGWAEGY	0	A0201	0.000259858	0.052	0.000424	0	1.87e-05
EFGASVELL	0	A0201	0.00153314	0.072	0.000967	0.201	0.000407977
EFIYWDWLY	0	A0201	0.00045403	0.073	0.000194	0.028	3.84e-05
EFIYWDWLY	0	A0201	0.00045403	0.073	0.000194	0.028	3.84e-05
EFKQILTDF	0	A0201	0.000110918	0.044	8.6e-05	0	1.68e-05
EFKRRLKDL	0	A0201	0.00013248	0.024	1.2e-05	0	3.76e-07
EFKSRFFVM	0	A0201	0.000139495	0.055	0.000117	0.073	7.48e-06
EFLENFVRS	0	A0201	0.000491883	0.045	0.000334	0.151	1.76e-05
EFLERTYLV	0	A0201	0.0626986	0.193	0.019413	0.483	0.00558901
EFTSFFYRY	0	A0201	6.98e-05	0.053	0.000198	0	5.14e-06
EFVSANLAM	0	A0201	0.000283572	0.053	0.000494	0.1	6.26e-05
EGAFFLYDR	0	A0201	0.000476445	0.047	1e-05	0	2.89e-05
EGAFFLYDR	0	A0201	0.000476445	0.047	1e-05	0	2.89e-05
EGAGIDDPV	0	A0201	0.00108367	0.051	0.000283	0.253	5.11e-05
EGFDPRALI	0	A0201	0.000282781	0.04	0.001076	0.126	0.00549847
EGFLKAAMF	0	A0201	9.65e-05	0.079	8e-05	0	7.42e-05
EGFLKAAMF	0	A0201	9.65e-05	0.079	8e-05	0	7.42e-05
EGGKLRGKD	0	A0201	0.000611878	0.007	0	0	2.94e-08
EGHGFRFEV	0	A0201	0.0039856	0.073	0.001432	0.187	0.000535135
EGIEGRIAY	0	A0201	0.00010297	0.032	0.000116	0	0.000179148
EGIEGRIAY	0	A0201	0.00010297	0.032	0.000116	0	0.000179148
EGIYTEGLM	0	A0201	0.00027179	0.028	4.1e-05	0	3.39e-05
EGKMESNKD	0	A0201	0.000223717	0.009	1e-06	0	5.83e-09
EGKQSLTKL	0	A0201	0.000597366	0.028	0.000236	0.019	0.000319087
EGNLAQGFR	0	A0201	0.00058218	0.018	9e-06	0	1.04e-05
EGNVTGMFA	0	A0201	0.000246038	0.044	5.4e-05	0.084	1.63e-05
EGSLQKRGI	0	A0201	0.000483051	0.016	1.8e-05	0	9.59e-06
EGSLQKRGI	0	A0201	0.000483051	0.016	1.8e-05	0	9.59e-06
EHAGVISVL	0	A0201	0.00147351	0.054	0.001475	0.11	0.00473736
EHCSPHHTA	0	A0201	0.000176551	0.016	0.000188	0.005	1.46e-06
EHFYWGSVF	0	A0201	0.000179086	0.043	9.3e-05	0	8.4e-06
EHFYWGSVF	0	A0201	0.000179086	0.043	9.3e-05	0	8.4e-06
EHGIVIRAF	0	A0201	0.000152051	0.057	7.7e-05	0	3.81e-05
EHGIVIRAF	0	A0201	0.000152051	0.057	7.7e-05	0	3.81e-05
EHRMQEAVE	0	A0201	0.000430797	0.015	1e-06	0	1.02e-08
EHVQGDIDL	0	A0201	0.000211031	0.031	0.000176	0.036	3.03e-05
EHYVRITGL	0	A0201	0.000361852	0.059	0.000991	0.155	0.004109
EIAQHGAWY	0	A0201	0.000709265	0.037	0.000119	0.014	0.000185142
KLYRKLKRE	0	A0201	0.00161073	0.058	0.000727	0.377	3.37e-05
EIARIENEM	0	A0201	0.00167959	0.057	0.00169	0.216	0.0186649
EIARIENEM	0	A0201	0.00167959	0.057	0.00169	0.216	0.0186649
EIAVEQAAL	0	A0201	0.00567863	0.088	0.004083	0.305	0.0155955
EIDVLPFDI	0	A0201	0.0127829	0.132	0.004547	0.356	0.0115216
EIDVLPFDI	0	A0201	0.0127829	0.132	0.004547	0.356	0.0115216
EIDVSEVKT	0	A0201	0.00132989	0.035	0.000612	0.151	0.000271645
EIDVSEVKT	0	A0201	0.00132989	0.035	0.000612	0.151	0.000271645
EIEEHMRQT	0	A0201	0.000608678	0.029	0.000253	0.121	3.66e-05
EIEEHMRQT	0	A0201	0.000608678	0.029	0.000253	0.121	3.66e-05
EIEIEKNKK	0	A0201	0.00040806	0.015	1.4e-05	0	2.02e-05
EIEKVEKYL	0	A0201	0.00221816	0.057	0.003136	0.167	0.00267688
EIEKVEKYL	0	A0201	0.00221816	0.057	0.003136	0.167	0.00267688
EIFIRYGDA	0	A0201	0.000606017	0.066	5.9e-05	0.245	0.00125149
EIFIRYGDA	0	A0201	0.000606017	0.066	5.9e-05	0.245	0.00125149
EIFPNIKIY	0	A0201	0.000627713	0.057	0.00098	0.046	0.00475471
EIFPNIKIY	0	A0201	0.000627713	0.057	0.00098	0.046	0.00475471
EIIELTRTL	0	A0201	0.20599	0.172	0.065024	0.366	0.289034
EIIELTRTL	0	A0201	0.20599	0.172	0.065024	0.366	0.289034
EIIFYHPTF	0	A0201	0.00324378	0.069	0.000781	0.217	0.00825224
EIINNGISY	0	A0201	0.000316655	0.047	0.000494	0.051	0.00252401
EIIPKIKAY	0	A0201	0.000343848	0.045	0.002742	0.016	0.0120576
EIKDRILSY	0	A0201	0.000449413	0.043	0.00212	0	0.0173108
EIKDTEEAL	0	A0201	0.00207255	0.052	0.004759	0.184	0.0129016
EIKESVQTF	0	A0201	0.00105762	0.048	0.002879	0.035	0.00426804
EIKFNDITF	0	A0201	0.000412538	0.052	0.00041	0	0.00141472
EIKFNDITF	0	A0201	0.000412538	0.052	0.00041	0	0.00141472
EIKNRDKIV	0	A0201	0.000314955	0.028	0.000102	0.132	0.000124739
EIKNRDKIV	0	A0201	0.000314955	0.028	0.000102	0.132	0.000124739
EIKPKFCLI	0	A0201	0.00503435	0.077	0.002287	0.276	0.00773697
EIKPKFCLI	0	A0201	0.00503435	0.077	0.002287	0.276	0.00773697
EIKSLFNTI	0	A0201	0.00891159	0.081	0.003839	0.229	0.0791346
EILNTIQFM	0	A0201	0.0156526	0.2	0.007772	0.4	0.0148689
EILRNYLRL	0	A0201	0.0233967	0.118	0.005179	0.391	0.0208862
EILRNYLRL	0	A0201	0.0233967	0.118	0.005179	0.391	0.0208862
EILSNTTKT	0	A0201	0.000730441	0.039	0.000523	0.281	0.000404043
EILSNTTKT	0	A0201	0.000730441	0.039	0.000523	0.281	0.000404043
EILWDVIPF	0	A0201	0.0103282	0.155	0.001016	0.306	0.000621683
EINATDIII	0	A0201	0.00630071	0.102	0.001439	0.321	0.0154777
EINATDIII	0	A0201	0.00630071	0.102	0.001439	0.321	0.0154777
EINELLYKL	0	A0201	0.66709	0.257	0.166011	0.513	0.553261
EINNELELV	0	A0201	0.29724	0.184	0.026179	0.475	0.117946
EINNELELV	0	A0201	0.29724	0.184	0.026179	0.475	0.117946
EINPFYQDV	0	A0201	0.212425	0.136	0.013604	0.41	0.0567656
EIPGSPGSY	0	A0201	0.000478179	0.025	0.000353	0	2.14e-05
EIPGSPGSY	0	A0201	0.000478179	0.025	0.000353	0	2.14e-05
EIPQFMIGL	0	A0201	0.0932862	0.179	0.023008	0.406	0.111173
EIPQFMIGL	0	A0201	0.0932862	0.179	0.023008	0.406	0.111173
EIPTRTLDT	0	A0201	0.000498305	0.032	6.4e-05	0.134	0.000500196
EIPTRTLDT	0	A0201	0.000498305	0.032	6.4e-05	0.134	0.000500196
EIQNVTGFM	0	A0201	0.00192277	0.087	0.000378	0.241	0.000355842
EIQNVTGFM	0	A0201	0.00192277	0.087	0.000378	0.241	0.000355842
EIRDQYITA	0	A0201	0.00441187	0.062	0.003145	0.192	0.00389447
EIRDQYITA	0	A0201	0.00441187	0.062	0.003145	0.192	0.00389447
EIRHRSGIQ	0	A0201	0.000323898	0.015	2e-06	0	5.04e-08
EISGLRPGE	0	A0201	0.000591313	0.019	3.3e-05	0.041	5.98e-06
EISGLRPGE	0	A0201	0.000591313	0.019	3.3e-05	0.041	5.98e-06
EITGPIIMI	0	A0201	0.0129167	0.143	0.024361	0.361	0.0677956
EITGPIIMI	0	A0201	0.0129167	0.143	0.024361	0.361	0.0677956
EIYFSSIHR	0	A0201	0.000767573	0.064	0.001492	0.08	5.72e-05
EIYRTLYGL	0	A0201	0.27592	0.27	0.029444	0.563	0.276315
EKAAWGVAL	0	A0201	0.00134409	0.051	0.000355	0.143	0.00469404
EKDSNHNVL	0	A0201	0.000668029	0.019	0.000862	0.052	3.12e-05
EKFFPSSSY	0	A0201	9.59e-05	0.027	0.000211	0	1.38e-05
EKFFPSSSY	0	A0201	9.59e-05	0.027	0.000211	0	1.38e-05
EKLKKKSAF	0	A0201	0.000120219	0.013	1.5e-05	0	5.76e-07
EKPKFLPDL	0	A0201	0.0018214	0.039	0.000268	0.121	0.00132753
EKPKFLPDL	0	A0201	0.0018214	0.039	0.000268	0.121	0.00132753
EKPPVRPIF	0	A0201	0.000588979	0.025	0.000146	0	0.000371238
EKPPVRPIF	0	A0201	0.000588979	0.025	0.000146	0	0.000371238
ELAAHQKKI	0	A0201	0.15867	0.072	0.011902	0.336	0.0184525
ELADARRAL	0	A0201	0.0138992	0.108	0.01218	0.34	0.0588454
ELANEVKVL	0	A0201	0.0784557	0.129	0.032771	0.406	0.125001
ELAPIRVNA	0	A0201	0.272985	0.166	0.062344	0.389	0.128347
ELCAEAEEL	0	A0201	0.145169	0.179	0.014398	0.435	0.0222352
LGFVFTLTV	0	A0201	0.546435	0.294	0.011836	0.427	0.135393
ELDHLGLDD	0	A0201	0.00100974	0.043	2e-05	0.159	3.68e-05
ELDHLGLDD	0	A0201	0.00100974	0.043	2e-05	0.159	3.68e-05
ELDKYKNAV	0	A0201	0.0662624	0.253	0.081867	0.494	0.00500742
ELDNVTGLL	0	A0201	0.240135	0.252	0.046311	0.465	0.0490181
ELDTLAAEI	0	A0201	0.0381767	0.3	0.030644	0.479	0.0308349
ELDTLAAEI	0	A0201	0.0381767	0.3	0.030644	0.479	0.0308349
ELEALKTEL	0	A0201	0.0227135	0.123	0.013449	0.319	0.00747364
ELEEICHDL	0	A0201	0.162388	0.192	0.01136	0.448	0.0169326
ELEKCTSEI	0	A0201	0.0073565	0.143	0.002646	0.356	0.000170013
ELEKCTSEI	0	A0201	0.0073565	0.143	0.002646	0.356	0.000170013
ELEKSKRAL	0	A0201	0.00169329	0.045	0.00215	0.207	0.00039548
ELEKTRRKL	0	A0201	0.000797111	0.039	0.001352	0.162	0.000109478
ELESQISEL	0	A0201	0.191471	0.169	0.03669	0.429	0.0179184
ELFIAPEGM	0	A0201	0.0254185	0.189	0.013223	0.375	0.0216076
ELFIAPEGM	0	A0201	0.0254185	0.189	0.013223	0.375	0.0216076
ELFYILIAK	0	A0201	0.00926361	0.176	0.001817	0.313	0.00698848
ELGGGFGTL	0	A0201	0.144386	0.196	0.019122	0.442	0.0144883
ELGGGPGAG	0	A0201	0.00122126	0.038	2.4e-05	0.14	2.26e-05
ELHNGFTGY	0	A0201	0.00255112	0.061	0.001267	0.14	0.00104322
ELHPDKWTV	0	A0201	0.496412	0.387	0.358841	0.532	0.24579
ELHPDKWTV	0	A0201	0.496412	0.387	0.358841	0.532	0.24579
ELIAFSSGT	0	A0201	0.00334936	0.191	0.00287	0.394	0.000487288
ELIAFSSGT	0	A0201	0.00334936	0.191	0.00287	0.394	0.000487288
ELIKELPGY	0	A0201	0.0179443	0.073	0.005784	0.24	0.0570108
ELIRRVRRY	0	A0201	0.000135862	0.057	0.000748	0.09	6.95e-05
ELKDLLNVT	0	A0201	0.00557343	0.086	0.003104	0.25	0.00299554
ELKDLLNVT	0	A0201	0.00557343	0.086	0.003104	0.25	0.00299554
ELKRQLADL	0	A0201	0.0271028	0.085	0.00262	0.339	0.0067583
ELLDHLLLF	0	A0201	0.461605	0.253	0.093034	0.436	0.344998
ELLPAVSSG	0	A0201	0.00144912	0.084	0.000814	0.355	0.00270392
ELLPAVSSG	0	A0201	0.00144912	0.084	0.000814	0.355	0.00270392
ELLRPTTVV	0	A0201	0.141022	0.255	0.085366	0.591	0.060868
ELLSFLPSD	0	A0201	0.00293968	0.102	0.000598	0.417	0.000733321
ELMNLATWV	0	A0201	0.894249	0.641	0.105965	0.657	0.129002
ELMPIRTDT	0	A0201	0.00114842	0.095	0.001512	0.308	0.000367703
ELMPIRTDT	0	A0201	0.00114842	0.095	0.001512	0.308	0.000367703
ELNIVDEII	0	A0201	0.0140451	0.159	0.003933	0.372	0.0368747
ELNIVDEII	0	A0201	0.0140451	0.159	0.003933	0.372	0.0368747
ELNLSKFMM	0	A0201	0.0176123	0.161	0.004652	0.355	0.000715396
ELNLSKFMM	0	A0201	0.0176123	0.161	0.004652	0.355	0.000715396
ELNNALQNL	0	A0201	0.434432	0.22	0.086581	0.515	0.205858
ELNTSLQDI	0	A0201	0.0537712	0.144	0.005136	0.451	0.0267663
ELPIVTPAL	0	A0201	0.418151	0.291	0.110094	0.49	0.258353
ELPQWLSAN	0	A0201	0.00288857	0.056	0.000101	0.298	0.000352971
ELPVKTDIV	0	A0201	0.0341625	0.135	0.005484	0.466	0.0209621
ELPVKTDIV	0	A0201	0.0341625	0.135	0.005484	0.466	0.0209621
ELPYDENGI	0	A0201	0.0243139	0.103	0.002509	0.391	0.00067916
ELPYDENGI	0	A0201	0.0243139	0.103	0.002509	0.391	0.00067916
ELQENITAH	0	A0201	0.00607048	0.056	0.001033	0.201	0.0002027
ITFHGAKEI	0	A0201	0.0518579	0.194	0.012478	0.339	0.286107
ELRGLLKDV	0	A0201	0.00856674	0.116	0.003619	0.364	0.0289088
ELRHYSDSV	0	A0201	0.0264369	0.177	0.009086	0.449	0.001153
ELRHYSDSV	0	A0201	0.0264369	0.177	0.009086	0.449	0.001153
ELRHYSDSV	0	A0201	0.0264369	0.177	0.009086	0.449	0.001153
ELRKRNEAL	0	A0201	0.00137003	0.08	0.007354	0.246	0.00249757
ELRQLAQSL	0	A0201	0.0228843	0.113	0.01335	0.313	0.00749424
ELRRTLKEV	0	A0201	0.0546098	0.113	0.005794	0.369	0.00189974
ELRSLYNTV	0	A0201	0.0640166	0.187	0.015689	0.405	0.020146
ELRSRYWAI	0	A0201	0.0181837	0.18	0.004384	0.396	0.00293581
ELRSRYWAI	0	A0201	0.0181837	0.18	0.004384	0.396	0.00293581
ELSFEALSL	0	A0201	0.166849	0.224	0.038297	0.426	0.0179911
ELSFTVVSN	0	A0201	0.00172733	0.08	0.000119	0.256	0.000157227
ELSFTVVSN	0	A0201	0.00172733	0.08	0.000119	0.256	0.000157227
ELSGYCSNI	0	A0201	0.126804	0.285	0.007669	0.468	0.00185792
ELSNGMLRF	0	A0201	0.00497599	0.104	0.003839	0.253	0.0133534
ELSNGMLRF	0	A0201	0.00497599	0.104	0.003839	0.253	0.0133534
ELTASGGKV	0	A0201	0.00651007	0.079	0.001136	0.398	0.00778776
ELTASGGKV	0	A0201	0.00651007	0.079	0.001136	0.398	0.00778776
ELTLTNTSI	0	A0201	0.0200725	0.164	0.009269	0.369	0.015607
ELTSNCTRT	0	A0201	0.000487978	0.065	0.000229	0.28	2.32e-05
ELTSNCTRT	0	A0201	0.000487978	0.065	0.000229	0.28	2.32e-05
ELTTLSRHI	0	A0201	0.021646	0.11	0.004482	0.353	0.00896786
ELTTLSRHI	0	A0201	0.021646	0.11	0.004482	0.353	0.00896786
ELTYLLGMI	0	A0201	0.138229	0.201	0.000925	0.416	0.00428827
ELTYLLGMI	0	A0201	0.138229	0.201	0.000925	0.416	0.00428827
ELVENGKKV	0	A0201	0.0687252	0.103	0.017091	0.462	0.124648
ELVFIKPPL	0	A0201	0.297947	0.292	0.017046	0.487	0.0877357
ELVFIKPPL	0	A0201	0.297947	0.292	0.017046	0.487	0.0877357
ELVMDKNHA	0	A0201	0.000770732	0.072	0.001063	0.329	9.1e-05
ELVMDKNHA	0	A0201	0.000770732	0.072	0.001063	0.329	9.1e-05
ELVRKTRFL	0	A0201	0.00753315	0.128	0.00931	0.427	0.0169427
GDPNNMDKA	0	A0201	0.000726821	0.018	2.9e-05	0.082	0.000597552
ELVVGYVNV	0	A0201	0.215126	0.278	0.042872	0.567	0.096844
ELVVSYVNV	0	A0201	0.247897	0.263	0.029514	0.557	0.0533978
ELYPTVNTY	0	A0201	0.0030317	0.106	0.020382	0.249	0.00844113
EMASMITKV	0	A0201	0.915478	0.508	0.380956	0.638	0.712253
EMETLQSQL	0	A0201	0.0345992	0.089	0.010197	0.339	0.00108363
EMIWDPNGW	0	A0201	0.00387872	0.055	0.000464	0.206	0.000136791
EMIWDPNGW	0	A0201	0.00387872	0.055	0.000464	0.206	0.000136791
EMKEAFHGL	0	A0201	0.161121	0.182	0.036966	0.472	0.0856146
EMKINRQIL	0	A0201	0.000937738	0.052	0.000282	0.16	0.000126546
EMKINRQIL	0	A0201	0.000937738	0.052	0.000282	0.16	0.000126546
EMKLRQKQL	0	A0201	0.000552281	0.039	0.001384	0.164	3.52e-05
EMKTQLEEL	0	A0201	0.0820138	0.113	0.022865	0.358	0.0618437
EMKYALINL	0	A0201	0.0282173	0.17	0.009047	0.422	0.0142911
EMKYALINL	0	A0201	0.0282173	0.17	0.009047	0.422	0.0142911
EMKYALINL	0	A0201	0.0282173	0.17	0.009047	0.422	0.0142911
EMQLKIDKL	0	A0201	0.101568	0.121	0.013167	0.446	0.142085
EMQLKIDKL	0	A0201	0.101568	0.121	0.013167	0.446	0.142085
EMRELRRQV	0	A0201	0.000534738	0.079	0.00142	0.293	8.94e-06
EMSLADYLY	0	A0201	0.00140725	0.082	0.000301	0.157	0.000265074
EMWKSMFNL	0	A0201	0.907323	0.607	0.176585	0.677	0.0701936
EMYRHILRS	0	A0201	0.00154312	0.113	0.006275	0.38	0.000476056
ENFVRSSNL	0	A0201	0.000284555	0.036	0.000171	0.146	0.000130048
ENSSAMVQV	0	A0201	0.00245806	0.049	0.001343	0.228	0.00108779
ENSSAMVQV	0	A0201	0.00245806	0.049	0.001343	0.228	0.00108779
EPEPHILLF	0	A0201	0.000652496	0.049	0.001629	0	0.00136327
EPFLVQFWI	0	A0201	0.00107694	0.133	8.3e-05	0.139	0.000235901
EPFSRRHPL	0	A0201	0.000765036	0.03	0.000681	0.06	6.59e-05
EPGPSGLLI	0	A0201	0.00107722	0.041	0.000885	0	0.000173848
EPIVGAETF	0	A0201	0.000155031	0.046	0.000197	0	3e-05
EPLWGSLAV	0	A0201	0.00244311	0.084	0.0012	0.199	0.000493563
EPYRTIYMP	0	A0201	0.000208477	0.036	5.1e-05	0.022	3.51e-05
EQAALQSAW	0	A0201	0.00110508	0.034	0.000476	0	0.000673041
EQCCTSICS	0	A0201	0.000282867	0.048	1e-05	0.12	1.69e-07
EQDGITYYL	0	A0201	0.548628	0.366	0.271262	0.465	0.391051
EQEIESLEA	0	A0201	0.00149589	0.053	0.000345	0.129	0.000122278
EQEIESLEA	0	A0201	0.00149589	0.053	0.000345	0.129	0.000122278
EQFPNATAF	0	A0201	0.00101972	0.062	0.012852	0.181	0.0169903
EQGDIALAL	0	A0201	0.0245063	0.148	0.026745	0.305	0.0645709
EQGDIALAL	0	A0201	0.0245063	0.148	0.026745	0.305	0.0645709
EQGLIQYPT	0	A0201	0.0033003	0.082	0.000141	0.191	0.00049123
EQGLIQYPT	0	A0201	0.0033003	0.082	0.000141	0.191	0.00049123
EQKGIQAWW	0	A0201	0.000378744	0.038	0.000149	0	3.51e-05
EQKGIQAWW	0	A0201	0.000378744	0.038	0.000149	0	3.51e-05
EQNWDWNRY	0	A0201	0.000325897	0.038	0.00011	0	0.000629001
EQNWDWNRY	0	A0201	0.000325897	0.038	0.00011	0	0.000629001
EQQWNFAGI	0	A0201	0.056276	0.122	0.001888	0.339	0.00417787
EQRLIDICV	0	A0201	0.00269412	0.116	0.00134	0.233	0.0333221
EQRSTAYEI	0	A0201	0.00123423	0.075	0.002055	0.225	0.00108185
EQRSTAYEI	0	A0201	0.00123423	0.075	0.002055	0.225	0.00108185
EQTSVFSAT	0	A0201	0.000938668	0.058	0.000567	0.148	0.00161954
EQTSVFSAT	0	A0201	0.000938668	0.058	0.000567	0.148	0.00161954
EQYQQLREA	0	A0201	0.0447283	0.073	0.024865	0.307	0.0683437
EQYQQLREA	0	A0201	0.0447283	0.073	0.024865	0.307	0.0683437
ERAFQNWSV	0	A0201	0.0388691	0.049	0.000688	0.193	4e-05
ERELVRKTR	0	A0201	0.000570831	0.023	2.9e-05	0	1.82e-06
ERGFFYTPK	0	A0201	0.000457428	0.032	2.4e-05	0	9.5e-06
ERLAKLTEA	0	A0201	0.00274331	0.035	0.000325	0.11	0.00323528
ERLAKLTEA	0	A0201	0.00274331	0.035	0.000325	0.11	0.00323528
ERLQICQRK	0	A0201	0.00023435	0.032	5.3e-05	0	1.14e-07
ERNDPTQQI	0	A0201	0.000787251	0.022	0.001793	0.024	5.41e-05
ERNEQGQTL	0	A0201	0.00159779	0.024	0.001326	0	2.3e-05
ERNEQGQTL	0	A0201	0.00159779	0.024	0.001326	0	2.3e-05
ERNPYENIL	0	A0201	0.00164105	0.024	0.000299	0.014	0.000665661
ERPAFGIQK	0	A0201	0.000301033	0.029	7e-05	0	2.35e-05
ERSDKSYEH	0	A0201	0.000136074	0.012	6.2e-05	0	2.07e-07
ERTDLFFPV	0	A0201	0.0675796	0.116	0.000799	0.281	4.91e-05
ERWFVRNPF	0	A0201	0.000275917	0.058	5e-05	0	6.42e-07
ERYPGGVSL	0	A0201	0.00123857	0.045	0.005386	0.122	0.000866155
ESAERLKAY	0	A0201	0.000137873	0.034	0.000306	0	0.000186565
ESAERLKAY	0	A0201	0.000137873	0.034	0.000306	0	0.000186565
ESDKGSSQS	0	A0201	0.000410115	0.013	6e-05	0	3.64e-08
ESDKGSSQS	0	A0201	0.000410115	0.013	6e-05	0	3.64e-08
ESENISEPY	0	A0201	0.000237853	0.038	4.1e-05	0	1.34e-05
ESEVDDPAM	0	A0201	0.000671053	0.027	0.000139	0	2.14e-05
ESLLHQASW	0	A0201	0.000285574	0.033	7.6e-05	0	4.66e-05
ESPEHCSPH	0	A0201	0.000347671	0.022	1.6e-05	0	7.27e-08
ESSVKEKDM	0	A0201	0.000118219	0.017	1.6e-05	0	7.14e-07
ESSVKEKDM	0	A0201	0.000118219	0.017	1.6e-05	0	7.14e-07
ESTINLLPY	0	A0201	0.000379789	0.068	4.3e-05	0	5.14e-05
ETACLGKAY	0	A0201	0.00015553	0.034	3.5e-05	0	7.75e-05
ETAKVIKLV	0	A0201	0.0352295	0.118	0.015233	0.292	0.236327
ETAKVIKLV	0	A0201	0.0352295	0.118	0.015233	0.292	0.236327
ETALAIIRR	0	A0201	0.000494096	0.051	0.000292	0	0.000516699
ETALALLLL	0	A0201	0.0345097	0.173	0.005111	0.287	0.0396257
ETALPQDSY	0	A0201	0.000149528	0.023	0.000173	0	0.000490461
ETDRENAII	0	A0201	0.000712743	0.04	0.000546	0.153	0.00030913
ETDRENAII	0	A0201	0.000712743	0.04	0.000546	0.153	0.00030913
ETDVMTRGQ	0	A0201	0.000203857	0.026	1.4e-05	0	1.61e-05
ETDVMTRGQ	0	A0201	0.000203857	0.026	1.4e-05	0	1.61e-05
ETEQPTLDY	0	A0201	0.00011886	0.033	0.000119	0	0.000133588
ETESATLFT	0	A0201	0.000857232	0.044	6.4e-05	0.051	0.000149488
ETESVNSNY	0	A0201	0.000150705	0.028	0.000137	0	1.76e-05
ETFLQSPPI	0	A0201	0.0269353	0.148	0.003101	0.349	0.00617684
ETFLQSPPI	0	A0201	0.0269353	0.148	0.003101	0.349	0.00617684
ETFLTSELP	0	A0201	0.000457027	0.064	0.000255	0.093	0.000961594
ETFNTPAMY	0	A0201	0.000271677	0.051	0.000608	0	0.0023356
ETGFVIPEI	0	A0201	0.0233501	0.139	0.005186	0.296	0.16696
ETGFVIPEI	0	A0201	0.0233501	0.139	0.005186	0.296	0.16696
ETGLSASDV	0	A0201	0.000517828	0.047	0.00013	0.203	5.03e-05
ETGLSASDV	0	A0201	0.000517828	0.047	0.00013	0.203	5.03e-05
ETIEDYLGY	0	A0201	0.00074007	0.049	0.000913	0	0.00474296
ETIEEPAVE	0	A0201	0.000781605	0.019	7.9e-05	0.005	0.000248688
ETIEEPAVE	0	A0201	0.000781605	0.019	7.9e-05	0.005	0.000248688
ETIEILRNY	0	A0201	0.000306086	0.058	0.001813	0	0.00937874
ETIFTVLAL	0	A0201	0.0324612	0.206	0.008095	0.308	0.0506715
ETIFTVLAL	0	A0201	0.0324612	0.206	0.008095	0.308	0.0506715
ETIGLVRAL	0	A0201	0.0323356	0.108	0.013748	0.257	0.225836
ETIQKDINI	0	A0201	0.0205333	0.07	0.002526	0.252	0.0542829
ETIQKDINI	0	A0201	0.0205333	0.07	0.002526	0.252	0.0542829
ETIRSDTFV	0	A0201	0.0228981	0.099	0.003773	0.347	0.00222906
ETIRSDTFV	0	A0201	0.0228981	0.099	0.003773	0.347	0.00222906
ETKGKRRLL	0	A0201	0.00020847	0.02	0.000136	0	6.34e-06
ETKGKRRLL	0	A0201	0.00020847	0.02	0.000136	0	6.34e-06
ETKKRMDYF	0	A0201	0.000195054	0.033	7.4e-05	0	3.92e-05
ETKKTMLAL	0	A0201	0.00187653	0.064	0.002248	0.089	0.00180437
ETLDVFGPI	0	A0201	0.0750297	0.177	0.001618	0.351	0.00879467
ETLFGSYIT	0	A0201	0.000985112	0.058	0.00011	0.217	0.000384536
ETLFGSYIT	0	A0201	0.000985112	0.058	0.00011	0.217	0.000384536
ETLNEYKQL	0	A0201	0.0117754	0.034	0.001188	0.185	0.0195329
ETLNEYKQL	0	A0201	0.0117754	0.034	0.001188	0.185	0.0195329
ETMKPAAMV	0	A0201	0.0243176	0.145	0.011853	0.362	0.0130127
ETMSLYDLD	0	A0201	0.000453471	0.023	8e-06	0.06	0.000134
ETMYLTMKA	0	A0201	0.00990904	0.136	0.002032	0.278	0.0217752
ETMYLTMKA	0	A0201	0.00990904	0.136	0.002032	0.278	0.0217752
ETQSGALEV	0	A0201	0.00407034	0.121	0.006286	0.308	0.00820102
ETQSGALEV	0	A0201	0.00407034	0.121	0.006286	0.308	0.00820102
ETQTGMHAH	0	A0201	0.000160207	0.023	5.5e-05	0	7.24e-06
ETRSFTTHF	0	A0201	0.000128479	0.045	0.000235	0	0.000642493
ETSFIFIET	0	A0201	0.00574848	0.1	0.001173	0.148	0.00163277
ETSFIFIET	0	A0201	0.00574848	0.1	0.001173	0.148	0.00163277
ETTEANAGQ	0	A0201	0.000261038	0.016	1.6e-05	0	8.05e-06
ETTQALQLF	0	A0201	0.000807166	0.055	0.0003	0.008	0.00286845
ETTVVRRRG	0	A0201	0.000157637	0.016	1e-06	0	2.08e-06
ETVKMGAFM	0	A0201	0.000399664	0.068	0.000338	0.134	0.000467922
ETVKMGAFM	0	A0201	0.000399664	0.068	0.000338	0.134	0.000467922
ETVLEYLVS	0	A0201	0.000976286	0.048	4.9e-05	0	0.000209172
ETVNFVPNY	0	A0201	0.000473179	0.045	0.000621	0	0.00352844
ETVNFVPNY	0	A0201	0.000473179	0.045	0.000621	0	0.00352844
ETVPYDELI	0	A0201	0.0062824	0.082	0.002772	0.248	0.0241723
ETVPYDELI	0	A0201	0.0062824	0.082	0.002772	0.248	0.0241723
ETWVETWAF	0	A0201	0.00228268	0.102	0.00048	0.182	0.0395509
EVAEKDAMY	0	A0201	0.000237651	0.032	0.000587	0	0.000400674
EVAESVMFM	0	A0201	0.0245072	0.228	0.022613	0.346	0.00896185
EVATRFNTM	0	A0201	0.000903129	0.069	0.002162	0.206	0.00167812
EVDEGSDMM	0	A0201	0.00208098	0.076	0.010243	0.236	9.82e-05
EVDEGSDMM	0	A0201	0.00208098	0.076	0.010243	0.236	9.82e-05
EVDPIGHLY	0	A0201	0.00221114	0.049	0.020527	0.015	0.0521366
EVEHRTRVR	0	A0201	0.000235199	0.016	4.6e-05	0	3.32e-06
EVFEIIRSY	0	A0201	0.000582722	0.077	0.006198	0.078	0.0602668
EVFFGLSRY	0	A0201	0.000282679	0.071	0.000998	0.062	0.000492743
EVFHCMDIL	0	A0201	0.0215629	0.168	0.001894	0.358	0.0198733
EVFHCMDIL	0	A0201	0.0215629	0.168	0.001894	0.358	0.0198733
EVFINDNGI	0	A0201	0.00113748	0.082	0.001275	0.318	0.00631782
EVFINDNGI	0	A0201	0.00113748	0.082	0.001275	0.318	0.00631782
EVGTNFGTI	0	A0201	0.00398459	0.054	0.000451	0.241	0.00104792
EVGTNFGTI	0	A0201	0.00398459	0.054	0.000451	0.241	0.00104792
EVHIYYLEK	0	A0201	0.000252262	0.053	0.000175	0	4.76e-05
EVHIYYLEK	0	A0201	0.000252262	0.053	0.000175	0	4.76e-05
EVHYSGINY	0	A0201	0.000108696	0.042	0.000166	0	4.41e-05
EVIEQWHSL	0	A0201	0.412693	0.169	0.110882	0.436	0.369869
EVIERINLL	0	A0201	0.292036	0.225	0.095402	0.409	0.491508
EVIERINLL	0	A0201	0.292036	0.225	0.095402	0.409	0.491508
EVIPMFSAL	0	A0201	0.023949	0.163	0.023524	0.392	0.477078
EVIPYTPAM	0	A0201	0.05062	0.171	0.053788	0.349	0.235953
EVIRATYPS	0	A0201	0.000852028	0.043	0.000114	0.219	0.000604469
EVKEKGMAA	0	A0201	0.000623556	0.038	0.002543	0.119	0.00336902
EVKSLFNTV	0	A0201	0.0312619	0.098	0.010276	0.278	0.197226
EVKTLSSYI	0	A0201	0.00118365	0.057	0.000918	0.183	0.000903771
EVKTLSSYI	0	A0201	0.00118365	0.057	0.000918	0.183	0.000903771
EVLKAMSLY	0	A0201	0.000560204	0.052	0.000376	0.014	0.000182725
EVLMSPCRM	0	A0201	0.000656033	0.082	0.000392	0.23	6.54e-05
EVLMSPCRM	0	A0201	0.000656033	0.082	0.000392	0.23	6.54e-05
EVLRPTTLV	0	A0201	0.0158669	0.124	0.028048	0.441	0.051476
EVLRPTTVV	0	A0201	0.0135738	0.084	0.01491	0.415	0.0250825
EVMPVSMAK	0	A0201	0.000679053	0.06	0.001945	0.103	0.00178027
EVMPVSMAK	0	A0201	0.000679053	0.06	0.001945	0.103	0.00178027
EVNAHIHTM	0	A0201	0.0120254	0.091	0.028539	0.314	0.0207691
EVNSFKAAL	0	A0201	0.00367078	0.089	0.003684	0.257	0.00744619
EVNSFKAAL	0	A0201	0.00367078	0.089	0.003684	0.257	0.00744619
EVPAQYLTY	0	A0201	0.000322732	0.043	0.000745	0	0.000621784
EVREFLGSY	0	A0201	0.000219765	0.053	0.000463	0	0.000780257
EVRIPVDLV	0	A0201	0.00544915	0.086	0.001912	0.233	0.0231523
EVRIPVDLV	0	A0201	0.00544915	0.086	0.001912	0.233	0.0231523
EVRKAIEFV	0	A0201	0.0570554	0.099	0.003651	0.291	0.0260676
EVRLATMLF	0	A0201	0.000297681	0.078	0.000158	0	2.04e-05
EVSINVDST	0	A0201	0.000524757	0.04	0.000118	0.141	0.000145961
EVSINVDST	0	A0201	0.000524757	0.04	0.000118	0.141	0.000145961
EVTEIDQLV	0	A0201	0.052423	0.164	0.017433	0.354	0.101495
EVTEIDQLV	0	A0201	0.052423	0.164	0.017433	0.354	0.101495
EVTEIDQLV	0	A0201	0.052423	0.164	0.017433	0.354	0.101495
EVVANVIGL	0	A0201	0.177225	0.163	0.023017	0.399	0.16282
EVVANVIGL	0	A0201	0.177225	0.163	0.023017	0.399	0.16282
EVVANVIGL	0	A0201	0.177225	0.163	0.023017	0.399	0.16282
EVVANVIGL	0	A0201	0.177225	0.163	0.023017	0.399	0.16282
EVVDMLSTY	0	A0201	0.000504903	0.05	0.002105	0.037	0.00563952
EVVGSYIRY	0	A0201	0.00026893	0.05	0.000689	0	0.000370698
EVVVFGEAV	0	A0201	0.0094704	0.142	0.004274	0.33	0.0449746
EVVVFGEAV	0	A0201	0.0094704	0.142	0.004274	0.33	0.0449746
EVWGMRWPI	0	A0201	0.143826	0.329	0.009343	0.424	0.0101041
EVWGMRWPI	0	A0201	0.143826	0.329	0.009343	0.424	0.0101041
EWAENCYNL	0	A0201	0.00178728	0.078	0.001525	0.277	3.46e-06
EWAFWENKK	0	A0201	0.000150272	0.015	5.5e-05	0	1.88e-06
EWAFWENKK	0	A0201	0.000150272	0.015	5.5e-05	0	1.88e-06
EWYYQSGLS	0	A0201	0.000366914	0.018	9e-06	0	2.42e-08
EYADVFHLY	0	A0201	0.000912016	0.047	0.004986	0	0.000356155
EYAPFARLL	0	A0201	0.00379153	0.055	0.001544	0.084	0.00269052
EYAYAKWKL	0	A0201	0.000539761	0.03	0.000758	0.102	0.000214699
EYKKFIATF	0	A0201	0.000128328	0.05	0.000429	0	1.39e-05
EYKKSLYKF	0	A0201	0.000179574	0.03	0.000137	0	3.15e-06
EYKLQQGTF	0	A0201	0.000254481	0.02	2.2e-05	0	2.99e-07
EYKTLCDMI	0	A0201	0.000242321	0.04	2e-05	0	2.75e-07
EYKTLCDMI	0	A0201	0.000242321	0.04	2e-05	0	2.75e-07
EYLFEVDNL	0	A0201	0.00197045	0.05	0.00066	0.178	0.000331683
EYLFEVDNL	0	A0201	0.00197045	0.05	0.00066	0.178	0.000331683
EYLVSFGVW	0	A0201	0.000191183	0.053	1.6e-05	0	1.95e-07
EYLVSFGVW	0	A0201	0.000191183	0.053	1.6e-05	0	1.95e-07
EYSGGLHGV	0	A0201	0.00553659	0.068	0.004116	0.298	0.00048246
EYSYYSSMY	0	A0201	0.000124478	0.028	5.5e-05	0	1.8e-07
EYSYYSSMY	0	A0201	0.000124478	0.028	5.5e-05	0	1.8e-07
EYWGAQLNA	0	A0201	0.000766128	0.055	0.002263	0.131	0.000177327
EYYFRNEVF	0	A0201	0.000267422	0.041	0.000121	0	3.29e-06
FAAAAARTL	0	A0201	0.0315628	0.208	0.013617	0.303	0.234237
FAAAAARTL	0	A0201	0.0315628	0.208	0.013617	0.303	0.234237
FAAFYFVFI	0	A0201	0.441887	0.591	0.014194	0.506	0.0630621
FAAPHRGVA	0	A0201	0.00984618	0.056	0.000852	0.189	0.0601572
FADINGKLY	0	A0201	0.00263104	0.064	0.003028	0	0.0201602
FADINGKLY	0	A0201	0.00263104	0.064	0.003028	0	0.0201602
FAEGVVAFL	0	A0201	0.587716	0.407	0.065707	0.392	0.41996
FAFHKEGAF	0	A0201	0.00480885	0.069	0.000984	0.132	0.113141
FAFHKEGAF	0	A0201	0.00480885	0.069	0.000984	0.132	0.113141
GSSEQAAEA	0	A0201	0.000524313	0.089	0.001325	0.242	0.000668133
FAFVTDNTY	0	A0201	0.000717052	0.098	0.001483	0.038	0.00605788
FAGIEAAAS	0	A0201	0.000790937	0.075	4.3e-05	0.086	0.00717978
FAIVPPLQI	0	A0201	0.190776	0.254	0.098618	0.319	0.550855
FALGNVISA	0	A0201	0.807251	0.521	0.21203	0.481	0.576201
FALKKLIID	0	A0201	0.00182403	0.078	3.9e-05	0.207	0.0351228
FALKKLIID	0	A0201	0.00182403	0.078	3.9e-05	0.207	0.0351228
EAMEVASQA	0	A0201	0.00136739	0.089	0.003869	0.214	0.00107852
FAPKQKMFS	0	A0201	0.000831622	0.043	0.000131	0.07	0.00358685
FAPKQKMFS	0	A0201	0.000831622	0.043	0.000131	0.07	0.00358685
FARLLNLSG	0	A0201	0.000900278	0.085	1.6e-05	0	0.000490831
FASLFLPKL	0	A0201	0.866904	0.468	0.186737	0.416	0.733833
FASYYWLTV	0	A0201	0.953767	0.632	0.053777	0.489	0.408816
FATTPVCEY	0	A0201	0.00196223	0.061	0.000788	0.019	0.00155717
FAVDAAKAY	0	A0201	0.00342396	0.05	0.001191	0	0.0214369
FCSNHFTEL	0	A0201	0.182658	0.293	0.043205	0.341	0.0892743
FDAVLYYHM	0	A0201	0.0175433	0.146	0.000318	0.24	0.00713423
FDLFGITLY	0	A0201	0.000535886	0.106	0.000169	0.056	0.000710857
FEADPLSPQ	0	A0201	0.0037498	0.037	0.000189	0.14	0.00297274
FEEAALCTF	0	A0201	0.000701971	0.082	0.000117	0.082	0.000173461
FEIGNGDAG	0	A0201	0.000530102	0.023	1e-05	0.078	0.00183138
FEIKSAKKF	0	A0201	0.0013456	0.033	0.000402	0	0.00253975
FELLHFISS	0	A0201	0.00268834	0.123	0.000241	0.215	0.0023423
FEWYYQSGL	0	A0201	0.0701276	0.229	0.004372	0.402	0.00297926
FFLWVIILF	0	A0201	0.0155543	0.243	0.000638	0.389	0.0136931
FFLWVIILF	0	A0201	0.0155543	0.243	0.000638	0.389	0.0136931
FFLYDRLAS	0	A0201	0.0030593	0.064	6.7e-05	0.159	0.00047966
FFLYDRLAS	0	A0201	0.0030593	0.064	6.7e-05	0.159	0.00047966
FFLYDRLAS	0	A0201	0.0030593	0.064	6.7e-05	0.159	0.00047966
FFLYDRLAS	0	A0201	0.0030593	0.064	6.7e-05	0.159	0.00047966
FFPSIRDLL	0	A0201	0.0634344	0.126	0.005616	0.309	0.291555
FFSPFFFSL	0	A0201	0.698489	0.522	0.077378	0.574	0.222902
FFYTPKTRR	0	A0201	0.000500896	0.025	0.001097	0.002	8.09e-05
FFYTPKTRR	0	A0201	0.000500896	0.025	0.001097	0.002	8.09e-05
FGAAVSLLF	0	A0201	0.00599721	0.141	0.001099	0.183	0.019713
FGALFMWLL	0	A0201	0.202815	0.343	0.002717	0.48	0.0222005
FGASVELLS	0	A0201	0.00243595	0.085	0.000311	0.137	0.00334838
FGNLSPETL	0	A0201	0.0202089	0.106	0.011105	0.256	0.0430533
FGNLSPETL	0	A0201	0.0202089	0.106	0.011105	0.256	0.0430533
FGRAKLLGA	0	A0201	0.0044425	0.093	0.001233	0.216	0.0679554
FGRETVLEY	0	A0201	0.000819862	0.075	0.001659	0	0.00303772
FGTNETEYL	0	A0201	0.0297448	0.132	0.004021	0.322	0.225084
FGVWIRTPP	0	A0201	0.00215878	0.054	7.8e-05	0.11	0.000957073
FGVWIRTPT	0	A0201	0.00817778	0.079	0.000117	0.161	0.00132544
FGWHRAEIL	0	A0201	0.109205	0.171	0.00554	0.371	0.264652
FHAPPPSVC	0	A0201	0.000283147	0.026	0.001215	0	0.000458354
FHARFVQAL	0	A0201	0.00317163	0.142	0.004474	0.301	0.151087
FHEFLSSKL	0	A0201	0.00208704	0.063	0.00056	0.152	0.0216751
FHERGYVKL	0	A0201	0.000646311	0.047	0.000786	0.156	0.0603316
FHGEFTRAL	0	A0201	0.00105652	0.114	0.002694	0.231	0.0199449
FHGIFYSIF	0	A0201	0.000299549	0.094	2.3e-05	0	3.35e-05
FHGVAKNPV	0	A0201	0.000803347	0.073	4e-05	0.236	0.000522088
FHHRIRCKL	0	A0201	0.000246875	0.047	0.000182	0.111	0.0084885
FHISCLTFG	0	A0201	0.000609314	0.112	9e-06	0.188	0.000157248
FHIVNQESL	0	A0201	0.00163819	0.088	0.005158	0.234	0.0551406
FHKDGAFFL	0	A0201	0.00169003	0.136	0.004121	0.284	0.0567138
FHKDGAFFL	0	A0201	0.00169003	0.136	0.004121	0.284	0.0567138
FHKDGAFFL	0	A0201	0.00169003	0.136	0.004121	0.284	0.0567138
FHKEGAFFL	0	A0201	0.00255536	0.15	0.003966	0.293	0.0356258
FHKEGAFFL	0	A0201	0.00255536	0.15	0.003966	0.293	0.0356258
FHKKRVEPL	0	A0201	0.00102061	0.066	0.000656	0.133	0.00415086
FHKRDMRLL	0	A0201	0.000378562	0.042	0.000202	0.061	0.000208447
FHLRSRFAF	0	A0201	0.000218626	0.062	0.000468	0.089	0.000205455
FHLRSRFAF	0	A0201	0.000218626	0.062	0.000468	0.089	0.000205455
FHMDPSGTF	0	A0201	0.000524064	0.048	0.001976	0.102	0.00118988
FHNNWGATL	0	A0201	0.00348509	0.111	0.002233	0.294	0.0123014
FHNNWGATL	0	A0201	0.00348509	0.111	0.002233	0.294	0.0123014
FHRKKTDAL	0	A0201	0.000219425	0.041	0.000421	0.081	0.000633532
FIAGNSAYE	0	A0201	0.0128284	0.117	0.002535	0.428	0.00326824
FIDNPLPNQ	0	A0201	0.136892	0.136	0.005887	0.398	0.104372
FIDRGSIKI	0	A0201	0.702187	0.495	0.415342	0.568	0.917882
FIDRGSIKI	0	A0201	0.702187	0.495	0.415342	0.568	0.917882
LKAEIAQRL	0	A0201	0.179263	0.079	0.001839	0.246	0.428388
FIEDLLFNK	0	A0201	0.0573106	0.166	0.002335	0.328	0.0826412
FIFGKMGAG	0	A0201	0.102162	0.171	0.000644	0.387	0.271033
FIFGKMGAG	0	A0201	0.102162	0.171	0.000644	0.387	0.271033
QMAGSSEQA	0	A0201	0.159114	0.238	0.043764	0.509	0.00133193
FIFLLFLTL	0	A0201	0.8655	0.605	0.07501	0.668	0.422719
FIFSILVLA	0	A0201	0.927597	0.756	0.319718	0.713	0.626521
FIGPLMDAL	0	A0201	0.8977	0.523	0.219756	0.572	0.940183
FIGYMVKNV	0	A0201	0.726833	0.482	0.108611	0.578	0.688716
FIILSTGKY	0	A0201	0.00313462	0.095	0.000918	0.169	0.00368338
FIKDGSSTY	0	A0201	0.0098468	0.058	0.015259	0.102	0.013372
FIKDRATAV	0	A0201	0.51506	0.467	0.243819	0.521	0.81693
FIKDYRYTY	0	A0201	0.0197352	0.084	0.005109	0.116	0.0794084
FIKNPACTV	0	A0201	0.496447	0.334	0.121104	0.515	0.485812
FIKQGFNNL	0	A0201	0.216839	0.26	0.115234	0.457	0.691164
FIKQGFNNL	0	A0201	0.216839	0.26	0.115234	0.457	0.691164
FIMLEGETK	0	A0201	0.00511857	0.099	0.001718	0.203	0.013479
FINKLNGAM	0	A0201	0.0914283	0.22	0.00759	0.381	0.11853
FINKLNGAM	0	A0201	0.0914283	0.22	0.00759	0.381	0.11853
FINKLNGAM	0	A0201	0.0914283	0.22	0.00759	0.381	0.11853
FINKLNGAM	0	A0201	0.0914283	0.22	0.00759	0.381	0.11853
FIPISASDM	0	A0201	0.0318348	0.151	0.00154	0.357	0.0058683
FIPISASDM	0	A0201	0.0318348	0.151	0.00154	0.357	0.0058683
FIRYGDASL	0	A0201	0.237662	0.346	0.070389	0.417	0.136804
FIRYGDASL	0	A0201	0.237662	0.346	0.070389	0.417	0.136804
FISDDKDSL	0	A0201	0.592383	0.396	0.248106	0.473	0.863133
FISGIQYLA	0	A0201	0.829839	0.705	0.287767	0.575	0.334674
FIVYGRSNA	0	A0201	0.0716586	0.197	0.003147	0.407	0.0079459
FIVYGRSNA	0	A0201	0.0716586	0.197	0.003147	0.407	0.0079459
FIYFGKKQY	0	A0201	0.0146965	0.064	0.003762	0.125	0.00248854
FKAALSSLA	0	A0201	0.00867871	0.121	0.000156	0.285	0.00465446
FKAALSSLA	0	A0201	0.00867871	0.121	0.000156	0.285	0.00465446
FKIDNNTFV	0	A0201	0.548861	0.369	0.024657	0.483	0.167668
FKNSVFYSV	0	A0201	0.416646	0.369	0.016452	0.537	0.0700755
FKYDSTKPL	0	A0201	0.146095	0.173	0.003298	0.352	0.0174249
FLAFVVFLL	0	A0201	0.985208	0.847	0.482968	0.859	0.63803
FLAFVVFLL	0	A0201	0.985208	0.847	0.482968	0.859	0.63803
DLLENLQAY	0	A0201	0.0128042	0.098	0.002717	0.277	0.0117889
FLARFWTRA	0	A0201	0.981697	0.701	0.326238	0.666	0.582441
FLAYDKFLL	0	A0201	0.99578	0.833	0.809479	0.724	0.963991
FLAYFLVSI	0	A0201	0.998532	0.879	0.648533	0.789	0.819134
FLAYSGIPA	0	A0201	0.971929	0.747	0.181727	0.674	0.480857
FLDLPLPWL	0	A0201	0.997362	0.803	0.8823	0.768	0.915512
FLESGAVKY	0	A0201	0.159324	0.113	0.024369	0.264	0.0390963
LYRKLKREI	0	A0201	0.00033232	0.027	4.7e-05	0	4.98e-07
FLGGTTVCL	0	A0201	0.858169	0.694	0.599411	0.699	0.676493
FLGRVLDVL	0	A0201	0.991583	0.585	0.368753	0.68	0.952658
FLHTTFIDV	0	A0201	0.994967	0.735	0.605965	0.762	0.949023
FLIGELANL	0	A0201	0.999044	0.849	0.948726	0.798	0.999293
FLIGVYQQY	0	A0201	0.820209	0.24	0.100097	0.378	0.237705
FLIKFLLIH	0	A0201	0.463094	0.241	0.002348	0.388	0.0506112
FLILAKPKE	0	A0201	0.0423669	0.091	0.004588	0.399	0.00546944
FLILAKPKE	0	A0201	0.0423669	0.091	0.004588	0.399	0.00546944
FLILCSVLL	0	A0201	0.938142	0.714	0.180279	0.759	0.392271
FLILPQAKK	0	A0201	0.00988917	0.134	0.007397	0.3	0.0256873
FLILPQAKK	0	A0201	0.00988917	0.134	0.007397	0.3	0.0256873
FLKVPAQNA	0	A0201	0.300513	0.198	0.080029	0.433	0.32521
FLLIHQGMH	0	A0201	0.0317584	0.113	0.00057	0.288	0.000828979
FLLMLCLHH	0	A0201	0.178189	0.258	0.000393	0.397	0.00075084
QRRRFVQNA	0	A0201	0.000752516	0.036	2.7e-05	0	2.93e-07
FLLQRWGGT	0	A0201	0.365615	0.356	0.004257	0.585	0.0736398
FLLVTLAIL	0	A0201	0.968503	0.659	0.284749	0.782	0.458205
FLMASISSF	0	A0201	0.991905	0.68	0.296457	0.603	0.195175
FLPKLVVGE	0	A0201	0.437207	0.176	0.012397	0.479	0.110847
FLPSDFFPS	0	A0201	0.83674	0.674	0.075461	0.624	0.113751
FLQFRGNEV	0	A0201	0.974304	0.643	0.462304	0.687	0.617282
FLQSPPIRE	0	A0201	0.105117	0.118	0.03357	0.399	0.00300272
FLRATTELR	0	A0201	0.0361307	0.132	0.002492	0.168	0.00537254
FLRATTELR	0	A0201	0.0361307	0.132	0.002492	0.168	0.00537254
FLRDNRAVL	0	A0201	0.673603	0.404	0.166028	0.474	0.768551
FLRPVLKAM	0	A0201	0.501767	0.315	0.186438	0.443	0.455098
FLRPVLKAM	0	A0201	0.501767	0.315	0.186438	0.443	0.455098
FLSMFFQSC	0	A0201	0.630303	0.447	0.073207	0.479	0.0613161
FLTPHRHRV	0	A0201	0.90864	0.636	0.85208	0.685	0.727758
FLVIAINAM	0	A0201	0.716628	0.517	0.096273	0.618	0.24651
FLVIAINAM	0	A0201	0.716628	0.517	0.096273	0.618	0.24651
IIPSGPLKA	0	A0201	0.546444	0.212	0.10335	0.375	0.677155
LTKGILGFV	0	A0201	0.355851	0.228	0.006226	0.377	0.111699
VFAGKNTDL	0	A0201	0.00206311	0.048	0.001147	0.283	0.0129777
FLWVIILFQ	0	A0201	0.249529	0.402	0.001946	0.615	0.00940961
FLWVIILFQ	0	A0201	0.249529	0.402	0.001946	0.615	0.00940961
FLYAALLLA	0	A0201	0.877338	0.826	0.608139	0.794	0.920183
FMAYFGVSA	0	A0201	0.978967	0.777	0.269151	0.664	0.20206
FMGRIRSVY	0	A0201	0.179333	0.085	0.00115	0.183	0.00339765
FMGRIRSVY	0	A0201	0.179333	0.085	0.00115	0.183	0.00339765
FMGRLGPEY	0	A0201	0.0497769	0.133	0.008307	0.322	0.019482
FMGRLGPEY	0	A0201	0.0497769	0.133	0.008307	0.322	0.019482
FMHEQGYSH	0	A0201	0.205324	0.133	0.013292	0.36	0.00477163
FMNDLQVSR	0	A0201	0.449857	0.256	0.078141	0.341	0.0240024
FMNDLQVSR	0	A0201	0.449857	0.256	0.078141	0.341	0.0240024
FMNYTLNNT	0	A0201	0.371889	0.536	0.034003	0.602	0.0292408
FMSLQSGDV	0	A0201	0.579005	0.461	0.010251	0.658	0.0175052
FMSLQSGDV	0	A0201	0.579005	0.461	0.010251	0.658	0.0175052
FMSNGEHVP	0	A0201	0.0834482	0.144	0.008088	0.488	0.00128049
FMSNGEHVP	0	A0201	0.0834482	0.144	0.008088	0.488	0.00128049
FNFPPNGTH	0	A0201	0.00100918	0.026	8.9e-05	0	0.00229761
FNPMIVELA	0	A0201	0.00421799	0.149	0.000672	0.296	0.0619844
FNSFLTHAL	0	A0201	0.124845	0.17	0.004368	0.367	0.190458
FNYLFGGFS	0	A0201	0.00207996	0.097	2.6e-05	0.129	0.0017341
FNYLFGGFS	0	A0201	0.00207996	0.097	2.6e-05	0.129	0.0017341
FPASHMATY	0	A0201	0.000385376	0.055	0.001391	0	0.00336049
FPDGKPFTL	0	A0201	0.0874761	0.184	0.159904	0.295	0.731727
FPEHIFPAL	0	A0201	0.226765	0.116	0.006535	0.245	0.461277
FPFKYAAAF	0	A0201	0.0018512	0.106	0.000411	0.126	0.0155384
FPGEKRVSK	0	A0201	0.000324422	0.026	0.000161	0	0.000354526
FPGEKRVSK	0	A0201	0.000324422	0.026	0.000161	0	0.000354526
FPGTGSEFV	0	A0201	0.0310761	0.147	0.001459	0.316	0.00342849
FPGTGSEFV	0	A0201	0.0310761	0.147	0.001459	0.316	0.00342849
FPHTELANL	0	A0201	0.0108745	0.105	0.002497	0.236	0.360173
FPIPTEVVA	0	A0201	0.00830266	0.091	0.001792	0.217	0.307711
FPLTQRDVL	0	A0201	0.00162923	0.04	0.000364	0.144	0.0708366
FPLWNTEKI	0	A0201	0.0670642	0.102	0.0018	0.271	0.266728
FPNEVGARI	0	A0201	0.0176307	0.113	0.004647	0.236	0.308428
FPPNGTHSW	0	A0201	0.0010357	0.033	0.001902	0.01	0.000155923
FPPTSFGPL	0	A0201	0.0142733	0.087	0.000331	0.223	0.00234654
FPPTSFGPL	0	A0201	0.0142733	0.087	0.000331	0.223	0.00234654
FPQLSAIAL	0	A0201	0.0107011	0.132	0.002003	0.214	0.0202151
FPRCRYVHK	0	A0201	0.000140759	0.043	3e-05	0	1.13e-05
FPRDPVSTF	0	A0201	0.00049741	0.044	0.004415	0	0.0624972
FPREGVFVF	0	A0201	0.0019893	0.089	0.001063	0.039	0.00760607
FPREGVFVF	0	A0201	0.0019893	0.089	0.001063	0.039	0.00760607
FPRGQGVPI	0	A0201	0.00257099	0.067	0.000417	0.094	0.00320181
FPRGQGVPI	0	A0201	0.00257099	0.067	0.000417	0.094	0.00320181
FPRSAERAG	0	A0201	0.000126322	0.018	4e-06	0	2.05e-05
FPRSAERAG	0	A0201	0.000126322	0.018	4e-06	0	2.05e-05
FPRYPLNVL	0	A0201	0.00186988	0.073	0.001272	0.099	0.0515993
FPSIRDLLD	0	A0201	0.00111893	0.042	3e-06	0	0.00216349
FPSNMMVVT	0	A0201	0.00237537	0.074	0.000115	0.11	0.00377522
FPTQADAIG	0	A0201	0.000245862	0.025	5e-06	0	0.000855293
FPVRPQVPL	0	A0201	0.00862259	0.088	0.001563	0.228	0.168296
FPVTPQVPL	0	A0201	0.0179372	0.11	0.001884	0.237	0.174293
FPYEGGKVF	0	A0201	0.00155283	0.052	0.003995	0	0.074181
FQAGMRLYF	0	A0201	0.159082	0.238	0.019494	0.267	0.242958
FQDAYNAAG	0	A0201	0.011148	0.209	0.000227	0.325	0.0104292
FQEALKKSL	0	A0201	0.114743	0.131	0.018737	0.259	0.177665
FQESADSFL	0	A0201	0.279451	0.359	0.040346	0.427	0.088356
FQESFYEDI	0	A0201	0.215777	0.247	0.002787	0.371	0.262235
FQESFYEDI	0	A0201	0.215777	0.247	0.002787	0.371	0.262235
FQILHDRFF	0	A0201	0.0177834	0.149	0.007286	0.265	0.0230021
FQKDAKVLF	0	A0201	0.0142739	0.086	0.016521	0.127	0.337446
FQLAAPSGF	0	A0201	0.124136	0.191	0.019611	0.323	0.0421579
FQQTNAMVT	0	A0201	0.00547825	0.166	0.002046	0.35	0.00973536
FQSCMSWPL	0	A0201	0.943681	0.849	0.15959	0.645	0.0230341
FQSGGNNSP	0	A0201	0.00184233	0.075	0.002029	0.271	0.000392464
FQVNRFTGY	0	A0201	0.0213195	0.102	0.00927	0.213	0.0816189
FQYEHEQTF	0	A0201	0.551724	0.224	0.424089	0.362	0.828101
FRAAVRAHF	0	A0201	0.000183693	0.069	0.000308	0	0.00410403
FRAAVRAHF	0	A0201	0.000183693	0.069	0.000308	0	0.00410403
FRAFRNLNV	0	A0201	0.0101344	0.144	0.000632	0.311	0.00451392
FRAFRNLNV	0	A0201	0.0101344	0.144	0.000632	0.311	0.00451392
FRAPNTREL	0	A0201	0.00883874	0.065	0.008879	0.236	0.0732963
FRAPNTREL	0	A0201	0.00883874	0.065	0.008879	0.236	0.0732963
FRDEAGAIL	0	A0201	0.014431	0.108	0.00659	0.243	0.0261294
FREVWKQLF	0	A0201	0.00060231	0.058	0.000304	0	0.00333684
FRFEVKKRD	0	A0201	0.000169067	0.023	4e-06	0	0.000152669
FRFEVKKRD	0	A0201	0.000169067	0.023	4e-06	0	0.000152669
FRISGRGGK	0	A0201	0.000341216	0.015	6.5e-05	0	7.01e-05
FRISGRGGK	0	A0201	0.000341216	0.015	6.5e-05	0	7.01e-05
FRKEFTKLE	0	A0201	0.000392737	0.031	2.2e-05	0	5.66e-05
FRLMRTNFL	0	A0201	0.0164754	0.182	0.001098	0.327	0.000236175
FRNQVKIRR	0	A0201	0.000369559	0.038	0.000264	0	1.33e-05
FRNQVKIRR	0	A0201	0.000369559	0.038	0.000264	0	1.33e-05
FRRFTQAIY	0	A0201	0.000312614	0.054	3.3e-05	0	2.35e-06
FRRRKRMGF	0	A0201	9.98e-05	0.033	3.5e-05	0	6.22e-09
FRRVAHSSL	0	A0201	0.000235603	0.047	0.000162	0.043	3.03e-05
FRSGVPPKV	0	A0201	0.3076	0.173	0.020954	0.321	0.0809073
FRSGVPPKV	0	A0201	0.3076	0.173	0.020954	0.321	0.0809073
FRSGVPPKV	0	A0201	0.3076	0.173	0.020954	0.321	0.0809073
FRSGVPPKV	0	A0201	0.3076	0.173	0.020954	0.321	0.0809073
FRYEFTAPF	0	A0201	0.00571806	0.184	0.001286	0.225	0.000212795
FRYMNSQGL	0	A0201	0.0121166	0.121	0.001918	0.332	0.000847234
FSAWISHRP	0	A0201	0.00412196	0.073	0.001056	0.271	0.0257156
FSAWISHRP	0	A0201	0.00412196	0.073	0.001056	0.271	0.0257156
FSDARLAKL	0	A0201	0.143896	0.3	0.102115	0.428	0.784781
FSDARLAKL	0	A0201	0.143896	0.3	0.102115	0.428	0.784781
FSDESTGAR	0	A0201	0.00220139	0.04	0.001119	0.004	0.000214783
FSDESTGAR	0	A0201	0.00220139	0.04	0.001119	0.004	0.000214783
FSDLCNFLI	0	A0201	0.223039	0.461	0.003553	0.451	0.206789
FSDVSHWWQ	0	A0201	0.00438544	0.071	0.000184	0.165	0.00107366
FSFEIALLK	0	A0201	0.00871634	0.174	0.001855	0.176	0.0948508
FSFFMNENF	0	A0201	0.0164402	0.136	0.000635	0.206	0.0958391
FSGLLIVKT	0	A0201	0.028227	0.15	0.001916	0.253	0.0319889
FSGLLIVKT	0	A0201	0.028227	0.15	0.001916	0.253	0.0319889
FSILNRKAI	0	A0201	0.0067304	0.087	0.000602	0.196	0.0426846
FSILNRKAI	0	A0201	0.0067304	0.087	0.000602	0.196	0.0426846
FSIPLGVIH	0	A0201	0.00278807	0.075	0.000447	0.038	0.00899602
FSLGAAVKA	0	A0201	0.195937	0.222	0.013202	0.405	0.267606
FSLGAAVKA	0	A0201	0.195937	0.222	0.013202	0.405	0.267606
FSMPLGVVT	0	A0201	0.0720766	0.214	0.00495	0.317	0.0278863
FSSAGPCAL	0	A0201	0.105986	0.314	0.006364	0.361	0.0245756
FSTLDKITD	0	A0201	0.000354328	0.031	9e-06	0	0.00465966
FSVQRNLPF	0	A0201	0.00258485	0.125	0.00056	0.171	0.031817
FSVQRNLPF	0	A0201	0.00258485	0.125	0.00056	0.171	0.031817
FSYGTLIID	0	A0201	0.00106146	0.112	0.00013	0.28	0.0137705
FSYGTLIID	0	A0201	0.00106146	0.112	0.00013	0.28	0.0137705
FSYMDDVVL	0	A0201	0.178111	0.313	0.019339	0.432	0.352468
FTARIIIFS	0	A0201	0.0341649	0.319	0.002329	0.364	0.0648659
FTASLFLHL	0	A0201	0.904104	0.621	0.332469	0.523	0.770493
FTASLFLHL	0	A0201	0.904104	0.621	0.332469	0.523	0.770493
FTDGVCLFW	0	A0201	0.0715064	0.194	0.002661	0.238	0.124802
FTDGVCLFW	0	A0201	0.0715064	0.194	0.002661	0.238	0.124802
FTELENKKV	0	A0201	0.0556539	0.098	0.003936	0.268	0.171335
FTELENKKV	0	A0201	0.0556539	0.098	0.003936	0.268	0.171335
FTENGPWMY	0	A0201	0.00632981	0.087	0.002964	0.071	0.0606792
FTERSDKSY	0	A0201	0.000112619	0.026	0.000221	0	0.000807779
FTERSDKSY	0	A0201	0.000112619	0.026	0.000221	0	0.000807779
FTFDLTALK	0	A0201	0.142632	0.218	0.003644	0.249	0.0852815
FTFERSKIK	0	A0201	0.000935861	0.06	0.000629	0.087	0.0310326
FTGLYSSTV	0	A0201	0.637524	0.516	0.067382	0.512	0.0684715
FTGWRDPGL	0	A0201	0.298329	0.311	0.016141	0.431	0.227691
FTHADGWFL	0	A0201	0.597663	0.612	0.130208	0.488	0.692431
FTLSFGNST	0	A0201	0.00452364	0.287	0.003519	0.346	0.0180147
FTLSFGNST	0	A0201	0.00452364	0.287	0.003519	0.346	0.0180147
FTNKLINGY	0	A0201	0.00054432	0.079	0.001575	0.139	0.0621168
FTNLLSKNT	0	A0201	0.000884596	0.085	0.000306	0.206	0.00340517
FTNLLSKNT	0	A0201	0.000884596	0.085	0.000306	0.206	0.00340517
FTNNKFTLS	0	A0201	0.0350614	0.116	0.001261	0.269	0.0360908
FTNNKFTLS	0	A0201	0.0350614	0.116	0.001261	0.269	0.0360908
FTNNKFTLS	0	A0201	0.0350614	0.116	0.001261	0.269	0.0360908
FTRYRKEAI	0	A0201	0.00164858	0.082	0.00019	0.17	0.0193977
FTSYGFSNV	0	A0201	0.733366	0.595	0.136758	0.541	0.314127
FTSYKRFVT	0	A0201	0.0117244	0.119	0.000287	0.238	0.00866986
FTSYKRFVT	0	A0201	0.0117244	0.119	0.000287	0.238	0.00866986
FTVTNKEGV	0	A0201	0.389947	0.25	0.02812	0.451	0.233263
FTVTNKEGV	0	A0201	0.389947	0.25	0.02812	0.451	0.233263
FVAAFDHFY	0	A0201	0.0997853	0.191	0.0092	0.267	0.104616
FVADVQHAA	0	A0201	0.772154	0.598	0.620526	0.536	0.824627
FVETLARSI	0	A0201	0.0637645	0.169	0.009086	0.339	0.191452
FVFDRPLPV	0	A0201	0.999637	0.875	0.961038	0.692	0.998048
FVFDRPLPV	0	A0201	0.999637	0.875	0.961038	0.692	0.998048
FVFEATKLY	0	A0201	0.103449	0.143	0.012485	0.21	0.176131
NLQAYQKRM	0	A0201	0.00542726	0.144	0.006366	0.347	0.00128518
FVHTLLKTY	0	A0201	0.00304635	0.092	0.002566	0.078	0.0206828
FVKDWMDRI	0	A0201	0.629451	0.337	0.080219	0.435	0.983849
FVKDWMERI	0	A0201	0.645302	0.379	0.143587	0.43	0.997058
FVKRLGPGT	0	A0201	0.00160144	0.076	0.000661	0.232	0.00404535
FVKRLGPGT	0	A0201	0.00160144	0.076	0.000661	0.232	0.00404535
FVLATGDFV	0	A0201	0.961151	0.646	0.177962	0.663	0.355448
FVNEKYCII	0	A0201	0.473015	0.422	0.027833	0.519	0.267253
FVNEKYCII	0	A0201	0.473015	0.422	0.027833	0.519	0.267253
FVNQHLCGS	0	A0201	0.0316498	0.148	0.001979	0.403	0.00813865
FVNQHLCGS	0	A0201	0.0316498	0.148	0.001979	0.403	0.00813865
FVNRANQRL	0	A0201	0.0725875	0.221	0.050572	0.439	0.445406
FVNRYGVAY	0	A0201	0.0109988	0.082	0.001487	0.181	0.0104421
FVPFNSPNF	0	A0201	0.0227057	0.115	0.008878	0.335	0.052932
FVPFNSPNQ	0	A0201	0.00285865	0.044	0.00037	0.282	0.00420306
FVPFNSPNY	0	A0201	0.0028798	0.062	0.003171	0.207	0.0113263
FVRLDRPHT	0	A0201	0.000681869	0.055	0.000367	0.14	0.000114789
FVRLDRPHT	0	A0201	0.000681869	0.055	0.000367	0.14	0.000114789
FVRNPFFAV	0	A0201	0.810847	0.522	0.138845	0.591	0.826659
FVRQCFNPM	0	A0201	0.00997972	0.249	0.000718	0.343	0.00141611
FVRQCFNPM	0	A0201	0.00997972	0.249	0.000718	0.343	0.00141611
FVRSSNLKF	0	A0201	0.0017589	0.08	0.003357	0.112	0.0428738
FVRSSNLKF	0	A0201	0.0017589	0.08	0.003357	0.112	0.0428738
FVRSSPANF	0	A0201	0.00288287	0.086	0.003002	0.135	0.0106629
FVRTLFQQM	0	A0201	0.0128291	0.159	0.007191	0.29	0.247904
FVRTLFQQM	0	A0201	0.0128291	0.159	0.007191	0.29	0.247904
FVSVYFSDY	0	A0201	0.00204329	0.096	0.000359	0.157	0.00226017
FVSVYFSDY	0	A0201	0.00204329	0.096	0.000359	0.157	0.00226017
FVTISKDNL	0	A0201	0.0807236	0.133	0.004492	0.335	0.257515
FVTISKDNL	0	A0201	0.0807236	0.133	0.004492	0.335	0.257515
FVTLDGQQF	0	A0201	0.00163086	0.076	0.002269	0.161	0.0130324
FVVNGHTCM	0	A0201	0.114752	0.232	0.009541	0.403	0.294132
FVVNGHTCM	0	A0201	0.114752	0.232	0.009541	0.403	0.294132
FVYVNGKKI	0	A0201	0.130806	0.155	0.014006	0.412	0.378234
FWAWSVLRV	0	A0201	0.475368	0.377	0.020697	0.486	0.0725457
FWLMVYEGL	0	A0201	0.149722	0.267	0.001476	0.409	0.00111369
FYGGWHNML	0	A0201	0.0460434	0.131	0.001654	0.305	0.0377855
FYHISTGGY	0	A0201	0.000173352	0.051	5.1e-05	0	2.33e-05
FYIPGACMA	0	A0201	0.00728195	0.144	0.002057	0.348	0.0127485
FYKRKAMAW	0	A0201	0.000111966	0.04	0.000268	0	3.84e-06
FYKRKAMAW	0	A0201	0.000111966	0.04	0.000268	0	3.84e-06
FYLFTFTIY	0	A0201	0.000505009	0.121	9.1e-05	0.056	0.000119689
FYLPNIVDY	0	A0201	0.00131162	0.077	0.001391	0.121	0.0076012
FYPCPDSAF	0	A0201	0.000197616	0.042	0.000648	0.045	5.4e-05
FYPEKSTVI	0	A0201	0.00546212	0.093	0.004476	0.307	0.0167024
FYPINDDFY	0	A0201	0.000361084	0.049	0.000134	0	0.00027729
FYQIFPHSL	0	A0201	0.0315129	0.174	0.014688	0.303	0.0256593
FYRNISDPL	0	A0201	0.00177815	0.098	0.000488	0.225	0.000742155
FYTPKTRRE	0	A0201	0.000125137	0.016	4.6e-05	0	3.02e-05
FYTPKTRRE	0	A0201	0.000125137	0.016	4.6e-05	0	3.02e-05
FYTRVLKPS	0	A0201	0.000580244	0.053	1.3e-05	0.039	0.000117021
GAAIGLAWI	0	A0201	0.0106709	0.232	0.002137	0.318	0.00584667
GAAVTLNRI	0	A0201	0.00342814	0.133	0.00231	0.272	0.22384
GAAVTLNRI	0	A0201	0.00342814	0.133	0.00231	0.272	0.22384
GACVYCCIR	0	A0201	0.000315521	0.072	4e-06	0	8.87e-07
GADINLMPI	0	A0201	0.0326508	0.251	0.002022	0.355	0.00538995
GAEIAVEQA	0	A0201	0.000996255	0.069	0.000362	0.115	0.00503467
GAFFLYDRL	0	A0201	0.0261617	0.184	0.001744	0.305	0.488416
GAFFLYDRL	0	A0201	0.0261617	0.184	0.001744	0.305	0.488416
GAFFLYDRL	0	A0201	0.0261617	0.184	0.001744	0.305	0.488416
GAFFLYDRL	0	A0201	0.0261617	0.184	0.001744	0.305	0.488416
GAGDFSHGW	0	A0201	0.0020109	0.049	0.000484	0.072	0.000591645
GAGDFSHGW	0	A0201	0.0020109	0.049	0.000484	0.072	0.000591645
GAGSLQPLA	0	A0201	0.00400538	0.107	0.002246	0.212	0.00251374
GAGVLDKDL	0	A0201	0.000440314	0.045	6.9e-05	0.061	0.00405205
GAGVLDKDL	0	A0201	0.000440314	0.045	6.9e-05	0.061	0.00405205
GAITDNGPM	0	A0201	0.000645129	0.062	0.000134	0.145	0.00267456
GAITDNGPM	0	A0201	0.000645129	0.062	0.000134	0.145	0.00267456
GALASCMGL	0	A0201	0.189818	0.298	0.003458	0.356	0.0168936
GALLPGNLV	0	A0201	0.0108876	0.141	0.008677	0.336	0.0378688
GALQWDDNI	0	A0201	0.0294129	0.129	0.001483	0.335	0.0761835
GALQWDDNI	0	A0201	0.0294129	0.129	0.001483	0.335	0.0761835
GALSRRYPH	0	A0201	0.000396671	0.023	4.3e-05	0	6.98e-05
GALYLGHSA	0	A0201	0.0207914	0.127	0.002401	0.298	0.0464948
GALYLGHSA	0	A0201	0.0207914	0.127	0.002401	0.298	0.0464948
GAMVEYVSA	0	A0201	0.0595618	0.172	0.004248	0.274	0.102496
GAMVEYVSA	0	A0201	0.0595618	0.172	0.004248	0.274	0.102496
GAMVEYVST	0	A0201	0.00256448	0.102	0.000588	0.18	0.00681736
GAMVEYVST	0	A0201	0.00256448	0.102	0.000588	0.18	0.00681736
GANIPAEFL	0	A0201	0.00465171	0.103	0.003539	0.228	0.022943
GAQGQFPRV	0	A0201	0.298555	0.201	0.051882	0.4	0.291761
GAQLNAMKG	0	A0201	0.000258112	0.032	1.4e-05	0	0.000227579
GAQSKSSLL	0	A0201	0.00326163	0.083	0.002283	0.241	0.00269745
GAQSKSSLL	0	A0201	0.00326163	0.083	0.002283	0.241	0.00269745
GARVIWMDA	0	A0201	0.000474785	0.088	7.6e-05	0.073	0.00174668
GARVIWMDA	0	A0201	0.000474785	0.088	7.6e-05	0.073	0.00174668
GASITPNNL	0	A0201	0.00116937	0.087	0.002159	0.161	0.010026
GASITPNNL	0	A0201	0.00116937	0.087	0.002159	0.161	0.010026
GASPAVSSL	0	A0201	0.159992	0.15	0.03086	0.281	0.230412
GASVELLSF	0	A0201	0.0018605	0.087	0.001382	0.044	0.0111345
GASYISCTA	0	A0201	0.0106081	0.133	0.000709	0.234	0.00330754
GASYISCTA	0	A0201	0.0106081	0.133	0.000709	0.234	0.00330754
GAVKYLEGH	0	A0201	0.000446785	0.04	9.6e-05	0	0.0011685
GAVKYLEGH	0	A0201	0.000446785	0.04	9.6e-05	0	0.0011685
GCLRIQSLM	0	A0201	0.000802267	0.081	0.001178	0.12	6.58e-05
[truncated: 17,206 more rows]

## Sheet: A0301
Peptide	Label	HLA	OmniMHC	NetMHC - 4.0	NetMHCpan - 4.1	PickPocket - 1.1	HLA-Thena
KSDGTGTIY	0	A0301	0.0247848	0.221	0.052101	0.219	0.0744302
HTLESPVEF	0	A0301	0.00707866	0.095	0.00728	0.312	0.0187801
TTTLEETKF	0	A0301	0.000302152	0.043	0.000142	0.08	0.0064488
LYHDSQNML	0	A0301	0.000638613	0.042	0.000216	0.036	0.000556256
RYMNSQGLL	0	A0301	0.00194094	0.096	0.00116	0.196	0.00176846
PYCYDTNLL	0	A0301	0.000162989	0.032	1e-05	0	0.000911812
VYDPLQPEL	0	A0301	0.00517013	0.041	0.009018	0	0.000988514
EYADVFHLY	0	A0301	0.00301741	0.085	0.015137	0.178	0.0661846
SYCNGVREL	0	A0301	0.0001301	0.034	0.000401	0.028	0.00131244
SYEDQDALF	0	A0301	0.000228362	0.03	0.000199	0	0.000616494
DYQGLPLEF	0	A0301	0.000138873	0.029	0.000647	0.041	0.000729952
LYLTQDLFL	0	A0301	0.00116258	0.063	0.000213	0.11	0.00885498
YYTEQPIDL	0	A0301	0.000201579	0.031	0.000137	0.024	0.00133128
VLWAHGFEL	0	A0301	0.0597179	0.14	0.00993	0.261	0.306851
LLALQQLEV	0	A0301	0.0125352	0.125	0.001115	0.217	0.0891803
KLMPICMDV	0	A0301	0.0313797	0.241	0.003908	0.349	0.0712332
KLFIRQEEV	0	A0301	0.128954	0.126	0.004131	0.235	0.0591881
ILHCANFNV	0	A0301	0.00638662	0.131	0.000135	0.261	0.0139146
SLAIDAYPL	0	A0301	0.00101439	0.074	0.000218	0.236	0.0352116
KMSEYKGPV	0	A0301	0.00349635	0.149	0.000556	0.265	0.00813295
ILGTVSWNL	0	A0301	0.00390233	0.11	0.001187	0.209	0.144522
FVDGVPFVV	0	A0301	0.00409334	0.078	0.002462	0.194	0.0126939
TLMNVITLV	0	A0301	0.0241491	0.254	0.007502	0.235	0.248191
FPREGVFVF	0	A0301	8.24e-05	0.055	0.000455	0.098	0.00366913
FPRGQGVPI	0	A0301	0.000299389	0.042	0.000114	0.046	0.000625781
IPRRNVATL	0	A0301	0.000190878	0.044	0.000234	0.009	0.000740491
VPGLPGTVL	0	A0301	0.00023283	0.044	0.000245	0	0.00530852
FPPTSFGPL	0	A0301	0.000420435	0.041	3.5e-05	0.022	0.00142714
LPYPDPSRI	0	A0301	0.000954921	0.042	0.000878	0.085	0.0134357
TPSGTWLTY	0	A0301	0.00112764	0.112	0.015018	0.214	0.413751
EEILGTVSW	0	A0301	6.2e-05	0.043	0.000269	0	0.00100977
SELRPDTRY	0	A0301	0.000209539	0.076	0.000597	0.12	0.00369248
GEVFNATKF	0	A0301	9.25e-05	0.046	9.7e-05	0.002	0.000332678
FEIKSAKKF	0	A0301	0.0002189	0.031	6e-05	0	0.000304903
IEGPTTCGY	0	A0301	0.000918505	0.107	0.00108	0.148	0.0123811
MEAQFLYLY	0	A0301	0.023438	0.164	0.002185	0.257	0.0407785
TELEPPCRF	0	A0301	0.000207532	0.044	0.000299	0.082	0.00161519
NQDLNGNWY	0	A0301	0.000150534	0.061	0.000596	0.045	0.00721782
VQTVRTQVY	0	A0301	0.00439704	0.127	0.015229	0.121	0.0684155
KQFDTYNLW	0	A0301	0.00605117	0.109	0.009599	0.269	0.266226
TQDLFLPFY	0	A0301	0.00506212	0.169	0.012906	0.152	0.324283
FMGRIRSVY	0	A0301	0.200315	0.279	0.011828	0.268	0.0158305
VQQESSFVM	0	A0301	0.000182676	0.048	0.000685	0.145	0.000747033
GMKRSFYVY	0	A0301	0.0804338	0.351	0.091187	0.273	0.038042
LQIPFAMQM	0	A0301	0.00162606	0.085	0.004993	0.224	0.0338395
NQATTKTTF	0	A0301	8.21e-05	0.055	0.00046	0.079	0.000973626
KQYNVTQAF	0	A0301	0.0095328	0.195	0.046505	0.304	0.186945
IQQLPETYF	0	A0301	0.000278516	0.066	0.000696	0.091	0.0134728
KMKELSPRW	0	A0301	0.0477213	0.122	0.020827	0.215	0.0210608
AADKAAAAY	0	A0301	0.00210321	0.142	0.009721	0.133	0.00675442
ALAKAAAAV	0	A0301	0.00857263	0.137	0.001242	0.176	0.00555374
ARLYGIRAK	0	A0301	0.022509	0.135	0.017747	0.16	0.248434
EADPTGHSY	0	A0301	0.000757147	0.05	0.012187	0.103	0.0024509
ELRSRYWAI	0	A0301	0.000285357	0.069	0.000805	0.142	0.00454608
GILGFVFTL	0	A0301	0.0130799	0.109	0.004596	0.291	0.281099
ILKEPVHGV	0	A0301	0.0145157	0.084	0.00818	0.169	0.0332186
KPIVQYDNF	0	A0301	4.93e-05	0.045	0.000195	0.047	0.00644327
KRYEGLTQR	0	A0301	0.265716	0.13	0.085024	0.286	0.408082
LLGRNSFEV	0	A0301	0.00144452	0.076	0.000118	0.181	0.00717067
RRYQKSTEL	0	A0301	0.00118936	0.055	0.006076	0.09	0.0349977
SRYWAIRTR	0	A0301	0.00682263	0.101	0.028547	0.246	0.194793
WLSLLVPFV	0	A0301	0.0032419	0.111	0.000143	0.175	0.014568
EADPTGHSY	0	A0301	0.000757147	0.05	0.012187	0.103	0.0024509
LLDVPTAAV	0	A0301	0.0093822	0.105	0.001362	0.091	0.0252107
SLLPAIVEL	0	A0301	0.0333082	0.118	0.020595	0.27	0.410804
YLLPAIVHI	0	A0301	0.0112804	0.119	0.007545	0.244	0.119748
AADKAAAAY	0	A0301	0.00210321	0.142	0.009721	0.133	0.00675442
ALAKAAAAV	0	A0301	0.00857263	0.137	0.001242	0.176	0.00555374
AYAKAAAAF	0	A0301	0.000167603	0.063	0.000461	0.082	0.000964673
YTKVVHYRK	0	A0301	0.30564	0.324	0.179292	0.433	0.0956479
RGDNFAVEK	0	A0301	0.0420317	0.296	0.113333	0.287	0.126422
MTKILEPFR	0	A0301	0.111375	0.226	0.02013	0.403	0.0631024
SFQQPQQQY	0	A0301	0.00112739	0.07	0.031781	0.141	0.013528
QQHNIVHGK	0	A0301	0.686898	0.317	0.345786	0.361	0.170382
SQVLQQSTY	0	A0301	0.000594078	0.13	0.019036	0.167	0.0208954
KGLGHDFLR	0	A0301	0.00586942	0.171	0.012613	0.365	0.0545621
RALKYDFNH	0	A0301	0.0798707	0.123	0.016145	0.301	0.0822174
DNQKLSYLK	0	A0301	0.00486649	0.059	0.00323	0.178	0.00112384
HPNIEEVAL	0	A0301	0.000118313	0.043	0.000229	0	0.000742232
HSKKKCDDL	0	A0301	0.000259568	0.03	5.7e-05	0.019	0.000691828
HSKRKCDEL	0	A0301	0.000347669	0.034	0.000105	0.066	0.000760976
GFDAWFSQR	0	A0301	0.0077449	0.128	0.022172	0.229	0.0641915
PVVAAIITR	0	A0301	0.01909	0.139	0.014068	0.334	0.333908
TTFDAEYCR	0	A0301	0.171784	0.141	0.040078	0.5	0.0538959
KFYGPFVDR	0	A0301	0.398548	0.329	0.146422	0.452	0.889291
GVTFQGKFK	0	A0301	0.491431	0.419	0.304892	0.368	0.583704
QQVVDADSK	0	A0301	0.0210348	0.086	0.00285	0.179	0.00462972
TFFSTFKCY	0	A0301	0.029442	0.177	0.014509	0.244	0.101695
SQILPDPLK	0	A0301	0.326062	0.27	0.235356	0.28	0.395603
GVVFLHVTY	0	A0301	0.0428513	0.235	0.042086	0.307	0.275825
SQLSLSMAR	0	A0301	0.0618337	0.319	0.14514	0.454	0.101505
LPRPDTRHL	0	A0301	0.000210996	0.035	0.000706	0	0.00375089
TLLGLILFV	0	A0301	0.0204542	0.244	0.007234	0.304	0.609969
LFMEMFFDY	0	A0301	0.00833514	0.171	0.001334	0.291	0.0844301
SLAIKNYYR	0	A0301	0.21966	0.378	0.117966	0.443	0.774859
LTDDMIAAY	0	A0301	0.0348643	0.171	0.01168	0.241	0.276556
VPSGDVVRF	0	A0301	0.0002084	0.04	0.000844	0.011	0.00987605
KRFQPFQQF	0	A0301	0.000327165	0.05	0.014775	0.119	0.153321
YRYLRHGKL	0	A0301	0.000338101	0.044	0.000202	0.017	0.00229828
KSDGTGTIY	0	A0301	0.0247848	0.221	0.052101	0.219	0.0744302
TLVPQEHYV	0	A0301	0.00106846	0.067	0.001152	0.157	0.006432
IPRRNVATL	0	A0301	0.000190878	0.044	0.000234	0.009	0.000740491
LPYPDPSRI	0	A0301	0.000954921	0.042	0.000878	0.085	0.0134357
TPKGPKVKY	0	A0301	0.0012848	0.061	0.007535	0.064	0.124219
HPLSHFVNL	0	A0301	0.000297232	0.071	0.000803	0.128	0.0352962
EHYVRITGL	0	A0301	0.000144719	0.047	0.000342	0.046	0.00443661
HTLESPVEF	0	A0301	0.00707866	0.095	0.00728	0.312	0.0187801
GSEELRSLY	0	A0301	0.00519184	0.115	0.007093	0.213	0.00324704
NPDIVIYQY	0	A0301	0.000373116	0.054	0.002142	0.045	0.066144
EPIVGAETF	0	A0301	5.24e-05	0.03	9.7e-05	0	0.000221776
SPAIFQSSM	0	A0301	0.0001211	0.048	0.000401	0.106	0.00444948
PPSGKGGNY	0	A0301	0.000320614	0.033	0.000436	0.007	0.0236962
RPMTYKAAL	0	A0301	0.000274304	0.074	0.000489	0.129	0.00399922
TAVPWNASW	0	A0301	0.000247821	0.042	0.000392	0.101	0.00782105
GRPNCFQIV	0	A0301	0.000113811	0.024	2.4e-05	0	0.000253367
QLCDEITIL	0	A0301	0.000403512	0.065	0.000759	0.071	0.0450139
GPGHKARVL	0	A0301	0.000257869	0.031	6.6e-05	0	0.00144166
YLDDPDLKY	0	A0301	0.110914	0.153	0.079976	0.218	0.652918
FKNSVFYSV	0	A0301	0.000531097	0.041	8.5e-05	0.028	0.00217624
YLKEACNHA	0	A0301	0.000336226	0.046	0.000349	0.132	0.00115301
VHTQKKDLY	0	A0301	0.000505311	0.044	0.000397	0	0.00614907
RAIEAQQHL	0	A0301	0.00256294	0.06	0.001954	0.192	0.00238299
RFLEDYFGV	0	A0301	0.000553561	0.072	0.000713	0.223	0.00396907
RMGVKSQLL	0	A0301	0.0239189	0.136	0.00262	0.197	0.108149
SQKHFDTWW	0	A0301	0.000229161	0.039	0.000188	0.05	0.00234473
DAYRRIHSL	0	A0301	0.00132688	0.045	0.000854	0.141	0.00256752
IMDASSFTL	0	A0301	0.0042761	0.133	0.002107	0.209	0.0121536
LMPLARFWL	0	A0301	0.00409895	0.094	5e-05	0.185	0.016694
IRHNKDRKV	0	A0301	0.000127368	0.016	4.4e-05	0	0.00154823
KTNFQNHKG	0	A0301	0.0173187	0.06	0.000181	0.26	0.00508253
ETEQPTLDY	0	A0301	0.00120027	0.079	0.00488	0.237	0.0975889
NRRFVNVVP	0	A0301	0.000219862	0.029	3e-05	0	0.000298685
ISLICGHSY	0	A0301	0.0162683	0.187	0.004513	0.295	0.0199778
GLIEEMASA	0	A0301	0.000296695	0.064	0.000716	0.12	0.0025902
LFVAAAYIV	0	A0301	0.000632576	0.064	1.9e-05	0.049	0.000361342
ALGIICSAL	0	A0301	0.00148898	0.111	0.000148	0.16	0.0458496
AAGLPAIFV	0	A0301	0.00212584	0.099	0.00031	0.136	0.0552811
ILVRFNYLA	0	A0301	0.00929586	0.119	0.000415	0.192	0.00412384
FMHSAAPIT	0	A0301	0.00289395	0.065	5.3e-05	0.16	0.000655681
LLAALFHDI	0	A0301	0.00134791	0.104	8.3e-05	0.202	0.0311431
NASQHPQQV	0	A0301	0.000220502	0.031	0.00031	0.045	0.0001685
YQRPFGGQS	0	A0301	0.000594616	0.03	0.000514	0.148	0.00053549
SSECQGEML	0	A0301	8.66e-05	0.024	1.5e-05	0.057	0.000140303
FFGWEGVGV	0	A0301	0.000197181	0.047	2.2e-05	0.009	0.000963416
KIFLHFSIL	0	A0301	0.0552395	0.217	0.01111	0.312	0.469521
IIMFDAEKL	0	A0301	0.00106207	0.075	0.000164	0.156	0.00317663
YFSDVSAPV	0	A0301	0.000828307	0.061	0.000135	0.126	0.00102343
FAANPNSQV	0	A0301	0.000535776	0.046	0.000286	0.146	0.00238653
YPAEITLTW	0	A0301	0.000277715	0.05	0.003951	0.172	0.0355549
APRALLLLL	0	A0301	0.00111649	0.092	0.00071	0.134	0.0723362
ETFNTPAMY	0	A0301	0.0247435	0.238	0.052978	0.333	0.321432
RPRHQGVMV	0	A0301	0.000367466	0.062	0.000881	0.062	0.000756703
MRVLHLDLK	0	A0301	0.0421509	0.124	0.002067	0.114	0.0198506
ALPPPPPPP	0	A0301	0.305159	0.074	0.005759	0.105	0.363881
GRNSFEVRV	0	A0301	0.00022762	0.032	0.000621	0	0.000787848
GRIDKPILK	0	A0301	0.153424	0.113	0.058527	0.153	0.692496
EPEPHILLF	0	A0301	0.000186613	0.051	0.001157	0	0.0116029
ITDVQDMDP	0	A0301	0.000289617	0.029	8e-06	0.061	0.00197592
YVDHYYRDY	0	A0301	0.00212883	0.104	0.003521	0.194	0.0771887
GSEDRDLLY	0	A0301	0.00584588	0.101	0.007101	0.199	0.0806238
LQKVPHTRY	0	A0301	0.0121917	0.145	0.025841	0.146	0.0938707
LLKPGGVQW	0	A0301	0.00423176	0.079	0.011068	0.138	0.163152
DMYDQQLSV	0	A0301	0.00524875	0.094	0.00286	0.258	0.0251196
ACMDGFEVV	0	A0301	9.5e-05	0.044	6.8e-05	0.023	0.000610134
YLDADREFL	0	A0301	0.000432467	0.06	0.000447	0.094	0.00168746
QLQCHQIAI	0	A0301	0.00423071	0.105	0.000176	0.142	0.0050795
ACREQQLPV	0	A0301	0.000683013	0.053	0.000268	0.095	0.000839406
KLSNAKWLA	0	A0301	0.0339409	0.163	0.005798	0.251	0.0400511
GLAGLQTDV	0	A0301	0.000273313	0.086	0.000283	0.149	0.00522211
ALASFLFGF	0	A0301	0.10284	0.21	0.015372	0.326	0.767243
IAFCNWAFV	0	A0301	0.000457057	0.109	2e-05	0.252	0.0104613
KIFEYGFTF	0	A0301	0.156569	0.223	0.080039	0.404	0.650234
PLWESATEV	0	A0301	0.000304109	0.044	0.000181	0.083	0.0032232
KTIECSKEL	0	A0301	0.0059792	0.065	0.002367	0.255	0.00874763
DLSNSMRDF	0	A0301	7.66e-05	0.043	0.000146	0.063	0.00244861
AQRPAKYSY	0	A0301	0.0824228	0.161	0.105833	0.248	0.0406103
ETKGKRRLL	0	A0301	0.000225666	0.042	0.000246	0.077	0.0067574
YHGEAMAIG	0	A0301	0.000122356	0.019	3e-06	0	7.21e-05
LIFPAFFLC	0	A0301	0.0396512	0.176	0.001782	0.371	0.285323
ITIPIGLYL	0	A0301	0.102794	0.143	0.015732	0.376	0.68357
RRRIGEIFK	0	A0301	0.0588614	0.192	0.015581	0.23	0.171248
AENKKFKLH	0	A0301	0.00129381	0.074	0.001274	0.086	0.060032
PLRNDGNRF	0	A0301	0.000308138	0.037	7.8e-05	0.035	0.00213036
EIKFNDITF	0	A0301	0.000317772	0.052	0.000173	0.073	0.00834451
MSDIFHALV	0	A0301	0.0049479	0.097	0.000209	0.131	0.000710898
SRWGYQVKH	0	A0301	0.0241887	0.033	0.011142	0.063	0.143406
VLPVPGASV	0	A0301	0.0124209	0.075	0.000694	0.06	0.0207387
YELLRYNEY	0	A0301	0.000119297	0.072	0.00032	0.152	0.0125541
AMAETGCDA	0	A0301	0.000197492	0.07	0.000127	0.178	0.000950711
RPPRRGDKF	0	A0301	0.000139972	0.029	0.000306	0	0.00130255
EIIELTRTL	0	A0301	0.00124616	0.051	0.000684	0.099	0.0115985
AFASLQDML	0	A0301	0.000421218	0.058	0.000247	0.059	0.00133369
LTDEDKQNQ	0	A0301	0.000340693	0.017	0.000122	0.036	0.000771204
HHIPNGVVW	0	A0301	6.31e-05	0.047	0.000858	0.038	0.00313323
LPQTRWQAV	0	A0301	9.87e-05	0.035	9.4e-05	0	0.000410707
DLPPAIAAE	0	A0301	0.000156479	0.027	0.000406	0	0.00245467
AEIDRSFKP	0	A0301	0.000430076	0.033	0.000161	0.031	0.00278335
DSDPMDGCE	0	A0301	6.28e-05	0.01	8e-06	0	2.78e-05
HRIQEELFY	0	A0301	0.0116596	0.064	0.004756	0.085	0.0407451
ALYWALMES	0	A0301	0.0624789	0.253	0.008937	0.388	0.466273
VKKLWGHLP	0	A0301	0.000639351	0.021	2.3e-05	0	0.00174106
NMERKLNLS	0	A0301	0.000701095	0.035	3.4e-05	0.034	0.000806135
IYSAEFKNY	0	A0301	0.000438772	0.087	0.001786	0.105	0.0577216
QFAGGSFDF	0	A0301	9.48e-05	0.058	0.000461	0.143	0.00353362
NLKLYGAEF	0	A0301	0.000169286	0.065	0.000201	0.093	0.0183632
AFGLFWLVW	0	A0301	0.000762452	0.083	9.3e-05	0.124	0.100563
SRKKGFLGL	0	A0301	0.000199299	0.04	0.001209	0.005	0.00782663
LLQEKYGLI	0	A0301	0.00115231	0.085	0.000214	0.13	0.0293381
GYLNACGHF	0	A0301	7.72e-05	0.044	7.8e-05	0.109	0.00139546
AISDPCMGL	0	A0301	0.00482005	0.137	0.006254	0.28	0.275021
YMTLQAVTF	0	A0301	0.000817188	0.095	0.000399	0.162	0.00836172
EQNWDWNRY	0	A0301	0.000167862	0.072	0.0016	0.13	0.0228132
GQWDGWVWL	0	A0301	0.00264255	0.069	0.003184	0.155	0.157691
VPPTNSINK	0	A0301	0.0429226	0.118	0.009386	0.182	0.261512
YFSGIMVRL	0	A0301	0.00106158	0.083	0.001114	0.133	0.00556083
TMKFKGTVD	0	A0301	0.000951329	0.049	1.4e-05	0.064	0.0127835
IVLLCYGGW	0	A0301	0.000265298	0.096	3.7e-05	0.262	0.0181327
YLGTPNNTY	0	A0301	0.0144363	0.204	0.032065	0.231	0.503006
LAAPCRNAL	0	A0301	0.00117834	0.058	0.00015	0.151	0.000580456
ADFKLFFRW	0	A0301	0.00248511	0.064	0.00081	0.179	0.0371947
YIFRNTINM	0	A0301	0.103837	0.146	0.005737	0.337	0.0949491
EISGLRPGE	0	A0301	0.000396847	0.029	7.3e-05	0.086	0.0015026
EEQTDPKTL	0	A0301	0.000159033	0.018	3.6e-05	0	5.6e-05
YRKPSGGVF	0	A0301	0.00011492	0.027	0.000337	0	0.000389744
ASDRISGIL	0	A0301	0.000918195	0.059	0.000231	0.116	0.00113171
YMIKLAKEV	0	A0301	0.00108035	0.056	0.000186	0.131	0.00190799
AIKPITDQF	0	A0301	0.0137102	0.075	0.013623	0.168	0.228125
VLLGRLNKC	0	A0301	0.0056638	0.074	0.001003	0.13	0.0152091
YQYGDNLIL	0	A0301	0.000328681	0.078	0.001093	0.232	0.0536762
ITTQWHLDM	0	A0301	0.00448585	0.076	0.000295	0.263	0.0277507
SHSIPNGLL	0	A0301	0.000226575	0.057	0.000226	0.055	0.00425586
ETDVMTRGQ	0	A0301	0.000292572	0.022	0.000244	0.04	0.00207081
ELFIAPEGM	0	A0301	0.000247955	0.051	0.000523	0.193	0.00858926
AEFPVGSTA	0	A0301	0.000223147	0.053	0.000708	0.145	0.00196142
EYSYYSSMY	0	A0301	0.000391585	0.084	0.000981	0.107	0.0045703
HSSVAGGLW	0	A0301	0.0017984	0.078	0.00061	0.213	0.00292238
KLLQICMWF	0	A0301	0.00480501	0.226	0.001922	0.375	0.28176
FMGRLGPEY	0	A0301	0.0436945	0.19	0.013267	0.245	0.0243927
EFFDTEPQL	0	A0301	0.000224648	0.035	0.000697	0.064	0.00449849
LVSECSKDF	0	A0301	0.000872787	0.053	8.4e-05	0.154	0.015637
AEFWDVFLS	0	A0301	0.000282631	0.05	0.00011	0.192	0.00866759
WSFLEDRVY	0	A0301	0.00145592	0.068	0.00049	0.189	0.00802458
GRYSVRYVR	0	A0301	0.0052038	0.084	0.007649	0.269	0.0389088
LLPYPIAGC	0	A0301	0.00347514	0.072	0.000243	0.095	0.0202183
QTSTLYDFY	0	A0301	0.0277086	0.217	0.00731	0.301	0.450415
PPQATAKYL	0	A0301	0.000801461	0.025	2.3e-05	0	0.000656357
EGFLKAAMF	0	A0301	0.000108032	0.048	0.000103	0.028	0.00139314
IHKPRPPAT	0	A0301	0.000808436	0.024	0.000121	0	0.000485878
RTDPVIDNI	0	A0301	0.00276638	0.078	0.004885	0.18	0.0538151
CYPRLWGVR	0	A0301	0.00052289	0.059	9.2e-05	0.173	0.000805591
WRDDSRGRW	0	A0301	8.51e-05	0.018	0.000188	0	0.00021566
VFLPNTHNL	0	A0301	0.00569921	0.053	0.002231	0.13	0.00699868
EFDNYRGTI	0	A0301	8.63e-05	0.036	0.000149	0	7.16e-05
ARADGILRF	0	A0301	0.00085118	0.049	0.003719	0.044	0.169798
GMLSSLHTL	0	A0301	0.00378849	0.11	0.002308	0.229	0.00787749
ISYTYNDNW	0	A0301	0.00021911	0.073	0.000276	0.223	0.0368587
PTKCGENLY	0	A0301	0.00086361	0.063	0.000511	0.136	0.0135427
DIIRAHPWF	0	A0301	0.000205507	0.06	8.6e-05	0.125	0.000910821
RPRGHREFC	0	A0301	6.06e-05	0.048	0.000127	0.089	0.000298754
ITFHNQRDF	0	A0301	0.00237484	0.081	0.001076	0.25	0.0241513
MSDLTFSEE	0	A0301	0.000221904	0.047	0.000135	0.109	0.000333316
IHDHGEQLF	0	A0301	0.000180596	0.04	0.000337	0	0.000174671
AAFLDDNAF	0	A0301	8.15e-05	0.049	0.000127	0.127	0.004026
KTIQGGLGW	0	A0301	0.00364178	0.106	0.014194	0.333	0.13474
GMRDVSFEL	0	A0301	0.014923	0.107	0.003645	0.292	0.0216091
WAPEGDIRL	0	A0301	0.000239241	0.028	2.6e-05	0	0.000664814
EEMPLVWDL	0	A0301	0.00012368	0.031	0.000122	0.05	0.000701796
VMKRNFIDF	0	A0301	0.00134898	0.104	0.000709	0.168	0.0490866
ISVQPLWEW	0	A0301	0.000309998	0.051	0.000455	0.194	0.030849
YHFDPVHHL	0	A0301	0.000620657	0.04	0.004398	0.165	0.00914218
PEIRRWIIF	0	A0301	7.35e-05	0.042	1.3e-05	0	0.00194774
DRLHPPNKL	0	A0301	0.00016899	0.018	0.000237	0	0.000958489
TFMYVFSTF	0	A0301	0.00140025	0.113	0.000857	0.194	0.00784611
AQLYAYAGF	0	A0301	0.000162682	0.085	0.000542	0.201	0.0323111
IRSCWRYRK	0	A0301	0.017432	0.115	0.001313	0.189	0.021845
EIPGSPGSY	0	A0301	0.0107776	0.082	0.004546	0.157	0.0247844
MVDESMMMS	0	A0301	0.0172917	0.093	0.000493	0.258	0.00136689
YREAGIPVL	0	A0301	0.000117776	0.036	0.000373	0	0.000322683
DQFSIPIRY	0	A0301	0.00373176	0.119	0.035868	0.265	0.437865
HFDDVANGF	0	A0301	0.000570646	0.051	0.001707	0.052	0.00112818
GRNSRFPDK	0	A0301	0.00435603	0.1	0.00444	0.132	0.109249
EVDEGSDMM	0	A0301	0.000106782	0.031	0.000173	0.04	0.000281226
WPWNAREDV	0	A0301	5.86e-05	0.023	1.4e-05	0	0.000282645
SQEDNHFSL	0	A0301	0.000135589	0.038	0.00056	0.12	0.00221986
SREVISHRL	0	A0301	0.000164208	0.025	0.000341	0	0.000440248
VNGVKGIQF	0	A0301	0.000308098	0.035	0.0001	0.002	0.0377913
YIPFAEDAL	0	A0301	0.000188526	0.047	3.2e-05	0.058	0.000702233
DFPIFNQRY	0	A0301	0.00018249	0.042	0.000681	0	0.00161754
YLKKWLNSF	0	A0301	0.00114853	0.088	0.005872	0.141	0.0635283
VQLDWQGDY	0	A0301	0.00139506	0.109	0.00651	0.201	0.175046
HIMPNSFRV	0	A0301	0.0798511	0.175	0.006532	0.315	0.0391361
TIPTNIPTL	0	A0301	0.00870946	0.062	0.000851	0.073	0.0387955
AFDWPELEF	0	A0301	0.00150898	0.075	0.003744	0.083	0.0336683
YFLRRLALV	0	A0301	0.00277725	0.08	6.6e-05	0.074	0.00106191
FPGTGSEFV	0	A0301	0.000101718	0.037	2e-05	0	0.000226856
WMQELRAGA	0	A0301	0.000176656	0.043	6.5e-05	0.148	0.00010001
STDTRHIPQ	0	A0301	0.00118053	0.068	0.003409	0.183	0.0248103
TPVWHVTSA	0	A0301	0.000673965	0.039	0.000385	0.002	0.000699207
KLAEIFQPF	0	A0301	0.0619725	0.176	0.025763	0.347	0.542189
AHGWSTFYL	0	A0301	0.000317537	0.069	0.000174	0.141	0.0203401
DVIGNDRQE	0	A0301	0.000112767	0.012	4.4e-05	0	0.000632538
AENGWGFYF	0	A0301	0.000170895	0.082	0.001082	0.2	0.0922944
TMPELAWAV	0	A0301	0.000524831	0.06	0.000208	0.128	0.00334069
YYQLCQHLK	0	A0301	0.213367	0.177	0.006974	0.237	0.0026885
MQQSGDEAF	0	A0301	5.09e-05	0.037	0.000128	0.036	0.000151274
YMLWNSWLS	0	A0301	0.0028142	0.1	0.000126	0.285	0.0158029
RKAGVNQAK	0	A0301	0.0445384	0.142	0.023009	0.255	0.225774
FYKRKAMAW	0	A0301	0.000233934	0.045	0.000207	0.046	0.0010644
QQLEADYTF	0	A0301	5.15e-05	0.035	0.000561	0.115	0.00351658
EEIDWIKTD	0	A0301	0.000102717	0.013	7e-06	0	0.000361682
YTPLNYSKF	0	A0301	0.000758537	0.051	0.000269	0.145	0.00968963
REILFHNTM	0	A0301	0.000171524	0.073	0.000335	0.118	0.000999385
VPWQEKTAS	0	A0301	0.000317223	0.015	6.8e-05	0	0.000487755
ALFEDYPGC	0	A0301	0.00126119	0.075	0.001366	0.252	0.0116221
TSPDLSFSL	0	A0301	0.000987517	0.042	0.000392	0.176	0.0103927
GYGRVNAGK	0	A0301	0.0179177	0.141	0.005865	0.215	0.0107862
GYTPGQQFY	0	A0301	0.000284635	0.094	0.011538	0.132	0.0231181
NSDDYTADE	0	A0301	8.93e-05	0.019	1.4e-05	0	0.000456552
IMDEPTSSL	0	A0301	0.0130736	0.107	0.012595	0.163	0.0311588
KYDDRIQSQ	0	A0301	0.000288397	0.023	0.001725	0	0.00153494
SHDTIGPYY	0	A0301	0.000418891	0.084	0.009876	0.125	0.0432015
ISDSAQNMM	0	A0301	0.000564853	0.055	0.000435	0.118	0.000919105
RRQGNIYPK	0	A0301	0.0749748	0.108	0.024427	0.244	0.150461
AYMDRKSFK	0	A0301	0.336609	0.386	0.059123	0.328	0.080893
NNKSRLVAF	0	A0301	8e-05	0.045	0.000212	0	0.00125961
VMLDWGIEL	0	A0301	0.0194152	0.098	0.003213	0.251	0.253718
FMIDWILDA	0	A0301	0.00594023	0.092	0.000593	0.226	0.0452673
VVPLYDTPL	0	A0301	0.00172098	0.054	7e-05	0.085	0.0242898
SEGDDDGSR	0	A0301	0.000238737	0.021	0.000239	0.151	0.00110148
EEFLQCGRL	0	A0301	0.0002612	0.037	1.8e-05	0.025	0.000160611
RGRAATMAL	0	A0301	0.00181301	0.124	0.003086	0.251	0.00188803
TYYPQVVLG	0	A0301	0.00538455	0.047	0.000353	0.147	0.0146694
DVSPLMHLF	0	A0301	0.00112911	0.072	0.001741	0.2	0.0157329
RVRQLDESI	0	A0301	0.00120895	0.057	0.001319	0.17	0.00172355
SPADERAVA	0	A0301	7.34e-05	0.021	0.000138	0.002	0.000271904
RMLPKLAEF	0	A0301	0.206161	0.205	0.071649	0.286	0.407861
KEKGPIFRD	0	A0301	0.000561667	0.033	2.8e-05	0.087	0.00775762
AYGSRFHEW	0	A0301	0.000180978	0.037	0.000788	0.053	0.0039029
FPGEKRVSK	0	A0301	0.00830455	0.093	0.003849	0.193	0.0577082
NWDWGVFFK	0	A0301	0.0222134	0.166	0.009244	0.258	0.060074
LQRNWSYGF	0	A0301	0.000740038	0.074	0.000816	0.177	0.00514872
RPPEVDGNR	0	A0301	0.000510374	0.039	0.003456	0.194	0.0163904
GEDDDMLPW	0	A0301	7.64e-05	0.04	0.000142	0.041	0.00158871
RSEVELCIY	0	A0301	0.00316945	0.129	0.002296	0.188	0.0144475
ITGQIIFGF	0	A0301	0.00227264	0.095	0.001674	0.3	0.351762
MEIYIWDHD	0	A0301	0.000109875	0.024	1e-06	0.052	0.000427378
VMTEGRHAV	0	A0301	0.000168093	0.074	0.000383	0.16	0.000610542
DTDISQLHH	0	A0301	0.0198053	0.051	0.003449	0.199	0.0106684
FPRSAERAG	0	A0301	0.000144193	0.022	1.9e-05	0	6.6e-05
IPISGRITA	0	A0301	0.000199942	0.047	0.000458	0.049	0.00144305
KIISEIGQL	0	A0301	0.0453594	0.097	0.00718	0.214	0.106249
IHYAGWVSL	0	A0301	0.000240768	0.093	0.000662	0.173	0.0536138
KEDPGDHIF	0	A0301	5.55e-05	0.04	0.000718	0	0.00041793
RPRIRLSAP	0	A0301	0.000592412	0.055	0.000177	0.019	0.00218847
DTFGVIDTM	0	A0301	7.54e-05	0.04	0.000433	0.225	0.00688583
YFRNSGMTY	0	A0301	0.00670291	0.173	0.032641	0.254	0.00370064
EGIEGRIAY	0	A0301	0.000250928	0.066	0.002045	0.124	0.00160889
AYLLQHLDL	0	A0301	0.000648165	0.063	0.000184	0.097	0.00350494
FLHPKHWGT	0	A0301	0.00988723	0.057	0.000913	0.191	0.00601025
IRNPPMVVF	0	A0301	0.000431723	0.065	0.004048	0.012	0.0522134
NLGDKQDTF	0	A0301	0.000192931	0.042	0.000265	0.032	0.016276
PSEDEQQGH	0	A0301	0.000265672	0.013	4.8e-05	0.029	0.000159219
KIPNDNIIE	0	A0301	0.000367997	0.042	0.000108	0.076	0.0277013
KNDAVYIGY	0	A0301	0.00567972	0.157	0.012105	0.213	0.26265
GSDKQVVGQ	0	A0301	0.000495293	0.03	0.000564	0.04	0.00151734
ARYGIFLPF	0	A0301	0.00305614	0.098	0.005526	0.231	0.819516
KSNEKNMDF	0	A0301	0.000518869	0.11	0.004153	0.271	0.0794058
KTFSAHNLF	0	A0301	0.123017	0.214	0.046206	0.403	0.215073
KSLGIDQIW	0	A0301	0.000867042	0.04	0.000665	0.189	0.0107556
QLHAAGVRV	0	A0301	0.0055637	0.118	0.000758	0.166	0.00899625
GYIPIERVL	0	A0301	7.76e-05	0.047	0.000529	0	0.00166511
ATISYRIKL	0	A0301	0.217902	0.111	0.007121	0.255	0.219423
RRVSGCVSV	0	A0301	0.000171234	0.053	0.000374	0	0.000823493
VQIPEKKCF	0	A0301	0.000147738	0.038	0.000211	0.014	0.00184156
RYDYANLCQ	0	A0301	0.000445392	0.052	0.000431	0.094	0.00234193
HRDGKPRYL	0	A0301	0.000406578	0.029	0.002333	0	0.010489
VYERQPCWY	0	A0301	0.00114397	0.061	0.00037	0.048	0.000836549
FHLRSRFAF	0	A0301	9.24e-05	0.05	0.000114	0.138	0.000255421
APYFATVRL	0	A0301	0.0132444	0.099	0.001728	0.185	0.163679
EVWGMRWPI	0	A0301	0.000619511	0.05	0.000143	0.241	0.0109569
IRTDSGNIL	0	A0301	0.000104118	0.021	5.9e-05	0	0.00125393
RPQLGVGDV	0	A0301	0.000147971	0.043	7.6e-05	0.004	0.000484285
AEGTGITHL	0	A0301	0.000114345	0.051	0.000246	0.004	0.00379665
APIEHIASM	0	A0301	0.000146909	0.051	0.002653	0.052	0.0123533
AQNAISTTF	0	A0301	0.000591327	0.109	0.00846	0.183	0.0412173
ARLGKGYMF	0	A0301	0.000192719	0.032	0.000723	0	0.0114231
ASRGLWDSF	0	A0301	0.000323118	0.065	0.001355	0.186	0.004772
CFMYSDFHF	0	A0301	0.000270922	0.061	0.000165	0.168	0.00104994
DWSGYSGSF	0	A0301	5.51e-05	0.031	5.8e-05	0.024	0.000483218
EEIRRIWRQ	0	A0301	0.000159259	0.016	7.4e-05	0	0.00044012
EKFFPSSSY	0	A0301	0.000967963	0.07	0.008315	0.116	0.0792642
EKPKFLPDL	0	A0301	0.000165144	0.022	2.2e-05	0	0.000513667
ELDEIGEDV	0	A0301	5.63e-05	0.026	6.9e-05	0	0.000295695
EMIWDPNGW	0	A0301	7.92e-05	0.041	0.000213	0.106	0.00465824
ERNEQGQTL	0	A0301	9.47e-05	0.016	0.000541	0	9e-05
FIKDYRYTY	0	A0301	0.14352	0.141	0.026162	0.276	0.0859194
FLKDVMESM	0	A0301	0.00440985	0.061	0.001856	0.159	0.00905591
FLLMDALKL	0	A0301	0.0230801	0.089	0.000721	0.214	0.0218047
FRNQVKIRR	0	A0301	0.00115015	0.051	0.003779	0.161	0.0167428
FVRQCFNPM	0	A0301	0.00156497	0.085	0.000338	0.273	0.00339067
FVRTLFQQM	0	A0301	0.00124122	0.077	0.001226	0.247	0.00822962
GLYEAIEEC	0	A0301	0.00175942	0.071	0.001118	0.227	0.0227466
GMDPRMCSL	0	A0301	0.00289006	0.105	0.002749	0.127	0.00688422
GYMFESKSM	0	A0301	6.44e-05	0.045	0.000306	0.069	0.000489235
KAVRGDLNF	0	A0301	0.000394326	0.068	0.000737	0.183	0.0042385
KLTQGRQTY	0	A0301	0.161971	0.285	0.30822	0.274	0.155109
KRMGVQMQR	0	A0301	0.0252119	0.147	0.050014	0.348	0.153412
KSCLPACVY	0	A0301	0.170593	0.334	0.029292	0.283	0.06939
LLTEVETYV	0	A0301	0.0013011	0.09	0.000517	0.153	0.0252124
LYDYKENRF	0	A0301	0.000403514	0.038	0.000177	0	0.00174185
MKWMMAMKY	0	A0301	0.148029	0.107	0.00142	0.166	0.0410053
MMMGMFNML	0	A0301	0.0171115	0.213	0.000395	0.321	0.0120931
RARIKTRLF	0	A0301	0.0060231	0.118	0.004638	0.158	0.0648471
VHFRNQVKI	0	A0301	0.00055052	0.049	0.000152	0.054	0.00295993
VLTGNLQTL	0	A0301	0.000785943	0.068	0.000611	0.115	0.0460355
YYLEKANKI	0	A0301	0.000425801	0.03	0.000145	0.003	0.000735691
ETVNFVPNY	0	A0301	0.00424976	0.115	0.010406	0.256	0.201652
AEHDPWWAV	0	A0301	0.000175303	0.052	0.00077	0.115	0.00376855
EHGIVIRAF	0	A0301	8.61e-05	0.038	8.2e-05	0	0.00135161
HERPVILSL	0	A0301	0.000649247	0.091	0.002182	0.176	0.00887835
VMCIQMKYV	0	A0301	0.0050901	0.112	0.000229	0.143	0.0137807
YLQSKGKDI	0	A0301	0.000429817	0.034	7.4e-05	0.029	0.00483223
RRQWVLAFR	0	A0301	0.0108233	0.131	0.008165	0.226	0.0951673
KSWPGVQSF	0	A0301	0.0243462	0.105	0.064301	0.266	0.145818
LPEFERRTL	0	A0301	0.00017842	0.033	0.000111	0	0.000225787
EITGPIIMI	0	A0301	0.000477205	0.081	0.000911	0.117	0.145617
GRKTPLLCF	0	A0301	0.000226821	0.05	0.000841	0	0.0288335
AEMGGHAER	0	A0301	0.00326508	0.121	0.008596	0.295	0.00304274
GAGDFSHGW	0	A0301	0.000248204	0.033	0.000263	0.133	0.00264298
ASDPSFPDI	0	A0301	0.000186325	0.053	0.000447	0.089	0.00518695
FRISGRGGK	0	A0301	0.0277272	0.081	0.002205	0.175	0.00469589
EKPPVRPIF	0	A0301	9.55e-05	0.027	8.1e-05	0	0.000764803
TFMDGTPEL	0	A0301	0.00106441	0.057	0.002296	0.135	0.00256574
LPLIVDTAA	0	A0301	0.00014624	0.032	2.4e-05	0	0.000641749
VPQTDAGVT	0	A0301	0.000331741	0.015	9e-06	0	5.49e-05
EHFYWGSVF	0	A0301	7.23e-05	0.044	0.000272	0.064	0.00142096
QTDDGVRFT	0	A0301	0.000801549	0.038	0.000498	0.098	0.00825842
VPRVHNQPQ	0	A0301	0.000351074	0.022	0.00015	0	0.00101335
LSEEIGLDL	0	A0301	0.000409521	0.04	5.9e-05	0.15	0.00494007
ESAERLKAY	0	A0301	0.00114615	0.077	0.003101	0.176	0.0149747
YIALGRARV	0	A0301	0.00066713	0.083	0.000185	0.161	0.00128358
SRALLLNKY	0	A0301	0.00462552	0.058	0.004863	0.035	0.0936234
QTHFPQFYW	0	A0301	0.0113127	0.137	0.003267	0.349	0.223104
MQLQLNCAY	0	A0301	0.0159244	0.187	0.003549	0.271	0.015538
GVVRVWDVK	0	A0301	0.41113	0.307	0.091865	0.352	0.188801
HIVGKSCPK	0	A0301	0.569866	0.476	0.284883	0.423	0.373345
KTWMDIEGR	0	A0301	0.29134	0.169	0.092769	0.427	0.142436
SAVIDALPR	0	A0301	0.00652854	0.108	0.003424	0.371	0.0490716
DAKNDDWKK	0	A0301	0.00231213	0.033	0.001016	0.14	0.00312647
NSYISNIIY	0	A0301	0.0865376	0.27	0.019077	0.315	0.43405
TLDTMDDMK	0	A0301	0.070798	0.206	0.009294	0.2	0.0295842
IFNEDTSYY	0	A0301	0.0082264	0.168	0.020626	0.234	0.0848139
DTSYYVKEY	0	A0301	0.00219771	0.064	0.002037	0.218	0.0845971
SSIKSKSRR	0	A0301	0.00541554	0.192	0.070646	0.337	0.00301152
FSKNILKYY	0	A0301	0.0148023	0.158	0.024994	0.264	0.255599
HLTKTDKKY	0	A0301	0.00526191	0.129	0.006855	0.141	0.0810518
ELIRRVRRY	0	A0301	0.0016469	0.145	0.013915	0.141	0.122072
TIKYSNDNR	0	A0301	0.061642	0.113	0.010351	0.281	0.0231708
AALDGTFQR	0	A0301	0.150279	0.192	0.220833	0.431	0.569641
EIIGGNDMY	0	A0301	0.000683075	0.078	0.001911	0.146	0.0355294
WIQYDKHCY	0	A0301	0.0154589	0.069	0.000989	0.2	0.00119487
STTDAEACY	0	A0301	0.00670633	0.102	0.004371	0.275	0.02672
SVLCVKKFY	0	A0301	0.312749	0.257	0.028602	0.354	0.383785
YTVEFDRDK	0	A0301	0.0363711	0.109	0.00912	0.324	0.0353973
SFKLILAEY	0	A0301	0.00484233	0.115	0.013137	0.156	0.0857997
KLILAEYIR	0	A0301	0.0303242	0.231	0.023889	0.385	0.207707
DIDLLFNEK	0	A0301	0.0251142	0.135	0.014958	0.236	0.114888
SIPISELSR	0	A0301	0.132022	0.163	0.032758	0.335	0.171385
PISELSRLR	0	A0301	0.0597797	0.113	0.00705	0.269	0.182656
ISELSRLRY	0	A0301	0.0516547	0.155	0.009699	0.249	0.0144856
ESIEDKFDY	0	A0301	0.000150366	0.037	0.000781	0.183	0.00154425
STCSAVTDR	0	A0301	0.0100295	0.162	0.031649	0.406	0.0808571
IVNGKECCY	0	A0301	0.0549364	0.22	0.014371	0.262	0.093501
PSTVKTNLY	0	A0301	0.00366598	0.08	0.000646	0.115	0.128175
ELQAGESVK	0	A0301	0.0541913	0.238	0.018567	0.236	0.0148551
KFGNSINVK	0	A0301	0.292743	0.311	0.057969	0.277	0.18697
TSVSAKQLR	0	A0301	0.0038741	0.122	0.008879	0.328	0.00557904
VSAKQLRTR	0	A0301	0.0339803	0.182	0.060632	0.305	0.0427255
SSSVDVDIY	0	A0301	0.000464548	0.076	0.001149	0.172	0.0217545
DVDIYDAVR	0	A0301	0.000317125	0.048	0.000596	0.156	0.00802265
DAVRAFLLR	0	A0301	0.0111076	0.097	0.001219	0.33	0.0127484
TMPNESRVK	0	A0301	0.219429	0.336	0.074999	0.243	0.123682
SIILANERY	0	A0301	0.0134581	0.139	0.009974	0.231	0.0998296
IILANERYR	0	A0301	0.0404463	0.272	0.023657	0.383	0.349349
SAFNDDGIY	0	A0301	0.00222953	0.085	0.002244	0.233	0.0251217
QTVDFTDCR	0	A0301	0.0221053	0.081	0.007112	0.357	0.0187128
NLEMIDERK	0	A0301	0.00235881	0.098	0.00278	0.189	0.0039879
WLSMTDEMR	0	A0301	0.00167811	0.084	0.000693	0.254	0.00239314
ETFKIDAVR	0	A0301	0.00227091	0.1	0.008056	0.367	0.0455195
AMSFDGFIR	0	A0301	0.148828	0.318	0.029595	0.409	0.270482
LSIVVDINK	0	A0301	0.326464	0.295	0.051588	0.363	0.423527
VALYRRIQR	0	A0301	0.0579273	0.216	0.021241	0.369	0.107453
AIEPSGNNY	0	A0301	0.0158466	0.147	0.036859	0.204	0.147083
GTDDEVIER	0	A0301	0.0224224	0.092	0.067198	0.329	0.277459
GFEARIVDK	0	A0301	0.00693943	0.146	0.00792	0.172	0.0385398
LLPSTDVNK	0	A0301	0.431043	0.328	0.154077	0.267	0.546924
STDVNKQNK	0	A0301	0.194459	0.22	0.173084	0.319	0.0572118
DSPLTLLIK	0	A0301	0.0791845	0.135	0.005995	0.248	0.0989456
DVLEIINDK	0	A0301	0.0633497	0.129	0.018639	0.345	0.30709
DIICEDAMY	0	A0301	0.000142607	0.048	0.000205	0.093	0.00215758
TMKAIEKDR	0	A0301	0.0102737	0.107	0.003247	0.263	0.0324106
AIEKDRLDK	0	A0301	0.0578445	0.228	0.059889	0.317	0.0911304
WISDNTHIY	0	A0301	0.0604191	0.138	0.012601	0.258	0.10437
DLTQIFEVY	0	A0301	0.000709703	0.088	0.001365	0.153	0.098245
LTALLSCIR	0	A0301	0.135883	0.25	0.004038	0.406	0.103672
NFIPIIYSK	0	A0301	0.0680207	0.215	0.125202	0.317	0.235329
ELRRAAIDR	0	A0301	0.00175804	0.144	0.005601	0.305	0.0214621
YMVTDKTAY	0	A0301	0.00589235	0.187	0.00773	0.23	0.00972549
FMRDWNSKY	0	A0301	0.0794473	0.286	0.076842	0.28	0.103962
LTTHCTKLR	0	A0301	0.174892	0.215	0.004061	0.36	0.062007
SSPPIPMSR	0	A0301	0.268416	0.206	0.334793	0.43	0.307823
PLIDIIRKR	0	A0301	0.0901756	0.095	0.034957	0.243	0.659742
DIALALEQY	0	A0301	0.000723868	0.075	0.00115	0.176	0.0560889
SSKGLACYR	0	A0301	0.0796682	0.245	0.041217	0.404	0.031261
RFVKFNDYR	0	A0301	0.0111536	0.143	0.007407	0.311	0.0271421
IIGHIGHHY	0	A0301	0.0657929	0.248	0.055331	0.279	0.170365
DVLPFDIKY	0	A0301	0.0243593	0.082	0.00867	0.243	0.401751
PFDIKYISR	0	A0301	0.0015151	0.062	0.001386	0.102	0.0428823
ISRDELWAR	0	A0301	0.014465	0.138	0.023032	0.368	0.0264273
ITDNGPMPY	0	A0301	0.0197531	0.31	0.085389	0.356	0.512042
PMPYMISTY	0	A0301	0.00469411	0.132	0.00177	0.137	0.0495403
DLIKKSDAK	0	A0301	0.0569043	0.157	0.019234	0.221	0.0378941
LIKKSDAKR	0	A0301	0.0511154	0.116	0.017046	0.223	0.028094
SSKQYPAGR	0	A0301	0.0187599	0.141	0.077338	0.348	0.0392492
SVDIETAIR	0	A0301	0.0346995	0.117	0.023692	0.267	0.106069
IMETIDPVY	0	A0301	0.0131075	0.142	0.00624	0.174	0.0294921
PVYISQFSY	0	A0301	0.0650474	0.281	0.028049	0.357	0.739198
ITLKIIETY	0	A0301	0.132971	0.205	0.053381	0.31	0.458811
KIIETYLGR	0	A0301	0.623604	0.414	0.655262	0.533	0.815809
FVSLVKKNK	0	A0301	0.511982	0.307	0.200793	0.355	0.36647
SLVKKNKKR	0	A0301	0.00695267	0.156	0.071955	0.254	0.220341
TSASEIKDR	0	A0301	0.00121971	0.061	0.001563	0.273	0.0280776
YFSKQTQTY	0	A0301	0.00290698	0.094	0.015684	0.14	0.00455863
VTSMEELAR	0	A0301	0.208489	0.166	0.011799	0.389	0.0451127
SMNVAVIDK	0	A0301	0.829833	0.527	0.523445	0.45	0.753347
NVAVIDKAK	0	A0301	0.0288254	0.174	0.020545	0.332	0.219961
AISSRVDRY	0	A0301	0.16713	0.27	0.10778	0.211	0.615267
GLVDIDDEY	0	A0301	0.000745973	0.063	0.004135	0.172	0.0870323
ESKAKQLCY	0	A0301	0.00546385	0.121	0.005523	0.205	0.0356523
ESNIEIMDK	0	A0301	0.0115568	0.165	0.011106	0.319	0.0773899
LLKILDNLR	0	A0301	0.0456178	0.157	0.005726	0.256	0.233149
TSEKYSKGY	0	A0301	0.000360645	0.078	0.001033	0.156	0.00975719
NVKKKNEGK	0	A0301	0.0388385	0.176	0.044601	0.251	0.0658794
PFKVINLPK	0	A0301	0.0895001	0.153	0.003349	0.261	0.207585
PVDTEFINK	0	A0301	0.0828573	0.191	0.042119	0.258	0.557958
GAVVKSDNK	0	A0301	0.0329318	0.159	0.00988	0.228	0.0176467
ISLNSMYTR	0	A0301	0.0640447	0.292	0.061889	0.441	0.0273725
DLIVTFRER	0	A0301	0.0164999	0.094	0.003642	0.281	0.108665
PIINTHSFY	0	A0301	0.00546344	0.21	0.005029	0.227	0.0984394
LTDTEYRAR	0	A0301	0.0070364	0.103	0.006913	0.276	0.047317
DFDNLIGVR	0	A0301	0.000304914	0.048	0.001588	0.116	0.00204771
YITIQDRPR	0	A0301	0.00524977	0.073	0.001028	0.273	0.056966
NIADAARHY	0	A0301	0.0837833	0.15	0.014593	0.245	0.220703
NVQFVDINR	0	A0301	0.0349534	0.124	0.011926	0.345	0.149953
ISAEKTPIR	0	A0301	0.0307153	0.206	0.049264	0.35	0.189134
PIRVCLLPR	0	A0301	0.166793	0.188	0.001861	0.372	0.118439
SMTIREFPR	0	A0301	0.0409848	0.244	0.009041	0.412	0.23004
GLSETGFMR	0	A0301	0.441781	0.331	0.170473	0.414	0.393973
SMGFKVTTR	0	A0301	0.567767	0.375	0.267643	0.356	0.416461
ISIISIRPR	0	A0301	0.104464	0.188	0.02768	0.354	0.17056
DTRGIFSAY	0	A0301	0.00290534	0.142	0.013196	0.308	0.032745
FSPENKAFK	0	A0301	0.15775	0.22	0.022408	0.302	0.0322247
AMPYNILDR	0	A0301	0.216805	0.249	0.028441	0.357	0.592739
QALNSVANR	0	A0301	0.0235748	0.163	0.021394	0.323	0.0190228
NAKVGDDVK	0	A0301	0.00263968	0.06	0.000508	0.121	0.00157939
FTDISMSLY	0	A0301	0.0720671	0.214	0.017708	0.256	0.0389706
DLIAMENLK	0	A0301	0.106232	0.217	0.008849	0.282	0.0891138
YIIRRSGCR	0	A0301	0.0409598	0.229	0.007896	0.38	0.00694714
QITTDDLVK	0	A0301	0.184334	0.2	0.010578	0.307	0.295003
TTDDLVKSY	0	A0301	0.0142528	0.096	0.021379	0.206	0.340526
LVKSYSLIR	0	A0301	0.669836	0.332	0.10524	0.419	0.76028
DMMLMIGNY	0	A0301	0.0027896	0.188	0.001122	0.275	0.0676216
FSKSTSPTR	0	A0301	0.0207779	0.139	0.051568	0.338	0.00491668
AAVTLNRIK	0	A0301	0.361114	0.237	0.056248	0.254	0.15343
IAPGIADIR	0	A0301	0.00276967	0.054	0.000794	0.19	0.0117928
GIADIRDKY	0	A0301	0.0649782	0.138	0.035485	0.251	0.282607
ELGFNYPEY	0	A0301	0.00123554	0.114	0.002034	0.198	0.197117
KFAEESYTY	0	A0301	0.00621591	0.128	0.026571	0.254	0.0226709
FAEESYTYY	0	A0301	0.0042014	0.094	0.002898	0.216	0.00616102
DSVAKCCSK	0	A0301	0.0520149	0.136	0.002214	0.257	0.0046694
CLEWLRAKR	0	A0301	0.00509833	0.194	0.003603	0.284	0.00993399
CSKHMDARY	0	A0301	0.00155561	0.098	0.001151	0.155	0.000943173
CSEFIRIIR	0	A0301	0.00847193	0.157	0.002039	0.337	0.00638489
FIRIIRPDY	0	A0301	0.0202318	0.152	0.003433	0.258	0.0230458
CTDESRDRK	0	A0301	0.0141928	0.18	0.022809	0.29	0.00262347
ESRDRKWLY	0	A0301	0.00427271	0.101	0.004254	0.21	0.0127777
DVQRTRCKY	0	A0301	0.00145029	0.073	0.001573	0.167	0.000979262
LVVISVIFY	0	A0301	0.101387	0.309	0.020882	0.337	0.821323
LILFVLALY	0	A0301	0.341541	0.385	0.012963	0.332	0.831637
PLTSLVITY	0	A0301	0.136983	0.165	0.010014	0.19	0.690624
VMNIERQDY	0	A0301	0.0257824	0.143	0.011137	0.195	0.0240512
CTIDNPTKY	0	A0301	0.0151565	0.155	0.056888	0.277	0.191456
LSKWHTSAR	0	A0301	0.156958	0.342	0.037547	0.354	0.019936
DVSLIIEYK	0	A0301	0.102406	0.195	0.042013	0.349	0.603099
NTGIKSTVK	0	A0301	0.296928	0.28	0.059974	0.303	0.413798
KSTVKLVQR	0	A0301	0.441937	0.233	0.143708	0.367	0.551698
FLLFLEITY	0	A0301	0.156596	0.268	0.018151	0.315	0.426712
NIKPSKENR	0	A0301	0.00641869	0.077	0.009854	0.248	0.0103855
WATSSFREK	0	A0301	0.0716472	0.167	0.01394	0.297	0.0249112
TSSFREKSR	0	A0301	0.00327609	0.113	0.00345	0.279	0.0209022
TIQRFSSLR	0	A0301	0.644409	0.393	0.146212	0.367	0.0483485
KSSSIDVDK	0	A0301	0.255686	0.317	0.158941	0.39	0.309773
SSSIDVDKR	0	A0301	0.00298941	0.058	0.002817	0.268	0.0111798
YAHINALEY	0	A0301	0.0632252	0.144	0.020661	0.287	0.0446081
PIFSDLLKY	0	A0301	0.158827	0.21	0.030545	0.29	0.86697
LTILDDNLY	0	A0301	0.00931345	0.101	0.00213	0.203	0.0824146
IFVDTMSIY	0	A0301	0.00814051	0.144	0.011607	0.154	0.025085
YIAVANCVR	0	A0301	0.0445041	0.209	0.002314	0.394	0.0341345
SIKIKQDVR	0	A0301	0.0260697	0.119	0.012466	0.237	0.0797464
DVRDKRRKY	0	A0301	0.000288528	0.065	0.001994	0.149	0.0288656
VTLFYCDER	0	A0301	0.0468476	0.144	0.001891	0.398	0.0717981
EFVMCLEAK	0	A0301	0.0017322	0.12	0.001411	0.154	0.000347287
FASADNHPK	0	A0301	0.0642289	0.188	0.013873	0.351	0.0158175
YVPSAEDNY	0	A0301	0.000620129	0.061	0.000896	0.167	0.0207443
SAEDNYLAK	0	A0301	0.1495	0.196	0.076674	0.367	0.163598
NIVTSLAIK	0	A0301	0.539959	0.347	0.098059	0.291	0.177444
VTSLAIKNY	0	A0301	0.0641993	0.192	0.032366	0.26	0.640995
TSLAIKNYY	0	A0301	0.0218574	0.251	0.022719	0.336	0.294055
LAIKNYYRK	0	A0301	0.357535	0.274	0.052394	0.331	0.0500499
NIVTFINDY	0	A0301	0.00329318	0.123	0.001356	0.19	0.183901
TTVNTLSER	0	A0301	0.0264435	0.21	0.078765	0.4	0.070558
YSGLTPEQK	0	A0301	0.187999	0.153	0.045727	0.301	0.0333449
GLTPEQKAY	0	A0301	0.00192191	0.146	0.021883	0.167	0.224754
QTSVNTVVR	0	A0301	0.0621178	0.186	0.02552	0.383	0.358624
TVVRDFENY	0	A0301	0.00298306	0.107	0.005784	0.224	0.0459035
NSSAVVDNK	0	A0301	0.13574	0.255	0.044767	0.323	0.0983225
SAVVDNKLK	0	A0301	0.0187401	0.141	0.012268	0.258	0.0312212
EFINTGSSK	0	A0301	0.0138176	0.134	0.023942	0.221	0.0069655
SSKGNCAIK	0	A0301	0.468408	0.273	0.119437	0.314	0.0350916
VAGTGVQFY	0	A0301	0.0127841	0.174	0.006491	0.187	0.112398
NIVTDLENR	0	A0301	0.00278056	0.068	0.002026	0.243	0.00923477
PVETLFGSY	0	A0301	0.000499048	0.08	0.000734	0.176	0.0577135
YITDDSDDY	0	A0301	0.000118336	0.048	0.000268	0.16	0.0144167
CFLVKLKHR	0	A0301	0.00135779	0.097	0.001107	0.214	0.0322185
YIPGTSVIR	0	A0301	0.113174	0.155	0.014822	0.311	0.18061
DTIVSRSSR	0	A0301	0.00200964	0.077	0.005324	0.339	0.00228172
LIVSLCPTK	0	A0301	0.903583	0.402	0.125099	0.355	0.240563
AARILSEKR	0	A0301	0.093065	0.1	0.00533	0.265	0.00450002
TAKVIKLVK	0	A0301	0.314075	0.312	0.06972	0.335	0.199872
DIVNNFITK	0	A0301	0.235931	0.212	0.040698	0.336	0.44824
FITKEIKNR	0	A0301	0.00661116	0.091	0.006763	0.248	0.0803055
LSLSNLDFR	0	A0301	0.0406193	0.178	0.004345	0.367	0.0810983
VIVVPVIDR	0	A0301	0.247655	0.197	0.042213	0.35	0.703188
VVKDDPDHY	0	A0301	0.00829947	0.075	0.011073	0.18	0.103621
NTMCTEETK	0	A0301	0.0860149	0.196	0.010808	0.37	0.00414102
TMCTEETKR	0	A0301	0.0067754	0.152	0.003841	0.258	0.0123379
NFFTELENK	0	A0301	0.016678	0.143	0.014648	0.253	0.0418384
FFTELENKK	0	A0301	0.0102039	0.102	0.004701	0.19	0.0118833
ELENKKVEY	0	A0301	0.000472996	0.074	0.007653	0.1	0.0384718
EIITGNKVK	0	A0301	0.0698048	0.188	0.021397	0.247	0.105313
IARIENEMK	0	A0301	0.0418188	0.163	0.008241	0.228	0.00479064
QILDNAAKY	0	A0301	0.126925	0.2	0.043848	0.237	0.398053
NMKPNFWSR	0	A0301	0.202915	0.199	0.052245	0.376	0.19935
STLNFNNLR	0	A0301	0.38529	0.33	0.143793	0.474	0.588538
HLGNVKYLV	0	A0301	0.0190713	0.117	0.001203	0.19	0.0124592
YLLDGLRAQ	0	A0301	0.00224738	0.06	0.003167	0.148	0.0870882
WYYQSGLSI	0	A0301	0.00110977	0.061	0.000376	0.187	0.00221442
YYQSGLSIV	0	A0301	0.000333075	0.045	0.000109	0	0.000175307
SGLSIVMPV	0	A0301	0.00252166	0.077	0.000225	0.237	0.00714926
QSSFYSDWY	0	A0301	0.00226676	0.156	0.000516	0.234	0.0353553
FLTSELPQW	0	A0301	0.000606806	0.058	0.00059	0.109	0.0349157
WLSANRAVK	0	A0301	0.80438	0.454	0.097365	0.354	0.069
AVKPTGSAA	0	A0301	0.0423481	0.075	0.00876	0.176	0.00575284
SMAGSSAMI	0	A0301	0.00237212	0.16	0.0011	0.233	0.00263086
AMILAAYHP	0	A0301	0.00451196	0.084	0.000147	0.168	0.00497036
AYHPQQFIY	0	A0301	0.0351169	0.122	0.02712	0.198	0.0903978
FIYAGSLSA	0	A0301	0.268042	0.241	0.010326	0.357	0.0702848
IYAGSLSAL	0	A0301	0.000450925	0.062	0.000335	0.099	0.000948342
YAGSLSALL	0	A0301	0.000668001	0.057	7.3e-05	0.124	0.00293925
ALLDPSQGM	0	A0301	0.149468	0.097	0.015408	0.256	0.126062
GMGPSLIGL	0	A0301	0.024427	0.114	0.00346	0.205	0.149418
SLIGLAMGD	0	A0301	0.000456432	0.069	2.4e-05	0.249	0.0165617
AMGDAGGYK	0	A0301	0.612763	0.552	0.506313	0.443	0.84751
KLVANNTRL	0	A0301	0.138543	0.128	0.002979	0.195	0.043958
FVRSSNLKF	0	A0301	0.0271515	0.111	0.005852	0.275	0.0325234
QLNAMKGDL	0	A0301	0.000468007	0.07	6.5e-05	0.15	0.00609395
GGNNSPAVY	0	A0301	0.000459115	0.133	0.006559	0.137	0.0085859
NNSPAVYLL	0	A0301	0.0011975	0.046	0.000203	0.079	0.00498417
DGLRAQDDY	0	A0301	8.55e-05	0.024	3.5e-05	0.018	0.00015385
INTPAFEWY	0	A0301	0.000989248	0.071	0.000339	0.137	0.0528527
NTPAFEWYY	0	A0301	0.0473379	0.124	0.007283	0.271	0.206458
FEWYYQSGL	0	A0301	0.000107306	0.053	6.2e-05	0.094	0.00142746
IVMPVGGQS	0	A0301	0.00407848	0.066	0.001092	0.296	0.0350779
CGKAGCQTY	0	A0301	0.000251094	0.066	0.000985	0.078	0.000404881
KAGCQTYKW	0	A0301	0.00368015	0.043	0.000148	0.157	0.0104236
LTSELPQWL	0	A0301	0.0110758	0.058	0.000558	0.21	0.0285765
RAVKPTGSA	0	A0301	0.00394498	0.078	0.002354	0.182	0.00119206
PTGSAAIGL	0	A0301	0.000432662	0.043	5.2e-05	0.141	0.0132983
MAGSSAMIL	0	A0301	0.00166622	0.078	0.000107	0.181	0.00183835
SSAMILAAY	0	A0301	0.0866766	0.254	0.038462	0.328	0.105962
AAYHPQQFI	0	A0301	0.0328647	0.155	0.006405	0.243	0.0239052
LAMGDAGGY	0	A0301	0.00696783	0.15	0.001303	0.259	0.00831792
GANIPAEFL	0	A0301	0.000330405	0.061	0.000193	0.114	0.00446171
NAAGGHNAV	0	A0301	6.06e-05	0.043	7.7e-05	0.091	0.000124712
GGHNAVFNF	0	A0301	0.000296444	0.061	0.000352	0.163	0.00542156
GFAIPIILK	0	A0301	0.513222	0.358	0.250373	0.337	0.940077
SSFQDILLR	0	A0301	0.286861	0.333	0.342577	0.52	0.768051
AVNPGGNIY	0	A0301	0.264277	0.264	0.311133	0.282	0.872397
NSPVFNYNK	0	A0301	0.110736	0.16	0.013223	0.301	0.033937
GIPLYDAIK	0	A0301	0.107607	0.191	0.007065	0.196	0.260667
TVDHMAIIK	0	A0301	0.726689	0.432	0.276868	0.337	0.323589
NTMTKDAER	0	A0301	0.00777465	0.101	0.004162	0.34	0.0178129
SLIVKCMPY	0	A0301	0.228548	0.367	0.056711	0.36	0.746305
FLILPQAKK	0	A0301	0.857559	0.454	0.528212	0.345	0.641798
TVHDRTPYR	0	A0301	0.460649	0.355	0.397138	0.454	0.79759
RVCAEMVAK	0	A0301	0.77808	0.554	0.688494	0.468	0.715383
DVNGIRKPK	0	A0301	0.101824	0.163	0.034912	0.384	0.216324
LMQGSTLPR	0	A0301	0.890982	0.394	0.217328	0.474	0.345243
LVTARQKLK	0	A0301	0.723508	0.483	0.17802	0.339	0.705623
QVGIFLICK	0	A0301	0.640939	0.333	0.090873	0.39	0.80031
LINDQLIMK	0	A0301	0.99135	0.513	0.776341	0.408	0.983761
SSMVNGVVR	0	A0301	0.0429441	0.224	0.022289	0.41	0.0393911
VSAAGTTLR	0	A0301	0.242468	0.401	0.150818	0.404	0.238227
GVQPSATGR	0	A0301	0.146502	0.207	0.31172	0.367	0.0446381
AQNAISTTF	0	A0301	0.000591327	0.109	0.00846	0.183	0.0412173
CFMYSDFHF	0	A0301	0.000270922	0.061	0.000165	0.168	0.00104994
DWSGYSGSF	0	A0301	5.51e-05	0.031	5.8e-05	0.024	0.000483218
EEIRRIWRQ	0	A0301	0.000159259	0.016	7.4e-05	0	0.00044012
EKPKFLPDL	0	A0301	0.000165144	0.022	2.2e-05	0	0.000513667
ELDEIGEDV	0	A0301	5.63e-05	0.026	6.9e-05	0	0.000295695
FLKDVMESM	0	A0301	0.00440985	0.061	0.001856	0.159	0.00905591
FRNQVKIRR	0	A0301	0.00115015	0.051	0.003779	0.161	0.0167428
GLYEAIEEC	0	A0301	0.00175942	0.071	0.001118	0.227	0.0227466
GMDPRMCSL	0	A0301	0.00289006	0.105	0.002749	0.127	0.00688422
GTSKIKMKW	0	A0301	0.0317829	0.091	0.005463	0.246	0.0279741
GYMFESKSM	0	A0301	6.44e-05	0.045	0.000306	0.069	0.000489235
HEGEGIPLY	0	A0301	0.000771996	0.124	0.002011	0.128	0.0390223
IAGFIEGGW	0	A0301	0.000161884	0.045	3e-05	0.115	0.00325039
ILKGKFQTA	0	A0301	0.00359093	0.077	0.003992	0.109	0.0289199
IQAGVDRFY	0	A0301	0.00227926	0.15	0.009319	0.21	0.296931
IRHENRMVL	0	A0301	0.000130649	0.038	0.000356	0.022	0.000744406
IYYLEKANK	0	A0301	0.137651	0.251	0.018138	0.28	0.082162
KAVRGDLNF	0	A0301	0.000394326	0.068	0.000737	0.183	0.0042385
KSCLPACVY	0	A0301	0.170593	0.334	0.029292	0.283	0.06939
KTTYWWDGL	0	A0301	0.0188421	0.072	0.000153	0.251	0.0572517
KYTSGRQEK	0	A0301	0.0174008	0.153	0.01426	0.28	0.00628756
LLTEVETYV	0	A0301	0.0013011	0.09	0.000517	0.153	0.0252124
LYDYKENRF	0	A0301	0.000403514	0.038	0.000177	0	0.00174185
MEFEPFQSL	0	A0301	0.000192605	0.069	0.001396	0.201	0.00965918
MMMGMFNML	0	A0301	0.0171115	0.213	0.000395	0.321	0.0120931
NPALRMKWM	0	A0301	0.000244633	0.043	3.3e-05	0	0.00116104
QMRDVLGTF	0	A0301	0.0021332	0.111	0.004986	0.219	0.0119055
QPEWFRNVL	0	A0301	7.29e-05	0.043	0.000147	0	0.000408129
QYSGFVRTL	0	A0301	0.00102988	0.046	0.000936	0.021	0.0032131
RARIKTRLF	0	A0301	0.0060231	0.118	0.004638	0.158	0.0648471
RELVRKTRF	0	A0301	0.000141672	0.067	0.000317	0.093	0.00198898
RNEQGQTLW	0	A0301	0.000186932	0.049	0.000355	0.03	0.000816575
RPVGISSMV	0	A0301	0.000105922	0.062	0.000431	0.108	0.00248239
RRATAILRK	0	A0301	0.467468	0.254	0.05591	0.313	0.782041
RRVRDNMTK	0	A0301	0.00218951	0.121	0.008422	0.227	0.0109527
SEKTHIHIF	0	A0301	0.000108659	0.049	0.000499	0.019	0.00175098
SHEGEGIPL	0	A0301	0.000215498	0.028	6.4e-05	0.001	0.000591888
SRARIKTRL	0	A0301	0.000210115	0.031	0.000538	0	0.000709245
SYINRTGTF	0	A0301	0.000282275	0.051	0.000784	0.096	0.00539157
SYLIRALTL	0	A0301	0.0022143	0.067	0.000836	0.129	0.0106959
THFQRKRRV	0	A0301	0.000112951	0.032	0.000121	0.001	0.000712935
TMLYNKMEF	0	A0301	0.00824226	0.133	0.00145	0.295	0.0206413
VAGGTSSVY	0	A0301	0.0123002	0.169	0.006693	0.184	0.0284005
VERLKHGTF	0	A0301	0.000101645	0.053	7.4e-05	0.01	0.000211104
VPAQNAIST	0	A0301	0.000406948	0.022	0.000148	0.026	0.00201224
VTTEVAFGL	0	A0301	0.00472211	0.068	0.000956	0.272	0.0299226
YRYGFVANF	0	A0301	0.000281305	0.048	0.003346	0.095	0.0310946
YRYTYRCHR	0	A0301	0.00121831	0.084	0.002819	0.263	0.0103557
YSHGTGTGY	0	A0301	0.0109726	0.195	0.028173	0.302	0.0159219
RFSFNCSMK	0	A0301	0.301312	0.378	0.026639	0.349	0.0897823
SRIGAWASK	0	A0301	0.16654	0.106	0.016341	0.207	0.0809311
VYERQPCWY	0	A0301	0.00114397	0.061	0.00037	0.048	0.000836549
IRSCWRYRK	0	A0301	0.017432	0.115	0.001313	0.189	0.021845
DIIRAHPWF	0	A0301	0.000205507	0.06	8.6e-05	0.125	0.000910821
RYRMRHLSK	0	A0301	0.0327111	0.394	0.044357	0.387	0.0521363
VTRQIHNPR	0	A0301	0.148964	0.201	0.104088	0.447	0.0587534
QSPQPVRVK	0	A0301	0.294386	0.209	0.190597	0.239	0.341118
ADFKLFFRW	0	A0301	0.00248511	0.064	0.00081	0.179	0.0371947
ADLRFASEF	0	A0301	0.000131518	0.046	0.000144	0.082	0.000563999
AEFPVGSTA	0	A0301	0.000223147	0.053	0.000708	0.145	0.00196142
AEFWDVFLS	0	A0301	0.000282631	0.05	0.00011	0.192	0.00866759
AEGTGITHL	0	A0301	0.000114345	0.051	0.000246	0.004	0.00379665
AEIDRSFKP	0	A0301	0.000430076	0.033	0.000161	0.031	0.00278335
AEMGGHAER	0	A0301	0.00326508	0.121	0.008596	0.295	0.00304274
AEMRETHWL	0	A0301	0.000275558	0.051	0.000156	0.09	0.000622982
AENGWGFYF	0	A0301	0.000170895	0.082	0.001082	0.2	0.0922944
AENKKFKLH	0	A0301	0.00129381	0.074	0.001274	0.086	0.060032
AFASLQDML	0	A0301	0.000421218	0.058	0.000247	0.059	0.00133369
AFDIASVFF	0	A0301	0.00144947	0.1	0.001629	0.082	0.0104956
AFDWPELEF	0	A0301	0.00150898	0.075	0.003744	0.083	0.0336683
AFGLFWLVW	0	A0301	0.000762452	0.083	9.3e-05	0.124	0.100563
AHGWSTFYL	0	A0301	0.000317537	0.069	0.000174	0.141	0.0203401
AHSKAETEA	0	A0301	0.000100531	0.028	5.2e-05	0	0.000146207
AIKPITDQF	0	A0301	0.0137102	0.075	0.013623	0.168	0.228125
ALEPGFKDY	0	A0301	0.00376505	0.128	0.027227	0.167	0.367403
ALFEDYPGC	0	A0301	0.00126119	0.075	0.001366	0.252	0.0116221
ALYWALMES	0	A0301	0.0624789	0.253	0.008937	0.388	0.466273
AMAETGCDA	0	A0301	0.000197492	0.07	0.000127	0.178	0.000950711
AMIDRLHQT	0	A0301	0.00719126	0.063	0.002539	0.174	0.0209355
APILVVSGI	0	A0301	0.000190953	0.056	0.000184	0.039	0.00433908
APYFATVRL	0	A0301	0.0132444	0.099	0.001728	0.185	0.163679
AQLYAYAGF	0	A0301	0.000162682	0.085	0.000542	0.201	0.0323111
AQRPAKYSY	0	A0301	0.0824228	0.161	0.105833	0.248	0.0406103
ARADGILRF	0	A0301	0.00085118	0.049	0.003719	0.044	0.169798
ARYGIFLPF	0	A0301	0.00305614	0.098	0.005526	0.231	0.819516
ASDDLEHWQ	0	A0301	0.000250702	0.023	0.000226	0.057	0.00100293
ASDPSFPDI	0	A0301	0.000186325	0.053	0.000447	0.089	0.00518695
ASDRISGIL	0	A0301	0.000918195	0.059	0.000231	0.116	0.00113171
ATFSRPGSL	0	A0301	0.212963	0.132	0.025892	0.326	0.226816
ATISYRIKL	0	A0301	0.217902	0.111	0.007121	0.255	0.219423
ATQPVHWFL	0	A0301	0.0587216	0.102	0.012493	0.297	0.0710104
AVMFFPFWF	0	A0301	0.067579	0.202	0.003863	0.396	0.31997
AYGSRFHEW	0	A0301	0.000180978	0.037	0.000788	0.053	0.0039029
AYLLQHLDL	0	A0301	0.000648165	0.063	0.000184	0.097	0.00350494
AYQQGVKTL	0	A0301	0.000386192	0.037	0.000413	0	0.000734421
AYYWNQNGF	0	A0301	0.000180953	0.084	0.001344	0.172	0.0291636
CYDLMSFLE	0	A0301	0.000300326	0.038	1.8e-05	0	0.000299036
CYPRLWGVR	0	A0301	0.00052289	0.059	9.2e-05	0.173	0.000805591
DFIGKTIGF	0	A0301	0.00021248	0.05	0.000758	0.047	0.00655237
DFPIFNQRY	0	A0301	0.00018249	0.042	0.000681	0	0.00161754
DISPTNIPL	0	A0301	0.00337417	0.068	0.000638	0.174	0.0472043
DLPPAIAAE	0	A0301	0.000156479	0.027	0.000406	0	0.00245467
DLSNSMRDF	0	A0301	7.66e-05	0.043	0.000146	0.063	0.00244861
DPRDDLSGM	0	A0301	0.000126997	0.02	9.4e-05	0	7.83e-05
DPSMLRTTA	0	A0301	0.000195808	0.022	5.5e-05	0	3.45e-05
DQFSIPIRY	0	A0301	0.00373176	0.119	0.035868	0.265	0.437865
DRLHPPNKL	0	A0301	0.00016899	0.018	0.000237	0	0.000958489
DYAMHGTVF	0	A0301	2.37e-05	0.042	0.000127	0	0.00024687
DYDQRDYGF	0	A0301	9.49e-05	0.021	0.000238	0	9.07e-05
DYPDDFMDK	0	A0301	0.000336959	0.042	0.002093	0.144	0.00869776
DYVPTNKWV	0	A0301	0.000109587	0.027	2.5e-05	0	0.000238594
EAFPYEITE	0	A0301	0.000171895	0.027	0.000213	0.105	0.00458126
EEDLPVTWR	0	A0301	0.00180892	0.056	0.002207	0.092	0.00272153
EEFLQCGRL	0	A0301	0.0002612	0.037	1.8e-05	0.025	0.000160611
EEIDWIKTD	0	A0301	0.000102717	0.013	7e-06	0	0.000361682
EENLIDFAS	0	A0301	0.000139912	0.018	6e-06	0.007	0.000117694
EEQTDPKTL	0	A0301	0.000159033	0.018	3.6e-05	0	5.6e-05
EEVWRDPYL	0	A0301	7.39e-05	0.033	3.6e-05	0	0.000280127
EFDNYRGTI	0	A0301	8.63e-05	0.036	0.000149	0	7.16e-05
EFFDGGLTF	0	A0301	0.000286614	0.063	0.003528	0.17	0.0227557
EFFDTEPQL	0	A0301	0.000224648	0.035	0.000697	0.064	0.00449849
EFIYWDWLY	0	A0301	0.000476697	0.074	0.000776	0.11	0.0205621
EGFLKAAMF	0	A0301	0.000108032	0.048	0.000103	0.028	0.00139314
EGIEGRIAY	0	A0301	0.000250928	0.066	0.002045	0.124	0.00160889
EHFYWGSVF	0	A0301	7.23e-05	0.044	0.000272	0.064	0.00142096
EHGIVIRAF	0	A0301	8.61e-05	0.038	8.2e-05	0	0.00135161
EIFPNIKIY	0	A0301	0.021148	0.136	0.021841	0.234	0.759155
EIIELTRTL	0	A0301	0.00124616	0.051	0.000684	0.099	0.0115985
EIKFNDITF	0	A0301	0.000317772	0.052	0.000173	0.073	0.00834451
EISGLRPGE	0	A0301	0.000396847	0.029	7.3e-05	0.086	0.0015026
EITGPIIMI	0	A0301	0.000477205	0.081	0.000911	0.117	0.145617
EKPPVRPIF	0	A0301	9.55e-05	0.027	8.1e-05	0	0.000764803
ELFIAPEGM	0	A0301	0.000247955	0.051	0.000523	0.193	0.00858926
EQKGIQAWW	0	A0301	8.45e-05	0.037	0.000147	0.023	0.0034014
EQNWDWNRY	0	A0301	0.000167862	0.072	0.0016	0.13	0.0228132
ESAERLKAY	0	A0301	0.00114615	0.077	0.003101	0.176	0.0149747
ESDKGSSQS	0	A0301	0.000176157	0.019	8.3e-05	0.015	5.84e-05
ETDVMTRGQ	0	A0301	0.000292572	0.022	0.000244	0.04	0.00207081
ETIEEPAVE	0	A0301	0.000244674	0.019	0.000203	0.041	0.000442582
ETIFTVLAL	0	A0301	0.00258517	0.092	0.000498	0.253	0.0229088
ETKGKRRLL	0	A0301	0.000225666	0.042	0.000246	0.077	0.0067574
ETVNFVPNY	0	A0301	0.00424976	0.115	0.010406	0.256	0.201652
EVDEGSDMM	0	A0301	0.000106782	0.031	0.000173	0.04	0.000281226
EVWGMRWPI	0	A0301	0.000619511	0.05	0.000143	0.241	0.0109569
EYSYYSSMY	0	A0301	0.000391585	0.084	0.000981	0.107	0.0045703
FHLRSRFAF	0	A0301	9.24e-05	0.05	0.000114	0.138	0.000255421
FIAEIDHWI	0	A0301	0.000288266	0.052	8.9e-05	0.186	0.00315465
FIFGKMGAG	0	A0301	0.00118693	0.072	7.5e-05	0.259	0.00436691
FLADYRGKT	0	A0301	0.00269395	0.048	6.7e-05	0.179	0.00596228
FLHPKHWGT	0	A0301	0.00988723	0.057	0.000913	0.191	0.00601025
FLPGQYMNI	0	A0301	0.00305868	0.085	0.000676	0.177	0.0195989
FMGRLGPEY	0	A0301	0.0436945	0.19	0.013267	0.245	0.0243927
FMIDWILDA	0	A0301	0.00594023	0.092	0.000593	0.226	0.0452673
FMSLQSGDV	0	A0301	0.000175636	0.071	1.3e-05	0.137	0.000531323
FPGEKRVSK	0	A0301	0.00830455	0.093	0.003849	0.193	0.0577082
FPGTGSEFV	0	A0301	0.000101718	0.037	2e-05	0	0.000226856
FPRSAERAG	0	A0301	0.000144193	0.022	1.9e-05	0	6.6e-05
FQLYSDLAH	0	A0301	0.00325853	0.076	0.004617	0.246	0.00475689
FRAPNTREL	0	A0301	0.000205322	0.026	0.000672	0	0.00290082
FRISGRGGK	0	A0301	0.0277272	0.081	0.002205	0.175	0.00469589
FRAAVRAHF	0	A0301	8.32e-05	0.04	0.000228	0.013	0.00101547
FSDARLAKL	0	A0301	0.00328365	0.061	0.00036	0.059	0.00660738
FTFDNSKFV	0	A0301	0.00601415	0.078	0.001264	0.298	0.0351253
FVIGGMTGV	0	A0301	0.0031632	0.089	0.001287	0.214	0.00437963
FVSVYFSDY	0	A0301	0.00688618	0.192	0.002454	0.298	0.467732
FYKRKAMAW	0	A0301	0.000233934	0.045	0.000207	0.046	0.0010644
FAAAAARTL	0	A0301	0.00506204	0.051	0.000153	0.129	0.00165946
GAGDFSHGW	0	A0301	0.000248204	0.033	0.000263	0.133	0.00264298
GEDDDMLPW	0	A0301	7.64e-05	0.04	0.000142	0.041	0.00158871
GEHWLGRIW	0	A0301	0.000152039	0.039	7.3e-05	0	0.00249395
GEVGLDLTV	0	A0301	6.36e-05	0.036	7.4e-05	0.02	0.000267789
GKFFAQAFL	0	A0301	0.000234813	0.065	0.000143	0.082	0.0148587
GKIKGKYSY	0	A0301	0.000602512	0.042	0.004226	0.015	0.00713625
GLGGDASAY	0	A0301	0.00746175	0.249	0.021038	0.206	0.118018
GLKRGGVLL	0	A0301	0.00309784	0.109	0.002708	0.126	0.0247727
GMLSSLHTL	0	A0301	0.00378849	0.11	0.002308	0.229	0.00787749
GQWDGWVWL	0	A0301	0.00264255	0.069	0.003184	0.155	0.157691
GRDHVRVTL	0	A0301	0.000109526	0.037	0.001127	0	0.000336577
GRKTPLLCF	0	A0301	0.000226821	0.05	0.000841	0	0.0288335
GRNSRFPDK	0	A0301	0.00435603	0.1	0.00444	0.132	0.109249
GRYSVRYVR	0	A0301	0.0052038	0.084	0.007649	0.269	0.0389088
GSDKQVVGQ	0	A0301	0.000495293	0.03	0.000564	0.04	0.00151734
GSEVPGFCH	0	A0301	0.00287787	0.056	0.001791	0.225	0.00515139
GSFKEYVFW	0	A0301	0.000550026	0.091	0.000911	0.257	0.0662205
GYGRVNAGK	0	A0301	0.0179177	0.141	0.005865	0.215	0.0107862
GYIPIERVL	0	A0301	7.76e-05	0.047	0.000529	0	0.00166511
GYLNACGHF	0	A0301	7.72e-05	0.044	7.8e-05	0.109	0.00139546
GYSFSIPGY	0	A0301	0.0024004	0.127	0.005226	0.157	0.02656
HERPVILSL	0	A0301	0.000649247	0.091	0.002182	0.176	0.00887835
HFDDVANGF	0	A0301	0.000570646	0.051	0.001707	0.052	0.00112818
HHIPNGVVW	0	A0301	6.31e-05	0.047	0.000858	0.038	0.00313323
HIMPNSFRV	0	A0301	0.0798511	0.175	0.006532	0.315	0.0391361
HRDGKPRYL	0	A0301	0.000406578	0.029	0.002333	0	0.010489
HRIQEELFY	0	A0301	0.0116596	0.064	0.004756	0.085	0.0407451
HSSVAGGLW	0	A0301	0.0017984	0.078	0.00061	0.213	0.00292238
HTAEIQQFF	0	A0301	0.00718738	0.12	0.006551	0.334	0.0390025
IAQLNRPAM	0	A0301	0.001547	0.047	0.00011	0.095	0.00021406
IHDHGEQLF	0	A0301	0.000180596	0.04	0.000337	0	0.000174671
IHESVIGQL	0	A0301	0.000408989	0.039	0.000122	0	0.00200384
ILLRKGHVF	0	A0301	0.00254215	0.116	0.002221	0.179	0.0314163
IPISGRITA	0	A0301	0.000199942	0.047	0.000458	0.049	0.00144305
IPRQWHPFA	0	A0301	0.000406596	0.054	0.000211	0.058	0.000795826
IQTHCEVGY	0	A0301	0.00193566	0.125	0.002213	0.157	0.00514445
IRNLVKRYK	0	A0301	0.0224781	0.139	0.00537	0.165	0.285564
IRNPPMVVF	0	A0301	0.000431723	0.065	0.004048	0.012	0.0522134
IRTDSGNIL	0	A0301	0.000104118	0.021	5.9e-05	0	0.00125393
ISCQIYNAL	0	A0301	0.00030036	0.066	0.000144	0.19	0.00357366
ISDSAQNMM	0	A0301	0.000564853	0.055	0.000435	0.118	0.000919105
ISLEAGQRF	0	A0301	0.000436724	0.047	0.000498	0.2	0.00686513
ISNYICVAW	0	A0301	0.00086214	0.101	0.000227	0.233	0.0156004
ISVQPLWEW	0	A0301	0.000309998	0.051	0.000455	0.194	0.030849
ISYTYNDNW	0	A0301	0.00021911	0.073	0.000276	0.223	0.0368587
ITFHNQRDF	0	A0301	0.00237484	0.081	0.001076	0.25	0.0241513
ITGQIIFGF	0	A0301	0.00227264	0.095	0.001674	0.3	0.351762
ITSKSRQVL	0	A0301	0.0022972	0.072	0.000872	0.179	0.00141334
ITTQWHLDM	0	A0301	0.00448585	0.076	0.000295	0.263	0.0277507
ITWETPMIW	0	A0301	0.00435983	0.101	0.003767	0.304	0.180635
IVAWTRTAT	0	A0301	0.0222373	0.099	0.000299	0.232	0.00629508
IYSAEFKNY	0	A0301	0.000438772	0.087	0.001786	0.105	0.0577216
KEDPGDHIF	0	A0301	5.55e-05	0.04	0.000718	0	0.00041793
KEKGPIFRD	0	A0301	0.000561667	0.033	2.8e-05	0.087	0.00775762
KGPDKLQVY	0	A0301	0.000973462	0.079	0.009291	0.069	0.055372
KIISEIGQL	0	A0301	0.0453594	0.097	0.00718	0.214	0.106249
KIPNDNIIE	0	A0301	0.000367997	0.042	0.000108	0.076	0.0277013
KMVGTVQRV	0	A0301	0.0202597	0.119	0.005442	0.203	0.0050273
KNDAVYIGY	0	A0301	0.00567972	0.157	0.012105	0.213	0.26265
KRASGDPYF	0	A0301	6.92e-05	0.039	0.000973	0.03	0.00806891
KSAQVPLPL	0	A0301	0.0737216	0.13	0.010139	0.374	0.233835
KSLGIDQIW	0	A0301	0.000867042	0.04	0.000665	0.189	0.0107556
KSNEKNMDF	0	A0301	0.000518869	0.11	0.004153	0.271	0.0794058
KSWPGVQSF	0	A0301	0.0243462	0.105	0.064301	0.266	0.145818
KTIECSKEL	0	A0301	0.0059792	0.065	0.002367	0.255	0.00874763
KTIQGGLGW	0	A0301	0.00364178	0.106	0.014194	0.333	0.13474
KYDDRIQSQ	0	A0301	0.000288397	0.023	0.001725	0	0.00153494
LAEQFSGEY	0	A0301	0.000682802	0.068	0.00065	0.181	0.00289366
LIPDGDGEV	0	A0301	0.000217195	0.03	1.8e-05	0.035	0.00134786
LLIDDSFSS	0	A0301	0.00060668	0.045	0.000193	0.214	0.00966903
LLKDLMPFV	0	A0301	0.0163942	0.126	0.003144	0.17	0.0649212
LLPYPIAGC	0	A0301	0.00347514	0.072	0.000243	0.095	0.0202183
LLQEKYGLI	0	A0301	0.00115231	0.085	0.000214	0.13	0.0293381
LLQGVPFHV	0	A0301	0.00513955	0.095	0.002796	0.216	0.041836
LLTQSNAGF	0	A0301	0.000323813	0.078	0.000469	0.146	0.0273301
LMAEDLANV	0	A0301	0.000980584	0.083	0.000268	0.16	0.00374038
LMQWWSDYV	0	A0301	0.00421957	0.1	6.4e-05	0.165	0.00875896
LPEFERRTL	0	A0301	0.00017842	0.033	0.000111	0	0.000225787
LQRNWSYGF	0	A0301	0.000740038	0.074	0.000816	0.177	0.00514872
LTDEDKQNQ	0	A0301	0.000340693	0.017	0.000122	0.036	0.000771204
LAAPCRNAL	0	A0301	0.00117834	0.058	0.00015	0.151	0.000580456
MEIYIWDHD	0	A0301	0.000109875	0.024	1e-06	0.052	0.000427378
MVDESMMMS	0	A0301	0.0172917	0.093	0.000493	0.258	0.00136689
NLGDKQDTF	0	A0301	0.000192931	0.042	0.000265	0.032	0.016276
NMERKLNLS	0	A0301	0.000701095	0.035	3.4e-05	0.034	0.000806135
PHYNNPWNT	0	A0301	0.000288322	0.015	1e-05	0.027	0.00322344
PSSKPDWFY	0	A0301	0.000461575	0.082	0.000566	0.175	0.0516338
PTDYMSSKL	0	A0301	0.00107598	0.037	8e-05	0.065	0.00101353
QTDDGVRFT	0	A0301	0.000801549	0.038	0.000498	0.098	0.00825842
QYPAFVLFI	0	A0301	0.0085481	0.072	0.000355	0.076	0.0172808
RAPKVRLSL	0	A0301	0.0157891	0.085	0.002768	0.195	0.0149091
REFYLRVGF	0	A0301	0.000496934	0.104	0.001255	0.259	0.0119069
SREVISHRL	0	A0301	0.000164208	0.025	0.000341	0	0.000440248
SRKKGFLGL	0	A0301	0.000199299	0.04	0.001209	0.005	0.00782663
SRWGYQVKH	0	A0301	0.0241887	0.033	0.011142	0.063	0.143406
STDTRHIPQ	0	A0301	0.00118053	0.068	0.003409	0.183	0.0248103
TFMYVFSTF	0	A0301	0.00140025	0.113	0.000857	0.194	0.00784611
THYPTQNRF	0	A0301	0.000492489	0.061	0.001593	0.121	0.0122164
TIPTNIPTL	0	A0301	0.00870946	0.062	0.000851	0.073	0.0387955
TMKFKGTVD	0	A0301	0.000951329	0.049	1.4e-05	0.064	0.0127835
VAPMVGGMM	0	A0301	0.000903389	0.04	7e-05	0.067	0.000518221
VFKVKLHEI	0	A0301	0.00115478	0.048	0.000159	0	0.00287964
VKKLWGHLP	0	A0301	0.000639351	0.021	2.3e-05	0	0.00174106
VLLGRLNKC	0	A0301	0.0056638	0.074	0.001003	0.13	0.0152091
VLPPLSADL	0	A0301	0.00248315	0.061	0.000464	0.078	0.0418332
VLPVPGASV	0	A0301	0.0124209	0.075	0.000694	0.06	0.0207387
VMCIQMKYV	0	A0301	0.0050901	0.112	0.000229	0.143	0.0137807
VMETENALF	0	A0301	0.000803466	0.074	0.000426	0.078	0.00476638
VMLLDIDYF	0	A0301	0.00136827	0.087	0.000331	0.179	0.0426761
VPQTDAGVT	0	A0301	0.000331741	0.015	9e-06	0	5.49e-05
VPWQEKTAS	0	A0301	0.000317223	0.015	6.8e-05	0	0.000487755
VQGYERIMY	0	A0301	0.0232762	0.129	0.005093	0.156	0.0813492
VQLDWQGDY	0	A0301	0.00139506	0.109	0.00651	0.201	0.175046
VQLQEYDTY	0	A0301	0.000216749	0.062	0.001711	0.133	0.0207693
VVAVGGLAI	0	A0301	0.00287305	0.118	0.00073	0.258	0.049574
VVISKKDTY	0	A0301	0.013925	0.126	0.029231	0.187	0.144245
VVPLYDTPL	0	A0301	0.00172098	0.054	7e-05	0.085	0.0242898
WAPEGDIRL	0	A0301	0.000239241	0.028	2.6e-05	0	0.000664814
WCRVGRGTI	0	A0301	0.000113504	0.035	7e-06	0	6.07e-05
WLPWIPQLI	0	A0301	0.00123088	0.071	0.000186	0.107	0.00481383
WLWVSSSDM	0	A0301	0.000763907	0.064	0.000117	0.193	0.00507757
WPALSSIAA	0	A0301	0.00024778	0.04	7.1e-05	0.062	0.00046401
YGGKKAVTY	0	A0301	0.000756388	0.08	0.001851	0.077	0.010888
YGLGSTPLY	0	A0301	0.0228948	0.154	0.007951	0.223	0.0211194
YHDPANWPL	0	A0301	0.000218719	0.038	0.000439	0.045	0.00206466
YHFDPVHHL	0	A0301	0.000620657	0.04	0.004398	0.165	0.00914218
YIALGRARV	0	A0301	0.00066713	0.083	0.000185	0.161	0.00128358
YLGTPNNTY	0	A0301	0.0144363	0.204	0.032065	0.231	0.503006
YLHRDIFDI	0	A0301	0.00246815	0.064	8e-05	0.18	0.00524719
YLKKWLNSF	0	A0301	0.00114853	0.088	0.005872	0.141	0.0635283
YLQSKGKDI	0	A0301	0.000429817	0.034	7.4e-05	0.029	0.00483223
YMIKLAKEV	0	A0301	0.00108035	0.056	0.000186	0.131	0.00190799
YMLWNSWLS	0	A0301	0.0028142	0.1	0.000126	0.285	0.0158029
YMTLQAVTF	0	A0301	0.000817188	0.095	0.000399	0.162	0.00836172
YREAGIPVL	0	A0301	0.000117776	0.036	0.000373	0	0.000322683
YRKPSGGVF	0	A0301	0.00011492	0.027	0.000337	0	0.000389744
YRSDIVGTY	0	A0301	0.00205638	0.045	0.00949	0.084	0.0404056
YTGPDHQEW	0	A0301	0.000200673	0.028	0.000559	0.166	0.00172189
YTPLNYSKF	0	A0301	0.000758537	0.051	0.000269	0.145	0.00968963
YYQLCQHLK	0	A0301	0.213367	0.177	0.006974	0.237	0.0026885
YYYNFSEDL	0	A0301	0.000323012	0.041	0.000201	0.125	0.00146939
AAFLDDNAF	0	A0301	8.15e-05	0.049	0.000127	0.127	0.004026
GRGQILLGK	0	A0301	0.0378333	0.103	0.007435	0.2	0.472346
GTEKLTITY	0	A0301	0.0396477	0.176	0.03599	0.264	0.211741
ELRSRYWAI	0	A0301	0.000285357	0.069	0.000805	0.142	0.00454608
SFSSGWSPR	0	A0301	0.142808	0.167	0.020174	0.348	0.0502037
DPKKTGGPI	0	A0301	0.000547845	0.023	1.7e-05	0	0.000104336
WMACHSAAF	0	A0301	0.000723418	0.119	0.00013	0.241	0.00138127
GMFNMLSTV	0	A0301	0.013673	0.207	0.002201	0.271	0.028649
CTELKLSDY	0	A0301	0.000942581	0.099	0.000792	0.16	0.0137462
ISRQIHWCW	0	A0301	0.000384861	0.063	0.000164	0.227	0.00147359
MFMMIFHFV	0	A0301	0.0011653	0.147	0.000212	0.256	0.00148893
FPYEGGKVF	0	A0301	0.000174206	0.047	0.00068	0.079	0.0111388
KYWRQMIIK	0	A0301	0.407443	0.32	0.061234	0.335	0.26529
NSDTVDWSW	0	A0301	0.000289321	0.027	0.000142	0.052	0.00171934
VSFDQNLDY	0	A0301	0.0523804	0.234	0.075465	0.364	0.59137
SLPPNFSSL	0	A0301	0.0120926	0.082	0.006704	0.159	0.162909
EFTSFFYRY	0	A0301	0.000545211	0.084	0.003322	0.147	0.0199171
SPVIVNGAM	0	A0301	0.000100232	0.041	8.7e-05	0.066	0.00266369
SIIQEKLGY	0	A0301	0.415971	0.205	0.186433	0.307	0.321194
NIVFSPFGY	0	A0301	0.0276133	0.229	0.011402	0.316	0.124158
IPRLLRTFL	0	A0301	0.000280198	0.072	0.000208	0.067	0.00180894
VSEKYTDMY	0	A0301	0.000907639	0.084	0.001233	0.129	0.00446426
DIVRVFNEY	0	A0301	0.000861643	0.084	0.002274	0.203	0.0509318
HYRPYHYYH	0	A0301	0.0106998	0.098	0.005475	0.26	0.005275
TTWCDGKKF	0	A0301	0.000521858	0.036	0.000267	0.159	0.0222885
ATGFPFFDR	0	A0301	0.242135	0.287	0.086608	0.472	0.908297
EPADHLAIM	0	A0301	0.000116624	0.032	0.000259	0	0.00185689
LLHLKRPYR	0	A0301	0.402506	0.401	0.079287	0.38	0.389461
AEKSRGRRI	0	A0301	9.63e-05	0.033	0.0001	0	0.00118577
DSPATLSAY	0	A0301	0.000350659	0.071	0.001436	0.129	0.00318411
DTAKPTSVY	0	A0301	0.00225137	0.149	0.017962	0.26	0.094197
EMRFAYICT	0	A0301	0.000585833	0.068	4.4e-05	0.183	0.000483095
ETKKRMDYF	0	A0301	0.000254938	0.049	0.000323	0.11	0.00158653
HPRQFLAFL	0	A0301	0.000226962	0.072	0.000454	0.1	0.00333175
IARLVYKAR	0	A0301	0.0147362	0.145	0.003019	0.308	0.0189166
LERIKANIF	0	A0301	0.000111564	0.049	5.1e-05	0	0.00123714
RDITAFEGL	0	A0301	0.000112677	0.056	0.000112	0.091	0.00163604
SDRLHHDPL	0	A0301	0.000140353	0.043	0.000127	0.011	0.000101324
VTRPLRTMV	0	A0301	0.00486419	0.1	0.002072	0.21	0.00155054
WRQEIGHPK	0	A0301	0.00775788	0.045	0.005014	0.171	0.00410098
WSDLNTTDF	0	A0301	0.000124055	0.04	7.2e-05	0.055	0.000582575
LDKGKLWHL	0	A0301	0.000774545	0.034	0.000116	0	0.00875084
AVRQKSRWI	0	A0301	0.0241291	0.082	0.000805	0.15	0.0421032
AIIDYIAYM	0	A0301	0.0652886	0.13	0.015105	0.256	0.442688
YPASLHKFF	0	A0301	0.000227661	0.048	0.000476	0.093	0.00410362
APAKKAAAK	0	A0301	0.144157	0.193	0.01828	0.208	0.16865
MFINDVHAL	0	A0301	0.000571461	0.056	0.0005	0.114	0.000584896
ALRSRWRAL	0	A0301	0.0418346	0.128	0.005707	0.172	0.086799
VLMGGVPGV	0	A0301	0.00831469	0.152	0.005723	0.215	0.022844
RPRCAYLPF	0	A0301	0.000289066	0.092	0.000352	0.261	0.0330541
RPRLHSISF	0	A0301	0.000416121	0.096	0.004602	0.147	0.0177894
RPRQRGIPF	0	A0301	0.00150199	0.072	0.003842	0.153	0.024885
RPVPHWPKY	0	A0301	0.0221701	0.121	0.040116	0.184	0.374253
RVEESRARL	0	A0301	0.0232436	0.075	0.002711	0.193	0.00291804
RVRAAMKPI	0	A0301	0.0899993	0.135	0.002951	0.294	0.0301865
TPALATRGF	0	A0301	0.000272633	0.046	0.000552	0.052	0.00592511
VPADHRLAF	0	A0301	0.000123869	0.059	0.002604	0.14	0.0198668
YMHGSIHEV	0	A0301	0.00476644	0.087	0.002216	0.231	0.00120369
YQVLVMVPK	0	A0301	0.272422	0.308	0.084665	0.367	0.303359
LVAPHMAMM	0	A0301	0.0333001	0.145	0.006296	0.26	0.0649137
YSKPWMAFF	0	A0301	0.00184004	0.1	0.002681	0.223	0.0218226
PMQQLTQPL	0	A0301	0.000857679	0.039	4.4e-05	0.093	0.00110487
QHLDIGNAL	0	A0301	8.02e-05	0.033	0.000163	0.042	0.00143936
ILRNPGYAL	0	A0301	0.0437417	0.119	0.005328	0.226	0.0358388
GVKVRVWLF	0	A0301	0.00380552	0.095	0.002458	0.195	0.191856
AHYEEDVNL	0	A0301	7.64e-05	0.037	0.000249	0.057	0.00779624
CHATLTHRL	0	A0301	0.00180015	0.042	9.4e-05	0.065	0.00043965
HSRRSRRSL	0	A0301	0.000480017	0.067	0.00089	0.17	0.000347869
CARRRLRTL	0	A0301	0.000189962	0.058	0.000206	0.056	0.000663157
EMKEAFHGL	0	A0301	0.000138425	0.052	0.000468	0.158	0.00166731
ILNHKFCNL	0	A0301	0.0176622	0.161	0.002376	0.196	0.104439
FQEALKKSL	0	A0301	0.000204837	0.035	6e-05	0	0.000434071
FLGSHSEPL	0	A0301	0.00399435	0.067	0.000159	0.152	0.0106918
KFKRKLMYV	0	A0301	0.00413126	0.125	0.000999	0.164	0.0140668
KHDFIDNPL	0	A0301	0.000129595	0.049	9.7e-05	0.016	0.00256061
HAETESATL	0	A0301	0.000130523	0.038	5.4e-05	0.035	0.000153203
SMRSRARHI	0	A0301	0.00285055	0.126	0.001267	0.158	0.00369387
TTSLFLHLV	0	A0301	0.0134971	0.114	0.001282	0.22	0.031118
GSFRKICGF	0	A0301	0.00546337	0.114	0.001745	0.24	0.0116685
LPSSSSYSY	0	A0301	0.00229831	0.078	0.004642	0.166	0.0211189
YWDQVTFFY	0	A0301	0.00806467	0.104	0.016664	0.211	0.0688017
DWMERIEDF	0	A0301	1.69e-05	0.023	0.000226	0	0.000311131
SLWAWVLLF	0	A0301	0.197302	0.266	0.036516	0.34	0.973453
SVFELSNFA	0	A0301	0.00935912	0.124	0.00344	0.348	0.0603821
MKYVWPPIM	0	A0301	0.00240982	0.053	0.000512	0.083	0.0155979
FPLWNTEKI	0	A0301	0.000217658	0.034	3.6e-05	0	0.00124353
QIQAGNFHW	0	A0301	0.000631936	0.066	0.000856	0.185	0.0254548
WPVMQWLTA	0	A0301	0.000200536	0.035	2.1e-05	0.052	0.000573798
RNMSRIFPY	0	A0301	0.417216	0.316	0.05714	0.356	0.589525
FSFFMNENF	0	A0301	0.000270488	0.068	0.000108	0.261	0.00343295
SPLPITLKY	0	A0301	0.203284	0.132	0.073887	0.278	0.921648
HPYVFCALL	0	A0301	0.000627564	0.093	6.4e-05	0.164	0.0217073
EAYCALLCK	0	A0301	0.543013	0.302	0.014648	0.456	0.111295
MPFDPSELV	0	A0301	0.000222088	0.055	0.000688	0.141	0.00514327
LTMNLVSDI	0	A0301	0.00688522	0.078	0.000144	0.235	0.00474695
THADAHTQL	0	A0301	0.000118428	0.038	0.000341	0.061	0.000874964
LPPVVPPLI	0	A0301	0.00157253	0.046	9.5e-05	0	0.00384875
ITLFPSYQL	0	A0301	0.106921	0.106	0.002959	0.328	0.123176
LAYLAGWII	0	A0301	0.00130561	0.083	4.7e-05	0.193	0.0143493
KSRQGDTKV	0	A0301	0.000738841	0.057	0.000888	0.123	0.000483554
WTIGYDTIY	0	A0301	0.00106765	0.092	0.000938	0.234	0.0377664
VVDALRNIY	0	A0301	0.0312765	0.159	0.025455	0.193	0.198239
FMFNELLAL	0	A0301	0.0205695	0.156	0.002253	0.324	0.130082
AESICSYWL	0	A0301	0.000235953	0.061	3.8e-05	0.078	0.00122372
YPSLMSRVV	0	A0301	0.000137086	0.045	4.7e-05	0	0.000467951
MSRKLHRYI	0	A0301	0.00105009	0.092	0.000286	0.209	0.00101292
FGAAVSLLF	0	A0301	0.0010711	0.104	0.000338	0.221	0.0105466
TEDQGHFPL	0	A0301	0.000145678	0.045	0.000178	0.047	0.000404184
AFHQLVQVI	0	A0301	0.000513147	0.055	0.000449	0.05	0.00113713
GRIPVSDIF	0	A0301	4.41e-05	0.033	0.000197	0	0.00268461
AEMVAKYDL	0	A0301	0.000112863	0.045	7e-05	0.083	0.000518644
IMYDHLPGF	0	A0301	0.0468397	0.294	0.083978	0.325	0.469253
HLPGFGTAF	0	A0301	0.00106275	0.112	0.001979	0.163	0.0422368
SPKIDRGWV	0	A0301	9.94e-05	0.032	2.8e-05	0	0.000199369
MVAKYDLLV	0	A0301	0.0220549	0.138	0.001176	0.275	0.040407
KLITQPLPA	0	A0301	0.331534	0.184	0.025487	0.306	0.194838
VLMKQIPIW	0	A0301	0.012781	0.124	0.00364	0.15	0.0708386
LPQYFTFDL	0	A0301	0.000346049	0.043	2e-05	0.065	0.00571452
TAAIMLASY	0	A0301	0.0133237	0.18	0.003651	0.226	0.0740476
VQLPQYFTF	0	A0301	0.000418923	0.08	0.004275	0.215	0.107891
KQIPIWLPL	0	A0301	0.0107867	0.133	0.009956	0.328	0.527145
LSDAIFDDL	0	A0301	0.000218565	0.046	2.6e-05	0.065	0.00277955
KLINTLFHA	0	A0301	0.0657883	0.201	0.01979	0.292	0.119402
KLWTSISCA	0	A0301	0.149173	0.206	0.011812	0.243	0.0252999
KRLQILGYL	0	A0301	0.000501099	0.052	0.00049	0.106	0.0272726
LEARVNLSV	0	A0301	0.000183611	0.063	0.000232	0.117	0.00159501
VEIKTGFKL	0	A0301	0.000527843	0.041	0.000154	0.047	0.000857731
RTADIGACM	0	A0301	0.0246755	0.097	0.0058	0.346	0.0271398
RAIMTTWTV	0	A0301	0.005172	0.09	0.000737	0.213	0.0079871
KQMSQPYAV	0	A0301	0.00811928	0.1	0.009504	0.225	0.00105984
AALEGLSGF	0	A0301	0.00034915	0.076	0.001166	0.185	0.00968748
VIGVGMGLY	0	A0301	0.180848	0.287	0.019298	0.25	0.483262
DSFAKQPQW	0	A0301	0.000247048	0.037	0.000318	0.151	0.00663729
IESNPLFPV	0	A0301	0.000353405	0.072	0.000477	0.138	0.0176528
VKINIFPLY	0	A0301	0.0253206	0.097	0.007185	0.088	0.560879
KVIVYCHYY	0	A0301	0.438347	0.325	0.069557	0.413	0.718815
FHIVNQESL	0	A0301	5.49e-05	0.035	3.7e-05	0	0.000302876
LPYPVLLKI	0	A0301	0.0490734	0.094	0.001853	0.187	0.438787
MGMEQTMSV	0	A0301	0.000576956	0.092	0.000476	0.223	0.000454158
IQIQATETA	0	A0301	8.77e-05	0.038	0.000133	0.068	0.000393206
AVRNAKAAV	0	A0301	0.00304329	0.098	0.001727	0.189	0.000940037
TATPAWDAL	0	A0301	9.38e-05	0.039	7.4e-05	0.092	0.00313191
EILWDVIPF	0	A0301	0.000226355	0.082	0.000242	0.212	0.0866367
MTACGRIVV	0	A0301	0.00172992	0.134	0.000128	0.297	0.00211968
MAVTAAPYI	0	A0301	0.00424747	0.077	7.5e-05	0.182	0.0018342
RLGWRTLDF	0	A0301	0.0882071	0.234	0.00906	0.278	0.618617
LPVEYLQVP	0	A0301	0.000330193	0.028	1.5e-05	0	0.00221631
FMVYVPLPA	0	A0301	0.0191087	0.132	0.000264	0.299	0.0143651
QQRPDLILV	0	A0301	0.00220061	0.079	0.001234	0.093	0.00666838
LPEAYQWHI	0	A0301	0.000135739	0.036	2.2e-05	0	0.00265271
HQFTSNPEV	0	A0301	0.000690629	0.077	0.000771	0.196	0.00197169
EPFLVQFWI	0	A0301	0.000197246	0.053	1.8e-05	0.107	0.00517429
EASTWLDIF	0	A0301	8.28e-05	0.042	3.3e-05	0	0.00260338
HKIPDPQGM	0	A0301	0.000141684	0.018	0.000331	0	0.000300866
MHDPHSIPL	0	A0301	0.000900504	0.07	0.00067	0.085	0.00308066
MTYLDGHPV	0	A0301	0.0129171	0.109	0.00062	0.344	0.00438763
HHYSQAAVL	0	A0301	0.00023173	0.076	0.000328	0.113	0.00155653
AFYWHFIFR	0	A0301	0.203672	0.459	0.108373	0.487	0.930823
AQSDFMSWV	0	A0301	0.000880016	0.086	0.001171	0.14	0.00663846
APDGFYPFK	0	A0301	0.0766799	0.195	0.041133	0.248	0.472239
RIYDPLWFQ	0	A0301	0.353218	0.29	0.343534	0.398	0.876607
PPPPLQHPI	0	A0301	0.000634599	0.025	2.6e-05	0	0.000759895
LLIQGLKTV	0	A0301	0.0021922	0.079	0.000589	0.091	0.0182253
TQSPVSVGF	0	A0301	0.00035969	0.089	0.003487	0.176	0.0550696
YRATYSMAL	0	A0301	0.000130329	0.048	0.000392	0.077	0.00220027
DGAEGINPY	0	A0301	6.22e-05	0.042	0.000563	0.114	0.0079777
IAFTRLFTV	0	A0301	0.00436248	0.128	0.002273	0.244	0.0438098
LAYEHDVPI	0	A0301	0.000957734	0.075	0.00024	0.195	0.0142697
YAMMSLFDM	0	A0301	0.000408736	0.06	2.7e-05	0.239	0.000746634
ESEVDDPAM	0	A0301	0.000117002	0.018	1.8e-05	0	4.25e-05
GAWCYDYTV	0	A0301	0.000229104	0.035	2.6e-05	0.105	0.000857263
FQWPALHEE	0	A0301	0.000230747	0.034	0.001062	0.124	0.00250926
DSMGQGDAY	0	A0301	8.09e-05	0.047	0.001168	0.18	0.000523602
WDAYIPHYV	0	A0301	0.000327634	0.038	7.1e-05	0.119	0.00182822
SYMLQGLRK	0	A0301	0.412593	0.296	0.052714	0.353	0.111199
EFVSANLAM	0	A0301	0.000155937	0.054	0.000308	0.101	0.00051735
HAEQGLIQY	0	A0301	0.00969268	0.122	0.006961	0.194	0.052153
TTEANAGQF	0	A0301	0.000190083	0.045	0.00022	0.162	0.00257391
ETTEANAGQ	0	A0301	0.000240763	0.022	0.000104	0.102	0.00103822
TEANAGQFL	0	A0301	0.000170479	0.04	0.000113	0.087	0.000422767
HQKKNEISF	0	A0301	0.000152092	0.057	0.002227	0.077	0.00378633
ATEDPSSGY	0	A0301	0.0709971	0.184	0.034562	0.293	0.304915
FLYDRLAST	0	A0301	0.0413927	0.118	0.002544	0.232	0.108598
AENCYNLEI	0	A0301	0.000133201	0.059	0.000163	0.127	0.00422577
WLQKIPLQW	0	A0301	0.00200352	0.066	0.0026	0.209	0.0467084
TTIGEWAFW	0	A0301	0.000144288	0.072	0.000454	0.228	0.0459532
LQKIPLQWF	0	A0301	0.000310449	0.065	0.000519	0.057	0.0581614
RDRFKRTSF	0	A0301	0.000153454	0.081	0.001238	0.098	0.0011973
FPRCRYVHK	0	A0301	0.00299998	0.151	0.002244	0.267	0.0277848
NSTHNTPVY	0	A0301	0.000704441	0.117	0.002549	0.187	0.00993993
ILNRKAIDF	0	A0301	0.00368733	0.136	0.002123	0.168	0.140718
LANETTQAL	0	A0301	0.000845884	0.052	0.000446	0.14	0.00166242
LTDRELLLL	0	A0301	0.027982	0.091	0.001342	0.168	0.0346654
NPANKEESI	0	A0301	4.85e-05	0.02	4.6e-05	0	0.000267025
SCINGQCPY	0	A0301	0.000966212	0.095	0.002324	0.158	0.0120158
WFQRIPLQW	0	A0301	0.000492117	0.043	0.000408	0.117	0.00387864
RRELSKEKL	0	A0301	0.000215091	0.025	0.000116	0	0.000182131
GVPPKVVSY	0	A0301	0.201665	0.196	0.258001	0.215	0.950073
LPRERFRKT	0	A0301	0.000267732	0.024	6e-05	0	0.00355105
ITDEINQIK	0	A0301	0.457447	0.238	0.146912	0.332	0.222388
RKLTNPANK	0	A0301	0.183002	0.18	0.028141	0.234	0.310916
YLIPSVTSL	0	A0301	0.0114314	0.101	0.00994	0.206	0.0625928
VSANVKGNW	0	A0301	0.000399296	0.05	0.000554	0.195	0.00499396
IQNALEKAL	0	A0301	0.000330605	0.053	0.000167	0.065	0.00338211
QLFPELECF	0	A0301	0.00123843	0.078	0.004378	0.189	0.043789
IPRNRDNLL	0	A0301	9.52e-05	0.037	0.00015	0	0.00247065
LVRDITESL	0	A0301	0.0229947	0.066	0.001481	0.208	0.0186825
SPVMGVIGF	0	A0301	0.000117773	0.055	0.000498	0.082	0.00530028
YTFTSLFSL	0	A0301	0.0172881	0.135	0.004011	0.389	0.0981657
NVMDPMHGA	0	A0301	0.000548985	0.07	0.003426	0.263	0.00260628
QHAWPLPPL	0	A0301	0.000601861	0.064	0.000369	0.083	0.0128399
RVLHEDRFF	0	A0301	0.00772475	0.091	0.001768	0.23	0.0650794
SVFALLPPQ	0	A0301	0.0120429	0.124	0.012818	0.328	0.359148
GVPELGAFF	0	A0301	0.000843237	0.073	0.000799	0.163	0.0450303
ASSRITKGR	0	A0301	0.206217	0.198	0.117252	0.371	0.0643867
DRLASTVIY	0	A0301	0.000128439	0.042	0.001407	0	0.00607973
DRLASTVIY	0	A0301	0.000128439	0.042	0.001407	0	0.00607973
DRLASTVIY	0	A0301	0.000128439	0.042	0.001407	0	0.00607973
ETKKNLTRK	0	A0301	0.215124	0.241	0.128139	0.279	0.0825816
FLLMLCLHH	0	A0301	0.121111	0.222	0.004307	0.353	0.106779
FPRCRYVHK	0	A0301	0.00299998	0.151	0.002244	0.267	0.0277848
FTVVSNGAK	0	A0301	0.533449	0.298	0.046595	0.413	0.0185947
FTVVSNGAK	0	A0301	0.533449	0.298	0.046595	0.413	0.0185947
GFRFEVKKR	0	A0301	0.00207807	0.075	0.003805	0.178	0.00733078
GLICGLRQL	0	A0301	0.00225956	0.083	0.000939	0.134	0.059851
GLITGGRRT	0	A0301	0.00224312	0.049	0.000156	0.074	0.00666353
GLITGGRRT	0	A0301	0.00224312	0.049	0.000156	0.074	0.00666353
GLRKRSRRQ	0	A0301	0.000434545	0.079	0.001575	0.068	0.00746638
GLRKRSRRQ	0	A0301	0.000434545	0.079	0.001575	0.068	0.00746638
GSYGEYQSY	0	A0301	0.0108017	0.266	0.169601	0.332	0.215172
GSYGEYQSY	0	A0301	0.0108017	0.266	0.169601	0.332	0.215172
GTSNRTPTV	0	A0301	0.00437084	0.098	0.002381	0.184	0.0147236
GTSNRTPTV	0	A0301	0.00437084	0.098	0.002381	0.184	0.0147236
HHAYQGDYK	0	A0301	0.0132301	0.148	0.001371	0.271	0.0248913
HHAYQGDYK	0	A0301	0.0132301	0.148	0.001371	0.271	0.0248913
HSFEEMYRH	0	A0301	0.12266	0.144	0.04053	0.362	0.0152977
IALGVATAH	0	A0301	0.00353271	0.15	0.01	0.256	0.0220418
ILFQKAFSM	0	A0301	0.266367	0.187	0.023437	0.321	0.308443
ILFQKAFSM	0	A0301	0.266367	0.187	0.023437	0.321	0.308443
IQNVPGPHR	0	A0301	0.256501	0.193	0.100163	0.315	0.19343
ISDRATRKY	0	A0301	0.00552689	0.139	0.011066	0.162	0.0299952
ISNSVAQAR	0	A0301	0.0818171	0.224	0.054202	0.389	0.0285012
ISNSVAQAR	0	A0301	0.0818171	0.224	0.054202	0.389	0.0285012
ITAASLPKT	0	A0301	0.0506831	0.071	0.000466	0.205	0.00470921
ITGGRRTRR	0	A0301	0.00525468	0.263	0.024321	0.366	0.114323
ITKGRISDR	0	A0301	0.0407051	0.235	0.037407	0.344	0.17448
ITKGRISDR	0	A0301	0.0407051	0.235	0.037407	0.344	0.17448
IVRQRVIPV	0	A0301	0.0279322	0.125	0.002851	0.247	0.0780183
IVRQRVIPV	0	A0301	0.0279322	0.125	0.002851	0.247	0.0780183
IVRQRVIPV	0	A0301	0.0279322	0.125	0.002851	0.247	0.0780183
IYIEGLMHN	0	A0301	0.000308229	0.041	0.000131	0.113	0.00211085
IYIEGLMHN	0	A0301	0.000308229	0.041	0.000131	0.113	0.00211085
KAALSSLAK	0	A0301	0.905405	0.607	0.646897	0.486	0.338023
KAENTNTSK	0	A0301	0.205484	0.282	0.13574	0.314	0.0351037
KAENTNTSK	0	A0301	0.205484	0.282	0.13574	0.314	0.0351037
KAIDFLLQR	0	A0301	0.54873	0.29	0.518886	0.465	0.861776
KAIDFLLRR	0	A0301	0.552017	0.321	0.450727	0.452	0.729397
KFMAILQHH	0	A0301	0.0259115	0.185	0.028305	0.287	0.0280026
KFMAILQHH	0	A0301	0.0259115	0.185	0.028305	0.287	0.0280026
KIDNNTFVR	0	A0301	0.292106	0.312	0.225858	0.412	0.532348
KILTAGLSV	0	A0301	0.180786	0.198	0.01084	0.325	0.116464
KILTAGLSV	0	A0301	0.180786	0.198	0.01084	0.325	0.116464
KIWMAPSLT	0	A0301	0.0902245	0.123	0.003151	0.257	0.0521469
KIWMAPSLT	0	A0301	0.0902245	0.123	0.003151	0.257	0.0521469
KIWMAPSLT	0	A0301	0.0902245	0.123	0.003151	0.257	0.0521469
KLFLESGAV	0	A0301	0.00775077	0.171	0.00132	0.28	0.0257134
KLFLESGAV	0	A0301	0.00775077	0.171	0.00132	0.28	0.0257134
KLSSTNQLR	0	A0301	0.611873	0.452	0.490144	0.419	0.567156
KNSPGMVPL	0	A0301	0.00073301	0.086	0.00136	0.169	0.0292023
KNSPGMVPL	0	A0301	0.00073301	0.086	0.00136	0.169	0.0292023
KVQRQIQVH	0	A0301	0.330348	0.147	0.210571	0.249	0.0181291
KVQRQIQVH	0	A0301	0.330348	0.147	0.210571	0.249	0.0181291
KYLEGHGFR	0	A0301	0.0109627	0.179	0.006427	0.379	0.010014
KYLEGHGFR	0	A0301	0.0109627	0.179	0.006427	0.379	0.010014
LFLESGAVK	0	A0301	0.475424	0.246	0.030377	0.274	0.0184377
LFLESGAVK	0	A0301	0.475424	0.246	0.030377	0.274	0.0184377
LGLRKRSRR	0	A0301	0.00134041	0.112	0.000894	0.23	0.00233629
LHPLARTAK	0	A0301	0.012988	0.125	0.001846	0.15	0.00517888
LITGGRRTR	0	A0301	0.00484069	0.164	0.015568	0.307	0.102838
LITGGRRTR	0	A0301	0.00484069	0.164	0.015568	0.307	0.102838
LMNFHQKKN	0	A0301	0.0800284	0.08	4.4e-05	0.132	0.0144765
LMNFHQKKN	0	A0301	0.0800284	0.08	4.4e-05	0.132	0.0144765
LQLPRDRFK	0	A0301	0.064685	0.312	0.113138	0.283	0.368796
LSGVNNLEH	0	A0301	0.018409	0.065	0.001411	0.256	0.0726702
MQISTIGIR	0	A0301	0.0401236	0.204	0.019438	0.331	0.0693553
MVIFRLMRT	0	A0301	0.0134004	0.154	0.000803	0.289	0.0339827
MVQVHSQGR	0	A0301	0.186702	0.221	0.027968	0.405	0.018007
NRSTKGGQQ	0	A0301	0.00025881	0.012	1.2e-05	0	0.0014664
NTTGKLIWK	0	A0301	0.523277	0.355	0.135249	0.38	0.774147
PKETFLQSP	0	A0301	0.0005137	0.011	1e-06	0	8.29e-05
QLQQYAESR	0	A0301	0.0775512	0.112	0.015982	0.265	0.0261578
QLQQYAESR	0	A0301	0.0775512	0.112	0.015982	0.265	0.0261578
SLGLRKRSR	0	A0301	0.0440286	0.207	0.032737	0.271	0.228471
SLPKTSGHY	0	A0301	0.0869856	0.279	0.048554	0.23	0.111136
SLPKTSGHY	0	A0301	0.0869856	0.279	0.048554	0.23	0.111136
SSLAKHGEY	0	A0301	0.00766807	0.212	0.021906	0.316	0.0423106
STDIPSATK	0	A0301	0.739814	0.436	0.567977	0.368	0.465525
TQVEQHHRR	0	A0301	0.0126937	0.073	0.021095	0.265	0.00269038
TQVEQHHRR	0	A0301	0.0126937	0.073	0.021095	0.265	0.00269038
TSPQSLTTK	0	A0301	0.231304	0.294	0.179863	0.278	0.0407206
TVLDHILQK	0	A0301	0.97697	0.597	0.970966	0.509	0.998945
VGHMMVIFR	0	A0301	0.0526185	0.181	0.00463	0.332	0.0268479
VGHMMVIFR	0	A0301	0.0526185	0.181	0.00463	0.332	0.0268479
VIFRLMRTN	0	A0301	0.0245529	0.091	0.000252	0.212	0.0375382
VIFRLMRTN	0	A0301	0.0245529	0.091	0.000252	0.212	0.0375382
VIHNSTLQV	0	A0301	0.201679	0.154	0.010612	0.255	0.0725477
VIYRGVNFA	0	A0301	0.0471139	0.216	0.00673	0.267	0.0919238
VIYRGVNFA	0	A0301	0.0471139	0.216	0.00673	0.267	0.0919238
WPVMNHKNK	0	A0301	0.00168253	0.06	0.000522	0.158	0.00209676
AFYTRVLKP	0	A0301	0.218132	0.106	0.001282	0.162	0.220021
ETKITFALK	0	A0301	0.381539	0.293	0.107615	0.337	0.437505
EYKTLCDMI	0	A0301	0.000106484	0.029	7e-06	0	8.95e-05
IPLASLTPK	0	A0301	0.389978	0.259	0.014017	0.31	0.362854
IPLASLTPK	0	A0301	0.389978	0.259	0.014017	0.31	0.362854
ITCKAFGLY	0	A0301	0.288554	0.341	0.046518	0.349	0.385461
ITFALKKLI	0	A0301	0.0547869	0.115	0.00076	0.262	0.0672965
KLSYRNKPS	0	A0301	0.0229093	0.08	0.00025	0.206	0.0682263
KLYLVDYGL	0	A0301	0.0143333	0.155	0.003904	0.327	0.227811
KSNAKCIEY	0	A0301	0.427018	0.404	0.277667	0.348	0.524513
KVFLPNPAF	0	A0301	0.354454	0.184	0.045947	0.359	0.623467
KVFLPNPAF	0	A0301	0.354454	0.184	0.045947	0.359	0.623467
LPRIALVRL	0	A0301	0.00103513	0.063	0.000216	0.02	0.00689013
RMNSNQVCI	0	A0301	0.0657519	0.175	0.004074	0.264	0.0153063
SKSMRDQRK	0	A0301	0.00106707	0.047	0.000884	0.069	0.00643571
TCKAFGLYK	0	A0301	0.292558	0.351	0.082842	0.316	0.259038
VGKTSQVPK	0	A0301	0.432292	0.282	0.101918	0.252	0.0210636
NELQTLPSL	0	A0301	0.000292529	0.043	0.000168	0.026	0.000352854
IISLKYTRK	0	A0301	0.760151	0.583	0.489392	0.347	0.825864
LANWCLLNY	0	A0301	0.184059	0.34	0.004597	0.312	0.206624
MAAAGATLY	0	A0301	0.171184	0.401	0.032433	0.292	0.0576692
FIRLRFAFK	0	A0301	0.819348	0.567	0.174072	0.414	0.474817
AYKKQFSQY	0	A0301	0.00583267	0.096	0.013857	0.112	0.0484097
RSNDTELNY	0	A0301	0.390387	0.314	0.382701	0.391	0.711034
HSDTHGLYW	0	A0301	0.0234786	0.115	0.002887	0.227	0.0200729
HTAWDSHWV	0	A0301	0.00178451	0.091	0.000216	0.273	0.00150792
YGPDVEVNV	0	A0301	9.09e-05	0.024	4.5e-05	0	0.000304329
KLDAWLLPF	0	A0301	0.0526907	0.232	0.014509	0.294	0.799278
KSKPRIHGY	0	A0301	0.190061	0.342	0.362375	0.308	0.284597
KTVRYWHRF	0	A0301	0.0208719	0.11	0.003476	0.298	0.0307521
MVINGEQGT	0	A0301	0.000175845	0.036	7.5e-05	0.171	0.000649381
KPPRGVLLY	0	A0301	0.00786986	0.142	0.027782	0.173	0.453948
NLFEIEWEE	0	A0301	0.000123335	0.034	0.000483	0.204	0.0192477
WVIDTLNGI	0	A0301	0.000682805	0.055	0.000235	0.18	0.00381724
WYKMWRVSK	0	A0301	0.047008	0.125	0.006375	0.23	0.00711041
FGAQMGWPV	0	A0301	0.000244324	0.034	9e-06	0.128	0.00173865
HVIYFTAFT	0	A0301	0.0466052	0.132	0.000422	0.28	0.0396699
MYPFIFFIV	0	A0301	0.000858821	0.087	4.1e-05	0.105	0.00391332
WLAGFEPSE	0	A0301	0.000100912	0.041	0.000126	0.13	0.00194019
YMLKDSAPT	0	A0301	0.000618358	0.049	2.1e-05	0.195	0.000698814
DEFLKVPEW	0	A0301	0.000147871	0.03	0.000346	0.004	0.00150463
DFISMYFPW	0	A0301	9.72e-05	0.044	4.9e-05	0.127	0.00294906
DLAQDPMLI	0	A0301	0.000212275	0.057	0.000149	0.161	0.00330576
KIFKVTGEF	0	A0301	0.0686853	0.225	0.050556	0.375	0.379187
KLWIWIGSQ	0	A0301	0.0349412	0.142	0.012289	0.23	0.560658
KSLDNYQEW	0	A0301	0.000422008	0.041	0.00213	0.253	0.0152079
KSWLVHWSL	0	A0301	0.109191	0.108	0.002461	0.294	0.0701493
LTAPCDIYV	0	A0301	0.00910217	0.097	0.000567	0.263	0.024977
LTDEQKNAV	0	A0301	0.000283774	0.043	0.000217	0.074	0.000520469
NGNFNFERV	0	A0301	0.000111394	0.034	1.3e-05	0	0.00060443
NMYSEICYS	0	A0301	0.0176332	0.112	0.000313	0.269	0.0519125
RLKHIFLIF	0	A0301	0.438366	0.244	0.063472	0.314	0.772681
RTWFYRTEF	0	A0301	0.0833909	0.156	0.017342	0.36	0.276939
SGLPGIFIV	0	A0301	0.000577376	0.061	0.00042	0.133	0.00647064
VTFGARASF	0	A0301	0.00694881	0.132	0.010118	0.337	0.0617093
VYWENEVSI	0	A0301	9.69e-05	0.036	0.000704	0.015	0.00158904
YMMDGNECP	0	A0301	0.000347377	0.044	4.1e-05	0.147	0.000537399
IEAKINVAD	0	A0301	0.000184292	0.029	5e-06	0.041	0.000694497
IGKMNKHYK	0	A0301	0.0360687	0.199	0.019076	0.257	0.00877583
ITWPRTRHW	0	A0301	0.0039483	0.092	0.008755	0.233	0.309636
KIDVVGIEW	0	A0301	0.00310855	0.1	0.004499	0.197	0.168698
KQFYIFNTH	0	A0301	0.282617	0.237	0.135216	0.374	0.719411
KTRMEDYYL	0	A0301	0.0909655	0.063	0.002152	0.261	0.00425889
KVSVGSYFC	0	A0301	0.0241325	0.126	0.00066	0.309	0.00614221
MTQNISNDK	0	A0301	0.333099	0.363	0.130169	0.43	0.068358
NADTGHSIY	0	A0301	0.000939642	0.087	0.00162	0.077	0.00141616
NNIEFNFTY	0	A0301	0.000406769	0.059	0.002073	0.18	0.0455715
NPAACSYMV	0	A0301	0.000140083	0.041	1.5e-05	0.046	0.000184688
QLEVRSTEV	0	A0301	0.000316234	0.056	0.000143	0.057	0.00115644
RTFDRFFEE	0	A0301	0.286664	0.135	0.065249	0.412	0.649152
SELTVSPPD	0	A0301	0.000470634	0.027	5e-06	0.104	0.000484988
SIYFLRGNH	0	A0301	0.528221	0.394	0.059672	0.424	0.361595
SYFPDSNNV	0	A0301	0.000153251	0.039	0.000726	0.129	0.00189956
TVYGLGADV	0	A0301	0.00251817	0.095	0.000488	0.249	0.0315446
VDFKTPGTY	0	A0301	0.00382242	0.116	0.001906	0.185	0.032746
VLQQIFHSS	0	A0301	0.00475484	0.053	0.000984	0.184	0.0103856
WAKLLKQKW	0	A0301	0.000693569	0.027	6.3e-05	0	0.000550896
YLHIHPFKI	0	A0301	0.199596	0.107	0.004048	0.215	0.0480505
AMEGGTTKA	0	A0301	0.000992923	0.074	0.001173	0.107	0.00183839
ELNKGWFGA	0	A0301	0.000425596	0.064	0.000332	0.185	0.00612871
FEADPLSPQ	0	A0301	0.000318044	0.033	0.00027	0.083	0.00353101
FFSPFFFSL	0	A0301	0.00201907	0.092	0.001182	0.203	0.0330485
FTIGNMFSL	0	A0301	0.00453703	0.082	0.001608	0.304	0.0132559
FWAWSVLRV	0	A0301	0.000308913	0.068	0.0003	0.135	0.00227594
ITRKEAEQF	0	A0301	0.00050402	0.049	0.001102	0.137	0.000866428
KDAWLSLPK	0	A0301	0.54683	0.403	0.025824	0.445	0.389152
MLLKGTLFM	0	A0301	0.294764	0.321	0.018577	0.373	0.20613
QYLFSLTYV	0	A0301	0.00173536	0.077	0.000444	0.103	0.00143
WVWDTWPLA	0	A0301	0.00617849	0.073	0.000777	0.24	0.025584
YICFQIGGY	0	A0301	0.0227662	0.243	0.007175	0.295	0.134852
YIDWMVSVP	0	A0301	0.000618587	0.07	3.7e-05	0.074	0.00311109
FTGWRDPGL	0	A0301	0.000408774	0.048	5.4e-05	0.137	0.00548459
ILHRLAPWI	0	A0301	0.00779581	0.12	0.000216	0.172	0.0112776
KFKPRFAGV	0	A0301	0.00141757	0.081	0.00087	0.101	0.00775319
LELIGNAES	0	A0301	0.000203449	0.024	6e-06	0.018	0.000207038
MELSLRAIQ	0	A0301	0.000308037	0.034	0.000118	0.056	0.000828763
MFWKLPPWL	0	A0301	0.00927885	0.074	0.000692	0.136	0.0140741
PLTNQRYRV	0	A0301	0.00037075	0.035	1.5e-05	0.045	0.00153882
QTDNDIWFW	0	A0301	0.000173095	0.052	0.00103	0.16	0.0226447
RSFPEWDYI	0	A0301	0.00668766	0.099	0.002508	0.309	0.0995003
SMLCWLGMT	0	A0301	0.00323144	0.094	1.8e-05	0.235	0.00690807
VMWAGPWSS	0	A0301	0.0445399	0.09	0.002661	0.239	0.0362796
WRWKSQVTI	0	A0301	0.000178861	0.032	0.000328	0	0.000430319
AELIDSFTW	0	A0301	5.36e-05	0.042	0.000244	0.1	0.00281845
AVGFFPTGV	0	A0301	0.0413302	0.102	0.002428	0.207	0.0823882
CLSDEINHV	0	A0301	0.000935556	0.06	0.000437	0.103	0.00613422
ELYENKPDV	0	A0301	0.000687632	0.049	0.000162	0.131	0.00191855
FGALFMWLL	0	A0301	0.000550063	0.075	2.6e-05	0.143	0.00534407
FLDDASNSA	0	A0301	0.000503708	0.05	0.000851	0.104	0.0014267
FLFDRLTNG	0	A0301	0.00826815	0.079	0.000478	0.233	0.0478784
FLNPVIYTF	0	A0301	0.0425304	0.122	0.017329	0.267	0.214492
LELAEITAE	0	A0301	0.000339675	0.028	2.2e-05	0	0.000443729
LLFRSIISI	0	A0301	0.171223	0.209	0.006862	0.272	0.166315
NTDAFSREY	0	A0301	0.00567577	0.111	0.010456	0.216	0.0616059
SLFNWLWYE	0	A0301	0.0149694	0.197	0.014533	0.326	0.562985
VVGADGFGY	0	A0301	0.010717	0.187	0.018812	0.302	0.414878
VVPSYIPLV	0	A0301	0.0559848	0.097	0.001841	0.117	0.196976
YQVEGATRV	0	A0301	0.000174975	0.041	0.000183	0.054	0.000250628
YYFSYPLFV	0	A0301	0.0332352	0.098	0.004273	0.257	0.0376081
YYLIKYLHV	0	A0301	0.000674866	0.06	0.000152	0.122	0.00724383
AEDLADHHV	0	A0301	0.000115074	0.032	8e-05	0	5.92e-05
DEGFHAATV	0	A0301	5.23e-05	0.03	3.4e-05	0	3.81e-05
DGFGVHLAF	0	A0301	7.92e-05	0.055	0.000189	0.189	0.00211866
GVDGGWQAL	0	A0301	0.000131294	0.059	0.003025	0.133	0.00815578
HLTRVGPYL	0	A0301	0.0299083	0.13	0.001526	0.225	0.0441074
HSYLWDHQM	0	A0301	0.01026	0.07	0.001567	0.277	0.0104131
IFIRTIYYH	0	A0301	0.0214562	0.129	0.00976	0.23	0.0220999
KQLPPLAAW	0	A0301	0.00379838	0.107	0.021785	0.206	0.148415
LAVFPAMFW	0	A0301	0.00271325	0.121	0.000187	0.233	0.0293953
RFNAIWFNH	0	A0301	0.0817213	0.228	0.011288	0.364	0.49321
VTFWGFWLF	0	A0301	0.012417	0.211	0.004039	0.389	0.559216
WQQIGLVEV	0	A0301	0.000170263	0.048	5e-05	0.033	0.00069016
YEPEMQAQV	0	A0301	0.000130996	0.028	7.1e-05	0	0.000118112
AIDDFCLFA	0	A0301	0.0140004	0.119	0.001512	0.217	0.102151
FDLFGITLY	0	A0301	0.00130923	0.141	0.000631	0.161	0.0261544
GVNDTEAHA	0	A0301	0.000253568	0.052	0.000515	0.158	0.00378469
HVTGRWNWW	0	A0301	0.00028305	0.079	0.000306	0.212	0.113505
ILFDRLPIA	0	A0301	0.0266626	0.15	0.007895	0.21	0.244491
KVRGRLLAL	0	A0301	0.15997	0.207	0.05347	0.335	0.268395
PLFKRGWRL	0	A0301	0.00890001	0.06	0.000334	0.147	0.053601
RAFGRDWRY	0	A0301	0.238318	0.272	0.090576	0.338	0.296923
SLTIPSFYT	0	A0301	0.0187029	0.109	0.00066	0.266	0.240064
SLVAIHLAC	0	A0301	0.00683933	0.137	0.000819	0.274	0.0048939
SSRGYSAIW	0	A0301	0.000446686	0.066	0.001631	0.181	0.00392517
FMLSVHYRH	0	A0301	0.0235149	0.205	0.023335	0.349	0.0165553
FVMPIFEQI	0	A0301	0.00215448	0.083	0.001931	0.271	0.0520891
ISKANWMTY	0	A0301	0.0694156	0.325	0.051654	0.33	0.231332
LEACYKRSV	0	A0301	8.22e-05	0.037	1.3e-05	0.001	0.000185474
LLDDGWAGE	0	A0301	0.000151677	0.047	0.00034	0.062	0.0187296
LLDLEGHIL	0	A0301	0.00097515	0.056	0.000421	0.015	0.00345898
LSIIFGRSY	0	A0301	0.0120028	0.141	0.005919	0.224	0.136746
NAMGADYYA	0	A0301	0.000186366	0.032	4.2e-05	0.173	0.000160299
STTTCEAGV	0	A0301	0.000145052	0.054	4.8e-05	0.156	0.00031592
TEDDWITYI	0	A0301	0.000123735	0.047	0.001322	0	0.00466122
TMNSRYYLV	0	A0301	0.0421106	0.166	0.002748	0.235	0.0260782
TTTDGYAHV	0	A0301	0.000226515	0.056	0.000422	0.179	0.00917603
ESENISEPY	0	A0301	0.000156698	0.041	0.000693	0.162	0.00124377
EVIRATYPS	0	A0301	0.000592508	0.034	0.00014	0.217	0.00085272
EVRKAIEFV	0	A0301	0.000122635	0.058	0.000219	0.118	0.000503115
FELLHFISS	0	A0301	0.000178916	0.051	2.2e-05	0.105	0.00138205
GVDGLGVSV	0	A0301	0.000554257	0.066	0.001231	0.123	0.00664935
KDGTLFYCY	0	A0301	0.00262116	0.106	0.000346	0.19	0.0228374
KLWASFFQG	0	A0301	0.193538	0.156	0.001727	0.341	0.282316
KQWIVAGAI	0	A0301	0.000575148	0.086	0.000259	0.182	0.0113455
LVGNTLTTC	0	A0301	0.00885885	0.059	0.000175	0.139	0.0083864
MPVGGQSSF	0	A0301	7.39e-05	0.047	0.000619	0.076	0.00129013
SQRVEFLEY	0	A0301	0.0650861	0.16	0.094922	0.277	0.199567
YQTYVSPGA	0	A0301	0.000221301	0.043	9.3e-05	0.121	0.000513704
YVLSFQVTF	0	A0301	0.00379318	0.107	0.00412	0.29	0.101192
DEQEFFYSQ	0	A0301	0.000119812	0.014	5e-05	0	0.0001059
EVNAHIHTM	0	A0301	0.0017978	0.072	0.003194	0.198	0.00860124
GLYLYRFHV	0	A0301	0.0691628	0.198	0.002442	0.318	0.247195
LQNFCQHLV	0	A0301	0.00179368	0.106	0.000169	0.133	0.0012876
PLAKGLFHK	0	A0301	0.691335	0.454	0.175679	0.357	0.69583
LPADPASVL	0	A0301	0.000349998	0.044	0.00051	0.043	0.00764465
FPHTELANL	0	A0301	0.000225013	0.041	7.9e-05	0	0.00137674
TEAEKWPFF	0	A0301	0.000189696	0.06	0.000319	0.102	0.0133122
LGHAGDMAG	0	A0301	0.000142367	0.026	3e-06	0.074	0.000115119
GHAGDMAGY	0	A0301	0.000273772	0.07	0.001451	0.129	0.00401118
HAGDMAGYA	0	A0301	0.000557029	0.047	4.2e-05	0.166	0.000574225
AGDMAGYAG	0	A0301	0.000106963	0.022	3e-06	0	0.00010205
GDMAGYAGT	0	A0301	0.000132454	0.035	1.1e-05	0.055	0.000156271
DMAGYAGTL	0	A0301	0.000308057	0.051	9.4e-05	0.156	0.0018506
MAGYAGTLQ	0	A0301	0.00141685	0.05	9.6e-05	0.12	0.00241565
AGYAGTLQS	0	A0301	0.0983017	0.087	0.001454	0.249	0.0605219
GYAGTLQSL	0	A0301	0.000150408	0.045	0.000482	0.062	0.00137526
YAGTLQSLG	0	A0301	0.000319924	0.03	5e-06	0.091	0.000227927
AGTLQSLGA	0	A0301	0.000294857	0.042	4e-05	0.082	0.000481587
GTLQSLGAE	0	A0301	0.000713034	0.048	0.000368	0.196	0.00150108
TLQSLGAEI	0	A0301	0.000393029	0.059	0.000283	0.115	0.00290178
LQSLGAEIA	0	A0301	0.000152331	0.039	1.6e-05	0	0.000179219
QSLGAEIAV	0	A0301	0.000162534	0.059	0.000159	0.181	0.000777238
SLGAEIAVE	0	A0301	0.000560796	0.049	0.000166	0.055	0.00940695
LGAEIAVEQ	0	A0301	0.000260904	0.025	0.000121	0.075	0.00206365
GAEIAVEQA	0	A0301	0.00014149	0.021	1.5e-05	0	7.82e-05
AEIAVEQAA	0	A0301	0.000110258	0.035	0.000108	0.005	0.000108962
EIAVEQAAL	0	A0301	0.000240958	0.05	0.000185	0.083	0.00160723
IAVEQAALQ	0	A0301	0.000473058	0.033	0.000139	0.056	0.00106246
AVEQAALQS	0	A0301	0.00418609	0.042	0.000287	0.206	0.0107383
VEQAALQSA	0	A0301	0.000248026	0.029	0.000115	0	7.64e-05
QAALQSAWQ	0	A0301	0.000234871	0.037	4.5e-05	0.07	0.00100732
AALQSAWQG	0	A0301	0.000335446	0.025	2.2e-05	0.157	0.00119244
ALQSAWQGD	0	A0301	0.000404909	0.039	1e-05	0.139	0.00457882
LQSAWQGDT	0	A0301	0.000180803	0.037	3e-06	0.056	0.000690753
QSAWQGDTG	0	A0301	9.03e-05	0.02	4e-06	0.088	0.000144433
AWQGDTGIT	0	A0301	0.000439973	0.017	1.1e-05	0	0.000231063
WQGDTGITY	0	A0301	0.00084832	0.084	0.004281	0.179	0.0527739
QGDTGITYQ	0	A0301	0.000239741	0.032	0.000252	0	0.00241756
TGITYQAWQ	0	A0301	0.000192769	0.034	2.7e-05	0.008	0.00108689
YQAWQAQWN	0	A0301	0.000182526	0.032	5e-06	0.101	0.000984152
QAWQAQWNQ	0	A0301	0.000747002	0.027	0.000423	0.127	0.00691733
AWQAQWNQA	0	A0301	0.000232379	0.025	0.000156	0.007	0.000650538
WQAQWNQAM	0	A0301	6.85e-05	0.036	0.000142	0.123	0.000952629
QAQWNQAME	0	A0301	0.00012265	0.027	3e-05	0	0.00021098
AQWNQAMED	0	A0301	0.00024305	0.04	2.7e-05	0.155	0.0102782
QWNQAMEDL	0	A0301	6.91e-05	0.032	4.9e-05	0	0.000418027
WNQAMEDLV	0	A0301	0.000152379	0.024	3e-06	0	7.39e-05
NQAMEDLVR	0	A0301	0.000468605	0.057	0.000639	0.242	0.00376863
MEDLVRAYH	0	A0301	0.0012275	0.081	0.001193	0.133	0.00148939
EDLVRAYHA	0	A0301	0.000119204	0.017	2.9e-05	0	8.98e-05
DLVRAYHAM	0	A0301	0.000120496	0.047	0.000114	0.145	0.000349695
LVRAYHAMS	0	A0301	0.00280978	0.089	0.000134	0.198	0.00195484
VRAYHAMSS	0	A0301	0.000489941	0.023	7.1e-05	0.031	0.000968267
RAYHAMSST	0	A0301	0.114638	0.161	0.003073	0.3	0.00250986
AYHAMSSTH	0	A0301	0.00225556	0.082	0.003938	0.183	0.00252892
YHAMSSTHE	0	A0301	0.000105549	0.022	3.2e-05	0.02	8.99e-05
HAMSSTHEA	0	A0301	0.00183914	0.067	0.000856	0.23	0.000197864
AMSSTHEAN	0	A0301	0.000468316	0.069	8.5e-05	0.154	0.00327209
MSSTHEANT	0	A0301	0.000283504	0.047	4e-05	0.134	0.000294018
SSTHEANTM	0	A0301	8.01e-05	0.03	0.000137	0.119	0.000284027
STHEANTMA	0	A0301	0.000846769	0.065	0.00094	0.239	0.000833396
THEANTMAM	0	A0301	0.000133329	0.04	0.00027	0.066	0.000864651
EANTMAMMA	0	A0301	0.000203868	0.045	6.3e-05	0.132	0.000321613
TMAMMARDT	0	A0301	0.000225677	0.039	8e-06	0.117	0.000962671
MAMMARDTA	0	A0301	0.000248662	0.048	3.3e-05	0.164	4.23e-05
AMMARDTAE	0	A0301	0.000217966	0.096	0.000478	0.148	0.00167905
MMARDTAEA	0	A0301	0.000806657	0.093	0.000241	0.221	0.000381574
MARDTAEAA	0	A0301	0.000222774	0.04	0.000121	0.114	4.87e-05
DTAEAAKWG	0	A0301	0.000357138	0.017	3e-06	0.119	0.000219922
TAEAAKWGG	0	A0301	0.000247808	0.018	3e-06	0.064	0.000213464
ERELVRKTR	0	A0301	0.000413709	0.019	0.000482	0	0.000262858
KVGAGAFGL	0	A0301	0.0542864	0.126	0.003656	0.301	0.132251
LQAGFFLLT	0	A0301	0.00530312	0.102	0.000393	0.228	0.182682
FLLTRILTI	0	A0301	0.0534967	0.158	0.003929	0.239	0.178915
RILTIPQSL	0	A0301	0.111894	0.124	0.02321	0.289	0.156907
GMLPVCPLI	0	A0301	0.00495123	0.149	0.00067	0.227	0.0356298
WLSLLVPFV	0	A0301	0.0032419	0.111	0.000143	0.175	0.014568
ILSPFLPLL	0	A0301	0.209212	0.182	0.01982	0.219	0.548191
PLLPIFFCL	0	A0301	0.000754375	0.083	9.9e-05	0.236	0.153696
NLSWLSLDV	0	A0301	0.000713148	0.116	9.8e-05	0.191	0.0161949
KLHLYSHPI	0	A0301	0.054922	0.162	0.001067	0.283	0.0527606
YMDDVVLGA	0	A0301	0.00170322	0.083	0.003053	0.22	0.0145386
ALMPLYACI	0	A0301	0.0200597	0.151	0.000751	0.249	0.0490551
FLCKQYLNL	0	A0301	0.0156465	0.114	0.000669	0.222	0.0456342
YLVSFGVWI	0	A0301	0.002182	0.098	0.000135	0.188	0.0222514
SSMVNGVVR	0	A0301	0.0429441	0.224	0.022289	0.41	0.0393911
VVTLIPLCR	0	A0301	0.283785	0.252	0.068865	0.44	0.577802
AFFAERLYY	0	A0301	0.495151	0.319	0.140318	0.364	0.653161
AFYWHFIFR	0	A0301	0.203672	0.459	0.108373	0.487	0.930823
ALLRAATYY	0	A0301	0.729355	0.606	0.427902	0.353	0.784997
ASVSFGLYY	0	A0301	0.579313	0.422	0.25127	0.393	0.895646
AVFQNRSQY	0	A0301	0.610335	0.36	0.505993	0.397	0.812932
AVMLVHTYY	0	A0301	0.65982	0.471	0.357295	0.417	0.875345
CVFKFIVAK	0	A0301	0.952748	0.701	0.612866	0.514	0.831984
CVNDGGLFY	0	A0301	0.469516	0.425	0.236167	0.408	0.78481
DMYFCHFYK	0	A0301	0.776557	0.675	0.076402	0.562	0.262103
FLISEMLSK	0	A0301	0.871777	0.566	0.585524	0.439	0.68528
FLYPSWSLY	0	A0301	0.565516	0.694	0.636014	0.429	0.872804
FMLSVHYRK	0	A0301	0.74199	0.583	0.430068	0.479	0.127538
FTFERSKIK	0	A0301	0.869813	0.462	0.434921	0.45	0.453334
FTYAPAGMY	0	A0301	0.644223	0.538	0.233594	0.44	0.642405
FVMSCKLLY	0	A0301	0.747063	0.456	0.141421	0.423	0.243771
GINDRNFWR	0	A0301	0.157921	0.292	0.100548	0.429	0.480556
GLNWVFSYY	0	A0301	0.339038	0.617	0.3878	0.39	0.966632
GMQIRGFVY	0	A0301	0.0677056	0.295	0.065441	0.255	0.172095
HISWQGPGK	0	A0301	0.876396	0.626	0.510176	0.408	0.370587
HLYYFITYY	0	A0301	0.950933	0.775	0.69118	0.48	0.995033
HTIFDFLAY	0	A0301	0.393557	0.349	0.120258	0.43	0.689383
IIKGIVNLY	0	A0301	0.216156	0.313	0.253699	0.275	0.904852
IISLKYTRK	0	A0301	0.760151	0.583	0.489392	0.347	0.825864
ILKEHVSRY	0	A0301	0.40898	0.393	0.509162	0.237	0.49607
ILLARLFLY	0	A0301	0.717281	0.638	0.353203	0.376	0.97565
ITFQSILGY	0	A0301	0.798804	0.555	0.607986	0.487	0.965697
KCYGVSATK	0	A0301	0.762512	0.515	0.57637	0.408	0.276135
KIVPLPPMY	0	A0301	0.62466	0.398	0.679515	0.325	0.745623
KIYKSILFQ	0	A0301	0.691568	0.38	0.495569	0.395	0.762862
KMDVTPLDY	0	A0301	0.336797	0.38	0.209329	0.307	0.515548
KVHMGSWSY	0	A0301	0.848463	0.444	0.467607	0.409	0.245811
LLHLKRPYR	0	A0301	0.402506	0.401	0.079287	0.38	0.389461
LMMTATGEY	0	A0301	0.260446	0.476	0.074056	0.381	0.175821
LTAHYCFLY	0	A0301	0.800957	0.419	0.023609	0.405	0.603742
LTIPTIMGR	0	A0301	0.447067	0.371	0.473123	0.509	0.806031
LVFLDTINR	0	A0301	0.488272	0.322	0.145033	0.487	0.885351
LVFLGPGLY	0	A0301	0.623386	0.383	0.185733	0.387	0.912399
MFVSRVPAK	0	A0301	0.613057	0.354	0.119876	0.303	0.0342477
MGFPSLATK	0	A0301	0.811107	0.54	0.54004	0.398	0.126097
MIEPRTLQY	0	A0301	0.616255	0.347	0.320043	0.333	0.763867
QINELHHSK	0	A0301	0.898261	0.446	0.626696	0.411	0.185333
SLHYFTSKY	0	A0301	0.90842	0.53	0.522907	0.338	0.700572
SLIVKCMPY	0	A0301	0.228548	0.367	0.056711	0.36	0.746305
SLLRGLIFY	0	A0301	0.552822	0.606	0.462457	0.378	0.966895
STDDCFANK	0	A0301	0.707019	0.413	0.313225	0.394	0.310611
STMPLSWMY	0	A0301	0.467284	0.461	0.446158	0.449	0.373533
TTIPTNLFR	0	A0301	0.301813	0.359	0.397315	0.522	0.902523
TVDHMAIIK	0	A0301	0.726689	0.432	0.276868	0.337	0.323589
TVHHGAGTR	0	A0301	0.346502	0.267	0.092058	0.397	0.0231579
VIWAASGFY	0	A0301	0.653316	0.528	0.133248	0.374	0.742428
VTLFSNLGY	0	A0301	0.462997	0.408	0.097075	0.425	0.658412
YIFFASFYY	0	A0301	0.651206	0.585	0.161837	0.536	0.873692
YIYDTAFKY	0	A0301	0.770989	0.479	0.560754	0.431	0.906777
YVMLTFVAR	0	A0301	0.099245	0.334	0.058505	0.493	0.378899
YVYFYDLSY	0	A0301	0.434217	0.408	0.18859	0.461	0.939367
VKIPVAIKT	0	A0301	0.00162927	0.021	7.7e-05	0	0.00697639
KIPVAIKTS	0	A0301	0.013463	0.045	0.000281	0.11	0.0282779
IPVAIKTSP	0	A0301	0.00031593	0.033	5.6e-05	0	0.000981118
KTSPKANKE	0	A0301	0.00821832	0.067	0.004422	0.164	0.0654507
HVKITDFGL	0	A0301	0.00810751	0.062	0.000518	0.206	0.0166176
FGLAKLLGA	0	A0301	0.00193715	0.054	0.000142	0.129	0.00173322
HVKITDFGR	0	A0301	0.0370783	0.155	0.01638	0.398	0.0908318
FGRAKLLGA	0	A0301	0.00128682	0.055	0.000236	0.103	0.000553844
DTFEVYSEY	0	A0301	0.000735221	0.112	0.015833	0.376	0.22976
ALDPLSETK	0	A0301	0.699632	0.375	0.52164	0.301	0.468244
ALILAYCNK	0	A0301	0.807707	0.515	0.384375	0.411	0.708469
EILPVSMTK	0	A0301	0.681487	0.468	0.531629	0.469	0.791108
MVMCGGSLY	0	A0301	0.510788	0.561	0.067406	0.41	0.113231
KHIKEYLNK	0	A0301	0.103075	0.23	0.016467	0.321	0.149452
DLMNRTFKK	0	A0301	0.736096	0.507	0.220434	0.407	0.458783
PSHNSFIKK	0	A0301	0.497358	0.292	0.084768	0.334	0.191221
SLYLKIHLK	0	A0301	0.995896	0.779	0.969684	0.487	0.993812
GTDSGFAAY	0	A0301	0.0179126	0.224	0.063988	0.249	0.224288
CTDDNALAY	0	A0301	0.0340921	0.181	0.019741	0.293	0.0972877
LTDDMIAAY	0	A0301	0.0348643	0.171	0.01168	0.241	0.276556
ISDYDYYRY	0	A0301	0.00747969	0.098	0.002626	0.214	0.0218821
LSDDAVVCY	0	A0301	0.0299365	0.119	0.008742	0.211	0.0506243
CADGTRHTY	0	A0301	0.000355377	0.089	0.006294	0.162	0.00103574
VVDKYFDCY	0	A0301	0.00253659	0.124	0.004875	0.174	0.0934339
FTERSDKSY	0	A0301	0.000312815	0.047	0.000636	0.146	0.00149927
FADINGKLY	0	A0301	0.0103867	0.066	0.001857	0.08	0.00855345
TCDGNTFTY	0	A0301	0.00148192	0.067	0.005137	0.102	0.0279369
LADTSLSGY	0	A0301	0.00811816	0.15	0.002607	0.147	0.0124679
PVDEYITTY	0	A0301	0.000356905	0.091	0.006801	0.128	0.276648
RVDFCGKGY	0	A0301	0.115462	0.227	0.041	0.274	0.153599
LSDHQDLKW	0	A0301	0.0015844	0.035	0.000277	0.062	0.00292652
KTTFKPNTW	0	A0301	0.00122579	0.082	0.00283	0.217	0.0877042
TSSDTYACW	0	A0301	0.000131384	0.048	0.000181	0.17	0.00407045
KSHNVSLIW	0	A0301	0.138097	0.148	0.008104	0.315	0.0898834
FTDGVCLFW	0	A0301	0.00396983	0.109	0.001196	0.27	0.0522904
ASHFISNSW	0	A0301	0.00429139	0.087	0.002653	0.234	0.00984352
HADQLTPAW	0	A0301	0.000452895	0.052	0.000662	0.086	0.000999551
TTLPVNVAF	0	A0301	0.0042061	0.109	0.003577	0.297	0.251411
SALNHTKKW	0	A0301	0.00423052	0.04	0.001386	0.124	0.0138035
TSNPKTPKY	0	A0301	0.068244	0.259	0.223135	0.248	0.569454
SSLPSYAAY	0	A0301	0.0403172	0.293	0.087138	0.345	0.105847
YAEISFMLW	0	A0301	0.00051084	0.065	0.000132	0.159	0.00428949
LYQPPQTSI	0	A0301	0.000734924	0.049	0.001291	0.011	0.00112522
EYKLQQGTF	0	A0301	0.000254724	0.036	7.6e-05	0	0.000202167
DYLVSTQEF	0	A0301	3.94e-05	0.027	0.000294	0.011	0.00018866
SYSGQRTEL	0	A0301	0.000290697	0.038	0.000736	0.07	0.000373824
VYANGGRGF	0	A0301	8.25e-05	0.037	0.000206	0.045	0.0021994
ALWEIQQVV	0	A0301	0.00753967	0.105	0.006741	0.183	0.0841334
ILGLPTQTV	0	A0301	0.00167846	0.095	0.001373	0.118	0.0560488
KLWAQCVQL	0	A0301	0.301122	0.167	0.016525	0.258	0.333457
TLVPQEHYV	0	A0301	0.00106846	0.067	0.001152	0.157	0.006432
GLMWLSYFV	0	A0301	0.00376437	0.227	0.000561	0.304	0.0178553
TPKGPKVKY	0	A0301	0.0012848	0.061	0.007535	0.064	0.124219
NPKTPKYKF	0	A0301	0.00036511	0.03	0.000401	0	0.00333983
VPSGDVVRF	0	A0301	0.0002084	0.04	0.000844	0.011	0.00987605
TPRDLGACI	0	A0301	0.000145381	0.033	6.1e-05	0	0.000233578
HPLSHFVNL	0	A0301	0.000297232	0.071	0.000803	0.128	0.0352962
MPASWVMRI	0	A0301	0.0139645	0.07	0.000477	0.165	0.00948343
LPIDKCSRI	0	A0301	0.000339728	0.034	5.6e-05	0	0.00566193
MEVTPSGTW	0	A0301	0.000132254	0.049	0.000195	0.091	0.000981468
EEGNLLDSY	0	A0301	0.000153849	0.033	0.000109	0	0.00139344
KEPCPSGTY	0	A0301	0.000321409	0.105	0.001195	0.153	0.00813536
TEETFKLSY	0	A0301	0.00109147	0.08	0.002832	0.124	0.00460184
FEEAALCTF	0	A0301	9.15e-05	0.054	3.2e-05	0.003	0.000190125
SEFSSLPSY	0	A0301	0.00434991	0.197	0.023862	0.251	0.0480992
HEYGTEDDY	0	A0301	0.000510462	0.07	0.000186	0.153	0.00265329
AEDMLNPNY	0	A0301	0.000582517	0.075	0.001069	0.057	0.0040897
YQKVGMQKY	0	A0301	0.0025723	0.088	0.013517	0.134	0.0186455
LQSLENVAY	0	A0301	0.00103746	0.126	0.002748	0.141	0.0767382
GQTGVIADY	0	A0301	0.00275953	0.11	0.007186	0.147	0.170012
AYAKAAAAF	0	A0301	0.000167603	0.063	0.000461	0.082	0.000964673
APRTLVYLL	0	A0301	0.000899723	0.061	0.000332	0.086	0.00814085
VVDFSQFSR	0	A0301	0.450838	0.285	0.172519	0.395	0.159009
KSLYDEHIK	0	A0301	0.736889	0.315	0.125329	0.393	0.0453013
AIFQSSMTT	0	A0301	0.053945	0.141	0.005376	0.329	0.0341558
AKFQSSMTK	0	A0301	0.331375	0.272	0.123986	0.332	0.327844
VVLQQHSIA	0	A0301	0.00105991	0.064	0.000289	0.166	0.00125997
SFQQPLQQY	0	A0301	0.00328808	0.078	0.030292	0.144	0.0386696
NVVHAIILH	0	A0301	0.184868	0.161	0.020498	0.284	0.306399
PQIQLTITR	0	A0301	0.00276494	0.076	0.006062	0.24	0.0811792
FFTTSLFLH	0	A0301	0.0515465	0.124	0.001666	0.2	0.0229098
SGCYIHFFR	0	A0301	0.0712111	0.216	0.00688	0.4	0.031163
HSKKKCDEL	0	A0301	0.000385811	0.034	0.000232	0.056	0.000986222
HSNIEEVAL	0	A0301	0.000353438	0.057	0.000254	0.135	0.000841418
ATDALMTGF	0	A0301	0.000555116	0.104	0.004766	0.204	0.0197319
CVFAYVGCY	0	A0301	0.256196	0.378	0.007794	0.414	0.225961
YVKSPKFSK	0	A0301	0.78631	0.512	0.789949	0.451	0.639362
SFYYIWKSY	0	A0301	0.0545448	0.212	0.03685	0.317	0.515526
GALDTTSYR	0	A0301	0.042781	0.248	0.104933	0.409	0.183769
MQGAVDINR	0	A0301	0.0128667	0.142	0.006508	0.315	0.105449
AAMQRKLEK	0	A0301	0.666452	0.479	0.450079	0.424	0.250717
DLKWARFPK	0	A0301	0.354357	0.296	0.027813	0.399	0.161352
AVHDFFKFR	0	A0301	0.500678	0.325	0.423213	0.466	0.91821
GFPFNKWGK	0	A0301	0.0137778	0.142	0.009474	0.221	0.0305972
AVVCYNSNY	0	A0301	0.0271676	0.253	0.012551	0.305	0.421478
DVFHLYLQY	0	A0301	0.046951	0.195	0.039299	0.408	0.739653
GVVREFLTR	0	A0301	0.188165	0.21	0.159093	0.414	0.280686
ASCDAIMTR	0	A0301	0.0987839	0.244	0.215693	0.446	0.314046
VAFELWAKR	0	A0301	0.0763455	0.201	0.027808	0.395	0.29279
AANTVIWDY	0	A0301	0.0387664	0.18	0.019611	0.256	0.339677
LAMDEFIQR	0	A0301	0.109339	0.162	0.036048	0.385	0.327101
IISDMYDPR	0	A0301	0.0314439	0.17	0.009214	0.391	0.347344
AFSLDVSEK	0	A0301	0.0649264	0.204	0.0331	0.254	0.0683749
SQNPLAELK	0	A0301	0.645257	0.325	0.357657	0.329	0.376391
SVLNDILSR	0	A0301	0.602752	0.329	0.424744	0.496	0.90406
FLYLYALIY	0	A0301	0.36789	0.501	0.065455	0.401	0.937463
AFQHQNSKK	0	A0301	0.100415	0.217	0.046638	0.212	0.0131609
AVIIRGHLR	0	A0301	0.159071	0.273	0.115182	0.392	0.479127
GFAAYNRYR	0	A0301	0.00347596	0.166	0.009449	0.307	0.137833
SVSPKLFIR	0	A0301	0.712821	0.306	0.464877	0.438	0.956346
QQQGQTVTK	0	A0301	0.603304	0.235	0.368501	0.269	0.117891
AQPLPQRQK	0	A0301	0.104438	0.217	0.279512	0.2	0.668917
PQIQLTITR	0	A0301	0.00276494	0.076	0.006062	0.24	0.0811792
ATSTGNYNY	0	A0301	0.0970379	0.272	0.08245	0.337	0.478684
STGNYNYKY	0	A0301	0.0372332	0.18	0.026809	0.31	0.411451
LSPRWYFYY	0	A0301	0.100325	0.252	0.006328	0.313	0.421816
LMYDIINSV	0	A0301	0.0743406	0.178	0.008283	0.29	0.388171
RLYDYFTRV	0	A0301	0.751382	0.341	0.122255	0.351	0.896271
GLFDFVNFV	0	A0301	0.0664171	0.16	0.010696	0.29	0.5658
ILDDNLYKV	0	A0301	0.0200828	0.065	0.003335	0.089	0.019567
VLYDEFVTI	0	A0301	0.0309564	0.152	0.013742	0.246	0.547852
SLIYYQNEV	0	A0301	0.00630035	0.087	0.000938	0.183	0.0381974
YLPEVISTI	0	A0301	0.0028925	0.069	0.001513	0.115	0.0105945
YIIRVTTEL	0	A0301	0.00504379	0.086	0.00133	0.217	0.019677
FLTSVINRV	0	A0301	0.00754609	0.089	0.000911	0.132	0.0490413
KLLWFLTGT	0	A0301	0.102876	0.184	0.001385	0.273	0.106597
SLVENNFFT	0	A0301	0.00134861	0.064	0.0002	0.241	0.0289632
DVKASMLEK	0	A0301	0.307716	0.271	0.133292	0.396	0.159943
AFVRFSTDK	0	A0301	0.0442913	0.254	0.015095	0.26	0.014675
KPFNNILNL	0	A0301	0.00210782	0.082	0.0043	0.243	0.413359
SPRPEMQEF	0	A0301	4.15e-05	0.034	0.002084	0.043	0.000749023
LMDSIFVST	0	A0301	0.00797577	0.095	0.000447	0.153	0.0163345
SFLRKIGDK	0	A0301	0.130298	0.241	0.012956	0.273	0.0612616
ALINLVQYR	0	A0301	0.445388	0.409	0.40566	0.42	0.88644
CYLDTNIKM	0	A0301	0.000787924	0.042	0.000663	0.103	0.00197893
RPDTRHLRV	0	A0301	0.000497098	0.068	0.001698	0.049	0.0041324
LQMAGVEVR	0	A0301	0.0203081	0.16	0.007046	0.293	0.0131856
SFIMRNFLR	0	A0301	0.0337623	0.188	0.009694	0.336	0.0511819
IFMRDWNSK	0	A0301	0.266176	0.282	0.012431	0.316	0.0156298
AVYGNIKHK	0	A0301	0.98974	0.64	0.97894	0.488	0.996222
ILFILFFAY	0	A0301	0.12784	0.492	0.0462	0.455	0.985825
STSAADIKR	0	A0301	0.103825	0.188	0.045589	0.413	0.256453
NFDYPFFRK	0	A0301	0.237563	0.224	0.04866	0.273	0.301806
KFGKNHIHR	0	A0301	0.00400892	0.161	0.012624	0.303	0.04074
GFNYPEYNR	0	A0301	0.0124927	0.098	0.008991	0.289	0.0295996
SFIVPEFAK	0	A0301	0.117284	0.247	0.072322	0.338	0.190087
IVPEFAKQY	0	A0301	0.101535	0.11	0.024711	0.205	0.458862
QLMYALEPR	0	A0301	0.257897	0.278	0.02251	0.419	0.188465
NTIVFGIYK	0	A0301	0.407604	0.442	0.264501	0.476	0.907875
LLNVTYNIK	0	A0301	0.827097	0.481	0.255208	0.364	0.835134
FPREGVFVF	0	A0301	8.24e-05	0.055	0.000455	0.098	0.00366913
VRFPNITNL	0	A0301	0.00192493	0.039	0.00609	0.023	0.0596462
GRLQSLQTY	0	A0301	0.000902279	0.043	0.006532	0.025	0.00905474
VRDPKTSEI	0	A0301	0.000220221	0.026	0.00087	0	0.00141107
HADQLTPAW	0	A0301	0.000452895	0.052	0.000662	0.086	0.000999551
GQTGVIADY	0	A0301	0.00275953	0.11	0.007186	0.147	0.170012
TQDLFLPFY	0	A0301	0.00506212	0.169	0.012906	0.152	0.324283
LQIPFAMQM	0	A0301	0.00162606	0.085	0.004993	0.224	0.0338395
FPRGQGVPI	0	A0301	0.000299389	0.042	0.000114	0.046	0.000625781
TPSGTWLTY	0	A0301	0.00112764	0.112	0.015018	0.214	0.413751
RRGPEQTQG	0	A0301	0.000220927	0.016	6.1e-05	0	0.000775605
KQYNVTQAF	0	A0301	0.0095328	0.195	0.046505	0.304	0.186945
KMKELSPRW	0	A0301	0.0477213	0.122	0.020827	0.215	0.0210608
GLMWLSYFV	0	A0301	0.00376437	0.227	0.000561	0.304	0.0178553
CADGTRHTY	0	A0301	0.000355377	0.089	0.006294	0.162	0.00103574
KLFIRQEEV	0	A0301	0.128954	0.126	0.004131	0.235	0.0591881
ISDYDYYRY	0	A0301	0.00747969	0.098	0.002626	0.214	0.0218821
LSDDAVVCY	0	A0301	0.0299365	0.119	0.008742	0.211	0.0506243
FTERSDKSY	0	A0301	0.000312815	0.047	0.000636	0.146	0.00149927
FADINGKLY	0	A0301	0.0103867	0.066	0.001857	0.08	0.00855345
TCDGNTFTY	0	A0301	0.00148192	0.067	0.005137	0.102	0.0279369
LADTSLSGY	0	A0301	0.00811816	0.15	0.002607	0.147	0.0124679
PVDEYITTY	0	A0301	0.000356905	0.091	0.006801	0.128	0.276648
AEDMLNPNY	0	A0301	0.000582517	0.075	0.001069	0.057	0.0040897
ALWEIQQVV	0	A0301	0.00753967	0.105	0.006741	0.183	0.0841334
KLMPICMDV	0	A0301	0.0313797	0.241	0.003908	0.349	0.0712332
ILGLPTQTV	0	A0301	0.00167846	0.095	0.001373	0.118	0.0560488
ILHCANFNV	0	A0301	0.00638662	0.131	0.000135	0.261	0.0139146
SLAIDAYPL	0	A0301	0.00101439	0.074	0.000218	0.236	0.0352116
KMSEYKGPV	0	A0301	0.00349635	0.149	0.000556	0.265	0.00813295
ILGTVSWNL	0	A0301	0.00390233	0.11	0.001187	0.209	0.144522
FVDGVPFVV	0	A0301	0.00409334	0.078	0.002462	0.194	0.0126939
TLMNVITLV	0	A0301	0.0241491	0.254	0.007502	0.235	0.248191
VPGLPGTVL	0	A0301	0.00023283	0.044	0.000245	0	0.00530852
FPPTSFGPL	0	A0301	0.000420435	0.041	3.5e-05	0.022	0.00142714
NPKTPKYKF	0	A0301	0.00036511	0.03	0.000401	0	0.00333983
TPRDLGACI	0	A0301	0.000145381	0.033	6.1e-05	0	0.000233578
MPASWVMRI	0	A0301	0.0139645	0.07	0.000477	0.165	0.00948343
LPIDKCSRI	0	A0301	0.000339728	0.034	5.6e-05	0	0.00566193
KRVDWSVEY	0	A0301	0.00578101	0.066	0.02781	0.112	0.1643
SRYWEPEFY	0	A0301	0.00309139	0.08	0.020699	0.131	0.103372
KRSQDSPLK	0	A0301	0.0123172	0.13	0.013236	0.185	0.0594451
FRYMNSQGL	0	A0301	0.000173824	0.035	0.000211	0.036	0.000527339
ERSDKSYEH	0	A0301	0.000247233	0.014	0.000624	0	0.00165801
DRYPANAIV	0	A0301	6.13e-05	0.028	0.000189	0	0.000863658
LSDHQDLKW	0	A0301	0.0015844	0.035	0.000277	0.062	0.00292652
KTTFKPNTW	0	A0301	0.00122579	0.082	0.00283	0.217	0.0877042
TSSDTYACW	0	A0301	0.000131384	0.048	0.000181	0.17	0.00407045
FTDGVCLFW	0	A0301	0.00396983	0.109	0.001196	0.27	0.0522904
ASHFISNSW	0	A0301	0.00429139	0.087	0.002653	0.234	0.00984352
TTLPVNVAF	0	A0301	0.0042061	0.109	0.003577	0.297	0.251411
SALNHTKKW	0	A0301	0.00423052	0.04	0.001386	0.124	0.0138035
TTTLEETKF	0	A0301	0.000302152	0.043	0.000142	0.08	0.0064488
SSLPSYAAY	0	A0301	0.0403172	0.293	0.087138	0.345	0.105847
YAEISFMLW	0	A0301	0.00051084	0.065	0.000132	0.159	0.00428949
YQKVGMQKY	0	A0301	0.0025723	0.088	0.013517	0.134	0.0186455
NQDLNGNWY	0	A0301	0.000150534	0.061	0.000596	0.045	0.00721782
VQTVRTQVY	0	A0301	0.00439704	0.127	0.015229	0.121	0.0684155
LQSLENVAY	0	A0301	0.00103746	0.126	0.002748	0.141	0.0767382
KQFDTYNLW	0	A0301	0.00605117	0.109	0.009599	0.269	0.266226
VQQESSFVM	0	A0301	0.000182676	0.048	0.000685	0.145	0.000747033
NQATTKTTF	0	A0301	8.21e-05	0.055	0.00046	0.079	0.000973626
IQQLPETYF	0	A0301	0.000278516	0.066	0.000696	0.091	0.0134728
SSEQTFMYY	0	A0301	0.0237453	0.262	0.035615	0.366	0.291063
SPRYIFTML	0	A0301	0.000398571	0.066	0.000479	0.107	0.00608837
RPKSNIVLL	0	A0301	0.00072101	0.076	0.00223	0.076	0.0836421
EADPTGHSY	0	A0301	0.000757147	0.05	0.012187	0.103	0.0024509
RYFSVTRPL	0	A0301	0.0151106	0.103	0.004506	0.252	0.133416
WVGRASDPD	0	A0301	0.000108066	0.021	0	0.118	0.000378733
AHSTIMPRL	0	A0301	0.00102271	0.064	0.00046	0.052	0.00465559
GHLENNPAL	0	A0301	0.000144454	0.034	7.1e-05	0.029	0.000667986
ATDFKFAMY	0	A0301	0.147048	0.277	0.099949	0.245	0.609764
YHEDIHTYL	0	A0301	0.000300003	0.04	0.000358	0.042	0.000512525
LVMAPRTVL	0	A0301	0.0338518	0.147	0.003203	0.263	0.0357171
VHLLQGGKK	0	A0301	0.0511474	0.129	0.001311	0.199	0.0151111
IVDCLTEMY	0	A0301	0.00874104	0.154	0.003403	0.213	0.0626553
IIANARIEV	0	A0301	0.00154488	0.113	0.000976	0.252	0.0417694
DFDGTPRLY	0	A0301	0.000959692	0.051	0.006522	0.005	0.00428879
FPEHIFPAL	0	A0301	0.000339815	0.048	0.000141	0.007	0.000543995
APRTVALTA	0	A0301	0.000860086	0.055	0.000787	0.097	0.00250722
KGSGKMKTE	0	A0301	0.00032594	0.03	0.000126	0.007	0.00117172
EHAGVISVL	0	A0301	0.00011001	0.041	0.000183	0.001	0.000661374
RLITVYVQA	0	A0301	0.0452363	0.189	0.016527	0.276	0.375642
VQGPGGSTY	0	A0301	0.00428145	0.14	0.034838	0.151	0.09817
FAAFYFVFI	0	A0301	0.000873099	0.122	4.6e-05	0.232	0.0198426
RLIWSHHHI	0	A0301	0.0384602	0.171	0.004042	0.267	0.0097559
AYFATPASV	0	A0301	0.00259802	0.073	0.001696	0.139	0.00420522
LTLKPCHAL	0	A0301	0.0195539	0.077	0.000674	0.246	0.00607818
KSDLQPPNY	0	A0301	0.013592	0.203	0.038297	0.216	0.0958246
APRTLVLLL	0	A0301	0.00162063	0.081	0.000851	0.127	0.06808
IVDYVTAYG	0	A0301	0.00640512	0.073	4.9e-05	0.201	0.0242456
MCFHQHLMY	0	A0301	0.453745	0.289	0.032189	0.296	0.0275588
DSDGSFFLY	0	A0301	0.00180919	0.105	0.005942	0.222	0.0373552
AVLLHEESM	0	A0301	0.00465869	0.062	0.000394	0.17	0.0104216
QPRAPIRPI	0	A0301	0.000363596	0.049	0.000473	0.015	0.00667397
WASRELERF	0	A0301	0.00011552	0.034	2.3e-05	0.023	0.00023142
DPNPQEVVL	0	A0301	9.36e-05	0.028	0.000136	0	0.000739354
RPIVSTQLL	0	A0301	0.000291102	0.07	0.000822	0.099	0.00613495
FPVTPQVPL	0	A0301	0.000478774	0.054	0.000133	0.062	0.00796209
LVYNHCEHG	0	A0301	0.0167034	0.056	3.2e-05	0.237	0.00587859
TVLDVGDAY	0	A0301	0.012425	0.129	0.013527	0.29	0.422366
IPLTEEAEL	0	A0301	9.93e-05	0.029	5.5e-05	0	0.00129526
ISNQEPLKL	0	A0301	0.0244047	0.06	0.002703	0.197	0.0386374
NAHEGQLVI	0	A0301	0.000373692	0.062	0.000107	0.131	0.000755441
IPRRIRQGL	0	A0301	0.000106746	0.042	0.000288	0.053	0.000308609
GLPMNTGWV	0	A0301	0.000357471	0.068	2e-05	0.09	0.0045439
FCSNHFTEL	0	A0301	0.00021861	0.046	0.000112	0.042	0.00122185
CSDDGFWSK	0	A0301	0.228948	0.273	0.082591	0.351	0.0591568
GRSLEDDIR	0	A0301	0.000188664	0.016	3.7e-05	0	0.000691977
EVIPYTPAM	0	A0301	0.00141387	0.067	0.002831	0.198	0.0221422
TPEGIIPTL	0	A0301	0.00015312	0.037	0.000295	0	0.00235128
CHKGWGVSV	0	A0301	8.92e-05	0.037	6.3e-05	0	0.000423058
NSSKVSQNY	0	A0301	0.00148148	0.136	0.009793	0.226	0.00920933
FLFMDRDAL	0	A0301	0.00130868	0.067	0.000202	0.193	0.00185721
RPPIFIRRL	0	A0301	0.00126323	0.052	0.000861	0	0.0347199
VPAPAGPIV	0	A0301	0.000396762	0.039	0.000446	0.011	0.00159533
YPLHEQHGM	0	A0301	0.000178966	0.026	0.000168	0.069	0.000317749
YFDPANGKF	0	A0301	0.00239411	0.044	0.002227	0.036	0.0012004
CSEYVKDIY	0	A0301	0.000632924	0.055	0.000235	0.115	0.000747311
KCDICTDEY	0	A0301	0.000266965	0.058	0.000286	0.044	0.00212056
NPVPVGNIY	0	A0301	0.000537974	0.047	0.001517	0.05	0.0517891
TPYDINQML	0	A0301	0.00012238	0.044	0.000546	0.122	0.0325416
ELLSHVGQA	0	A0301	0.00147337	0.05	0.000349	0.145	0.00324584
IPSINVHHY	0	A0301	0.000595233	0.066	0.004921	0.126	0.0722187
ATPQDLNTM	0	A0301	0.000432342	0.043	0.000456	0.115	0.00778146
NANPDCKTI	0	A0301	0.000109617	0.031	4.8e-05	0.015	0.000426535
DLGPAFTEL	0	A0301	0.00112408	0.05	0.000772	0.116	0.0199067
RRFFPYYVY	0	A0301	0.0396634	0.156	0.018245	0.258	0.597327
LFMSHVKSV	0	A0301	0.0182284	0.07	0.00041	0.075	0.00105784
IIMEEGNSI	0	A0301	0.000349355	0.06	0.000269	0.166	0.00344858
EVIPMFSAL	0	A0301	0.000180609	0.071	0.000956	0.201	0.0137818
PPIPVGDIY	0	A0301	0.000246455	0.03	0.000432	0	0.0152576
SPRTLNAWV	0	A0301	0.000179443	0.046	6.6e-05	0.028	0.000625568
HPDIVIYQY	0	A0301	0.00114716	0.074	0.007461	0.109	0.132604
KPRSPVVEL	0	A0301	0.00139606	0.064	0.004902	0.125	0.0213649
SLRPNDIVY	0	A0301	0.161326	0.26	0.203938	0.265	0.325025
SRDKTIIMW	0	A0301	0.000204058	0.035	0.001149	0	0.00885864
DPSGAYFAW	0	A0301	9.69e-05	0.03	0.000211	0.054	0.00153263
PLVQQEDDK	0	A0301	0.00104154	0.051	0.00016	0.123	0.00530481
APTGDLPRA	0	A0301	0.000400935	0.026	9.7e-05	0	0.000793633
FHMDPSGTF	0	A0301	6.6e-05	0.047	0.000319	0.13	0.00141758
GMKAFTAAV	0	A0301	0.00590449	0.141	0.00075	0.168	0.0044237
LLGEHGVAF	0	A0301	0.000991768	0.109	0.001931	0.157	0.100042
RPVSPGKDI	0	A0301	0.000159255	0.034	0.000169	0	0.0028197
LILAPTRVV	0	A0301	0.0109339	0.128	0.001167	0.171	0.102093
GLENGLNYI	0	A0301	0.000601835	0.075	0.000303	0.108	0.0133319
ILDNQGRVV	0	A0301	0.000910298	0.066	0.000452	0.019	0.00696996
FAHELEMLC	0	A0301	0.000173248	0.048	5.1e-05	0.176	0.000212573
GVGAPTTTY	0	A0301	0.240539	0.348	0.274819	0.285	0.893467
FYQIFPHSL	0	A0301	0.000510382	0.041	0.000557	0.04	0.000851157
IQRDQVTDY	0	A0301	0.00232788	0.123	0.018565	0.163	0.0328545
YQKKNASVY	0	A0301	0.00187491	0.114	0.013755	0.126	0.00407183
LLYKQLNFT	0	A0301	0.0919031	0.165	0.001142	0.232	0.158438
MMLAQAYYG	0	A0301	0.0360344	0.114	4e-05	0.313	0.00219379
AITTPQMTL	0	A0301	0.00722392	0.141	0.007533	0.239	0.260566
YLGPTIRVW	0	A0301	0.00732618	0.073	0.00206	0.116	0.131469
RLTGREGAV	0	A0301	0.000224827	0.107	0.000265	0.172	0.00743386
ALGYTTEEI	0	A0301	0.00104531	0.066	0.000178	0.124	0.0174823
RFEAYGWQV	0	A0301	0.000318032	0.056	0.000166	0.094	0.00337661
YINMAWNLV	0	A0301	0.00157416	0.099	0.000118	0.216	0.0104706
MLEEMQSAV	0	A0301	0.000586017	0.082	0.000263	0.151	0.000314103
LMTAISQGI	0	A0301	0.00203945	0.093	0.000103	0.185	0.00451573
ATHKAPQPA	0	A0301	0.023908	0.066	0.002835	0.239	0.00123306
AILGVLATL	0	A0301	0.00507455	0.126	0.004054	0.228	0.243393
GTGTHPTTA	0	A0301	0.00126317	0.063	0.001125	0.147	0.00215018
ILYDTGSSW	0	A0301	0.00956164	0.192	0.025913	0.287	0.247764
ILSPHNVVT	0	A0301	0.0594528	0.106	0.000849	0.151	0.0641365
HLGGFVHAC	0	A0301	0.0221566	0.076	0.000492	0.199	0.00271282
FVRELLTEV	0	A0301	0.00675183	0.076	0.001025	0.202	0.0017574
AMVPLVMVI	0	A0301	0.0277234	0.17	0.003777	0.254	0.0961299
CLWLLTLGL	0	A0301	0.0205181	0.158	0.000383	0.281	0.256547
DLNKVIQFL	0	A0301	0.00101853	0.071	0.00063	0.135	0.0212114
ILWGYGFLQ	0	A0301	0.0128308	0.16	0.008819	0.254	0.601129
ATLLSQVEV	0	A0301	0.00133484	0.094	0.001506	0.234	0.00977704
KTQEPPQVA	0	A0301	0.00410352	0.057	0.008189	0.208	0.0021518
ALLGERPII	0	A0301	0.00126419	0.083	0.000763	0.138	0.0116256
AMHYIRHRA	0	A0301	0.0147707	0.117	0.002204	0.246	0.00149595
FTWYGIAAL	0	A0301	0.00412363	0.094	0.000646	0.247	0.0443684
LQKGGVIVY	0	A0301	0.0158626	0.179	0.040631	0.176	0.367039
IPYHIVNIV	0	A0301	0.000788329	0.064	0.000296	0.103	0.0310602
STEIGLLVG	0	A0301	0.000878122	0.046	2.5e-05	0.18	0.00330047
RPSGPGPEL	0	A0301	0.000485038	0.051	0.003102	0.108	0.0243229
ELPIVTPAL	0	A0301	0.000830175	0.064	0.000404	0.053	0.0152358
ICDDVLSKY	0	A0301	0.00386041	0.07	0.003696	0.042	0.0416794
GVNACQVGV	0	A0301	0.00131361	0.121	0.000904	0.221	0.0122993
GSDGGLDDY	0	A0301	0.000104465	0.064	0.000481	0.097	0.00754676
FLEQGGFKA	0	A0301	0.00081089	0.043	0.000185	0.113	0.0018136
ALLAKRLGA	0	A0301	0.0823329	0.175	0.005698	0.263	0.105108
ISEPMFHQG	0	A0301	0.000191489	0.024	2.7e-05	0.15	0.000593547
ERPAFGIQK	0	A0301	0.00467702	0.049	0.007185	0.059	0.0663822
FRKEFTKLE	0	A0301	0.000244949	0.016	3.2e-05	0	0.000595412
ALSMADIFI	0	A0301	0.00547799	0.134	0.000369	0.192	0.0652698
GLVLHGEAI	0	A0301	9.16e-05	0.067	9e-05	0.068	0.00114633
KGGEAQFLV	0	A0301	0.000321297	0.067	0.000196	0.148	0.00237653
YGDTEAICR	0	A0301	0.000796976	0.048	0.001004	0.164	0.00084248
ERLQICQRK	0	A0301	0.00121327	0.042	0.00152	0.093	0.00290363
GMFGGCFAA	0	A0301	0.0134522	0.168	0.000962	0.323	0.00880414
FLILCSVLL	0	A0301	0.00104482	0.166	0.000142	0.195	0.0270224
YLDFGGPEG	0	A0301	0.000273878	0.041	6e-05	0.094	0.000688689
IQCAGSEEK	0	A0301	0.0506788	0.212	0.028381	0.28	0.0189463
NPNSPSITY	0	A0301	0.000703489	0.098	0.013239	0.161	0.330599
RPASAGAML	0	A0301	0.000230814	0.061	0.001069	0.12	0.00713712
TFDVAPSRL	0	A0301	0.00735214	0.046	0.001579	0	0.000721315
LPHQPLATY	0	A0301	0.00897091	0.086	0.009451	0.12	0.122413
NQRETTVVW	0	A0301	9.64e-05	0.058	0.000863	0.083	0.00188811
[truncated: 5,278 more rows]

## Sheet: B0801
Peptide	Label	HLA	OmniMHC	NetMHC - 4.0	NetMHCpan - 4.1	PickPocket - 1.1	HLA-Thena
SLAIDAYPL	0	B0801	0.0607729	0.345	0.018659	0.39	0.246579
KMSEYKGPV	0	B0801	0.0248311	0.185	0.002016	0.32	0.00138871
KVIQPRVEK	0	B0801	0.000305077	0.033	0.001313	0.025	0.00203695
AVLQSGFRK	0	B0801	0.000204427	0.029	9.1e-05	0	0.000806431
AVDPAKAYK	0	B0801	0.000504459	0.033	0.000603	0	6.78e-05
YIFFASFYY	0	B0801	0.000831266	0.08	0.000704	0.095	0.0462881
KLFAAETLK	0	B0801	0.000181062	0.034	0.000169	0.025	0.00118809
RVFNNYMPY	0	B0801	0.00216293	0.12	0.002329	0.067	0.0136492
ALRANSAVK	0	B0801	0.00113982	0.073	0.001575	0.213	0.00323063
VVYRGTTTY	0	B0801	0.00443312	0.061	0.009237	0.065	0.00434797
VTFQGKFKK	0	B0801	0.000203982	0.037	0.000193	0	0.000662863
MPASWVMRI	0	B0801	0.53057	0.184	0.050983	0.31	0.0550702
RHYSASFKK	0	B0801	9.16e-05	0.026	0.000272	0	0.000214744
KRVDWSVEY	0	B0801	0.00173517	0.037	0.002424	0	0.000504041
FRYMNSQGL	0	B0801	0.271396	0.32	0.0579	0.293	0.0794051
ERSDKSYEH	0	B0801	0.00623445	0.059	0.006724	0.038	0.00172595
DRYPANAIV	0	B0801	0.00864291	0.085	0.007383	0.121	0.0025406
LSDHQDLKW	0	B0801	0.00122895	0.043	0.001517	0	0.00153729
KTTFKPNTW	0	B0801	0.00054468	0.062	0.006972	0	0.0080533
TSSDTYACW	0	B0801	0.000472639	0.053	0.000987	0.05	0.000538377
KSHNVSLIW	0	B0801	0.000625402	0.077	0.000712	0.046	0.00140565
FTDGVCLFW	0	B0801	0.000723159	0.06	0.001272	0.021	0.00315301
ASHFISNSW	0	B0801	0.0023163	0.071	0.004068	0.063	0.00116546
TTLPVNVAF	0	B0801	0.0116032	0.103	0.022918	0.201	0.0341158
SALNHTKKW	0	B0801	0.00976343	0.126	0.016442	0.062	0.00886796
NQDLNGNWY	0	B0801	0.0002224	0.045	0.00242	0	0.000325022
LQSLENVAY	0	B0801	0.000708711	0.067	0.000913	0.072	0.0119563
KQFDTYNLW	0	B0801	0.00055465	0.056	0.001067	0.038	0.000812512
VQQESSFVM	0	B0801	0.00530444	0.125	0.018103	0.32	0.00350934
PLWESATEV	0	B0801	0.00492689	0.042	0.001452	0.137	0.0263854
KTIECSKEL	0	B0801	0.00220389	0.092	0.002829	0.137	0.00563861
DTKCKNNYF	0	B0801	0.0421289	0.165	0.119349	0.163	0.0300176
TVANNPDDK	0	B0801	0.000202361	0.028	1.8e-05	0	0.000407787
YHGEAMAIG	0	B0801	0.00021515	0.058	5e-05	0.056	0.000320742
LAEQFSGEY	0	B0801	0.00061833	0.066	0.000609	0.031	0.000609636
VYFSPWFFL	0	B0801	0.00103845	0.058	0.012314	0.167	0.0169744
EAFPYEITE	0	B0801	0.000546342	0.066	0.002704	0.084	0.0172262
MTMRRRLFK	0	B0801	0.0153111	0.267	0.001823	0.156	0.030092
FLADYRGKT	0	B0801	0.00638696	0.097	0.001417	0.237	0.00142692
YATVAGHEG	0	B0801	0.000601684	0.06	0.000278	0.119	0.0028697
LIFPAFFLC	0	B0801	0.00538089	0.099	0.000814	0.194	0.0727646
VQLQEYDTY	0	B0801	0.000640629	0.035	0.001162	0.013	0.00210832
QYPAFVLFI	0	B0801	0.0134164	0.043	0.011637	0.105	0.0131458
RRRIGEIFK	0	B0801	0.000139849	0.047	0.000338	0	0.000598254
RPPRRGDKF	0	B0801	0.0193498	0.107	0.153322	0.089	0.0495573
QPQQSPQFF	0	B0801	0.00903447	0.124	0.09865	0.247	0.00613565
THADVPVVL	0	B0801	0.0690792	0.091	0.065357	0.215	0.00920534
YIFWIRTPR	0	B0801	0.00940526	0.123	0.000793	0.182	0.0167049
EIIELTRTL	0	B0801	0.343622	0.174	0.305114	0.262	0.724376
LTDEDKQNQ	0	B0801	0.000480839	0.029	4.5e-05	0	0.00010607
HHIPNGVVW	0	B0801	0.00161435	0.059	0.017036	0.03	0.016429
ALEPGFKDY	0	B0801	0.000567059	0.055	0.001967	0.042	0.00101338
DLPPAIAAE	0	B0801	0.00105911	0.048	0.002068	0.154	0.0073663
AEIDRSFKP	0	B0801	0.00480992	0.041	0.001381	0	0.00258545
HRIQEELFY	0	B0801	0.000619312	0.047	0.001776	0	0.00718017
ALYWALMES	0	B0801	0.000433504	0.039	0.000171	0.121	0.00485203
NMERKLNLS	0	B0801	0.0741546	0.138	0.001676	0.13	0.0033251
VVNYDNSTK	0	B0801	0.00021454	0.027	6.4e-05	0	0.000460386
IYSAEFKNY	0	B0801	0.000350171	0.03	0.001432	0	0.000946954
LLQGVPFHV	0	B0801	0.0153051	0.109	0.012043	0.234	0.0171679
ITTQWHLDM	0	B0801	0.00284585	0.076	0.002041	0.238	0.00288031
EFFDTEPQL	0	B0801	0.00653564	0.065	0.088633	0.163	0.00671253
ISLEAGQRF	0	B0801	0.00271593	0.056	0.001924	0.127	0.000818771
QSPQPVRVK	0	B0801	0.000452144	0.028	0.000319	0	0.000436541
NGYRWQHQI	0	B0801	0.189361	0.104	0.061986	0.227	0.0172125
RYICPVQQI	0	B0801	0.00139127	0.041	0.010578	0.132	0.00588719
RMYGISPWT	0	B0801	0.000469303	0.067	0.000289	0.129	0.000320354
AEMRETHWL	0	B0801	0.0467745	0.131	0.011627	0.199	0.00181263
QKDINTPGY	0	B0801	0.000298147	0.04	0.002703	0	0.000854584
KSAQVPLPL	0	B0801	0.0114691	0.149	0.009218	0.254	0.00795828
LLIDDSFSS	0	B0801	0.00632867	0.056	0.000364	0.172	0.0272981
VMGGNAAEA	0	B0801	0.000368922	0.087	0.000796	0.232	0.00102995
LMAEDLANV	0	B0801	0.00256262	0.103	0.002206	0.237	0.0229799
SQLEMCEKY	0	B0801	0.000587468	0.051	0.001336	0	0.00171193
SVPEPAAGI	0	B0801	0.00122627	0.039	0.002988	0.128	0.00730151
RDYRTISPR	0	B0801	0.000147346	0.039	0.00022	0.032	0.000336036
RPPEVDGNR	0	B0801	0.000181268	0.026	0.000685	0	0.000272345
HIPEVCLKW	0	B0801	0.00159907	0.048	0.005908	0.022	0.0319028
IYYLEKANK	0	B0801	0.000254468	0.02	0.000281	0	0.00135212
KVCRTLLAK	0	B0801	0.000268561	0.04	9.3e-05	0.049	0.00317117
THLEVCFMY	0	B0801	0.000773604	0.042	0.002748	0	0.00243872
VLLEARQAY	0	B0801	0.109797	0.095	0.016639	0.216	0.0149473
PSSKPDWFY	0	B0801	0.000392435	0.036	0.000111	0	0.000498507
KCRLKMDKL	0	B0801	0.118412	0.119	0.064686	0.149	0.101326
TLELNMETL	0	B0801	0.375202	0.13	0.051525	0.25	0.398191
KWKKKLNQL	0	B0801	0.439419	0.357	0.369717	0.248	0.345738
GMDPRMCSL	0	B0801	0.701881	0.29	0.337421	0.283	0.220497
ELDEIGEDV	0	B0801	0.000391345	0.043	0.003389	0.112	0.0239946
GYMFESKSM	0	B0801	0.00544025	0.111	0.010506	0.235	0.00368881
YSHGTGTGY	0	B0801	0.000679564	0.047	0.000891	0.036	0.000766256
QMRDVLGTF	0	B0801	0.128982	0.153	0.072371	0.376	0.0199446
FSDARLAKL	0	B0801	0.659691	0.182	0.240847	0.243	0.326615
VMTEGRHAV	0	B0801	0.133483	0.205	0.10618	0.353	0.010787
ETKGKRRLL	0	B0801	0.522562	0.289	0.279029	0.285	0.210151
LLQEKYGLI	0	B0801	0.624875	0.338	0.063505	0.277	0.297879
RMLPKLAEF	0	B0801	0.528977	0.37	0.430836	0.277	0.446687
RRRQWASCM	0	B0801	0.048712	0.225	0.018358	0.306	0.0047271
ALFEDYPGC	0	B0801	0.000594106	0.038	0.000921	0.101	0.00656017
AQLYAYAGF	0	B0801	0.00121181	0.075	0.001364	0.196	0.000794943
AQRPAKYSY	0	B0801	0.0180159	0.08	0.02891	0.194	0.0034705
ASSWAPTQK	0	B0801	0.000112842	0.028	7.9e-05	0	8.95e-05
ATISYRIKL	0	B0801	0.0483639	0.151	0.038247	0.178	0.00720352
EEIDWIKTD	0	B0801	0.000120694	0.018	0.000127	0	0.00123891
EENLIDFAS	0	B0801	0.000256899	0.041	0.000153	0.051	0.00259702
EFDNYRGTI	0	B0801	0.0196282	0.099	0.049738	0.222	0.00607163
EFFDGGLTF	0	B0801	0.0256418	0.058	0.082532	0.178	0.0454376
EHFYWGSVF	0	B0801	0.018828	0.068	0.010746	0.132	0.00389203
ELFIAPEGM	0	B0801	0.104413	0.092	0.017254	0.297	0.130942
EQKGIQAWW	0	B0801	0.0004167	0.079	0.003737	0.105	0.00121883
ESAERLKAY	0	B0801	0.0170794	0.111	0.028973	0	0.210125
ESDKGSSQS	0	B0801	0.0003722	0.051	0.000187	0	5.34e-05
ETDVMTRGQ	0	B0801	0.00023296	0.034	0.00014	0	0.00037824
ETIEEPAVE	0	B0801	0.000283088	0.052	0.000398	0.057	0.000903952
ETIFTVLAL	0	B0801	0.0802972	0.168	0.03629	0.26	0.317265
EVDEGSDMM	0	B0801	0.00380693	0.064	0.011707	0.147	0.000996821
EYSYYSSMY	0	B0801	0.00113962	0.056	0.001567	0	0.000262956
FHNNWGATL	0	B0801	0.0254735	0.105	0.029965	0.3	0.0245926
FIAEIDHWI	0	B0801	0.00629461	0.165	0.003973	0.212	0.0693365
FIFGKMGAG	0	B0801	0.00880791	0.151	0.001621	0.113	0.286386
FLPGQYMNI	0	B0801	0.0809056	0.122	0.021474	0.27	0.159169
FMGRLGPEY	0	B0801	0.00188885	0.097	0.005761	0.161	0.00210203
FMSLQSGDV	0	B0801	0.0118292	0.197	0.002377	0.301	0.0390803
FPGEKRVSK	0	B0801	0.317715	0.254	0.091997	0.253	0.672309
FPRSAERAG	0	B0801	0.00869136	0.149	0.003412	0.291	0.0181535
FQLYSDLAH	0	B0801	0.00151445	0.067	0.000697	0.175	0.00759747
FRISGRGGK	0	B0801	0.000177841	0.051	0.000275	0.071	0.000224791
FRAAVRAHF	0	B0801	0.0241217	0.204	0.024171	0.288	0.00112079
FSDESTGAR	0	B0801	0.000701287	0.04	0.000665	0.089	0.000720961
FTFDNSKFV	0	B0801	0.0067546	0.104	0.004064	0.137	0.0412444
FTLSFGNST	0	B0801	0.000956467	0.069	0.000756	0.151	0.00194981
FVIGGMTGV	0	B0801	0.00880517	0.065	0.004272	0.143	0.0419828
GEDDDMLPW	0	B0801	0.00018994	0.029	0.000509	0	0.000448762
GEVGLDLTV	0	B0801	0.000204354	0.035	0.000549	0.034	0.0017977
GITGGHIPK	0	B0801	0.000200813	0.042	0.000126	0.027	0.000161747
GKFFAQAFL	0	B0801	0.000547637	0.098	0.000893	0.18	0.00130667
GKIKGKYSY	0	B0801	0.000674568	0.074	0.003358	0.039	0.00170323
GLFVYLIRY	0	B0801	0.000713008	0.06	0.001108	0.011	0.0441073
GLGGDASAY	0	B0801	0.000252915	0.056	0.000163	0.069	0.00113366
GLKRGGVLL	0	B0801	0.206079	0.197	0.07427	0.376	0.0814212
GMRDVSFEL	0	B0801	0.377647	0.162	0.085216	0.435	0.0311687
GPRRAAWRI	0	B0801	0.029822	0.225	0.020429	0.346	0.0261471
GQWDGWVWL	0	B0801	0.000645172	0.071	0.00634	0.162	0.00173317
GRGQILLGK	0	B0801	0.000160597	0.035	8.9e-05	0	0.000375224
GRKTPLLCF	0	B0801	0.00668255	0.115	0.02353	0.217	0.0334727
GSEVPGFCH	0	B0801	0.000179502	0.028	3.7e-05	0	0.000547389
GYSFSIPGY	0	B0801	0.000179014	0.033	0.000666	0	0.000167134
IHDHGEQLF	0	B0801	0.00185987	0.046	0.027959	0.037	0.000246141
IHKPRPPAT	0	B0801	0.298304	0.091	0.092167	0.177	0.0660565
IHYAGWVSL	0	B0801	0.0257135	0.092	0.033141	0.266	0.0655276
IIGFFLVTY	0	B0801	0.00105733	0.071	0.000611	0.067	0.0261725
IMDEPTSSL	0	B0801	0.521613	0.121	0.477536	0.364	0.0639541
IRTDSGNIL	0	B0801	0.00245018	0.106	0.003413	0.169	0.000756728
ISCQIYNAL	0	B0801	0.010336	0.18	0.012825	0.299	0.0100553
ITASKDLCF	0	B0801	0.0603187	0.14	0.015114	0.073	0.0714769
ITTQWHLDM	0	B0801	0.00284585	0.076	0.002041	0.238	0.00288031
ITWETPMIW	0	B0801	0.000768331	0.052	0.001127	0.015	0.00744692
KHNSAESAK	0	B0801	8.15e-05	0.029	0.000177	0	5.67e-05
KIISEIGQL	0	B0801	0.00948601	0.078	0.006761	0.19	0.0470988
KLADMSIYC	0	B0801	0.00174641	0.048	0.000539	0.061	0.0050663
KLGDQFGRK	0	B0801	9.38e-05	0.038	5.1e-05	0.049	0.000543085
KMTPWSAYW	0	B0801	0.000782741	0.059	0.001517	0.105	0.00154392
KRASGDPYF	0	B0801	0.000195447	0.066	0.003281	0.023	9.86e-05
KSAQVPLPL	0	B0801	0.0114691	0.149	0.009218	0.254	0.00795828
KSLGIDQIW	0	B0801	0.000241036	0.06	0.000299	0	0.000516523
KSNEKNMDF	0	B0801	0.0232256	0.085	0.013939	0.077	0.0201783
KTIQGGLGW	0	B0801	0.000416711	0.039	0.000512	0	0.00146033
KTMVAFIRK	0	B0801	0.000142737	0.052	0.000109	0.017	0.000710882
KTPWDRFCK	0	B0801	0.000106358	0.036	4.5e-05	0	0.000945275
KTTIKFHPW	0	B0801	0.00695666	0.151	0.006927	0.064	0.0129115
KVGVYKMHK	0	B0801	0.00015919	0.047	7.8e-05	0	0.000996059
KVMALPIPH	0	B0801	0.0112525	0.056	0.00083	0.112	0.00203461
KYDDRIQSQ	0	B0801	0.00619274	0.03	0.012351	0	0.00312399
LAEQFSGEY	0	B0801	0.00061833	0.066	0.000609	0.031	0.000609636
LIFPAFFLC	0	B0801	0.00538089	0.099	0.000814	0.194	0.0727646
LIPDGDGEV	0	B0801	0.000376808	0.048	0.000437	0.038	0.000862296
LLIDDSFSS	0	B0801	0.00632867	0.056	0.000364	0.172	0.0272981
LLKDLMPFV	0	B0801	0.0863973	0.135	0.035807	0.271	0.0800804
LLQGVPFHV	0	B0801	0.0153051	0.109	0.012043	0.234	0.0171679
LLTQSNAGF	0	B0801	0.00225829	0.113	0.002769	0.245	0.00535109
LMAEDLANV	0	B0801	0.00256262	0.103	0.002206	0.237	0.0229799
LMQWWSDYV	0	B0801	0.0198617	0.092	0.000267	0.222	0.0112018
LQLTAVFAY	0	B0801	0.00107146	0.088	0.001126	0.132	0.027621
LQRNWSYGF	0	B0801	0.0443884	0.157	0.00735	0.328	0.0159036
LVSECSKDF	0	B0801	0.00159931	0.094	0.001048	0.15	0.00523173
MEIYIWDHD	0	B0801	0.000262794	0.025	7e-06	0	0.000234442
MQFKLGIPK	0	B0801	0.00127549	0.081	0.000632	0.086	0.00275326
MQQSGDEAF	0	B0801	0.00211179	0.105	0.007056	0.238	0.00197487
MRIPVERTL	0	B0801	0.131939	0.16	0.105527	0.214	0.0247585
MSDLTFSEE	0	B0801	0.000935084	0.055	0.000888	0.158	0.000374053
MSSAMSMMH	0	B0801	0.00294888	0.059	0.000334	0.107	0.00045583
MVDESMMMS	0	B0801	0.00419281	0.036	0.000311	0.046	0.00129035
NILVAGNLI	0	B0801	0.0196238	0.092	0.00164	0.212	0.0492351
NMLREGLSP	0	B0801	0.0107015	0.137	0.001804	0.166	0.0277142
NSDPEFNVL	0	B0801	0.0278149	0.119	0.07418	0.272	0.0106117
NSDYMMWVG	0	B0801	0.000303923	0.046	4.2e-05	0.015	0.000650191
PEIRRWIIF	0	B0801	0.19692	0.074	0.002063	0	0.104184
PHYNNPWNT	0	B0801	0.000170282	0.02	0.000115	0	0.000730961
PLRNDGNRF	0	B0801	0.0110783	0.066	0.000974	0.168	0.00204565
PLWESATEV	0	B0801	0.00492689	0.042	0.001452	0.137	0.0263854
PSEDEQQGH	0	B0801	0.00023529	0.016	1.3e-05	0	4.01e-05
PTDYMSSKL	0	B0801	0.00227777	0.066	0.002053	0.034	0.000633485
PTKCGENLY	0	B0801	0.000291202	0.05	8.7e-05	0	0.000246081
QKDINTPGY	0	B0801	0.000298147	0.04	0.002703	0	0.000854584
QSPQPVRVK	0	B0801	0.000452144	0.028	0.000319	0	0.000436541
QTDDGVRFT	0	B0801	0.000270127	0.031	0.000795	0	0.000152834
QTPGVKIAP	0	B0801	0.00158729	0.039	0.000385	0	0.000583622
RDYRTISPR	0	B0801	0.000147346	0.039	0.00022	0.032	0.000336036
REFYLRVGF	0	B0801	0.00454788	0.09	0.004561	0.177	0.00474205
RERIRYFHY	0	B0801	0.0166942	0.13	0.008815	0.079	0.0731747
RFDEAIINY	0	B0801	0.00162337	0.029	0.046457	0	0.00291746
RHIAIQVCY	0	B0801	0.000596164	0.043	0.007587	0	0.00225247
RIAQGVLQR	0	B0801	0.000217809	0.043	0.001341	0.019	0.00500654
RMMGKNIFY	0	B0801	0.0190723	0.119	0.017426	0.061	0.0208015
RMYGISPWT	0	B0801	0.000469303	0.067	0.000289	0.129	0.000320354
RPQLGVGDV	0	B0801	0.00492468	0.109	0.002863	0.182	0.00925261
RQFVSNNGK	0	B0801	4.94e-05	0.04	8.7e-05	0	0.000392604
RQIQVEGLK	0	B0801	0.000175743	0.041	5.2e-05	0	0.000265617
RQLESRLGY	0	B0801	0.00251564	0.067	0.0064	0.097	0.00196349
RRFQHKDGH	0	B0801	0.000491034	0.046	0.003715	0	0.000553734
RRRIGEIFK	0	B0801	0.000139849	0.047	0.000338	0	0.000598254
RRTPRVSWK	0	B0801	0.000318602	0.068	0.000526	0	0.000887491
RRVSGCVSV	0	B0801	0.00363629	0.107	0.004166	0.123	0.00647787
RSFAERLDR	0	B0801	0.000106314	0.035	9.1e-05	0.016	0.00139029
RSNNKFTLK	0	B0801	0.00303506	0.08	0.001258	0.016	0.00334515
RTGDIGCFK	0	B0801	8.12e-05	0.042	5.2e-05	0	0.000154935
RTGTRLLGR	0	B0801	0.000188394	0.06	0.000187	0	0.0145816
RTHTLRDAK	0	B0801	0.000184204	0.058	0.00016	0.085	0.000714171
RTRFFCIPK	0	B0801	0.000359584	0.079	5.9e-05	0.095	0.00110362
RVPVSCAVY	0	B0801	0.000921322	0.071	0.000506	0	0.00258388
RVRIERGPR	0	B0801	0.000948224	0.077	0.000418	0.16	0.00146682
RVRQLDESI	0	B0801	0.140272	0.156	0.016494	0.239	0.163346
RVWRGEQGK	0	B0801	0.00011402	0.035	0.000101	0	0.000385362
RYDYANLCQ	0	B0801	0.000299397	0.028	0.000335	0	0.000249123
RYICPVQQI	0	B0801	0.00139127	0.041	0.010578	0.132	0.00588719
RYQRMTGGY	0	B0801	0.000205311	0.049	0.000401	0	0.000653729
SEYKAAGYL	0	B0801	0.00274956	0.099	0.003775	0.181	0.00147333
SFYVNRGFK	0	B0801	0.000193081	0.043	0.000256	0.046	0.000942206
SHDTIGPYY	0	B0801	0.000216147	0.034	0.017759	0	0.000147343
SPADERAVA	0	B0801	0.0298433	0.126	0.027799	0.307	0.00150314
SQEDNHFSL	0	B0801	0.155055	0.148	0.110155	0.301	0.0193335
STHMENILK	0	B0801	0.000205942	0.034	9.3e-05	0	0.000940728
SVKERGPAY	0	B0801	0.394327	0.182	0.217442	0.137	0.339793
SVMPAWQEK	0	B0801	0.000512594	0.038	0.001165	0.069	0.000342504
SYGNANVSF	0	B0801	0.000918156	0.071	0.014653	0.167	0.00139234
SYPPPPASF	0	B0801	0.0602491	0.038	0.193592	0.128	0.00399472
TFMYVFSTF	0	B0801	0.336062	0.26	0.060197	0.315	0.0136215
TIPTNIPTL	0	B0801	0.186855	0.117	0.10411	0.213	0.20198
TTFPVNGGY	0	B0801	0.000264459	0.046	0.000404	0	0.000478222
TVANNPDDK	0	B0801	0.000202361	0.028	1.8e-05	0	0.000407787
TVNVILRPK	0	B0801	0.000922581	0.048	0.000189	0.024	0.00207955
TYYPQVVLG	0	B0801	0.00117794	0.039	0.0012	0.022	0.00669806
VALWNDGTV	0	B0801	0.000899699	0.08	0.000393	0.135	0.0315153
VHDREGNEV	0	B0801	0.000182098	0.028	0.007098	0.02	0.000544011
VLLEARQAY	0	B0801	0.109797	0.095	0.016639	0.216	0.0149473
VMGGNAAEA	0	B0801	0.000368922	0.087	0.000796	0.232	0.00102995
VMSELFDTL	0	B0801	0.257368	0.18	0.076775	0.4	0.0980121
VNGVKGIQF	0	B0801	0.00487681	0.103	0.021842	0.086	0.0339239
VPQTDAGVT	0	B0801	0.00045204	0.06	0.000235	0.13	0.000887479
VPWQEKTAS	0	B0801	0.0267047	0.059	0.004819	0.179	0.0129681
VQLQEYDTY	0	B0801	0.000640629	0.035	0.001162	0.013	0.00210832
VTRQIHNPR	0	B0801	0.000915827	0.085	0.00119	0.136	0.000272264
VVISKKDTY	0	B0801	0.0103916	0.044	0.014761	0	0.0217783
VVPLYDTPL	0	B0801	0.149604	0.149	0.010955	0.175	0.0222918
VYAYPSGEK	0	B0801	0.000137303	0.021	0.000124	0	9.37e-05
VYERQPCWY	0	B0801	0.000607493	0.039	0.001309	0	0.000507449
WYETVKVNY	0	B0801	0.00810828	0.043	0.006851	0.022	0.00218422
YATVAGHEG	0	B0801	0.000601684	0.06	0.000278	0.119	0.0028697
YELLRYNEY	0	B0801	0.150203	0.107	0.0336	0.065	0.226485
YFFVKWIGK	0	B0801	0.00520787	0.055	0.00204	0	0.685804
YFRNSGMTY	0	B0801	0.01396	0.094	0.024311	0.167	0.0377166
YFSGIMVRL	0	B0801	0.107481	0.114	0.095487	0.222	0.0856613
YGGKKAVTY	0	B0801	0.0922982	0.154	0.071313	0.057	0.531374
YGLGSTPLY	0	B0801	0.0020548	0.068	0.001931	0.055	0.00209602
YIFRNTINM	0	B0801	0.226026	0.236	0.096004	0.31	0.478661
YIFWIRTPR	0	B0801	0.00940526	0.123	0.000793	0.182	0.0167049
YIPFAEDAL	0	B0801	0.0139059	0.1	0.006987	0.219	0.139365
YLGTPNNTY	0	B0801	0.00107653	0.072	0.007084	0.149	0.00937908
AANEIRISK	0	B0801	0.00073691	0.046	0.004623	0.101	0.00536029
DTKCKNNYF	0	B0801	0.0421289	0.165	0.119349	0.163	0.0300176
KTSSFKISK	0	B0801	0.000210769	0.031	0.000246	0.002	0.000594745
KVREHTFVK	0	B0801	0.00405631	0.074	0.00249	0.168	0.0612685
MVRLPYKDA	0	B0801	0.153392	0.179	0.00944	0.285	0.0117795
KSHAAYIDY	0	B0801	0.00024083	0.036	0.000185	0.004	0.000972392
KVLSIMAFI	0	B0801	0.00107835	0.073	0.000575	0.131	0.0181546
KSIEQHPVV	0	B0801	0.0325297	0.097	0.012603	0.134	0.00367193
RNKLSYRNK	0	B0801	0.000222937	0.042	0.000246	0.097	0.000633035
KTIYAVDSF	0	B0801	0.000666899	0.054	0.000938	0.099	0.00331941
KIGMFNLTF	0	B0801	0.0126776	0.152	0.005516	0.203	0.0195185
IASTLIVTI	0	B0801	0.214664	0.109	0.032574	0.295	0.334023
KTINALVYF	0	B0801	0.000369096	0.068	0.00132	0.078	0.00328427
KTLSPAHLI	0	B0801	0.00166061	0.063	0.001398	0.133	0.00709581
QTIVFIWFI	0	B0801	0.00101397	0.098	0.000775	0.154	0.074613
SKKFKFNSQ	0	B0801	0.173287	0.332	0.013329	0.235	0.0528105
SKRMRVDII	0	B0801	0.286832	0.396	0.073785	0.23	0.22095
NKKRFFSDV	0	B0801	0.271237	0.346	0.021386	0.302	0.00651479
ANITHFCSF	0	B0801	0.175775	0.412	0.073105	0.259	0.0235157
FLYSFFLCI	0	B0801	0.225603	0.562	0.022114	0.455	0.715003
RLYSIFLIF	0	B0801	0.0234979	0.306	0.02079	0.356	0.199687
ISVLTGSSI	0	B0801	0.019419	0.065	0.002003	0.163	0.00634708
SQIITLTAF	0	B0801	0.0205596	0.117	0.038729	0.231	0.0912818
SQVKCCHYF	0	B0801	0.00351798	0.116	0.002515	0.136	0.00125613
EKTQYTNDF	0	B0801	0.000298436	0.097	0.002477	0.145	0.00169386
SSEADCFTY	0	B0801	0.000244917	0.035	0.000207	0.005	0.00231333
KEKDMTKEF	0	B0801	0.00683352	0.075	0.01232	0.203	0.00264662
NMAPEKVDF	0	B0801	0.0273516	0.105	0.038983	0.282	0.0208447
KYTHFFSGF	0	B0801	0.00135913	0.062	0.005856	0.149	0.000572481
VEIFKHLVF	0	B0801	0.261614	0.166	0.083051	0.163	0.0498334
YYKDDISYF	0	B0801	0.115081	0.085	0.126168	0.256	0.0210125
IQFMHEQGY	0	B0801	0.0226472	0.064	0.003577	0	0.00412654
APRELLQYI	0	B0801	0.132533	0.161	0.166679	0.312	0.0623991
DTTTDISKY	0	B0801	0.000318558	0.039	0.000394	0	0.000521376
KTDIVNTTY	0	B0801	0.000441327	0.036	0.003699	0	0.000965978
IIYERDFSY	0	B0801	0.346308	0.11	0.060296	0.059	0.785729
ATNDGLIKK	0	B0801	0.000132636	0.026	0.000271	0	0.000149916
KELENEYYF	0	B0801	0.000365501	0.057	0.006135	0.088	0.00455511
NQLYLTVSF	0	B0801	0.0448286	0.16	0.06472	0.268	0.0698434
SFSFGGFTF	0	B0801	0.00444265	0.061	0.013497	0.208	0.00443422
MKWMMAMKY	0	B0801	0.0010416	0.093	0.000938	0.023	0.00516997
GTEKLTITY	0	B0801	0.000655861	0.049	0.000692	0	0.00359203
RVRQQVIQL	0	B0801	0.505253	0.308	0.389907	0.293	0.482474
ASSSNYNTY	0	B0801	0.000347193	0.044	0.001132	0.023	0.000300494
MQYLNPPPY	0	B0801	0.00214763	0.095	0.009161	0.143	0.00433243
KRWAFRTGV	0	B0801	0.00955784	0.091	0.001825	0.154	0.00117734
IFLKPEETF	0	B0801	0.0170263	0.05	0.046691	0.127	0.0572179
CYMHVSDFY	0	B0801	0.000737192	0.053	0.00046	0	0.000289701
GFPSLESSF	0	B0801	0.00189667	0.037	0.009954	0.066	0.000994165
KLLNRVIGY	0	B0801	0.0306596	0.088	0.015472	0.017	0.611025
QVQMLINTY	0	B0801	0.00310153	0.071	0.004332	0.044	0.0191013
CVFKFIVAK	0	B0801	0.00110991	0.078	0.000314	0.097	0.0609937
GRVIPRMLY	0	B0801	0.000712254	0.052	0.000879	0	0.000904108
YHLGGIEGL	0	B0801	0.00278284	0.082	0.0095	0.209	0.0391415
SSNPVMSRF	0	B0801	0.00361086	0.063	0.006308	0.104	0.000573591
THYSGNIVH	0	B0801	0.00039026	0.03	0.002413	0.007	0.000221392
DTWHGFKNM	0	B0801	0.0030247	0.081	0.009405	0.197	0.00379057
KNYPASLHK	0	B0801	0.000126676	0.035	0.000168	0.009	0.000243728
DIVGGLFTY	0	B0801	0.00057959	0.041	0.001884	0	0.0234973
AKYEICLEK	0	B0801	0.000100402	0.033	0.000186	0	0.00113557
QQLYTSPSF	0	B0801	0.00859719	0.105	0.021159	0.215	0.00509348
TVAHQVCPY	0	B0801	0.00358815	0.081	0.000745	0.039	0.002949
REVFDYLLP	0	B0801	0.00035362	0.036	5.7e-05	0	0.000395681
KLVGIELPK	0	B0801	0.000221564	0.04	0.000126	0.037	0.000808375
RPAFPAGTF	0	B0801	0.0221638	0.097	0.0454	0.237	0.00819881
KYFVRSTEK	0	B0801	0.000307024	0.041	0.002795	0	0.0154069
RPVPHWPKY	0	B0801	0.0219813	0.062	0.053225	0.017	0.00490287
LPAQLTATA	0	B0801	0.126993	0.217	0.029323	0.305	0.0175325
ATFRLECPY	0	B0801	0.00072799	0.072	0.000289	0	0.000486245
RPAGARAAF	0	B0801	0.0992527	0.214	0.154739	0.365	0.00330766
GQFDSMLAK	0	B0801	0.000109094	0.034	0.000291	0.027	0.00154223
IPAPGLGAL	0	B0801	0.136805	0.195	0.163345	0.337	0.129633
AVMLVHTYY	0	B0801	0.00531423	0.083	0.003354	0.04	0.00157158
ILGVFRRPF	0	B0801	0.125603	0.282	0.012385	0.345	0.0139928
RTEILGLVK	0	B0801	0.000370513	0.04	0.000126	0	0.00112163
TVRPGNKGY	0	B0801	0.00218336	0.055	0.004683	0.038	0.000977328
HTAAPWGSY	0	B0801	0.000946344	0.045	0.001255	0.018	0.00222056
SYLKPHIFE	0	B0801	0.000426352	0.041	0.000966	0.032	0.000507492
YELDLWGKI	0	B0801	0.00332844	0.055	0.001031	0.15	0.0120667
LVFTRAICK	0	B0801	0.00317183	0.093	0.00135	0	0.524756
ASYQFQLPY	0	B0801	0.00100304	0.057	0.001831	0.049	0.000605599
EIINNGISY	0	B0801	0.000964431	0.058	0.004984	0	0.133718
FQVNRFTGY	0	B0801	0.0477224	0.14	0.015987	0.106	0.0762055
KRFLNGAKY	0	B0801	0.000328837	0.058	0.001139	0	0.00125671
REMGIVDLL	0	B0801	0.00326328	0.131	0.006312	0.171	0.00366811
RECGARVIL	0	B0801	0.00451836	0.123	0.003978	0.244	0.000940225
EVFEIIRSY	0	B0801	0.00465207	0.063	0.029018	0.016	0.210458
RDITAFEGL	0	B0801	0.00111385	0.076	0.001939	0.208	0.0127679
VSSKKCTAL	0	B0801	0.714715	0.364	0.319201	0.229	0.18297
EVAEKDAMY	0	B0801	0.00397532	0.069	0.005988	0	0.0109284
RTMPLSRFT	0	B0801	0.000890576	0.069	0.000347	0.028	0.000616354
IARLVYKAR	0	B0801	0.0181661	0.091	0.00272	0.203	0.0160827
HAPWTQMAM	0	B0801	0.0310017	0.11	0.035258	0.322	0.0268276
KSNRIPFLY	0	B0801	0.000560882	0.053	0.003153	0	0.00143892
IVKYKQYLK	0	B0801	0.0265272	0.078	0.001643	0.121	0.0687963
YIDNTTSWY	0	B0801	0.0013346	0.064	0.00623	0.027	0.00153712
CTDPYSQMV	0	B0801	0.00658131	0.079	0.003049	0.09	0.00093175
VSDGGPNLY	0	B0801	0.000501831	0.044	0.004198	0	6.45e-05
PTDYAKPQY	0	B0801	0.000285962	0.029	0.000945	0	7.45e-05
RRFNLFNKF	0	B0801	0.00394526	0.174	0.013841	0.168	0.00200947
LVGGREWSY	0	B0801	0.00684556	0.134	0.008219	0.001	0.0948235
RADSMMLGY	0	B0801	0.000379613	0.035	0.00094	0	0.0024577
ELRTFSILN	0	B0801	0.0162721	0.065	0.000272	0.205	0.0105659
FPQLSAIAL	0	B0801	0.902828	0.433	0.561385	0.443	0.970267
FQRTFSIPL	0	B0801	0.466815	0.437	0.162262	0.469	0.201496
FSILNRKAI	0	B0801	0.621946	0.321	0.062345	0.323	0.428087
GGRRTRREA	0	B0801	0.00109456	0.1	0.001741	0.243	0.000617961
GLLIVKTVL	0	B0801	0.153114	0.224	0.069137	0.353	0.300183
GRRTRREAI	0	B0801	0.148484	0.441	0.057908	0.32	0.16634
HILQKTERG	0	B0801	0.0182204	0.111	0.002665	0.06	0.120342
HILQKTERG	0	B0801	0.0182204	0.111	0.002665	0.06	0.120342
HKNKFMAIL	0	B0801	0.0405185	0.213	0.015168	0.249	0.0189316
HMMVIFRLM	0	B0801	0.547653	0.434	0.114612	0.482	0.125195
HQKKNEISF	0	B0801	0.0752305	0.206	0.323815	0.283	0.370509
HRTIHHASA	0	B0801	0.0676954	0.301	0.025935	0.24	0.00982954
HRTIHHASA	0	B0801	0.0676954	0.301	0.025935	0.24	0.00982954
HSQGREAAV	0	B0801	0.145489	0.168	0.056135	0.173	0.125583
HSQGREAAV	0	B0801	0.145489	0.168	0.056135	0.173	0.125583
KRWGFRSGV	0	B0801	0.00165705	0.092	0.001303	0.122	0.000365518
LFLRATTEL	0	B0801	0.159109	0.202	0.132552	0.295	0.0631233
LFLRATTEL	0	B0801	0.159109	0.202	0.132552	0.295	0.0631233
LHPLARTAK	0	B0801	0.000799918	0.047	0.001127	0.045	0.000371932
LPQAKKDFF	0	B0801	0.558356	0.197	0.199745	0.227	0.135067
LPRDRFKRT	0	B0801	0.369808	0.42	0.135575	0.254	0.0987433
MMKDEPVVF	0	B0801	0.400185	0.259	0.377651	0.479	0.266081
MVIFRLMRT	0	B0801	0.0508823	0.186	0.014926	0.073	0.15173
MVTLRKERL	0	B0801	0.932728	0.347	0.449399	0.24	0.478234
NFHQKKNEI	0	B0801	0.461084	0.304	0.49027	0.244	0.241785
NHKNKFMAI	0	B0801	0.806709	0.58	0.461676	0.36	0.773475
PVMNHKNKF	0	B0801	0.0189507	0.128	0.011573	0.125	0.004818
QGIVRQRVI	0	B0801	0.437309	0.208	0.180232	0.14	0.368335
QQGIVRQRV	0	B0801	0.00134437	0.122	0.00728	0.176	0.000697987
RDRFKRTSF	0	B0801	0.371416	0.349	0.098378	0.292	0.11418
RDRFKRTSF	0	B0801	0.371416	0.349	0.098378	0.292	0.11418
RFKRTSFFL	0	B0801	0.118238	0.211	0.053018	0.349	0.0815661
RTAKVKNEV	0	B0801	0.0228451	0.11	0.005193	0.123	0.00104725
RTAKVKNEV	0	B0801	0.0228451	0.11	0.005193	0.123	0.00104725
SDMDYHKIL	0	B0801	0.161984	0.216	0.036026	0.266	0.00362014
SDMDYHKIL	0	B0801	0.161984	0.216	0.036026	0.266	0.00362014
SFKAALSSL	0	B0801	0.833013	0.313	0.368981	0.396	0.206357
SLFLPKLVV	0	B0801	0.492451	0.137	0.110351	0.298	0.397821
SSHPLREPV	0	B0801	0.0612606	0.131	0.014771	0.264	0.00166419
TAKVKNEVN	0	B0801	0.226938	0.101	0.002084	0.152	0.110478
TIHHASAPL	0	B0801	0.1727	0.248	0.02664	0.373	0.0100994
TIHHASAPL	0	B0801	0.1727	0.248	0.02664	0.373	0.0100994
TIHLHQQLS	0	B0801	0.0662792	0.079	0.001373	0.125	0.00339952
TIRYQATGF	0	B0801	0.122265	0.202	0.02544	0.26	0.0986871
TIRYQATGF	0	B0801	0.122265	0.202	0.02544	0.26	0.0986871
TNFLIKFLL	0	B0801	0.0426749	0.162	0.025221	0.269	0.170495
TRKIRSEEL	0	B0801	0.920538	0.453	0.652699	0.28	0.814143
VMNHKNKFM	0	B0801	0.2488	0.264	0.16203	0.266	0.0150015
VRQRVIPVY	0	B0801	0.00188656	0.094	0.003417	0.004	0.000523756
VRQRVIPVY	0	B0801	0.00188656	0.094	0.003417	0.004	0.000523756
YHMMKDEPV	0	B0801	0.264806	0.32	0.02371	0.173	0.0820234
YHMMKDEPV	0	B0801	0.264806	0.32	0.02371	0.173	0.0820234
YQQLREAAT	0	B0801	0.269103	0.163	0.031854	0.158	0.222363
YQQLREAAT	0	B0801	0.269103	0.163	0.031854	0.158	0.222363
YRHILRSQG	0	B0801	0.00130455	0.14	0.000774	0.178	0.000732716
YRHILRSQG	0	B0801	0.00130455	0.14	0.000774	0.178	0.000732716
YTILNRKAI	0	B0801	0.511031	0.302	0.062856	0.288	0.473654
APKQKMFSN	0	B0801	0.325268	0.154	0.018681	0.2	0.464811
APKQKMFSN	0	B0801	0.325268	0.154	0.018681	0.2	0.464811
ARKHHTKID	0	B0801	0.000642768	0.086	6.5e-05	0.085	0.000606681
AVARKHHTK	0	B0801	0.00182488	0.091	0.009133	0.026	0.00474843
AVARKHHTK	0	B0801	0.00182488	0.091	0.009133	0.026	0.00474843
DIKASNIVL	0	B0801	0.548286	0.187	0.374442	0.347	0.604859
DIKASNIVL	0	B0801	0.548286	0.187	0.374442	0.347	0.604859
EPPLVRHAC	0	B0801	0.0156596	0.116	0.07047	0.211	0.0274362
EPPLVRHAC	0	B0801	0.0156596	0.116	0.07047	0.211	0.0274362
ERQLAKAII	0	B0801	0.16471	0.136	0.005476	0.214	0.00264558
FALKKLIID	0	B0801	0.166505	0.154	0.001756	0.108	0.618607
FALKKLIID	0	B0801	0.166505	0.154	0.001756	0.108	0.618607
FGLYKSINV	0	B0801	0.566029	0.249	0.114387	0.151	0.623364
FINKLNGAM	0	B0801	0.395625	0.31	0.036566	0.376	0.140478
FKPPKFRAF	0	B0801	0.578739	0.319	0.355426	0.239	0.596109
GCLRIQSLM	0	B0801	0.00202855	0.094	0.001213	0.199	0.000595059
GMLRFANPL	0	B0801	0.135837	0.356	0.011744	0.404	0.0112026
GNIKHKERI	0	B0801	0.0344149	0.099	0.010215	0.123	0.00477281
GNIKHKERI	0	B0801	0.0344149	0.099	0.010215	0.123	0.00477281
GYCMIRWLG	0	B0801	0.000204918	0.048	4.1e-05	0.051	0.000324047
ILRSIEGEL	0	B0801	0.118957	0.173	0.070113	0.347	0.0535396
LAKAIITPI	0	B0801	0.557294	0.401	0.071915	0.427	0.403886
LPKRSVMLI	0	B0801	0.759756	0.381	0.239792	0.406	0.412683
LPWTKISET	0	B0801	0.719539	0.161	0.076512	0.142	0.0739513
MLYQLLEAV	0	B0801	0.392164	0.333	0.071533	0.339	0.797721
SFKAALSSL	0	B0801	0.833013	0.313	0.368981	0.396	0.206357
YRNKPSIAT	0	B0801	0.0116824	0.083	0.009434	0.127	0.0172894
YRNKPSIAT	0	B0801	0.0116824	0.083	0.009434	0.127	0.0172894
QLRENAEDM	0	B0801	0.234076	0.172	0.061298	0.371	0.121648
YSRMLYIEF	0	B0801	0.438886	0.289	0.118422	0.316	0.150328
MERFSWHVA	0	B0801	0.0429824	0.194	0.005997	0.316	0.00129443
LIAVPHTKL	0	B0801	0.259215	0.188	0.120626	0.257	0.0489882
QEMPYPFVI	0	B0801	0.0101474	0.163	0.029084	0.262	0.0588318
RLKTTENSF	0	B0801	0.271061	0.303	0.161043	0.355	0.0546555
LSDLKKTIY	0	B0801	0.0290668	0.083	0.018899	0	0.0123527
RVLGRVLPY	0	B0801	0.1136	0.137	0.01843	0.059	0.240681
TYLYNKYSF	0	B0801	0.0806579	0.135	0.064468	0.239	0.0485555
VRVCACPGR	0	B0801	7.16e-05	0.032	1.8e-05	0	0.000226536
YLYNKYSFK	0	B0801	0.0524894	0.152	0.00761	0.139	0.119601
YSKPWMAFF	0	B0801	0.113295	0.123	0.017519	0.288	0.0499837
YVVSRRGDL	0	B0801	0.357067	0.343	0.151271	0.275	0.370189
EYYFRNEVF	0	B0801	0.426653	0.124	0.148558	0.13	0.114796
SYRNFSFSL	0	B0801	0.141149	0.277	0.142836	0.365	0.052141
HTAWDSHWV	0	B0801	0.000421649	0.082	0.000408	0.098	0.0034856
TLYCVHQEI	0	B0801	0.206869	0.17	0.023852	0.328	0.0206963
TVGYMYIMK	0	B0801	0.000210869	0.044	4e-05	0	0.0019666
KRINSLIKY	0	B0801	0.000248154	0.05	0.001029	0	0.000948252
RRYDKLMSF	0	B0801	0.311172	0.248	0.296434	0.155	0.356816
SHAKVLVTF	0	B0801	0.0997069	0.083	0.046682	0.166	0.0219411
RRWIAPHPL	0	B0801	0.0229841	0.199	0.023052	0.264	0.014559
RVRAAMKPI	0	B0801	0.0199631	0.18	0.004409	0.293	0.0292844
TPKKPNSAL	0	B0801	0.841525	0.414	0.765679	0.439	0.467135
RPPMVTSGL	0	B0801	0.0380834	0.171	0.089867	0.254	0.0148396
APLAHRLGM	0	B0801	0.36618	0.37	0.21815	0.401	0.142998
IFRRDQIWF	0	B0801	0.00283136	0.066	0.009399	0.197	0.0163261
MFINDVHAL	0	B0801	0.292422	0.331	0.190038	0.324	0.376543
RYDDGQSIY	0	B0801	0.000722269	0.043	0.018878	0	8.35e-05
TIHLATAPK	0	B0801	0.00117833	0.06	0.000301	0.171	0.00128097
EIRHRSGIQ	0	B0801	0.015744	0.176	0.000809	0.154	0.02288
APTLHRLGI	0	B0801	0.325135	0.201	0.108068	0.296	0.182316
MPVGGQSSF	0	B0801	0.059277	0.173	0.124848	0.309	0.00264269
SIYAGNTPK	0	B0801	0.000430521	0.043	0.000481	0.101	0.000531138
SSKMFNYFK	0	B0801	0.000311893	0.07	0.000276	0.118	0.000654856
LPADPASVL	0	B0801	0.379757	0.177	0.17819	0.328	0.0339828
FQILHDRFF	0	B0801	0.10398	0.162	0.02887	0.163	0.0769717
YQSMIRPPY	0	B0801	0.00561748	0.147	0.004184	0.184	0.00129403
RPPYSSYGY	0	B0801	0.000513142	0.055	0.005005	0.055	0.00138188
TEAEKWPFF	0	B0801	0.0140732	0.079	0.012769	0.064	0.00677439
MSQIMYNYP	0	B0801	0.00272176	0.099	0.000209	0.082	0.000676323
SQIMYNYPA	0	B0801	0.00941624	0.339	0.008532	0.248	0.00216888
QIMYNYPAM	0	B0801	0.0932854	0.475	0.07451	0.38	0.051505
IMYNYPAML	0	B0801	0.103684	0.34	0.11882	0.369	0.048892
MYNYPAMLG	0	B0801	0.000767481	0.036	0.000148	0.069	0.000665679
YNYPAMLGH	0	B0801	0.000861194	0.038	0.000503	0.105	0.00278598
NYPAMLGHA	0	B0801	0.000923963	0.032	0.000515	0.027	0.000429189
YPAMLGHAG	0	B0801	0.112365	0.242	0.008543	0.219	0.0373436
PAMLGHAGD	0	B0801	0.000300699	0.04	3e-06	0.063	0.000359496
AMLGHAGDM	0	B0801	0.0105142	0.153	0.005059	0.294	0.00274798
MLGHAGDMA	0	B0801	0.000912963	0.076	0.000157	0.206	0.000599059
LGHAGDMAG	0	B0801	0.000301457	0.074	6.1e-05	0.107	0.00119824
GHAGDMAGY	0	B0801	5.17e-05	0.028	0.000167	0	0.000135208
HAGDMAGYA	0	B0801	0.000170167	0.077	0.000167	0.172	0.000958484
DMAGYAGTL	0	B0801	0.0184085	0.187	0.050219	0.323	0.0300351
MAGYAGTLQ	0	B0801	0.000311089	0.065	3.4e-05	0.133	0.000321832
AGYAGTLQS	0	B0801	0.000269951	0.034	0.000169	0.081	0.000391299
GYAGTLQSL	0	B0801	0.00313703	0.071	0.018143	0.185	0.00250871
YAGTLQSLG	0	B0801	0.00100088	0.097	7.4e-05	0.128	0.000658217
AGTLQSLGA	0	B0801	0.000639273	0.045	0.000268	0.077	0.00299905
GTLQSLGAE	0	B0801	0.000211542	0.051	3.8e-05	0.063	0.000366408
TLQSLGAEI	0	B0801	0.0079766	0.093	0.006848	0.263	0.015137
LQSLGAEIA	0	B0801	0.000384777	0.094	0.000252	0.155	0.000688441
QSLGAEIAV	0	B0801	0.000620882	0.06	0.000767	0.104	0.00965969
SLGAEIAVE	0	B0801	0.000208732	0.074	0.000164	0.206	0.00156023
LGAEIAVEQ	0	B0801	0.000249728	0.049	0.000164	0.063	0.00191036
GAEIAVEQA	0	B0801	0.000301362	0.037	0.000157	0.121	0.000875073
AEIAVEQAA	0	B0801	0.00038443	0.04	0.001536	0.087	0.000516983
EIAVEQAAL	0	B0801	0.0610131	0.177	0.081613	0.293	0.398515
IAVEQAALQ	0	B0801	0.000903929	0.05	7.4e-05	0.08	0.00165928
AVEQAALQS	0	B0801	0.000453802	0.034	4.8e-05	0.026	0.000278693
EQAALQSAW	0	B0801	0.00171082	0.074	0.006798	0.092	0.00266147
QAALQSAWQ	0	B0801	0.000417005	0.06	4.6e-05	0.061	0.000887182
AALQSAWQG	0	B0801	0.000393163	0.065	0.000141	0.101	0.00243967
ALQSAWQGD	0	B0801	0.000179712	0.023	7e-06	0.077	0.000137079
LQSAWQGDT	0	B0801	0.000117534	0.034	1.1e-05	0.071	0.000228437
QSAWQGDTG	0	B0801	0.000205852	0.03	2.9e-05	0	0.000475653
SAWQGDTGI	0	B0801	0.00072789	0.073	0.001256	0.165	0.00551804
AWQGDTGIT	0	B0801	0.000324029	0.033	4.8e-05	0	0.000106838
WQGDTGITY	0	B0801	0.000296769	0.051	0.001208	0.045	0.00284986
QGDTGITYQ	0	B0801	0.000223882	0.032	0.000117	0	0.000178397
GDTGITYQA	0	B0801	8.15e-05	0.032	0.000338	0.107	0.000340459
DTGITYQAW	0	B0801	0.000904292	0.064	0.00296	0.064	0.00274859
TGITYQAWQ	0	B0801	0.000176606	0.043	4.3e-05	0.023	0.00027955
GITYQAWQA	0	B0801	0.000326268	0.068	0.000418	0.13	0.004551
ITYQAWQAQ	0	B0801	0.000439471	0.046	0.00015	0.111	0.000862514
TYQAWQAQW	0	B0801	0.00109519	0.029	0.003686	0.037	0.000816127
QAWQAQWNQ	0	B0801	0.000224525	0.031	0.000131	0.091	0.00187896
WQAQWNQAM	0	B0801	0.155719	0.166	0.028001	0.36	0.022526
QAQWNQAME	0	B0801	0.000366976	0.061	0.000138	0.091	0.000605656
AQWNQAMED	0	B0801	7.34e-05	0.034	2.6e-05	0	0.000357192
QWNQAMEDL	0	B0801	0.0023782	0.052	0.006567	0.12	0.00916485
WNQAMEDLV	0	B0801	0.000676468	0.073	0.000117	0.132	0.0059745
NQAMEDLVR	0	B0801	0.000205443	0.046	0.000187	0	0.000812574
QAMEDLVRA	0	B0801	0.00637634	0.096	0.004015	0.185	0.0195427
AMEDLVRAY	0	B0801	0.00668077	0.054	0.004205	0.073	0.0033931
MEDLVRAYH	0	B0801	0.000617075	0.053	0.00135	0.099	0.000122962
EDLVRAYHA	0	B0801	0.0733476	0.124	0.005942	0.123	0.167614
DLVRAYHAM	0	B0801	0.709257	0.284	0.270458	0.392	0.0640646
LVRAYHAMS	0	B0801	0.0105089	0.194	0.000715	0.23	0.00104872
VRAYHAMSS	0	B0801	0.000665393	0.086	0.000635	0.051	0.00202756
YHAMSSTHE	0	B0801	0.00017068	0.071	0.000248	0.073	0.000161628
HAMSSTHEA	0	B0801	0.091011	0.226	0.050944	0.323	0.00492149
AMSSTHEAN	0	B0801	0.000397175	0.042	5.2e-05	0.205	0.000315922
MSSTHEANT	0	B0801	0.000317194	0.057	0.000263	0.086	0.000442026
SSTHEANTM	0	B0801	0.000480916	0.068	0.002553	0.231	0.00128004
STHEANTMA	0	B0801	0.000339227	0.057	0.000887	0.135	0.000198015
THEANTMAM	0	B0801	0.0183749	0.092	0.019478	0.269	0.00845289
HEANTMAMM	0	B0801	0.000829564	0.093	0.002134	0.195	0.000949178
EANTMAMMA	0	B0801	0.00368009	0.123	0.002388	0.179	0.00812024
ANTMAMMAR	0	B0801	0.000122175	0.037	7e-05	0	0.000314479
NTMAMMARD	0	B0801	0.000181003	0.047	1.9e-05	0.026	0.000325577
TMAMMARDT	0	B0801	0.000540033	0.08	0.000173	0.114	0.00127074
AMMARDTAE	0	B0801	0.113362	0.376	0.0079	0.219	0.0302181
YRNKPSIAT	0	B0801	0.0116824	0.083	0.009434	0.127	0.0172894
MARDTAEAA	0	B0801	0.0677084	0.168	0.020724	0.382	0.0263102
ARDTAEAAK	0	B0801	0.000197095	0.04	0.000179	0	7.05e-05
RDTAEAAKW	0	B0801	0.000237244	0.029	0.000135	0	0.000655562
DTAEAAKWG	0	B0801	0.000158661	0.038	2.8e-05	0	0.000130672
RKKLRPRWL	0	B0801	0.0939273	0.344	0.08055	0.239	0.395411
QLQKIERWF	0	B0801	0.00809436	0.113	0.012429	0.129	0.0111028
KCRLRMDKL	0	B0801	0.11217	0.141	0.06327	0.166	0.162378
KKKLRPRWL	0	B0801	0.0720811	0.254	0.058771	0.219	0.321588
KCRLKMDKL	0	B0801	0.118412	0.119	0.064686	0.149	0.101326
KWKKKLNQL	0	B0801	0.439419	0.357	0.369717	0.248	0.345738
DFLLRRWGG	0	B0801	0.0438826	0.134	0.003347	0.095	0.388231
ALRSRYWAI	0	B0801	0.938505	0.801	0.739793	0.441	0.957558
LPVCAFSSA	0	B0801	0.165165	0.243	0.007256	0.329	0.0069083
CSRNLYVSL	0	B0801	0.353277	0.432	0.05135	0.389	0.108787
LGGCRHKLV	0	B0801	0.0525072	0.354	0.002601	0.137	0.013685
SARRMETTV	0	B0801	0.324751	0.365	0.105459	0.286	0.0337416
ITKPRPPQV	0	B0801	0.663292	0.202	0.453366	0.213	0.184358
RRRQRTRRM	0	B0801	0.139982	0.528	0.103288	0.265	0.0264244
EPSFRGITF	0	B0801	0.549736	0.257	0.583693	0.232	0.856807
LRKRSRRQT	0	B0801	0.00131362	0.152	0.000925	0.209	0.00041776
TIRYQATGF	0	B0801	0.122265	0.202	0.02544	0.26	0.0986871
GLMWLSYFV	0	B0801	0.00616573	0.175	0.000676	0.274	0.0369433
QLFKPLTKK	0	B0801	0.00089569	0.039	0.001026	0.029	0.0121041
CADGTRHTY	0	B0801	0.00231933	0.063	0.00912	0.112	0.000448756
CTDDNALAY	0	B0801	0.000458878	0.048	0.002606	0.004	0.00329853
KSDGTGTIY	0	B0801	0.000199396	0.039	0.001203	0	9.05e-05
ISDYDYYRY	0	B0801	0.000422929	0.034	0.000853	0	0.00051669
LSDDAVVCY	0	B0801	0.00117999	0.05	0.002602	0	0.000891321
VVDKYFDCY	0	B0801	0.00489315	0.066	0.001687	0	0.00526199
FTERSDKSY	0	B0801	0.00228778	0.074	0.001276	0.006	0.00155253
FADINGKLY	0	B0801	0.0123386	0.058	0.011943	0.024	0.0183562
TCDGNTFTY	0	B0801	0.000522988	0.034	0.004726	0	0.00228633
LADTSLSGY	0	B0801	0.000955539	0.058	0.001332	0.014	0.000776549
PVDEYITTY	0	B0801	0.00101883	0.03	0.007116	0	0.00787781
AEDMLNPNY	0	B0801	0.000177575	0.028	0.001807	0	7.8e-05
ALWEIQQVV	0	B0801	0.00982495	0.1	0.029104	0.221	0.0197156
LLALQQLEV	0	B0801	0.184332	0.174	0.046481	0.239	0.269729
KLMPICMDV	0	B0801	0.0094181	0.184	0.002274	0.222	0.057657
ILGLPTQTV	0	B0801	0.0202697	0.097	0.029248	0.275	0.0817179
ILHCANFNV	0	B0801	0.00438263	0.066	0.000509	0.263	0.023196
KLWAQCVQL	0	B0801	0.0767838	0.178	0.027293	0.291	0.198959
TLVPQEHYV	0	B0801	0.0130344	0.091	0.031934	0.125	0.0292277
ILGTVSWNL	0	B0801	0.00513359	0.202	0.018516	0.324	0.0977231
TLMNVITLV	0	B0801	0.19733	0.187	0.023659	0.268	0.0714239
ATFSVPMEK	0	B0801	0.000107002	0.03	0.000362	0	0.000263258
RLYYDSMSY	0	B0801	0.00546831	0.076	0.005472	0.114	0.0457848
VPGLPGTVL	0	B0801	0.036489	0.16	0.171746	0.288	0.0448459
FPPTSFGPL	0	B0801	0.428285	0.367	0.103779	0.448	0.0494682
LPYPDPSRI	0	B0801	0.084457	0.127	0.070988	0.248	0.0253221
TPKGPKVKY	0	B0801	0.127675	0.06	0.073095	0.168	0.00634616
TPRDLGACI	0	B0801	0.0680468	0.186	0.06626	0.333	0.106733
GHYTHITAK	0	B0801	0.000462761	0.034	0.001913	0.038	0.00298718
SRYWEPEFY	0	B0801	0.000375943	0.041	0.00145	0	0.00090892
KRSQDSPLK	0	B0801	0.000160156	0.043	7.9e-05	0	9.34e-05
HTLESPVEF	0	B0801	0.0195054	0.079	0.037191	0.216	0.0590084
TTTLEETKF	0	B0801	0.000535495	0.04	0.001338	0.021	0.00150146
TSNPKTPKY	0	B0801	0.00527722	0.054	0.022226	0	0.00151214
KSYEHQTPF	0	B0801	0.0236543	0.134	0.040635	0.213	0.00437003
SSLPSYAAY	0	B0801	0.00148796	0.076	0.003411	0.118	0.00146419
YAEISFMLW	0	B0801	0.0110781	0.115	0.007009	0.179	0.0445688
YQKVGMQKY	0	B0801	0.00727263	0.081	0.016504	0.116	0.00459763
VQTVRTQVY	0	B0801	0.034973	0.098	0.015915	0.03	0.0148346
GMKRSFYVY	0	B0801	0.0602031	0.224	0.01067	0.36	0.0080702
NQATTKTTF	0	B0801	0.0121228	0.109	0.043313	0.249	0.00336518
IQQLPETYF	0	B0801	0.00121124	0.06	0.006467	0.111	0.00254379
YRSDIVGTY	0	B0801	0.0021899	0.076	0.007001	0.046	0.00160264
DLSNSMRDF	0	B0801	0.00369399	0.059	0.006468	0.143	0.00614371
AQRPAKYSY	0	B0801	0.0180159	0.08	0.02891	0.194	0.0034705
FVSVYFSDY	0	B0801	0.0154772	0.117	0.001503	0.151	0.0166599
GLKRGGVLL	0	B0801	0.206079	0.197	0.07427	0.376	0.0814212
FSDARLAKL	0	B0801	0.659691	0.182	0.240847	0.243	0.326615
ETKGKRRLL	0	B0801	0.522562	0.289	0.279029	0.285	0.210151
APILVVSGI	0	B0801	0.0747851	0.096	0.02075	0.214	0.0688972
DSDPMDGCE	0	B0801	0.000250317	0.036	4.8e-05	0	0.000186656
ETDVMTRGQ	0	B0801	0.00023296	0.034	0.00014	0	0.00037824
KLADMSIYC	0	B0801	0.00174641	0.048	0.000539	0.061	0.0050663
KVGVYKMHK	0	B0801	0.00015919	0.047	7.8e-05	0	0.000996059
VFLPNTHNL	0	B0801	0.0782277	0.12	0.289354	0.232	0.0929958
DFPIFNQRY	0	B0801	0.000473277	0.025	0.007432	0	0.000846058
VQLDWQGDY	0	B0801	0.000297886	0.029	0.000188	0	0.000337231
LLTQSNAGF	0	B0801	0.00225829	0.113	0.002769	0.245	0.00535109
YFFVKWIGK	0	B0801	0.00520787	0.055	0.00204	0	0.685804
AVMFFPFWF	0	B0801	0.000657347	0.1	0.001248	0.182	0.00498699
AENGWGFYF	0	B0801	0.000194715	0.036	0.002227	0.073	0.00094293
FQLYSDLAH	0	B0801	0.00151445	0.067	0.000697	0.175	0.00759747
YGIPFPGSL	0	B0801	0.235308	0.2	0.158871	0.291	0.233269
FMSLQSGDV	0	B0801	0.0118292	0.197	0.002377	0.301	0.0390803
WLWVSSSDM	0	B0801	0.173144	0.238	0.005532	0.372	0.0505756
ITWETPMIW	0	B0801	0.000768331	0.052	0.001127	0.015	0.00744692
KYDDRIQSQ	0	B0801	0.00619274	0.03	0.012351	0	0.00312399
KEKGPIFRD	0	B0801	7.01e-05	0.027	4.6e-05	0.039	0.000320263
AYGSRFHEW	0	B0801	0.0307093	0.088	0.028346	0.034	0.00569974
RSEVELCIY	0	B0801	0.000402741	0.053	5.4e-05	0	0.00317761
GEHWLGRIW	0	B0801	0.00060436	0.045	0.000502	0	0.000545064
KIRLGFHWK	0	B0801	0.000277273	0.071	0.000293	0.142	0.00153823
GSDKQVVGQ	0	B0801	0.000475111	0.032	4.3e-05	0	0.00062987
KSNEKNMDF	0	B0801	0.0232256	0.085	0.013939	0.077	0.0201783
APYFATVRL	0	B0801	0.0655912	0.146	0.142221	0.304	0.0255511
AEGTGITHL	0	B0801	0.000434291	0.099	0.006436	0.137	0.00042794
EEMATKADY	0	B0801	0.000457298	0.049	0.001423	0.047	0.000399107
EKFFPSSSY	0	B0801	0.00126985	0.064	0.004675	0.005	0.00230726
EVHIYYLEK	0	B0801	0.00140379	0.053	0.000841	0.106	0.0178864
GVFELSDEK	0	B0801	0.000117545	0.026	7.8e-05	0	0.000573177
HEGEGIPLY	0	B0801	0.000191599	0.059	0.001439	0	0.000396278
KSCLPACVY	0	B0801	0.00022225	0.05	0.000139	0	0.000627882
NESGRLIDF	0	B0801	0.00953019	0.076	0.009693	0.076	0.0516027
PAHKSQLVW	0	B0801	0.00341255	0.067	0.001464	0.068	0.0040921
RLFFKCIYR	0	B0801	0.00215893	0.069	0.000709	0	0.0622764
RNEQGQTLW	0	B0801	0.000525906	0.058	0.00031	0	0.000250882
RRVRDNMTK	0	B0801	0.000115096	0.038	0.000188	0	0.000551821
SMELPSFGV	0	B0801	0.0084925	0.067	0.001632	0.244	0.0197731
SYINRTGTF	0	B0801	0.173242	0.149	0.114644	0.151	0.0594724
THFQRKRRV	0	B0801	0.0348193	0.13	0.091198	0.055	0.0322185
VHFRNQVKI	0	B0801	0.00660863	0.058	0.005051	0.112	0.0132426
VLTGNLQTL	0	B0801	0.0353098	0.136	0.054054	0.284	0.111998
VSHCRATEY	0	B0801	0.0110162	0.066	0.006066	0.006	0.00985895
YSHGTGTGY	0	B0801	0.000679564	0.047	0.000891	0.036	0.000766256
YVRTNGTSK	0	B0801	0.00958152	0.085	0.004018	0.172	0.0827411
YYLEKANKI	0	B0801	0.40679	0.136	0.211108	0.179	0.529837
RIAQGVLQR	0	B0801	0.000217809	0.043	0.001341	0.019	0.00500654
GEVGLDLTV	0	B0801	0.000204354	0.035	0.000549	0.034	0.0017977
LIPDGDGEV	0	B0801	0.000376808	0.048	0.000437	0.038	0.000862296
ETVNFVPNY	0	B0801	0.000343017	0.045	0.000881	0	0.000370794
DYAMHGTVF	0	B0801	0.175901	0.107	0.08807	0.123	0.0136547
KHNSAESAK	0	B0801	8.15e-05	0.029	0.000177	0	5.67e-05
WPISAILWF	0	B0801	0.0848881	0.144	0.008739	0.301	0.110056
RPPGCTFPA	0	B0801	0.00456363	0.088	0.002648	0.234	0.00208211
KLGDQFGRK	0	B0801	9.38e-05	0.038	5.1e-05	0.049	0.000543085
LMQWWSDYV	0	B0801	0.0198617	0.092	0.000267	0.222	0.0112018
ISNYICVAW	0	B0801	0.000612222	0.071	0.000819	0.081	0.0164885
PHYNNPWNT	0	B0801	0.000170282	0.02	0.000115	0	0.000730961
KSWPGVQSF	0	B0801	0.0134899	0.073	0.022184	0.16	0.0066507
FTFDNSKFV	0	B0801	0.0067546	0.104	0.004064	0.137	0.0412444
REFYLRVGF	0	B0801	0.00454788	0.09	0.004561	0.177	0.00474205
RRRQWASCM	0	B0801	0.048712	0.225	0.018358	0.306	0.0047271
EHFYWGSVF	0	B0801	0.018828	0.068	0.010746	0.132	0.00389203
ESAERLKAY	0	B0801	0.0170794	0.111	0.028973	0	0.210125
AIHPFALLL	0	B0801	0.135321	0.141	0.049924	0.283	0.110913
IRKPKHLYV	0	B0801	0.729676	0.335	0.282843	0.239	0.163132
RKKLRPRWL	0	B0801	0.0939273	0.344	0.08055	0.239	0.395411
DLKLVDVKL	0	B0801	0.742942	0.183	0.476507	0.332	0.714625
QLQKIERWF	0	B0801	0.00809436	0.113	0.012429	0.129	0.0111028
KVIEKMEVL	0	B0801	0.729201	0.151	0.358022	0.141	0.698601
GMSWITQGL	0	B0801	0.0415944	0.138	0.006651	0.333	0.00965611
KCRVKMEKL	0	B0801	0.14924	0.142	0.088363	0.163	0.156129
GVKVRVWLF	0	B0801	0.606028	0.343	0.279003	0.263	0.832919
KKKLRPRWL	0	B0801	0.0720811	0.254	0.058771	0.219	0.321588
RKKLKPRWL	0	B0801	0.0699042	0.283	0.07861	0.222	0.297504
ALTLNTMTK	0	B0801	0.000430505	0.038	0.000439	0.086	0.0151849
AQNAISTTF	0	B0801	0.00571165	0.085	0.028093	0.207	0.00558681
ATTHSWIPK	0	B0801	0.000189002	0.037	5.4e-05	0	0.000124017
DTVNRTHQY	0	B0801	0.038874	0.075	0.026781	0	0.0119358
DWSGYSGSF	0	B0801	0.00127929	0.065	0.013672	0.141	0.0022518
EEFTMVGRR	0	B0801	7.47e-05	0.036	9.1e-05	0	0.000305873
EEMATKADY	0	B0801	0.000457298	0.049	0.001423	0.047	0.000399107
EKFFPSSSY	0	B0801	0.00126985	0.064	0.004675	0.005	0.00230726
EVHIYYLEK	0	B0801	0.00140379	0.053	0.000841	0.106	0.0178864
FRNQVKIRR	0	B0801	0.000263918	0.049	0.001375	0.023	0.000859957
GLYEAIEEC	0	B0801	0.000550108	0.029	0.001473	0.131	0.0158294
GPATAQMAL	0	B0801	0.0160264	0.19	0.059933	0.344	0.0412231
GRRATAILR	0	B0801	0.000157883	0.038	0.000199	0.022	0.000567024
GTSKIKMKW	0	B0801	0.000343173	0.061	0.002759	0	0.000626654
GVFELSDEK	0	B0801	0.000117545	0.026	7.8e-05	0	0.000573177
HEGEGIPLY	0	B0801	0.000191599	0.059	0.001439	0	0.000396278
IAGFIEGGW	0	B0801	0.000199019	0.053	0.000116	0	0.00184126
IQAGVDRFY	0	B0801	0.000165294	0.053	0.0003	0	0.000214541
IYYLEKANK	0	B0801	0.000254468	0.02	0.000281	0	0.00135212
KAVRGDLNF	0	B0801	0.000571806	0.06	0.001204	0.11	0.00203052
KFFPSSSYR	0	B0801	0.000202237	0.041	0.001265	0	0.000239066
KLTQGRQTY	0	B0801	0.000586694	0.069	0.007971	0.132	0.000895655
KMARLGKGY	0	B0801	0.000400991	0.061	0.000402	0.024	0.000841019
KTTYWWDGL	0	B0801	0.000322199	0.049	0.000128	0.089	0.00279342
KYTSGRQEK	0	B0801	6.05e-05	0.028	0.000297	0	4.08e-05
LLTEVETYV	0	B0801	0.00476196	0.089	0.005623	0.158	0.0162102
MKWGMEMRR	0	B0801	0.000100848	0.039	0.000146	0	0.000348076
NESGRLIDF	0	B0801	0.00953019	0.076	0.009693	0.076	0.0516027
NLEPGTFDL	0	B0801	0.0370764	0.128	0.041877	0.315	0.061019
QLFIKDYRY	0	B0801	0.0478308	0.125	0.020426	0.019	0.271357
QTYDWTLNR	0	B0801	0.000147068	0.02	0.000323	0	0.00169968
QYSGFVRTL	0	B0801	0.107937	0.088	0.072059	0.193	0.00817222
RELVRKTRF	0	B0801	0.024717	0.172	0.046681	0.12	0.0602954
RLEDVFAGK	0	B0801	0.000228097	0.044	0.000165	0.119	0.000723572
RLFFKCIYR	0	B0801	0.00215893	0.069	0.000709	0	0.0622764
RMFLAMITY	0	B0801	0.00195123	0.067	0.001611	0.094	0.0487852
RNEQGQTLW	0	B0801	0.000525906	0.058	0.00031	0	0.000250882
RNQPAATAL	0	B0801	0.0159862	0.162	0.022754	0.299	0.0151583
RPVGISSMV	0	B0801	0.0987306	0.125	0.011231	0.155	0.00206442
RRKTNLYGF	0	B0801	0.0110919	0.209	0.020239	0.267	0.0293066
RVDKLTQGR	0	B0801	0.00026194	0.036	0.000444	0	0.000540038
RVRDNMTKK	0	B0801	0.00040071	0.033	0.000648	0.015	0.00362325
SEKTHIHIF	0	B0801	0.406164	0.318	0.174516	0.288	0.0427529
SHLECRTFF	0	B0801	0.00632491	0.082	0.006722	0.191	0.00164586
SMELPSFGV	0	B0801	0.0084925	0.067	0.001632	0.244	0.0197731
SRYWAIRTR	0	B0801	0.00084826	0.035	0.001486	0	0.000805015
SYINRTGTF	0	B0801	0.173242	0.149	0.114644	0.151	0.0594724
THFQRKRRV	0	B0801	0.0348193	0.13	0.091198	0.055	0.0322185
TQIQTRRSF	0	B0801	0.0388544	0.138	0.085631	0.238	0.00954489
TYQWIIRNW	0	B0801	0.000406808	0.03	0.002754	0	0.00232464
VAGGTSSVY	0	B0801	0.000813897	0.08	0.000693	0.047	0.000197849
VHFRNQVKI	0	B0801	0.00660863	0.058	0.005051	0.112	0.0132426
VLTGNLQTL	0	B0801	0.0353098	0.136	0.054054	0.284	0.111998
VPAQNAIST	0	B0801	0.00337779	0.064	0.010483	0.131	0.054091
VSHCRATEY	0	B0801	0.0110162	0.066	0.006066	0.006	0.00985895
VTTEVAFGL	0	B0801	0.00160465	0.077	0.002519	0.179	0.014304
YRYGFVANF	0	B0801	0.00865179	0.113	0.026532	0.211	0.00482008
YRYTYRCHR	0	B0801	0.000356856	0.12	0.000862	0.104	0.000898112
YVRTNGTSK	0	B0801	0.00958152	0.085	0.004018	0.172	0.0827411
FLEESHPGI	0	B0801	0.241024	0.143	0.02621	0.348	0.0248467
YQHLHTAPK	0	B0801	0.0093699	0.121	0.006968	0.225	0.0149758
EKPPVRPIF	0	B0801	0.00333169	0.1	0.025567	0.139	0.000590908
MTMRRRLFK	0	B0801	0.0153111	0.267	0.001823	0.156	0.030092
VPRVHNQPQ	0	B0801	0.05179	0.199	0.011561	0.276	0.0039236
VLLGRLNKC	0	B0801	0.0732075	0.115	0.036346	0.086	0.0891453
MMFDAMGAL	0	B0801	0.115188	0.236	0.026851	0.417	0.0860905
QQSEARRML	0	B0801	0.0388045	0.122	0.036725	0.262	0.00135192
FRAPNTREL	0	B0801	0.300033	0.178	0.146704	0.261	0.0575344
WPWNAREDV	0	B0801	0.0981095	0.145	0.006337	0.288	0.0281713
YMTLQAVTF	0	B0801	0.263448	0.235	0.189036	0.358	0.636443
MSDIFHALV	0	B0801	0.211839	0.111	0.005868	0.213	0.00200173
TPPVDRMAV	0	B0801	0.0324808	0.13	0.08256	0.258	0.187271
DIIRAHPWF	0	B0801	0.0128995	0.091	0.015741	0.16	0.00269244
YTFCRLNVK	0	B0801	0.00616894	0.109	0.001216	0.055	0.0949962
LPLIVDTAA	0	B0801	0.0560862	0.216	0.009096	0.264	0.175385
VMLLDIDYF	0	B0801	0.00222341	0.064	0.003278	0.205	0.0295588
DYAMHGTVF	0	B0801	0.175901	0.107	0.08807	0.123	0.0136547
TMPELAWAV	0	B0801	0.0731936	0.131	0.028495	0.275	0.180557
HIMPNSFRV	0	B0801	0.207763	0.219	0.035665	0.247	0.227576
ADFKLFFRW	0	B0801	0.00125067	0.05	0.0012	0.006	0.00476687
AEFPVGSTA	0	B0801	0.000819359	0.049	0.005436	0.082	0.000299985
AEFWDVFLS	0	B0801	0.000260277	0.034	7e-05	0	0.00134128
AEGTGITHL	0	B0801	0.000434291	0.099	0.006436	0.137	0.00042794
AEHDPWWAV	0	B0801	0.0107692	0.046	0.014776	0.166	0.00515034
AEIDRSFKP	0	B0801	0.00480992	0.041	0.001381	0	0.00258545
AEMGGHAER	0	B0801	0.000131755	0.043	0.000703	0.003	3.86e-05
AEMRETHWL	0	B0801	0.0467745	0.131	0.011627	0.199	0.00181263
AENKKFKLH	0	B0801	0.0114274	0.07	0.002428	0	0.000661154
AFASLQDML	0	B0801	0.00109556	0.06	0.006582	0.12	0.00132718
AFDWPELEF	0	B0801	0.00320469	0.025	0.121183	0.051	0.0030055
AFGLFWLVW	0	B0801	0.000905594	0.062	0.000472	0.044	0.00573305
AHGWSTFYL	0	B0801	0.000547511	0.078	0.001633	0.177	0.00257843
AHSKAETEA	0	B0801	0.000145099	0.036	0.000799	0.034	9.13e-05
AIKPITDQF	0	B0801	0.0475193	0.1	0.108507	0.253	0.0307857
AIPYFYKGK	0	B0801	0.000207297	0.026	7.3e-05	0	0.000293146
AISDPCMGL	0	B0801	0.000832696	0.065	0.00575	0.191	0.0149034
ALEPGFKDY	0	B0801	0.000567059	0.055	0.001967	0.042	0.00101338
ALIVAIWDK	0	B0801	0.000200563	0.034	8.7e-05	0.055	0.00944261
ALMRWRHPR	0	B0801	0.0197447	0.131	0.001335	0.232	0.00116143
ALYWALMES	0	B0801	0.000433504	0.039	0.000171	0.121	0.00485203
AMAETGCDA	0	B0801	0.000274526	0.059	0.000278	0.184	0.000437832
AMIDRLHQT	0	B0801	0.0726557	0.1	0.085268	0.123	0.0233843
ANPGRVKDW	0	B0801	0.000825559	0.05	0.001319	0	0.00198555
APILVVSGI	0	B0801	0.0747851	0.096	0.02075	0.214	0.0688972
APYFATVRL	0	B0801	0.0655912	0.146	0.142221	0.304	0.0255511
ARADGILRF	0	B0801	0.00561289	0.059	0.010667	0.081	0.000529217
ARYGIFLPF	0	B0801	0.00433091	0.178	0.018188	0.253	0.00413295
ASDDLEHWQ	0	B0801	0.000203071	0.028	3.5e-05	0	5.48e-05
ASDPSFPDI	0	B0801	0.000787001	0.05	0.001979	0.139	0.000404149
ATQPVHWFL	0	B0801	0.0137514	0.138	0.03535	0.214	0.00356315
AVMFFPFWF	0	B0801	0.000657347	0.1	0.001248	0.182	0.00498699
AVYSSSMVK	0	B0801	0.000201079	0.043	0.000429	0.038	0.000808919
AYGSRFHEW	0	B0801	0.0307093	0.088	0.028346	0.034	0.00569974
AYLLQHLDL	0	B0801	0.0313683	0.116	0.048587	0.195	0.0555356
AYMDRKSFK	0	B0801	0.000839076	0.05	0.001692	0	0.00104793
AYQQGVKTL	0	B0801	0.0304246	0.096	0.083842	0.174	0.00742917
AYSPFAFKK	0	B0801	0.000164501	0.028	0.000652	0	0.000184232
DTFGVIDTM	0	B0801	0.0017737	0.07	0.012737	0.176	0.0107684
DVSPLMHLF	0	B0801	0.127594	0.067	0.060959	0.121	0.0203044
DYDQRDYGF	0	B0801	0.106005	0.051	0.166783	0.051	0.0471814
DYIYLPLLK	0	B0801	0.000626321	0.024	0.000971	0	0.00275566
DYPDDFMDK	0	B0801	0.000247697	0.018	0.000153	0	0.000724615
DYVPTNKWV	0	B0801	0.00069606	0.032	0.004847	0	0.000561707
EAFPYEITE	0	B0801	0.000546342	0.066	0.002704	0.084	0.0172262
EEDLPVTWR	0	B0801	0.000146501	0.022	0.000574	0	0.000178071
EEFLQCGRL	0	B0801	0.00340903	0.11	0.002949	0.121	0.0136402
EEMPLVWDL	0	B0801	0.0105397	0.16	0.049952	0.239	0.0804397
EEQTDPKTL	0	B0801	0.00144293	0.089	0.018282	0.182	0.0151217
EEVWRDPYL	0	B0801	0.0441493	0.106	0.016305	0.066	0.0164391
EFFDTEPQL	0	B0801	0.00653564	0.065	0.088633	0.163	0.00671253
EFIYWDWLY	0	B0801	0.000898738	0.035	0.000555	0	0.00907158
EGFLKAAMF	0	B0801	0.342058	0.187	0.18279	0.127	0.250103
EGIEGRIAY	0	B0801	0.00262468	0.066	0.013899	0.066	0.0104028
EHGIVIRAF	0	B0801	0.00457724	0.086	0.038522	0.157	0.0415406
EIFPNIKIY	0	B0801	0.00172732	0.077	0.007111	0.004	0.085902
EIIELTRTL	0	B0801	0.343622	0.174	0.305114	0.262	0.724376
EIPGSPGSY	0	B0801	0.000486447	0.04	0.001353	0	0.0012041
EIPQFMIGL	0	B0801	0.0529979	0.072	0.01489	0.124	0.220754
EISGLRPGE	0	B0801	0.000168615	0.057	0.000121	0.116	0.000160229
EITGPIIMI	0	B0801	0.00298784	0.047	0.005025	0.12	0.0703687
FMIDWILDA	0	B0801	0.0560602	0.081	0.004271	0.324	0.0936088
GAGDFSHGW	0	B0801	0.000306517	0.054	0.000406	0.042	0.000598145
GRYSVRYVR	0	B0801	0.000246958	0.068	0.00086	0.096	0.000380733
GSDKQVVGQ	0	B0801	0.000475111	0.032	4.3e-05	0	0.00062987
GSFKEYVFW	0	B0801	0.000637288	0.054	0.000353	0	0.0091066
GYGRVNAGK	0	B0801	9.58e-05	0.03	4.4e-05	0	9.75e-05
GYLNACGHF	0	B0801	0.000241546	0.052	0.000822	0.07	0.00036885
GYTPGQQFY	0	B0801	0.00016179	0.035	0.001405	0	9.57e-05
HFDDVANGF	0	B0801	0.0166817	0.042	0.18507	0.156	0.00280509
HHIPNGVVW	0	B0801	0.00161435	0.059	0.017036	0.03	0.016429
HRDGKPRYL	0	B0801	0.0896429	0.102	0.183403	0.112	0.0233116
HRIQEELFY	0	B0801	0.000619312	0.047	0.001776	0	0.00718017
HSSVAGGLW	0	B0801	0.000744518	0.059	0.00034	0.018	0.000623956
HTAEIQQFF	0	B0801	0.00111647	0.089	0.016072	0.154	0.00292411
IHESVIGQL	0	B0801	0.00190894	0.071	0.006633	0.167	0.000934296
IPISGRITA	0	B0801	0.357765	0.11	0.065486	0.285	0.0190882
IQTHCEVGY	0	B0801	9.54e-05	0.041	0.000129	0	0.00187559
IRNLVKRYK	0	B0801	0.000384086	0.043	0.000182	0	0.000410886
IRNPPMVVF	0	B0801	0.0395275	0.074	0.047261	0.155	0.00937463
IRSCWRYRK	0	B0801	6.21e-05	0.046	6.3e-05	0.07	0.000424318
ISDSAQNMM	0	B0801	0.00150614	0.055	0.009421	0.184	0.000137561
ISLEAGQRF	0	B0801	0.00271593	0.056	0.001924	0.127	0.000818771
ISNYICVAW	0	B0801	0.000612222	0.071	0.000819	0.081	0.0164885
ISYTYNDNW	0	B0801	0.00020886	0.036	0.000379	0	0.00116375
ITAGYNRYY	0	B0801	0.000191913	0.051	0.000405	0	0.000380063
ITFHNQRDF	0	B0801	0.000872701	0.063	0.00177	0.075	0.00586162
ITGQIIFGF	0	B0801	0.000317144	0.075	0.002356	0.153	0.0300286
ITIPIGLYL	0	B0801	0.00390654	0.103	0.015467	0.16	0.05167
IYSAEFKNY	0	B0801	0.000350171	0.03	0.001432	0	0.000946954
KEDPGDHIF	0	B0801	0.000581044	0.059	0.011638	0.03	0.00023862
KEKGPIFRD	0	B0801	7.01e-05	0.027	4.6e-05	0.039	0.000320263
KGPDKLQVY	0	B0801	0.00408529	0.05	0.006034	0	0.00458486
KIPNDNIIE	0	B0801	0.000211377	0.037	2e-05	0	0.000510964
KIRLGFHWK	0	B0801	0.000277273	0.071	0.000293	0.142	0.00153823
KLLQICMWF	0	B0801	0.000592367	0.132	0.001196	0.197	0.0301968
KLPRMFLPK	0	B0801	0.00228447	0.073	0.000454	0.149	0.00380172
KMVGTVQRV	0	B0801	0.00842254	0.065	0.003382	0.166	0.00105914
KSWPGVQSF	0	B0801	0.0134899	0.073	0.022184	0.16	0.0066507
KTFSAHNLF	0	B0801	0.00168409	0.085	0.002343	0.156	0.000541202
KTTLFHTFK	0	B0801	0.000118613	0.042	9.5e-05	0	0.000542743
LTDEDKQNQ	0	B0801	0.000480839	0.029	4.5e-05	0	0.00010607
MQLQLNCAY	0	B0801	0.0042398	0.109	0.001963	0.139	0.00653427
NLGDKQDTF	0	B0801	0.0281836	0.126	0.111383	0.212	0.122094
NMERKLNLS	0	B0801	0.0741546	0.138	0.001676	0.13	0.0033251
NWDWGVFFK	0	B0801	0.00030248	0.028	0.00116	0	0.000546229
PPQATAKYL	0	B0801	0.00335953	0.088	0.006433	0.192	0.00883804
QLHAAGVRV	0	B0801	0.0617761	0.082	0.00685	0.236	0.0175401
QTHFPQFYW	0	B0801	0.000328036	0.045	0.001364	0.015	0.00152361
QYDDLHKKF	0	B0801	0.11188	0.037	0.210746	0.061	0.000347171
QYPAFVLFI	0	B0801	0.0134164	0.043	0.011637	0.105	0.0131458
RLLRMNNEN	0	B0801	0.000454137	0.061	3.9e-05	0.124	0.00130483
RLRQLPKKK	0	B0801	0.000635844	0.05	0.000906	0.123	0.00472704
RLWNGRRCR	0	B0801	0.000683246	0.069	0.000561	0.062	0.000841612
RPLLARMPE	0	B0801	0.0302735	0.195	0.003565	0.284	0.00283066
RPPEVDGNR	0	B0801	0.000181268	0.026	0.000685	0	0.000272345
RPPGCTFPA	0	B0801	0.00456363	0.088	0.002648	0.234	0.00208211
RRQWVLAFR	0	B0801	0.000158497	0.059	0.000147	0	0.000215146
RVNKGTGVK	0	B0801	0.000253809	0.068	0.000162	0.033	0.000384241
RYRMRHLSK	0	B0801	0.00145628	0.194	0.008831	0.149	0.0762902
SEGDDDGSR	0	B0801	0.000139412	0.023	5.7e-05	0	0.000101747
SFGAGTLAK	0	B0801	0.000329069	0.04	0.000359	0.113	0.00147743
SHSIPNGLL	0	B0801	0.00304875	0.067	0.00394	0.152	0.000986749
SRALLLNKY	0	B0801	0.000953296	0.056	0.002436	0	0.000427969
SREVISHRL	0	B0801	0.0359674	0.163	0.030944	0.165	0.00135397
SRLKPSSFK	0	B0801	0.000314593	0.056	0.000404	0	0.000131646
SRWGYQVKH	0	B0801	0.000337466	0.039	0.003198	0	0.000261136
SSMNSDAAY	0	B0801	0.000390947	0.091	0.000871	0.067	0.000325934
STDTRHIPQ	0	B0801	0.00333035	0.08	0.004002	0.059	0.00152578
SVPEPAAGI	0	B0801	0.00122627	0.039	0.002988	0.128	0.00730151
TFMDGTPEL	0	B0801	0.147737	0.111	0.17443	0.275	0.00498668
THADVPVVL	0	B0801	0.0690792	0.091	0.065357	0.215	0.00920534
THIVRGRDL	0	B0801	0.0550402	0.12	0.070754	0.087	0.156213
THYPTQNRF	0	B0801	0.00101962	0.04	0.025598	0.12	0.000489938
TPVWHVTSA	0	B0801	0.591861	0.267	0.11345	0.244	0.111158
TSPDLSFSL	0	B0801	0.0291452	0.079	0.012731	0.197	0.0328141
TTIEDILPK	0	B0801	0.000449171	0.036	0.000278	0.02	0.00381008
VAPMVGGMM	0	B0801	0.00165519	0.087	0.001796	0.15	0.00105281
VFLPNTHNL	0	B0801	0.0782277	0.12	0.289354	0.232	0.0929958
VLPVPGASV	0	B0801	0.137641	0.052	0.014394	0.167	0.0467673
VMCIQMKYV	0	B0801	0.00394317	0.088	0.002343	0.141	0.0116169
VMETENALF	0	B0801	0.00491444	0.088	0.003139	0.222	0.00159308
VMLDWGIEL	0	B0801	0.030791	0.076	0.047756	0.287	0.0968284
VPPTNSINK	0	B0801	0.000589124	0.028	0.001408	0	0.00269334
VQIPEKKCF	0	B0801	0.0183357	0.077	0.01749	0.122	0.00908551
VQLDWQGDY	0	B0801	0.000297886	0.029	0.000188	0	0.000337231
VTDGGEVGE	0	B0801	0.000130703	0.032	0.000297	0	5.24e-05
VVAVGGLAI	0	B0801	0.0185896	0.092	0.005046	0.208	0.122172
VYFSPWFFL	0	B0801	0.00103845	0.058	0.012314	0.167	0.0169744
WAPEGDIRL	0	B0801	0.0166774	0.097	0.007578	0.164	0.0460076
WCRVGRGTI	0	B0801	0.0255881	0.213	0.007547	0.389	0.0630184
WLPWIPQLI	0	B0801	0.113019	0.111	0.004815	0.256	0.12514
WPISAILWF	0	B0801	0.0848881	0.144	0.008739	0.301	0.110056
WRDDSRGRW	0	B0801	0.00102441	0.065	0.001787	0.033	0.000214792
WSFLEDRVY	0	B0801	0.00321018	0.064	0.000476	0	0.0276052
WTDLYTSMS	0	B0801	0.00213425	0.063	0.00014	0.062	0.000932044
YHDPANWPL	0	B0801	0.0470236	0.101	0.123738	0.28	0.00707097
YHFDPVHHL	0	B0801	0.317775	0.091	0.233252	0.219	0.025136
YHGEAMAIG	0	B0801	0.00021515	0.058	5e-05	0.056	0.000320742
YLHRDIFDI	0	B0801	0.257295	0.224	0.009392	0.36	0.732254
YQYGDNLIL	0	B0801	0.00981313	0.136	0.018917	0.284	0.0898217
YREAGIPVL	0	B0801	0.0496213	0.175	0.05918	0.272	0.0154182
YTDDYPMYK	0	B0801	0.000516047	0.038	0.010144	0	0.00121601
YTPLNYSKF	0	B0801	0.0165212	0.097	0.025114	0.131	0.0170911
YVRGYLRGY	0	B0801	0.00896242	0.089	0.005097	0.108	0.0484483
YYQLCQHLK	0	B0801	0.000880153	0.044	0.000686	0.032	0.00176297
YYYNFSEDL	0	B0801	0.0398793	0.104	0.030726	0.227	0.0320644
AAFLDDNAF	0	B0801	0.00633275	0.094	0.005231	0.173	0.0341084
NGYRWQHQI	0	B0801	0.189361	0.104	0.061986	0.227	0.0172125
RPPRRGDKF	0	B0801	0.0193498	0.107	0.153322	0.089	0.0495573
WLWVSSSDM	0	B0801	0.173144	0.238	0.005532	0.372	0.0505756
TMKFKGTVD	0	B0801	0.0775299	0.169	0.004509	0.227	0.0273859
VKKLWGHLP	0	B0801	0.00255557	0.058	0.000441	0.066	0.00345175
RLHSNTILK	0	B0801	0.000413268	0.044	0.000992	0.109	0.011592
LYRPNIPLK	0	B0801	0.00182857	0.049	0.001647	0.069	0.00150067
KWKYENPCK	0	B0801	0.000230899	0.031	8.5e-05	0	0.000619772
KVKDLFNTK	0	B0801	0.0111531	0.052	0.001572	0.177	0.00511117
LTRDSFGIV	0	B0801	0.00309736	0.171	0.003079	0.28	0.00329704
IIIPLSVSI	0	B0801	0.16761	0.13	0.056812	0.254	0.683513
NLRIKILNF	0	B0801	0.8925	0.568	0.854983	0.345	0.989262
SMLSIFNIV	0	B0801	0.0567842	0.355	0.019626	0.354	0.0220467
ASKVFFGPI	0	B0801	0.0852075	0.236	0.003307	0.356	0.00582847
SIIVLFQRF	0	B0801	0.121332	0.199	0.038262	0.227	0.0366806
FKINIFMAF	0	B0801	0.0611197	0.362	0.038243	0.332	0.289202
SKYAGINIL	0	B0801	0.00849402	0.158	0.022684	0.261	0.00797057
IKYACKQIL	0	B0801	0.00852689	0.148	0.004709	0.272	0.0141051
IHFMREYWF	0	B0801	0.043518	0.134	0.021204	0.092	0.0501974
ILQEMSETY	0	B0801	0.0185626	0.063	0.010955	0.115	0.0318853
YSHYSHNPK	0	B0801	0.0010342	0.083	0.000325	0.184	0.000310762
SRQRQAIPY	0	B0801	0.00196284	0.096	0.002614	0.017	0.00324708
SHYSHNPKL	0	B0801	0.0443882	0.095	0.080498	0.173	0.00262784
GELRKAICL	0	B0801	0.283459	0.177	0.051043	0.125	0.348561
GRRPLKNRK	0	B0801	0.000172151	0.042	0.000343	0.041	9.79e-05
YTVRGTGKY	0	B0801	0.000433956	0.065	0.000429	0	0.000495925
TPVEHGLVL	0	B0801	0.689284	0.329	0.476746	0.324	0.670459
SLYPPCLFK	0	B0801	0.000402946	0.033	0.000881	0.095	0.00840251
WEITYLGTT	0	B0801	0.000415859	0.062	0.000591	0.097	0.00567234
RQHGFTPSK	0	B0801	0.000125716	0.052	0.001347	0.091	0.000339752
SWKQSKMWR	0	B0801	0.000554243	0.039	0.000442	0.069	0.000630829
YRFRKSSKK	0	B0801	0.000591503	0.106	0.002521	0	0.00907815
YQYPRDTHY	0	B0801	0.0209709	0.104	0.078611	0.014	0.0796779
QPWTPVSSF	0	B0801	0.0505387	0.143	0.195529	0.271	0.0734846
PSDTIHASF	0	B0801	0.0104489	0.059	0.009301	0.11	0.000944103
FQYEHEQTF	0	B0801	0.493893	0.206	0.359699	0.285	0.152967
IYDYLRLLY	0	B0801	0.013998	0.042	0.021925	0	0.000852852
YQAFRTKVH	0	B0801	0.0167013	0.145	0.011849	0.124	0.0276752
EMADYIFFV	0	B0801	0.0273807	0.129	0.022164	0.261	0.0654814
FSFEIALLK	0	B0801	0.000915339	0.052	0.000329	0.081	0.018557
LMWASSGFF	0	B0801	0.0182411	0.141	0.002507	0.284	0.0039145
SSSGMDAYY	0	B0801	0.000119307	0.052	0.000144	0	9.42e-05
ISEDMHTDK	0	B0801	0.000354237	0.031	0.000149	0	0.000157546
YKEPNSIIL	0	B0801	0.0591527	0.15	0.039143	0.221	0.174142
VTFFCVMTY	0	B0801	0.000456533	0.056	0.000215	0	0.00752256
KGHLPLLDK	0	B0801	0.000172541	0.023	9e-05	0	0.0021568
GRWMLPQGM	0	B0801	0.00246901	0.09	0.004352	0.178	0.00267266
GYAWIDFDI	0	B0801	0.000440602	0.036	0.000111	0.058	0.00276166
RRSLLAHVR	0	B0801	0.000412452	0.077	0.000751	0.006	0.000690758
FEIGNGDAG	0	B0801	0.000154349	0.039	8.3e-05	0.041	0.00131162
EARGKEKLL	0	B0801	0.707072	0.279	0.390258	0.245	0.330754
ATYGTAVNK	0	B0801	8.68e-05	0.026	0.000163	0	0.000165898
DSRPQKIWM	0	B0801	0.0613317	0.101	0.08297	0.256	0.0251823
EYAPFARLL	0	B0801	0.121851	0.094	0.054982	0.155	0.00886037
FEEMYRHIL	0	B0801	0.28683	0.386	0.072974	0.339	0.0197751
FKRTSFFLW	0	B0801	0.00725904	0.154	0.0041	0.285	0.0348054
FLLIHQGMH	0	B0801	0.0193102	0.107	0.001436	0.186	0.0267201
HMMVIFRLM	0	B0801	0.547653	0.434	0.114612	0.482	0.125195
HPLARTAKV	0	B0801	0.860051	0.411	0.580926	0.296	0.823597
IFRLMRTNF	0	B0801	0.267827	0.184	0.087589	0.318	0.0324659
NFLIKFLLI	0	B0801	0.742373	0.38	0.163934	0.265	0.973402
SSHPLREPV	0	B0801	0.0612606	0.131	0.014771	0.264	0.00166419
DFHERPVIL	0	B0801	0.913081	0.252	0.755505	0.26	0.963256
DFHERPVIL	0	B0801	0.913081	0.252	0.755505	0.26	0.963256
ERQLAKAII	0	B0801	0.16471	0.136	0.005476	0.214	0.00264558
FINKLNGAM	0	B0801	0.395625	0.31	0.036566	0.376	0.140478
FKPPKFRAF	0	B0801	0.578739	0.319	0.355426	0.239	0.596109
YSKDSRNKL	0	B0801	0.335743	0.195	0.240314	0.413	0.0132647
SPLHVFVAV	0	B0801	0.691657	0.348	0.229519	0.381	0.568652
MVQYTRNSF	0	B0801	0.366217	0.349	0.070728	0.349	0.0082161
SPVDRVLTI	0	B0801	0.902391	0.31	0.686115	0.285	0.937673
HPKRTERAG	0	B0801	0.00636364	0.167	0.00593	0.262	0.0286698
RAAPLMQSL	0	B0801	0.365347	0.225	0.159744	0.263	0.118953
IAPWYAFAL	0	B0801	0.0733474	0.166	0.023581	0.303	0.337276
KLERRMENL	0	B0801	0.437986	0.19	0.089368	0.178	0.321219
LRQKRKAGV	0	B0801	0.229803	0.311	0.02571	0.155	0.0508441
ALYSYASAK	0	B0801	0.000773226	0.059	0.001215	0.145	0.00350225
FRHSVVVPY	0	B0801	0.00772624	0.119	0.010097	0.171	0.0039673
GSEEIKSLY	0	B0801	0.00834708	0.053	0.000405	0	0.000126541
TYSPALNKM	0	B0801	0.0250294	0.058	0.031563	0.197	0.000506328
YADHGANQL	0	B0801	0.0533037	0.114	0.165996	0.293	0.0128684
YRVRNVQTL	0	B0801	0.415452	0.289	0.178075	0.274	0.164994
AVYKTYGQY	0	B0801	0.00148066	0.052	0.001178	0.005	0.000657892
FQKDAKVLF	0	B0801	0.417127	0.127	0.11477	0.395	0.0787646
AVFDGCVVY	0	B0801	0.000802015	0.063	0.0018	0	0.00486124
AVRNAKAAV	0	B0801	0.133036	0.165	0.032098	0.303	0.00874043
ALSMGINTV	0	B0801	0.0141938	0.128	0.01471	0.243	0.0121836
AYQPTRWFI	0	B0801	0.00601941	0.065	0.021745	0.195	0.00169013
EVNAHIHTM	0	B0801	0.766362	0.294	0.544279	0.331	0.286794
TVIRFWHAM	0	B0801	0.4267	0.279	0.066743	0.309	0.0464799
AGDMAGYAG	0	B0801	0.00019487	0.043	3.4e-05	0.044	0.000486602
GDMAGYAGT	0	B0801	0.00014646	0.03	3.7e-05	0.089	0.000156854
VEQAALQSA	0	B0801	0.00100757	0.043	0.001607	0.153	0.000859894
YQAWQAQWN	0	B0801	0.000182804	0.052	2.4e-05	0.055	0.000883264
AWQAQWNQA	0	B0801	0.00112709	0.039	0.001327	0.084	0.000744719
RAYHAMSST	0	B0801	0.000738737	0.055	0.001166	0.122	0.00273438
AYHAMSSTH	0	B0801	0.000946958	0.037	0.00212	0.071	0.000263481
MAMMARDTA	0	B0801	0.430819	0.36	0.015291	0.369	0.00394177
TAEAAKWGG	0	B0801	0.000588511	0.035	2.7e-05	0.112	0.000767001
DYKECEWPL	0	B0801	0.0338358	0.129	0.046391	0.306	0.0762865
VNRWLFRHL	0	B0801	0.16456	0.268	0.032796	0.325	0.0105474
AIHPFALLL	0	B0801	0.135321	0.141	0.049924	0.283	0.110913
CAHWKEAKM	0	B0801	0.161957	0.246	0.031138	0.254	0.0190853
RKKLKPRWL	0	B0801	0.0699042	0.283	0.07861	0.222	0.297504
RKKLRPRWL	0	B0801	0.0939273	0.344	0.08055	0.239	0.395411
IFRLMRTNF	0	B0801	0.267827	0.184	0.087589	0.318	0.0324659
FRKSSFFVW	0	B0801	0.0352318	0.201	0.020596	0.324	0.0347173
FKPPKFRAF	0	B0801	0.578739	0.319	0.355426	0.239	0.596109
HFKPPKFRA	0	B0801	0.162692	0.069	0.055262	0.292	0.0318538
HVKITDFGR	0	B0801	0.00164648	0.038	0.000253	0.101	0.0330508
DKVFRSSVL	0	B0801	0.679372	0.241	0.30644	0.18	0.191573
LGQSKRVDF	0	B0801	0.134429	0.267	0.098328	0.205	0.0426744
SFNPETNIL	0	B0801	0.0227994	0.117	0.150276	0.261	0.0260747
SLLMPILTL	0	B0801	0.647667	0.343	0.342983	0.379	0.856726
YLATALLTL	0	B0801	0.628884	0.335	0.196354	0.418	0.942986
LTDDMIAAY	0	B0801	0.00116156	0.065	0.002962	0.024	0.00208895
RVDFCGKGY	0	B0801	0.000359655	0.038	0.000252	0	0.000527116
EVMPVSMAK	0	B0801	0.00230563	0.072	0.002335	0.119	0.0147336
KCYGVSATK	0	B0801	0.00013089	0.033	0.000108	0.011	0.000202724
VRFPNITNL	0	B0801	0.146803	0.116	0.088626	0.169	0.052281
GRLQSLQTY	0	B0801	0.000991402	0.053	0.002571	0	0.00129867
VRDPKTSEI	0	B0801	0.270327	0.085	0.107517	0.104	0.00540481
HADQLTPAW	0	B0801	0.00221665	0.07	0.050446	0.142	0.0158444
GQTGVIADY	0	B0801	6.99e-05	0.046	0.0002	0	0.000143343
TQDLFLPFY	0	B0801	0.000751113	0.046	0.001794	0	0.000757033
LQIPFAMQM	0	B0801	0.00770589	0.147	0.033918	0.277	0.00913375
RRGPEQTQG	0	B0801	0.000118377	0.046	0.000107	0	0.000110912
KQYNVTQAF	0	B0801	0.0076616	0.119	0.032783	0.249	0.00615036
KMKELSPRW	0	B0801	0.00772563	0.095	0.031469	0.189	0.00181536
FVDGVPFVV	0	B0801	0.0308225	0.084	0.047851	0.226	0.0645178
ITIPIGLYL	0	B0801	0.00390654	0.103	0.015467	0.16	0.05167
WCRVGRGTI	0	B0801	0.0255881	0.213	0.007547	0.389	0.0630184
WSILRQRCW	0	B0801	0.0662696	0.152	0.008179	0.008	0.178639
AENKKFKLH	0	B0801	0.0114274	0.07	0.002428	0	0.000661154
PLRNDGNRF	0	B0801	0.0110783	0.066	0.000974	0.168	0.00204565
DYDQRDYGF	0	B0801	0.106005	0.051	0.166783	0.051	0.0471814
GLFVYLIRY	0	B0801	0.000713008	0.06	0.001108	0.011	0.0441073
MSDIFHALV	0	B0801	0.211839	0.111	0.005868	0.213	0.00200173
VQGYERIMY	0	B0801	0.000292774	0.053	0.000276	0	0.000752112
QYDDLHKKF	0	B0801	0.11188	0.037	0.210746	0.061	0.000347171
SRWGYQVKH	0	B0801	0.000337466	0.039	0.003198	0	0.000261136
GSEVPGFCH	0	B0801	0.000179502	0.028	3.7e-05	0	0.000547389
DAYGFHNYK	0	B0801	0.000910239	0.039	0.001056	0.05	0.000295634
VLPVPGASV	0	B0801	0.137641	0.052	0.014394	0.167	0.0467673
YELLRYNEY	0	B0801	0.150203	0.107	0.0336	0.065	0.226485
AMAETGCDA	0	B0801	0.000274526	0.059	0.000278	0.184	0.000437832
GITGGHIPK	0	B0801	0.000200813	0.042	0.000126	0.027	0.000161747
AFASLQDML	0	B0801	0.00109556	0.06	0.006582	0.12	0.00132718
VKKLWGHLP	0	B0801	0.00255557	0.058	0.000441	0.066	0.00345175
QFAGGSFDF	0	B0801	0.000750539	0.058	0.00462	0.137	0.00228327
AFGLFWLVW	0	B0801	0.000905594	0.062	0.000472	0.044	0.00573305
LLQEKYGLI	0	B0801	0.624875	0.338	0.063505	0.277	0.297879
YQHLHTAPK	0	B0801	0.0093699	0.121	0.006968	0.225	0.0149758
GYLNACGHF	0	B0801	0.000241546	0.052	0.000822	0.07	0.00036885
GKFFAQAFL	0	B0801	0.000547637	0.098	0.000893	0.18	0.00130667
VPPTNSINK	0	B0801	0.000589124	0.028	0.001408	0	0.00269334
YFSGIMVRL	0	B0801	0.107481	0.114	0.095487	0.222	0.0856613
TMKFKGTVD	0	B0801	0.0775299	0.169	0.004509	0.227	0.0273859
SYGNANVSF	0	B0801	0.000918156	0.071	0.014653	0.167	0.00139234
SSMNSDAAY	0	B0801	0.000390947	0.091	0.000871	0.067	0.000325934
YLGTPNNTY	0	B0801	0.00107653	0.072	0.007084	0.149	0.00937908
YIFRNTINM	0	B0801	0.226026	0.236	0.096004	0.31	0.478661
EISGLRPGE	0	B0801	0.000168615	0.057	0.000121	0.116	0.000160229
EEQTDPKTL	0	B0801	0.00144293	0.089	0.018282	0.182	0.0151217
ASDRISGIL	0	B0801	0.00093847	0.106	0.00222	0.136	0.000967929
RMMGKNIFY	0	B0801	0.0190723	0.119	0.017426	0.061	0.0208015
RTGDIGCFK	0	B0801	8.12e-05	0.042	5.2e-05	0	0.000154935
AIKPITDQF	0	B0801	0.0475193	0.1	0.108507	0.253	0.0307857
DYIYLPLLK	0	B0801	0.000626321	0.024	0.000971	0	0.00275566
VLLGRLNKC	0	B0801	0.0732075	0.115	0.036346	0.086	0.0891453
RTRFFCIPK	0	B0801	0.000359584	0.079	5.9e-05	0.095	0.00110362
ASSWAPTQK	0	B0801	0.000112842	0.028	7.9e-05	0	8.95e-05
YQYGDNLIL	0	B0801	0.00981313	0.136	0.018917	0.284	0.0898217
YTDDYPMYK	0	B0801	0.000516047	0.038	0.010144	0	0.00121601
SHSIPNGLL	0	B0801	0.00304875	0.067	0.00394	0.152	0.000986749
TTIEDILPK	0	B0801	0.000449171	0.036	0.000278	0.02	0.00381008
AIPYFYKGK	0	B0801	0.000207297	0.026	7.3e-05	0	0.000293146
AEFPVGSTA	0	B0801	0.000819359	0.049	0.005436	0.082	0.000299985
EYSYYSSMY	0	B0801	0.00113962	0.056	0.001567	0	0.000262956
KMTPWSAYW	0	B0801	0.000782741	0.059	0.001517	0.105	0.00154392
HSSVAGGLW	0	B0801	0.000744518	0.059	0.00034	0.018	0.000623956
KLLQICMWF	0	B0801	0.000592367	0.132	0.001196	0.197	0.0301968
PTDYMSSKL	0	B0801	0.00227777	0.066	0.002053	0.034	0.000633485
RHIAIQVCY	0	B0801	0.000596164	0.043	0.007587	0	0.00225247
FMGRLGPEY	0	B0801	0.00188885	0.097	0.005761	0.161	0.00210203
DYPDDFMDK	0	B0801	0.000247697	0.018	0.000153	0	0.000724615
LVSECSKDF	0	B0801	0.00159931	0.094	0.001048	0.15	0.00523173
AEFWDVFLS	0	B0801	0.000260277	0.034	7e-05	0	0.00134128
WSFLEDRVY	0	B0801	0.00321018	0.064	0.000476	0	0.0276052
GRYSVRYVR	0	B0801	0.000246958	0.068	0.00086	0.096	0.000380733
LLPYPIAGC	0	B0801	0.00116218	0.04	0.000824	0.092	0.00877648
KTPWDRFCK	0	B0801	0.000106358	0.036	4.5e-05	0	0.000945275
ITASKDLCF	0	B0801	0.0603187	0.14	0.015114	0.073	0.0714769
GMLSSLHTL	0	B0801	0.130674	0.277	0.072343	0.375	0.0519757
ISYTYNDNW	0	B0801	0.00020886	0.036	0.000379	0	0.00116375
RPRGHREFC	0	B0801	0.059735	0.179	0.031679	0.248	0.00971708
ESDKGSSQS	0	B0801	0.0003722	0.051	0.000187	0	5.34e-05
IRNLVKRYK	0	B0801	0.000384086	0.043	0.000182	0	0.000410886
KTIQGGLGW	0	B0801	0.000416711	0.039	0.000512	0	0.00146033
GMRDVSFEL	0	B0801	0.377647	0.162	0.085216	0.435	0.0311687
DRLHPPNKL	0	B0801	0.0875123	0.074	0.071462	0.148	0.00845729
VVISKKDTY	0	B0801	0.0103916	0.044	0.014761	0	0.0217783
TFMYVFSTF	0	B0801	0.336062	0.26	0.060197	0.315	0.0136215
AYYWNQNGF	0	B0801	0.000307428	0.037	0.007719	0.099	0.00177482
TTFPVNGGY	0	B0801	0.000264459	0.046	0.000404	0	0.000478222
AQLYAYAGF	0	B0801	0.00121181	0.075	0.001364	0.196	0.000794943
IRSCWRYRK	0	B0801	6.21e-05	0.046	6.3e-05	0.07	0.000424318
KLFGFGAQF	0	B0801	0.00184652	0.087	0.010775	0.216	0.00395722
EIPGSPGSY	0	B0801	0.000486447	0.04	0.001353	0	0.0012041
MVDESMMMS	0	B0801	0.00419281	0.036	0.000311	0.046	0.00129035
EEDLPVTWR	0	B0801	0.000146501	0.022	0.000574	0	0.000178071
EFFDGGLTF	0	B0801	0.0256418	0.058	0.082532	0.178	0.0454376
YREAGIPVL	0	B0801	0.0496213	0.175	0.05918	0.272	0.0154182
DQFSIPIRY	0	B0801	0.000729533	0.04	0.010903	0	0.00434392
VNGVKGIQF	0	B0801	0.00487681	0.103	0.021842	0.086	0.0339239
WYETVKVNY	0	B0801	0.00810828	0.043	0.006851	0.022	0.00218422
KVMALPIPH	0	B0801	0.0112525	0.056	0.00083	0.112	0.00203461
AMIDRLHQT	0	B0801	0.0726557	0.1	0.085268	0.123	0.0233843
FHNNWGATL	0	B0801	0.0254735	0.105	0.029965	0.3	0.0245926
EEVWRDPYL	0	B0801	0.0441493	0.106	0.016305	0.066	0.0164391
TPVWHVTSA	0	B0801	0.591861	0.267	0.11345	0.244	0.111158
WTDLYTSMS	0	B0801	0.00213425	0.063	0.00014	0.062	0.000932044
YLHRDIFDI	0	B0801	0.257295	0.224	0.009392	0.36	0.732254
RSNNKFTLK	0	B0801	0.00303506	0.08	0.001258	0.016	0.00334515
AHSKAETEA	0	B0801	0.000145099	0.036	0.000799	0.034	9.13e-05
MQQSGDEAF	0	B0801	0.00211179	0.105	0.007056	0.238	0.00197487
YMLWNSWLS	0	B0801	0.0174881	0.13	0.000603	0.249	0.0524731
RKAGVNQAK	0	B0801	0.000145611	0.051	0.000152	0	0.0001488
VAPMVGGMM	0	B0801	0.00165519	0.087	0.001796	0.15	0.00105281
RRFQHKDGH	0	B0801	0.000491034	0.046	0.003715	0	0.000553734
EFIYWDWLY	0	B0801	0.000898738	0.035	0.000555	0	0.00907158
QQLEADYTF	0	B0801	0.00175179	0.09	0.016563	0.226	0.0138325
AYSPFAFKK	0	B0801	0.000164501	0.028	0.000652	0	0.000184232
EEIDWIKTD	0	B0801	0.000120694	0.018	0.000127	0	0.00123891
RPLLARMPE	0	B0801	0.0302735	0.195	0.003565	0.284	0.00283066
GYTPGQQFY	0	B0801	0.00016179	0.035	0.001405	0	9.57e-05
VTDGGEVGE	0	B0801	0.000130703	0.032	0.000297	0	5.24e-05
VMLDWGIEL	0	B0801	0.030791	0.076	0.047756	0.287	0.0968284
ASDDLEHWQ	0	B0801	0.000203071	0.028	3.5e-05	0	5.48e-05
IHESVIGQL	0	B0801	0.00190894	0.071	0.006633	0.167	0.000934296
RVRQLDESI	0	B0801	0.140272	0.156	0.016494	0.239	0.163346
SPADERAVA	0	B0801	0.0298433	0.126	0.027799	0.307	0.00150314
GLGGDASAY	0	B0801	0.000252915	0.056	0.000163	0.069	0.00113366
YTFCRLNVK	0	B0801	0.00616894	0.109	0.001216	0.055	0.0949962
ANPGRVKDW	0	B0801	0.000825559	0.05	0.001319	0	0.00198555
EENLIDFAS	0	B0801	0.000256899	0.041	0.000153	0.051	0.00259702
RMLPKLAEF	0	B0801	0.528977	0.37	0.430836	0.277	0.446687
RTGTRLLGR	0	B0801	0.000188394	0.06	0.000187	0	0.0145816
LQRNWSYGF	0	B0801	0.0443884	0.157	0.00735	0.328	0.0159036
NLGDKQDTF	0	B0801	0.0281836	0.126	0.111383	0.212	0.122094
SFYVNRGFK	0	B0801	0.000193081	0.043	0.000256	0.046	0.000942206
GYIPIERVL	0	B0801	0.00215516	0.077	0.022991	0.104	0.00540108
RYDYANLCQ	0	B0801	0.000299397	0.028	0.000335	0	0.000249123
ASRGLWDSF	0	B0801	0.00893701	0.065	0.004157	0.189	0.00185617
GPATAQMAL	0	B0801	0.0160264	0.19	0.059933	0.344	0.0412231
IAGFIEGGW	0	B0801	0.000199019	0.053	0.000116	0	0.00184126
IQAGVDRFY	0	B0801	0.000165294	0.053	0.0003	0	0.000214541
KAVRGDLNF	0	B0801	0.000571806	0.06	0.001204	0.11	0.00203052
KFFPSSSYR	0	B0801	0.000202237	0.041	0.001265	0	0.000239066
KLTQGRQTY	0	B0801	0.000586694	0.069	0.007971	0.132	0.000895655
QTYDWTLNR	0	B0801	0.000147068	0.02	0.000323	0	0.00169968
RPVGISSMV	0	B0801	0.0987306	0.125	0.011231	0.155	0.00206442
RRKTNLYGF	0	B0801	0.0110919	0.209	0.020239	0.267	0.0293066
SHLECRTFF	0	B0801	0.00632491	0.082	0.006722	0.191	0.00164586
TQIQTRRSF	0	B0801	0.0388544	0.138	0.085631	0.238	0.00954489
TYQWIIRNW	0	B0801	0.000406808	0.03	0.002754	0	0.00232464
FLPGQYMNI	0	B0801	0.0809056	0.122	0.021474	0.27	0.159169
ATQPVHWFL	0	B0801	0.0137514	0.138	0.03535	0.214	0.00356315
QTPGVKIAP	0	B0801	0.00158729	0.039	0.000385	0	0.000583622
AEHDPWWAV	0	B0801	0.0107692	0.046	0.014776	0.166	0.00515034
VMSELFDTL	0	B0801	0.257368	0.18	0.076775	0.4	0.0980121
RRQWVLAFR	0	B0801	0.000158497	0.059	0.000147	0	0.000215146
DISPTNIPL	0	B0801	0.0942112	0.11	0.055513	0.255	0.0621516
FRAPNTREL	0	B0801	0.300033	0.178	0.146704	0.261	0.0575344
RFDEAIINY	0	B0801	0.00162337	0.029	0.046457	0	0.00291746
GAGDFSHGW	0	B0801	0.000306517	0.054	0.000406	0.042	0.000598145
THIVRGRDL	0	B0801	0.0550402	0.12	0.070754	0.087	0.156213
TFMDGTPEL	0	B0801	0.147737	0.111	0.17443	0.275	0.00498668
LPLIVDTAA	0	B0801	0.0560862	0.216	0.009096	0.264	0.175385
LSEEIGLDL	0	B0801	0.00197588	0.104	0.001863	0.173	0.0171061
EFKQILTDF	0	B0801	0.17774	0.15	0.124891	0.242	0.208626
ASRGLWDSF	0	B0801	0.00893701	0.065	0.004157	0.189	0.00185617
KCRLRMDKL	0	B0801	0.11217	0.141	0.06327	0.166	0.162378
TRREVHIYY	0	B0801	0.00886255	0.078	0.014821	0.069	0.00106484
RPRGHREFC	0	B0801	0.059735	0.179	0.031679	0.248	0.00971708
DLPPAIAAE	0	B0801	0.00105911	0.048	0.002068	0.154	0.0073663
DPRDDLSGM	0	B0801	0.00843052	0.103	0.046511	0.349	0.0385086
DSDPMDGCE	0	B0801	0.000250317	0.036	4.8e-05	0	0.000186656
EQNWDWNRY	0	B0801	0.000217221	0.04	0.000415	0	0.000392648
ETVNFVPNY	0	B0801	0.000343017	0.045	0.000881	0	0.000370794
FPGTGSEFV	0	B0801	0.0269088	0.162	0.007246	0.26	0.0231932
FVSVYFSDY	0	B0801	0.0154772	0.117	0.001503	0.151	0.0166599
KLFGFGAQF	0	B0801	0.00184652	0.087	0.010775	0.216	0.00395722
KNDAVYIGY	0	B0801	0.0002396	0.032	0.000876	0	0.000536577
KSRCGSLGY	0	B0801	0.00112311	0.052	0.000248	0.063	0.00069997
KTIECSKEL	0	B0801	0.00220389	0.092	0.002829	0.137	0.00563861
LSEEIGLDL	0	B0801	0.00197588	0.104	0.001863	0.173	0.0171061
PSEVSPIAQ	0	B0801	0.000561459	0.028	0.000245	0	0.000802751
PSSKPDWFY	0	B0801	0.000392435	0.036	0.000111	0	0.000498507
QFAGGSFDF	0	B0801	0.000750539	0.058	0.00462	0.137	0.00228327
QPQQSPQFF	0	B0801	0.00903447	0.124	0.09865	0.247	0.00613565
QQLEADYTF	0	B0801	0.00175179	0.09	0.016563	0.226	0.0138325
QSYEFLGLK	0	B0801	0.000619131	0.036	9.3e-05	0	0.000459094
QTSTLYDFY	0	B0801	0.000408331	0.052	0.000191	0	0.000390255
RFSFNCSMK	0	B0801	0.000129122	0.046	8.7e-05	0	0.000465958
RKAGVNQAK	0	B0801	0.000145611	0.051	0.000152	0	0.0001488
RPWMLDKYF	0	B0801	0.0157694	0.152	0.027573	0.142	0.00898391
RRQGNIYPK	0	B0801	0.00016253	0.078	0.000912	0.061	0.00061633
RSEVELCIY	0	B0801	0.000402741	0.053	5.4e-05	0	0.00317761
RVISDGYFK	0	B0801	0.000187674	0.031	0.000102	0	0.00144155
SQLEMCEKY	0	B0801	0.000587468	0.051	0.001336	0	0.00171193
SRIGAWASK	0	B0801	0.000238917	0.041	0.000442	0.011	0.00019427
STGPLHGCK	0	B0801	0.000235787	0.049	6.8e-05	0	0.000222757
TTRAWFDKK	0	B0801	0.000309285	0.028	7.9e-05	0.086	0.000790362
TYIGSLPGK	0	B0801	0.000132911	0.022	0.000466	0	0.000149955
VLPPLSADL	0	B0801	0.119541	0.098	0.024758	0.231	0.0306664
VQGYERIMY	0	B0801	0.000292774	0.053	0.000276	0	0.000752112
VVNYDNSTK	0	B0801	0.00021454	0.027	6.4e-05	0	0.000460386
YGIPFPGSL	0	B0801	0.235308	0.2	0.158871	0.291	0.233269
YMLWNSWLS	0	B0801	0.0174881	0.13	0.000603	0.249	0.0524731
MVKNNKIQK	0	B0801	0.00640545	0.076	0.001739	0.168	0.0181806
KGKAAAFAK	0	B0801	0.000383031	0.046	0.000164	0.17	0.00894064
IILWFFNAM	0	B0801	0.0265627	0.308	0.016055	0.421	0.144117
KMTRVFNKF	0	B0801	0.0226397	0.155	0.016597	0.293	0.0015906
IKVLVEHGF	0	B0801	0.0173291	0.064	0.001574	0.08	0.0045735
KQYKFYNQI	0	B0801	0.0815679	0.13	0.019815	0.232	0.00451915
TSNWTGNYF	0	B0801	0.000477265	0.053	0.001254	0.116	0.000593841
SLNSIFNTF	0	B0801	0.165413	0.293	0.184237	0.376	0.0517233
YQSLSPPPF	0	B0801	0.00406513	0.137	0.020308	0.304	0.00601107
EQKLRPNSF	0	B0801	0.633837	0.553	0.869107	0.324	0.914203
CFMYSDFHF	0	B0801	0.00523914	0.134	0.002341	0.186	0.00260863
SYVFNFHKY	0	B0801	0.000808949	0.049	0.01232	0	0.00139234
IQDEIVAAY	0	B0801	0.000766341	0.063	0.01788	0.059	0.00756252
RRMATTFTF	0	B0801	0.0225829	0.16	0.027154	0.283	0.0150962
SIIQEKLGY	0	B0801	0.00881705	0.037	0.001252	0.032	0.0251558
RIYKTIKQY	0	B0801	0.00733044	0.069	0.007136	0.025	0.0124672
VELGSGNSF	0	B0801	0.000633266	0.056	0.003165	0.138	0.000693699
KECVDGTLL	0	B0801	0.000396289	0.065	0.000597	0.102	0.00161868
KICEYIRSY	0	B0801	0.00437801	0.054	0.003416	0.026	0.0127135
KVFFGPIYY	0	B0801	0.000302098	0.05	0.002097	0	0.00465465
ILQDRIRMY	0	B0801	0.146174	0.077	0.0425	0.034	0.0994775
YVYFYDLSY	0	B0801	0.0207151	0.118	0.006827	0.1	0.217417
YHRPLTGYM	0	B0801	0.0154609	0.132	0.02935	0.347	0.00545855
IHIPGDTLF	0	B0801	0.0014665	0.056	0.006752	0.064	0.00106703
EIIPKIKAY	0	B0801	0.0946913	0.126	0.137698	0.026	0.848838
VHDTNATKL	0	B0801	0.00548798	0.063	0.072242	0.106	0.00244252
RVATENIAV	0	B0801	0.00350745	0.084	0.002197	0.129	0.0949423
SLFTEQAFY	0	B0801	0.000381499	0.055	0.001711	0.073	0.00469645
MTRVTNNVY	0	B0801	0.00664392	0.111	0.003144	0.163	0.00211597
KYFDDVTAF	0	B0801	0.0022053	0.048	0.031447	0.138	0.0183635
SLYKYLLLR	0	B0801	0.0292839	0.08	0.001645	0.115	0.0186594
RRYQIAQYK	0	B0801	0.000134822	0.051	0.001256	0	0.000349869
FVNRYGVAY	0	B0801	0.107555	0.128	0.012101	0.16	0.130737
SQIETGTPF	0	B0801	0.00493388	0.092	0.013797	0.216	0.00192188
MYQYIFLSF	0	B0801	0.158516	0.269	0.048184	0.331	0.0753128
FENDIDEIL	0	B0801	0.000935331	0.098	0.009261	0.199	0.0111719
IYTDEVYDY	0	B0801	0.000323842	0.03	0.001156	0	0.00216026
TESDAIRTL	0	B0801	0.0113814	0.067	0.029248	0.203	0.00588428
MEFEPFQSL	0	B0801	0.225049	0.222	0.234995	0.368	0.14705
EFTSFFYRY	0	B0801	0.00050501	0.057	0.003376	0.07	0.00160651
KRMGVQMQR	0	B0801	9.15e-05	0.047	0.000881	0	9.78e-05
RAVPPNPTI	0	B0801	0.0151775	0.058	0.012563	0.186	0.00958207
IHLDKGGQF	0	B0801	0.0337997	0.055	0.015735	0.074	0.00660635
GYLEGTRTL	0	B0801	0.0104675	0.072	0.031502	0.204	0.0114635
FVHSGFIYF	0	B0801	0.0464486	0.167	0.062732	0.314	0.0714276
QVGIFLICK	0	B0801	0.000284914	0.047	3.7e-05	0	0.016567
RTFGKLPYR	0	B0801	0.000230697	0.051	0.001163	0	0.00204525
ISDPLTSGL	0	B0801	0.00570581	0.078	0.025095	0.185	0.00407442
GEGSGARLL	0	B0801	0.000576863	0.077	0.000864	0.117	0.000549436
KELNIGRTF	0	B0801	0.00101042	0.062	0.004145	0.078	0.00220164
WLKHIEKNY	0	B0801	0.0137287	0.092	0.004889	0.149	0.0535351
ALFHKVQSY	0	B0801	0.438583	0.13	0.168566	0.07	0.262953
SLASIGTSF	0	B0801	0.11901	0.18	0.061243	0.266	0.0586437
RIYSHIAPY	0	B0801	0.0125832	0.133	0.011635	0.133	0.0225797
VSFDQNLDY	0	B0801	0.000586469	0.039	0.000388	0	0.0026211
WSQNPTMLY	0	B0801	0.00245767	0.07	0.000823	0.046	0.00572328
VFMDNAFKK	0	B0801	0.000315181	0.034	0.000443	0.016	0.00399108
DFGYATMAK	0	B0801	0.000209962	0.037	0.000245	0.055	0.0024293
VVYKEAKIK	0	B0801	0.000596534	0.044	9.6e-05	0	0.00386134
KRFYQTVGF	0	B0801	0.00360597	0.087	0.007843	0.121	0.0157551
ASFKAGKLR	0	B0801	0.000415281	0.044	8.6e-05	0	9.88e-05
SDDQLRLLK	0	B0801	0.000382007	0.025	0.000313	0.001	0.000233602
AEMRAYHGF	0	B0801	0.0194987	0.107	0.005634	0.196	0.000613789
RKLGWWLKL	0	B0801	0.00211115	0.09	0.004237	0.184	0.0275009
ESTINLLPY	0	B0801	0.000987168	0.062	0.000732	0.02	0.0119903
AADFPGIAR	0	B0801	0.000333844	0.026	0.001751	0	0.000698273
RVHGATVFK	0	B0801	0.000164668	0.045	0.000314	0.044	0.000525119
HVDIPLQAY	0	B0801	0.00960963	0.044	0.022149	0.047	0.050363
ALFDRPAFK	0	B0801	0.00141252	0.053	0.003515	0.036	0.0261033
KIMDYGKYK	0	B0801	0.000218769	0.044	0.00022	0	0.000799847
KVMVICYAY	0	B0801	0.00653823	0.117	0.000453	0.121	0.04738
EVEHRTRVR	0	B0801	0.00320154	0.064	0.001154	0	0.0138085
RVYLNGIGK	0	B0801	0.000195603	0.031	0.000342	0	0.0210924
TLLESFLFY	0	B0801	0.00976102	0.082	0.009461	0.174	0.0551395
RPAPATGAL	0	B0801	0.116404	0.216	0.162536	0.367	0.05779
KMFHGGLRY	0	B0801	0.000516175	0.056	0.002027	0.043	0.00100717
AVYSTFLHR	0	B0801	0.000356945	0.034	0.000912	0.046	0.00065282
GQFNRYAAM	0	B0801	0.413215	0.389	0.146384	0.32	0.102248
RVRGAVTGM	0	B0801	0.00928261	0.127	0.016338	0.32	0.00765692
TPALAARGF	0	B0801	0.0233739	0.079	0.026648	0.207	0.0225141
ATFEVFLAK	0	B0801	0.000353695	0.056	0.000861	0.092	0.0109628
RPQLWRYRW	0	B0801	0.00682464	0.112	0.015258	0.193	0.0101874
FLPPQIPVI	0	B0801	0.355736	0.153	0.140091	0.303	0.378406
PSKKHWLGK	0	B0801	0.00335716	0.04	0.000117	0.003	0.00706893
YVPTEFWGF	0	B0801	0.011807	0.105	0.012978	0.231	0.261444
IYTVIYYIF	0	B0801	0.00383278	0.089	0.008809	0.2	0.0134167
IMYDSGAKY	0	B0801	0.000901975	0.051	0.004375	0.103	0.000963226
IRHVYHNLK	0	B0801	0.000665583	0.075	0.000186	0.072	0.000332397
DTAKPTSVY	0	B0801	0.00363124	0.074	0.003745	0	0.000962408
YLHDPLTPY	0	B0801	0.0953934	0.079	0.025309	0.213	0.0504499
VFFKQWFEK	0	B0801	0.000534387	0.038	0.001093	0	0.0159644
ETIGLVRAL	0	B0801	0.0811116	0.139	0.068456	0.19	0.140792
WQFGPSTYY	0	B0801	0.000322456	0.065	0.002755	0.03	0.00277744
YTDLTYQSF	0	B0801	0.19641	0.104	0.172753	0.24	0.0214213
YHRFGLYRL	0	B0801	0.0459119	0.222	0.057607	0.346	0.0396588
TKDAERGKL	0	B0801	0.00109745	0.069	0.003608	0.176	0.000812903
RQMKSGGRF	0	B0801	0.00139609	0.14	0.002864	0.154	0.000429885
HTTTGRTSL	0	B0801	0.0763264	0.221	0.058043	0.317	0.0105323
YSDIFNNVL	0	B0801	0.0829869	0.135	0.068111	0.258	0.0186975
LADVCNWTY	0	B0801	0.000998415	0.055	0.002785	0.055	0.00704291
REVLNVRYM	0	B0801	0.00154403	0.078	0.00418	0.119	0.00487789
NVHRSQFAQ	0	B0801	0.000761229	0.07	0.000733	0.2	0.00401336
LYRYIQWLR	0	B0801	0.000672048	0.046	0.000459	0.075	0.00126042
ILYNEYNFV	0	B0801	0.00387114	0.119	0.005842	0.236	0.0381648
MEFWLVAAL	0	B0801	0.0913196	0.232	0.01882	0.332	0.178009
YWMGGTTYF	0	B0801	0.00623882	0.115	0.052295	0.226	0.00302861
RMIESRMSK	0	B0801	0.00171938	0.087	0.004705	0.213	0.00653416
HYDAPVFPI	0	B0801	0.032627	0.049	0.033213	0.235	0.021444
KVFGYDIDR	0	B0801	0.000119096	0.032	6.3e-05	0	0.000931309
GWPDNYCEW	0	B0801	0.000362728	0.025	0.002079	0	0.000819768
IIGLLKIFR	0	B0801	0.000528182	0.039	0.00015	0	0.00902382
VSIRGSHHK	0	B0801	0.000177669	0.045	0.000198	0	0.000214177
AYDDAEQMY	0	B0801	0.000384119	0.026	0.021195	0	6.26e-05
IVRQGIRQL	0	B0801	0.403637	0.192	0.28813	0.31	0.123981
DRFKRTSFF	0	B0801	0.58219	0.241	0.194858	0.109	0.0874765
DSRPQKIWM	0	B0801	0.0613317	0.101	0.08297	0.256	0.0251823
DTIHLHQQL	0	B0801	0.273414	0.127	0.140427	0.197	0.00546173
EGHGFRFEV	0	B0801	0.0642361	0.1	0.035854	0.242	0.00418716
EKVQRQIQV	0	B0801	0.163936	0.121	0.111743	0.062	0.164478
EKVQRQIQV	0	B0801	0.163936	0.121	0.111743	0.062	0.164478
ELRTFSILN	0	B0801	0.0162721	0.065	0.000272	0.205	0.0105659
ERGVRLHPL	0	B0801	0.466321	0.542	0.271561	0.245	0.299736
EVNSFKAAL	0	B0801	0.454734	0.216	0.22646	0.343	0.0661013
EYAPFARLL	0	B0801	0.121851	0.094	0.054982	0.155	0.00886037
FEVKKRDGV	0	B0801	0.0494862	0.118	0.01124	0.138	0.0819573
FEVKKRDGV	0	B0801	0.0494862	0.118	0.01124	0.138	0.0819573
FLLIHQGMH	0	B0801	0.0193102	0.107	0.001436	0.186	0.0267201
FLLQRWGGT	0	B0801	0.196502	0.225	0.003187	0.193	0.450204
FLRATTELR	0	B0801	0.0408515	0.062	0.000848	0.261	0.0128066
FLYDRLAST	0	B0801	0.626665	0.328	0.164501	0.277	0.916901
FLYDRLAST	0	B0801	0.626665	0.328	0.164501	0.277	0.916901
FPQLSAIAL	0	B0801	0.902828	0.433	0.561385	0.443	0.970267
GFPRCRYVH	0	B0801	0.000218761	0.052	0.000198	0.093	0.000252712
GGRRTRREA	0	B0801	0.00109456	0.1	0.001741	0.243	0.000617961
KRWGFRSGV	0	B0801	0.00165705	0.092	0.001303	0.122	0.000365518
LFLRATTEL	0	B0801	0.159109	0.202	0.132552	0.295	0.0631233
LFQRTFSIP	0	B0801	0.00474778	0.123	0.000491	0.113	0.000647478
LHPLARTAK	0	B0801	0.000799918	0.047	0.001127	0.045	0.000371932
LPQAKKDFF	0	B0801	0.558356	0.197	0.199745	0.227	0.135067
MLCLHHAYQ	0	B0801	0.00395011	0.157	0.000664	0.247	0.00313762
MLCLHHAYQ	0	B0801	0.00395011	0.157	0.000664	0.247	0.00313762
MMKDEPVVF	0	B0801	0.400185	0.259	0.377651	0.479	0.266081
MNHKNKFMA	0	B0801	0.102739	0.215	0.007096	0.273	0.00937617
NFLIKFLLI	0	B0801	0.742373	0.38	0.163934	0.265	0.973402
QLNDTIHLH	0	B0801	0.0029525	0.038	0.003284	0.136	0.0015568
QLREAATEA	0	B0801	0.0452729	0.107	0.027996	0.331	0.0155289
QLREAATEA	0	B0801	0.0452729	0.107	0.027996	0.331	0.0155289
QLRSVGLNL	0	B0801	0.246417	0.207	0.159383	0.38	0.171056
QQGIVRQRV	0	B0801	0.00134437	0.122	0.00728	0.176	0.000697987
RGFPRCRYV	0	B0801	0.0374802	0.186	0.030695	0.058	0.0880079
RGVRLHPLA	0	B0801	0.00134089	0.086	0.000923	0.118	0.000292287
RGVRLHPLA	0	B0801	0.00134089	0.086	0.000923	0.118	0.000292287
RLAKLTEAI	0	B0801	0.182543	0.224	0.019661	0.301	0.343243
SGKNIKRTL	0	B0801	0.265976	0.315	0.38118	0.341	0.111255
SLFLPKLVV	0	B0801	0.492451	0.137	0.110351	0.298	0.397821
TAKVKNEVN	0	B0801	0.226938	0.101	0.002084	0.152	0.110478
TNFLIKFLL	0	B0801	0.0426749	0.162	0.025221	0.269	0.170495
TNQLRSVGL	0	B0801	0.788546	0.286	0.268634	0.236	0.547251
TVIYRGTTF	0	B0801	0.554052	0.252	0.269891	0.149	0.46966
TVIYRGVNF	0	B0801	0.308495	0.148	0.107849	0.106	0.357773
TVIYRGVNF	0	B0801	0.308495	0.148	0.107849	0.106	0.357773
VGHMMVIFR	0	B0801	0.0004894	0.042	0.000264	0	0.00257548
VGHMMVIFR	0	B0801	0.0004894	0.042	0.000264	0	0.00257548
FLKIKVTAA	0	B0801	0.999149	0.826	0.876752	0.451	0.998358
FLRYLLFGI	0	B0801	0.21782	0.329	0.009504	0.441	0.811964
FLRYLLFGI	0	B0801	0.21782	0.329	0.009504	0.441	0.811964
FMHEQGYSH	0	B0801	0.23224	0.177	0.021667	0.333	0.0606495
FMHEQGYSH	0	B0801	0.23224	0.177	0.021667	0.333	0.0606495
FPYEGGKVF	0	B0801	0.617265	0.219	0.327158	0.334	0.16544
FPYEGGKVF	0	B0801	0.617265	0.219	0.327158	0.334	0.16544
FRAFRNLNV	0	B0801	0.106279	0.279	0.046126	0.158	0.235142
GCLRIQSLM	0	B0801	0.00202855	0.094	0.001213	0.199	0.000595059
GDIKASNIV	0	B0801	0.000801982	0.059	0.000499	0.077	0.000658473
GDIKASNIV	0	B0801	0.000801982	0.059	0.000499	0.077	0.000658473
GYCMIRWLG	0	B0801	0.000204918	0.048	4.1e-05	0.051	0.000324047
GYFLKIKVT	0	B0801	0.00210387	0.058	0.008117	0	0.0264946
GYFLKIKVT	0	B0801	0.00210387	0.058	0.008117	0	0.0264946
HFKPPKFRA	0	B0801	0.162692	0.069	0.055262	0.292	0.0318538
IAVARKHHT	0	B0801	0.0134417	0.108	0.0237	0.102	0.0101574
IDILRSLET	0	B0801	0.0406521	0.037	0.002936	0.03	0.106774
DRFKRTSFF	0	B0801	0.58219	0.241	0.194858	0.109	0.0874765
ILSLPRIAL	0	B0801	0.665302	0.182	0.330058	0.411	0.757608
FLLIHQGMH	0	B0801	0.0193102	0.107	0.001436	0.186	0.0267201
INPIVKTSL	0	B0801	0.120289	0.116	0.103127	0.24	0.0852527
ITFALKKLI	0	B0801	0.0273184	0.096	0.002283	0.162	0.0316053
LITCKAFGL	0	B0801	0.327607	0.228	0.011341	0.235	0.751637
HRTIHHASA	0	B0801	0.0676954	0.301	0.025935	0.24	0.00982954
LITCKAFGL	0	B0801	0.327607	0.228	0.011341	0.235	0.751637
LSLPRIALV	0	B0801	0.493497	0.218	0.061969	0.165	0.405509
LSYRNKPSI	0	B0801	0.397278	0.203	0.035385	0.253	0.0493614
LPQAKKDFF	0	B0801	0.558356	0.197	0.199745	0.227	0.135067
LSYRNKPSI	0	B0801	0.397278	0.203	0.035385	0.253	0.0493614
MIRWLGGIL	0	B0801	0.329811	0.343	0.020527	0.376	0.108015
MLRFANPLS	0	B0801	0.0297614	0.095	0.000493	0.275	0.00101126
NFLIKFLLI	0	B0801	0.742373	0.38	0.163934	0.265	0.973402
MLRFANPLS	0	B0801	0.0297614	0.095	0.000493	0.275	0.00101126
MRDQRKGRV	0	B0801	0.0510205	0.176	0.017402	0.115	0.006436
MRDQRKGRV	0	B0801	0.0510205	0.176	0.017402	0.115	0.006436
NIKHKERIP	0	B0801	0.127388	0.169	0.00775	0.046	0.0415983
NIKHKERIP	0	B0801	0.127388	0.169	0.00775	0.046	0.0415983
NRLPKRSVM	0	B0801	0.676059	0.431	0.387528	0.311	0.0440092
QRKGRVGRV	0	B0801	0.175883	0.225	0.032346	0.145	0.0278054
SLFLPKLVV	0	B0801	0.492451	0.137	0.110351	0.298	0.397821
RGCLRIQSL	0	B0801	0.783577	0.395	0.306195	0.246	0.560916
TNFLIKFLL	0	B0801	0.0426749	0.162	0.025221	0.269	0.170495
TVIYRGTTF	0	B0801	0.554052	0.252	0.269891	0.149	0.46966
GCLRIQSLM	0	B0801	0.00202855	0.094	0.001213	0.199	0.000595059
TRVLKPSVI	0	B0801	0.543942	0.192	0.094941	0.137	0.0828839
VARKHHTKI	0	B0801	0.670689	0.541	0.412433	0.328	0.0553972
VIRANNNRL	0	B0801	0.0979078	0.238	0.054895	0.298	0.0294346
YANCSSISI	0	B0801	0.239394	0.215	0.015081	0.326	0.408071
YANCSSISI	0	B0801	0.239394	0.215	0.015081	0.326	0.408071
YFLKIKVTA	0	B0801	0.328346	0.201	0.125033	0.273	0.421773
MLRFANPLS	0	B0801	0.0297614	0.095	0.000493	0.275	0.00101126
YLFGGFSTL	0	B0801	0.694057	0.395	0.285248	0.451	0.50046
MRDQRKGRV	0	B0801	0.0510205	0.176	0.017402	0.115	0.006436
YLFGGFSTL	0	B0801	0.694057	0.395	0.285248	0.451	0.50046
RLPKRSVML	0	B0801	0.785528	0.39	0.379752	0.226	0.647357
YSKDSRNKL	0	B0801	0.335743	0.195	0.240314	0.413	0.0132647
YVVSRRGDL	0	B0801	0.357067	0.343	0.151271	0.275	0.370189
YVVSRRGDL	0	B0801	0.357067	0.343	0.151271	0.275	0.370189
FIRLRFAFK	0	B0801	0.0256749	0.332	0.004114	0.269	0.793087
HRQGWARAM	0	B0801	0.0490715	0.112	0.02678	0.281	0.00905554
FDERRNRYL	0	B0801	0.196326	0.161	0.033649	0.171	0.100752
ARWLASTPL	0	B0801	0.0212209	0.154	0.011964	0.233	0.00280008
ARWMISSAL	0	B0801	0.0951382	0.231	0.031982	0.222	0.0108071
EIIFYHPTF	0	B0801	0.110437	0.264	0.115863	0.246	0.0376315
ELIKAMNHF	0	B0801	0.0463392	0.129	0.042185	0.186	0.0159395
EVIEQWHSL	0	B0801	0.707882	0.282	0.438844	0.248	0.674651
KRSTPFYTK	0	B0801	0.000103008	0.052	0.000763	0.097	0.000741127
SRLGIVVLR	0	B0801	0.000566937	0.049	0.001028	0	0.000738138
SVIDHIHYM	0	B0801	0.396538	0.164	0.285063	0.242	0.0341829
RYRRLIQIL	0	B0801	0.0498245	0.24	0.071594	0.31	0.031559
EPADHLAIM	0	B0801	0.025791	0.261	0.149133	0.335	0.0701723
NADTGHSIY	0	B0801	0.00536856	0.081	0.012025	0.057	0.000171626
GTEEIKSLY	0	B0801	0.00142241	0.056	0.000486	0	0.000156153
GTEEIRSLF	0	B0801	0.00324094	0.096	0.001773	0.141	0.000420706
EYKKFIATF	0	B0801	0.395001	0.174	0.252213	0.303	0.0738015
IFLIITKVF	0	B0801	0.0358995	0.125	0.037538	0.212	0.220421
RTKMRMRRM	0	B0801	0.239738	0.542	0.154137	0.212	0.0653098
HPNIEEVAL	0	B0801	0.547221	0.208	0.432483	0.362	0.873548
ATDALMTGY	0	B0801	0.000233299	0.027	0.000538	0	0.000452572
HSKKKCDEL	0	B0801	0.473552	0.309	0.481075	0.284	0.387237
HSNIEEVAL	0	B0801	0.0643866	0.115	0.047745	0.261	0.428899
ATDALMTGF	0	B0801	0.000377551	0.032	0.001898	0.032	0.00135319
HSKKKCDDL	0	B0801	0.170129	0.304	0.169829	0.26	0.32637
HSKRKCDEL	0	B0801	0.497918	0.318	0.391263	0.296	0.274767
VPSGDVVRF	0	B0801	0.00902708	0.061	0.02118	0.189	0.00470103
KRFQPFQQF	0	B0801	0.00737175	0.098	0.048748	0.184	0.00279753
KTFPPTEPK	0	B0801	0.000160527	0.042	0.000723	0	0.000520863
TPSGTWLTY	0	B0801	0.00965485	0.046	0.013133	0.123	0.00327275
GTDSGFAAY	0	B0801	0.000254862	0.056	0.001806	0.047	0.000273979
GSFKEYVFW	0	B0801	0.000637288	0.054	0.000353	0	0.0091066
AISDPCMGL	0	B0801	0.000832696	0.065	0.00575	0.191	0.0149034
YMTLQAVTF	0	B0801	0.263448	0.235	0.189036	0.358	0.636443
EQNWDWNRY	0	B0801	0.000217221	0.04	0.000415	0	0.000392648
GQWDGWVWL	0	B0801	0.000645172	0.071	0.00634	0.162	0.00173317
IVLLCYGGW	0	B0801	0.000793781	0.05	6.7e-05	0.042	0.011739
ALMRWRHPR	0	B0801	0.0197447	0.131	0.001335	0.232	0.00116143
ADFKLFFRW	0	B0801	0.00125067	0.05	0.0012	0.006	0.00476687
RERIRYFHY	0	B0801	0.0166942	0.13	0.008815	0.079	0.0731747
HTAEIQQFF	0	B0801	0.00111647	0.089	0.016072	0.154	0.00292411
ELFIAPEGM	0	B0801	0.104413	0.092	0.017254	0.297	0.130942
SYPPPPASF	0	B0801	0.0602491	0.038	0.193592	0.128	0.00399472
VLPPLSADL	0	B0801	0.119541	0.098	0.024758	0.231	0.0306664
QTSTLYDFY	0	B0801	0.000408331	0.052	0.000191	0	0.000390255
PPQATAKYL	0	B0801	0.00335953	0.088	0.006433	0.192	0.00883804
EGFLKAAMF	0	B0801	0.342058	0.187	0.18279	0.127	0.250103
VYAYPSGEK	0	B0801	0.000137303	0.021	0.000124	0	9.37e-05
IHKPRPPAT	0	B0801	0.298304	0.091	0.092167	0.177	0.0660565
RTDPVIDNI	0	B0801	0.00050582	0.037	0.004622	0.057	0.00218627
CYPRLWGVR	0	B0801	0.000238578	0.034	0.000105	0	0.000149795
WRDDSRGRW	0	B0801	0.00102441	0.065	0.001787	0.033	0.000214792
EFDNYRGTI	0	B0801	0.0196282	0.099	0.049738	0.222	0.00607163
SVKERGPAY	0	B0801	0.394327	0.182	0.217442	0.137	0.339793
ARADGILRF	0	B0801	0.00561289	0.059	0.010667	0.081	0.000529217
PTKCGENLY	0	B0801	0.000291202	0.05	8.7e-05	0	0.000246081
DIIRAHPWF	0	B0801	0.0128995	0.091	0.015741	0.16	0.00269244
ITFHNQRDF	0	B0801	0.000872701	0.063	0.00177	0.075	0.00586162
GPRRAAWRI	0	B0801	0.029822	0.225	0.020429	0.346	0.0261471
MSDLTFSEE	0	B0801	0.000935084	0.055	0.000888	0.158	0.000374053
IHDHGEQLF	0	B0801	0.00185987	0.046	0.027959	0.037	0.000246141
AAFLDDNAF	0	B0801	0.00633275	0.094	0.005231	0.173	0.0341084
MMFDAMGAL	0	B0801	0.115188	0.236	0.026851	0.417	0.0860905
TTRAWFDKK	0	B0801	0.000309285	0.028	7.9e-05	0.086	0.000790362
IIGFFLVTY	0	B0801	0.00105733	0.071	0.000611	0.067	0.0261725
RFSFNCSMK	0	B0801	0.000129122	0.046	8.7e-05	0	0.000465958
STHMENILK	0	B0801	0.000205942	0.034	9.3e-05	0	0.000940728
WLPWIPQLI	0	B0801	0.113019	0.111	0.004815	0.256	0.12514
DFIGKTIGF	0	B0801	0.285797	0.059	0.149707	0.078	0.505644
ISCQIYNAL	0	B0801	0.010336	0.18	0.012825	0.299	0.0100553
RLLRMNNEN	0	B0801	0.000454137	0.061	3.9e-05	0.124	0.00130483
ASYRLCLYR	0	B0801	0.000325428	0.037	8e-05	0	0.000513572
WAPEGDIRL	0	B0801	0.0166774	0.097	0.007578	0.164	0.0460076
EEMPLVWDL	0	B0801	0.0105397	0.16	0.049952	0.239	0.0804397
YVRGYLRGY	0	B0801	0.00896242	0.089	0.005097	0.108	0.0484483
ISVQPLWEW	0	B0801	0.000409587	0.032	0.001187	0	0.00643344
YHFDPVHHL	0	B0801	0.317775	0.091	0.233252	0.219	0.025136
YYYNFSEDL	0	B0801	0.0398793	0.104	0.030726	0.227	0.0320644
PEIRRWIIF	0	B0801	0.19692	0.074	0.002063	0	0.104184
KGPDKLQVY	0	B0801	0.00408529	0.05	0.006034	0	0.00458486
CYDLMSFLE	0	B0801	0.000338004	0.043	0.000125	0.034	0.000395476
VPPESVEAA	0	B0801	0.00517916	0.056	0.032666	0.195	0.0172465
MSSAMSMMH	0	B0801	0.00294888	0.059	0.000334	0.107	0.00045583
VMETENALF	0	B0801	0.00491444	0.088	0.003139	0.222	0.00159308
DSPIGPIML	0	B0801	0.0136648	0.057	0.019224	0.073	0.0286637
HFDDVANGF	0	B0801	0.0166817	0.042	0.18507	0.156	0.00280509
YTGPDHQEW	0	B0801	0.000350607	0.071	0.007191	0.071	0.00156565
GRNSRFPDK	0	B0801	0.000229155	0.052	0.00019	0	0.000507304
EVDEGSDMM	0	B0801	0.00380693	0.064	0.011707	0.147	0.000996821
RTHTLRDAK	0	B0801	0.000184204	0.058	0.00016	0.085	0.000714171
NSDPEFNVL	0	B0801	0.0278149	0.119	0.07418	0.272	0.0106117
WPWNAREDV	0	B0801	0.0981095	0.145	0.006337	0.288	0.0281713
SQEDNHFSL	0	B0801	0.155055	0.148	0.110155	0.301	0.0193335
KTTLFHTFK	0	B0801	0.000118613	0.042	9.5e-05	0	0.000542743
ETIFTVLAL	0	B0801	0.0802972	0.168	0.03629	0.26	0.317265
FTLSFGNST	0	B0801	0.000956467	0.069	0.000756	0.151	0.00194981
SREVISHRL	0	B0801	0.0359674	0.163	0.030944	0.165	0.00135397
SKGETVNPL	0	B0801	0.00161184	0.19	0.013282	0.281	0.00113651
YIPFAEDAL	0	B0801	0.0139059	0.1	0.006987	0.219	0.139365
RVPVSCAVY	0	B0801	0.000921322	0.071	0.000506	0	0.00258388
IQTHCEVGY	0	B0801	9.54e-05	0.041	0.000129	0	0.00187559
HIMPNSFRV	0	B0801	0.207763	0.219	0.035665	0.247	0.227576
TIPTNIPTL	0	B0801	0.186855	0.117	0.10411	0.213	0.20198
AFDWPELEF	0	B0801	0.00320469	0.025	0.121183	0.051	0.0030055
FPGTGSEFV	0	B0801	0.0269088	0.162	0.007246	0.26	0.0231932
STDTRHIPQ	0	B0801	0.00333035	0.08	0.004002	0.059	0.00152578
TYIGSLPGK	0	B0801	0.000132911	0.022	0.000466	0	0.000149955
VMLLDIDYF	0	B0801	0.00222341	0.064	0.003278	0.205	0.0295588
KLAEIFQPF	0	B0801	0.153308	0.25	0.053117	0.349	0.0274797
AHGWSTFYL	0	B0801	0.000547511	0.078	0.001633	0.177	0.00257843
DVIGNDRQE	0	B0801	0.000188789	0.033	0.000211	0	0.000447966
THYPTQNRF	0	B0801	0.00101962	0.04	0.025598	0.12	0.000489938
SFGAGTLAK	0	B0801	0.000329069	0.04	0.000359	0.113	0.00147743
STGPLHGCK	0	B0801	0.000235787	0.049	6.8e-05	0	0.000222757
TMPELAWAV	0	B0801	0.0731936	0.131	0.028495	0.275	0.180557
YYQLCQHLK	0	B0801	0.000880153	0.044	0.000686	0.032	0.00176297
YGLGSTPLY	0	B0801	0.0020548	0.068	0.001931	0.055	0.00209602
QQSEARRML	0	B0801	0.0388045	0.122	0.036725	0.262	0.00135192
RQLESRLGY	0	B0801	0.00251564	0.067	0.0064	0.097	0.00196349
RYQRMTGGY	0	B0801	0.000205311	0.049	0.000401	0	0.000653729
NSDYMMWVG	0	B0801	0.000303923	0.046	4.2e-05	0.015	0.000650191
RPWMLDKYF	0	B0801	0.0157694	0.152	0.027573	0.142	0.00898391
RVNKGTGVK	0	B0801	0.000253809	0.068	0.000162	0.033	0.000384241
YHDPANWPL	0	B0801	0.0470236	0.101	0.123738	0.28	0.00707097
GKIKGKYSY	0	B0801	0.000674568	0.074	0.003358	0.039	0.00170323
KSRCGSLGY	0	B0801	0.00112311	0.052	0.000248	0.063	0.00069997
NILVAGNLI	0	B0801	0.0196238	0.092	0.00164	0.212	0.0492351
YTPLNYSKF	0	B0801	0.0165212	0.097	0.025114	0.131	0.0170911
AYQQGVKTL	0	B0801	0.0304246	0.096	0.083842	0.174	0.00742917
VPWQEKTAS	0	B0801	0.0267047	0.059	0.004819	0.179	0.0129681
ALFEDYPGC	0	B0801	0.000594106	0.038	0.000921	0.101	0.00656017
TSPDLSFSL	0	B0801	0.0291452	0.079	0.012731	0.197	0.0328141
GYGRVNAGK	0	B0801	9.58e-05	0.03	4.4e-05	0	9.75e-05
RQIQVEGLK	0	B0801	0.000175743	0.041	5.2e-05	0	0.000265617
NSDDYTADE	0	B0801	0.000168334	0.038	0.000457	0.047	0.000116993
IMDEPTSSL	0	B0801	0.521613	0.121	0.477536	0.364	0.0639541
RLRQLPKKK	0	B0801	0.000635844	0.05	0.000906	0.123	0.00472704
SHDTIGPYY	0	B0801	0.000216147	0.034	0.017759	0	0.000147343
ISDSAQNMM	0	B0801	0.00150614	0.055	0.009421	0.184	0.000137561
RRQGNIYPK	0	B0801	0.00016253	0.078	0.000912	0.061	0.00061633
AYMDRKSFK	0	B0801	0.000839076	0.05	0.001692	0	0.00104793
LLKDLMPFV	0	B0801	0.0863973	0.135	0.035807	0.271	0.0800804
FMIDWILDA	0	B0801	0.0560602	0.081	0.004271	0.324	0.0936088
KTMVAFIRK	0	B0801	0.000142737	0.052	0.000109	0.017	0.000710882
EIFPNIKIY	0	B0801	0.00172732	0.077	0.007111	0.004	0.085902
VVPLYDTPL	0	B0801	0.149604	0.149	0.010955	0.175	0.0222918
SEGDDDGSR	0	B0801	0.000139412	0.023	5.7e-05	0	0.000101747
EEFLQCGRL	0	B0801	0.00340903	0.11	0.002949	0.121	0.0136402
TYYPQVVLG	0	B0801	0.00117794	0.039	0.0012	0.022	0.00669806
DVSPLMHLF	0	B0801	0.127594	0.067	0.060959	0.121	0.0203044
FPGEKRVSK	0	B0801	0.317715	0.254	0.091997	0.253	0.672309
NWDWGVFFK	0	B0801	0.00030248	0.028	0.00116	0	0.000546229
KLPRMFLPK	0	B0801	0.00228447	0.073	0.000454	0.149	0.00380172
RSFAERLDR	0	B0801	0.000106314	0.035	9.1e-05	0.016	0.00139029
GEDDDMLPW	0	B0801	0.00018994	0.029	0.000509	0	0.000448762
ITGQIIFGF	0	B0801	0.000317144	0.075	0.002356	0.153	0.0300286
SRLKPSSFK	0	B0801	0.000314593	0.056	0.000404	0	0.000131646
MEIYIWDHD	0	B0801	0.000262794	0.025	7e-06	0	0.000234442
VMTEGRHAV	0	B0801	0.133483	0.205	0.10618	0.353	0.010787
DTDISQLHH	0	B0801	0.000514694	0.024	0.001831	0	0.000252222
FPRSAERAG	0	B0801	0.00869136	0.149	0.003412	0.291	0.0181535
WAGIWGGKL	0	B0801	0.00532004	0.136	0.00145	0.259	0.043561
SVMPAWQEK	0	B0801	0.000512594	0.038	0.001165	0.069	0.000342504
IPISGRITA	0	B0801	0.357765	0.11	0.065486	0.285	0.0190882
KIISEIGQL	0	B0801	0.00948601	0.078	0.006761	0.19	0.0470988
IHYAGWVSL	0	B0801	0.0257135	0.092	0.033141	0.266	0.0655276
MQFKLGIPK	0	B0801	0.00127549	0.081	0.000632	0.086	0.00275326
KEDPGDHIF	0	B0801	0.000581044	0.059	0.011638	0.03	0.00023862
DTFGVIDTM	0	B0801	0.0017737	0.07	0.012737	0.176	0.0107684
YFRNSGMTY	0	B0801	0.01396	0.094	0.024311	0.167	0.0377166
EGIEGRIAY	0	B0801	0.00262468	0.066	0.013899	0.066	0.0104028
EQKGIQAWW	0	B0801	0.0004167	0.079	0.003737	0.105	0.00121883
AYLLQHLDL	0	B0801	0.0313683	0.116	0.048587	0.195	0.0555356
IRNPPMVVF	0	B0801	0.0395275	0.074	0.047261	0.155	0.00937463
PSEDEQQGH	0	B0801	0.00023529	0.016	1.3e-05	0	4.01e-05
KIPNDNIIE	0	B0801	0.000211377	0.037	2e-05	0	0.000510964
KNDAVYIGY	0	B0801	0.0002396	0.032	0.000876	0	0.000536577
ARYGIFLPF	0	B0801	0.00433091	0.178	0.018188	0.253	0.00413295
ALIVAIWDK	0	B0801	0.000200563	0.034	8.7e-05	0.055	0.00944261
KTFSAHNLF	0	B0801	0.00168409	0.085	0.002343	0.156	0.000541202
RVWRGEQGK	0	B0801	0.00011402	0.035	0.000101	0	0.000385362
KSLGIDQIW	0	B0801	0.000241036	0.06	0.000299	0	0.000516523
QLHAAGVRV	0	B0801	0.0617761	0.082	0.00685	0.236	0.0175401
AANEIRISK	0	B0801	0.00073691	0.046	0.004623	0.101	0.00536029
ATISYRIKL	0	B0801	0.0483639	0.151	0.038247	0.178	0.00720352
RRVSGCVSV	0	B0801	0.00363629	0.107	0.004166	0.123	0.00647787
VQIPEKKCF	0	B0801	0.0183357	0.077	0.01749	0.122	0.00908551
HRDGKPRYL	0	B0801	0.0896429	0.102	0.183403	0.112	0.0233116
TVNVILRPK	0	B0801	0.000922581	0.048	0.000189	0.024	0.00207955
VYERQPCWY	0	B0801	0.000607493	0.039	0.001309	0	0.000507449
VVAVGGLAI	0	B0801	0.0185896	0.092	0.005046	0.208	0.122172
YGGKKAVTY	0	B0801	0.0922982	0.154	0.071313	0.057	0.531374
IRTDSGNIL	0	B0801	0.00245018	0.106	0.003413	0.169	0.000756728
RPQLGVGDV	0	B0801	0.00492468	0.109	0.002863	0.182	0.00925261
ALTLNTMTK	0	B0801	0.000430505	0.038	0.000439	0.086	0.0151849
AQNAISTTF	0	B0801	0.00571165	0.085	0.028093	0.207	0.00558681
ARLGKGYMF	0	B0801	0.0416626	0.126	0.028849	0.08	0.0109754
ATTHSWIPK	0	B0801	0.000189002	0.037	5.4e-05	0	0.000124017
DLLENLQAY	0	B0801	0.024036	0.071	0.031876	0.123	0.388809
DTVNRTHQY	0	B0801	0.038874	0.075	0.026781	0	0.0119358
DWSGYSGSF	0	B0801	0.00127929	0.065	0.013672	0.141	0.0022518
EEFTMVGRR	0	B0801	7.47e-05	0.036	9.1e-05	0	0.000305873
ELDEIGEDV	0	B0801	0.000391345	0.043	0.003389	0.112	0.0239946
ERNEQGQTL	0	B0801	0.0653601	0.142	0.153679	0.213	0.0268011
ESSVKEKDM	0	B0801	0.00544432	0.114	0.015666	0.111	0.0120631
FLEESHPGI	0	B0801	0.241024	0.143	0.02621	0.348	0.0248467
FRNQVKIRR	0	B0801	0.000263918	0.049	0.001375	0.023	0.000859957
GLYEAIEEC	0	B0801	0.000550108	0.029	0.001473	0.131	0.0158294
GMDPRMCSL	0	B0801	0.701881	0.29	0.337421	0.283	0.220497
GMQIRGFVY	0	B0801	0.022438	0.116	0.00677	0.117	0.111795
GRQEKNPAL	0	B0801	0.273725	0.193	0.151929	0.19	0.0359037
GRRATAILR	0	B0801	0.000157883	0.038	0.000199	0.022	0.000567024
GTSKIKMKW	0	B0801	0.000343173	0.061	0.002759	0	0.000626654
GYMFESKSM	0	B0801	0.00544025	0.111	0.010506	0.235	0.00368881
HEKGINPNY	0	B0801	0.000317637	0.051	0.004487	0.042	0.000504924
KMARLGKGY	0	B0801	0.000400991	0.061	0.000402	0.024	0.000841019
KTTYWWDGL	0	B0801	0.000322199	0.049	0.000128	0.089	0.00279342
KYTSGRQEK	0	B0801	6.05e-05	0.028	0.000297	0	4.08e-05
LLTEVETYV	0	B0801	0.00476196	0.089	0.005623	0.158	0.0162102
MKWGMEMRR	0	B0801	0.000100848	0.039	0.000146	0	0.000348076
MSNEGSYFF	0	B0801	0.019832	0.124	0.008531	0.264	0.00342896
NLEPGTFDL	0	B0801	0.0370764	0.128	0.041877	0.315	0.061019
QLFIKDYRY	0	B0801	0.0478308	0.125	0.020426	0.019	0.271357
QMRDVLGTF	0	B0801	0.128982	0.153	0.072371	0.376	0.0199446
QYSGFVRTL	0	B0801	0.107937	0.088	0.072059	0.193	0.00817222
RELVRKTRF	0	B0801	0.024717	0.172	0.046681	0.12	0.0602954
RGINDRNFW	0	B0801	0.000342882	0.068	0.000429	0.008	0.000612186
RLEDVFAGK	0	B0801	0.000228097	0.044	0.000165	0.119	0.000723572
RMFLAMITY	0	B0801	0.00195123	0.067	0.001611	0.094	0.0487852
RNQPAATAL	0	B0801	0.0159862	0.162	0.022754	0.299	0.0151583
RVDKLTQGR	0	B0801	0.00026194	0.036	0.000444	0	0.000540038
RVRDNMTKK	0	B0801	0.00040071	0.033	0.000648	0.015	0.00362325
SADPLASLL	0	B0801	0.174664	0.113	0.071217	0.232	0.00579275
SEKTHIHIF	0	B0801	0.406164	0.318	0.174516	0.288	0.0427529
SRYWAIRTR	0	B0801	0.00084826	0.035	0.001486	0	0.000805015
SVKEKDMTK	0	B0801	0.194455	0.083	0.015007	0.086	0.250145
TRREVHIYY	0	B0801	0.00886255	0.078	0.014821	0.069	0.00106484
VAGGTSSVY	0	B0801	0.000813897	0.08	0.000693	0.047	0.000197849
VPAQNAIST	0	B0801	0.00337779	0.064	0.010483	0.131	0.054091
VSPLAVTWW	0	B0801	0.000940461	0.038	0.000414	0	0.000705323
VTTEVAFGL	0	B0801	0.00160465	0.077	0.002519	0.179	0.014304
YRYGFVANF	0	B0801	0.00865179	0.113	0.026532	0.211	0.00482008
YRYTYRCHR	0	B0801	0.000356856	0.12	0.000862	0.104	0.000898112
SEYKAAGYL	0	B0801	0.00274956	0.099	0.003775	0.181	0.00147333
RQFVSNNGK	0	B0801	4.94e-05	0.04	8.7e-05	0	0.000392604
FIFGKMGAG	0	B0801	0.00880791	0.151	0.001621	0.113	0.286386
GRGQILLGK	0	B0801	0.000160597	0.035	8.9e-05	0	0.000375224
AFDIASVFF	0	B0801	0.0253645	0.043	0.111127	0.103	0.00461722
ETIEEPAVE	0	B0801	0.000283088	0.052	0.000398	0.057	0.000903952
FIAEIDHWI	0	B0801	0.00629461	0.165	0.003973	0.212	0.0693365
ATFSRPGSL	0	B0801	0.398428	0.252	0.247474	0.182	0.231371
NMLREGLSP	0	B0801	0.0107015	0.137	0.001804	0.166	0.0277142
RVRIERGPR	0	B0801	0.000948224	0.077	0.000418	0.16	0.00146682
VHDREGNEV	0	B0801	0.000182098	0.028	0.007098	0.02	0.000544011
EHGIVIRAF	0	B0801	0.00457724	0.086	0.038522	0.157	0.0415406
VMCIQMKYV	0	B0801	0.00394317	0.088	0.002343	0.141	0.0116169
DPRDDLSGM	0	B0801	0.00843052	0.103	0.046511	0.349	0.0385086
RRTPRVSWK	0	B0801	0.000318602	0.068	0.000526	0	0.000887491
LQLTAVFAY	0	B0801	0.00107146	0.088	0.001126	0.132	0.027621
VTRQIHNPR	0	B0801	0.000915827	0.085	0.00119	0.136	0.000272264
ITAGYNRYY	0	B0801	0.000191913	0.051	0.000405	0	0.000380063
WQLGTRWRY	0	B0801	0.00116149	0.084	0.001563	0.124	0.00219122
KTTIKFHPW	0	B0801	0.00695666	0.151	0.006927	0.064	0.0129115
VALWNDGTV	0	B0801	0.000899699	0.08	0.000393	0.135	0.0315153
RVISDGYFK	0	B0801	0.000187674	0.031	0.000102	0	0.00144155
PSEVSPIAQ	0	B0801	0.000561459	0.028	0.000245	0	0.000802751
TPPVDRMAV	0	B0801	0.0324808	0.13	0.08256	0.258	0.187271
MRIPVERTL	0	B0801	0.131939	0.16	0.105527	0.214	0.0247585
AVYSSSMVK	0	B0801	0.000201079	0.043	0.000429	0.038	0.000808919
RLWNGRRCR	0	B0801	0.000683246	0.069	0.000561	0.062	0.000841612
EITGPIIMI	0	B0801	0.00298784	0.047	0.005025	0.12	0.0703687
GRKTPLLCF	0	B0801	0.00668255	0.115	0.02353	0.217	0.0334727
AEMGGHAER	0	B0801	0.000131755	0.043	0.000703	0.003	3.86e-05
FVIGGMTGV	0	B0801	0.00880517	0.065	0.004272	0.143	0.0419828
SRIGAWASK	0	B0801	0.000238917	0.041	0.000442	0.011	0.00019427
KRASGDPYF	0	B0801	0.000195447	0.066	0.003281	0.023	9.86e-05
ASDPSFPDI	0	B0801	0.000787001	0.05	0.001979	0.139	0.000404149
FRISGRGGK	0	B0801	0.000177841	0.051	0.000275	0.071	0.000224791
EKPPVRPIF	0	B0801	0.00333169	0.1	0.025567	0.139	0.000590908
FSDESTGAR	0	B0801	0.000701287	0.04	0.000665	0.089	0.000720961
GYSFSIPGY	0	B0801	0.000179014	0.033	0.000666	0	0.000167134
VPQTDAGVT	0	B0801	0.00045204	0.06	0.000235	0.13	0.000887479
QTDDGVRFT	0	B0801	0.000270127	0.031	0.000795	0	0.000152834
VPRVHNQPQ	0	B0801	0.05179	0.199	0.011561	0.276	0.0039236
QSYEFLGLK	0	B0801	0.000619131	0.036	9.3e-05	0	0.000459094
RYRMRHLSK	0	B0801	0.00145628	0.194	0.008831	0.149	0.0762902
EIPQFMIGL	0	B0801	0.0529979	0.072	0.01489	0.124	0.220754
KMVGTVQRV	0	B0801	0.00842254	0.065	0.003382	0.166	0.00105914
SRALLLNKY	0	B0801	0.000953296	0.056	0.002436	0	0.000427969
QTHFPQFYW	0	B0801	0.000328036	0.045	0.001364	0.015	0.00152361
MQLQLNCAY	0	B0801	0.0042398	0.109	0.001963	0.139	0.00653427
FRAAVRAHF	0	B0801	0.0241217	0.204	0.024171	0.288	0.00112079
DYVPTNKWV	0	B0801	0.00069606	0.032	0.004847	0	0.000561707
DIKVQFQSG	0	B0801	0.392323	0.287	0.036009	0.249	0.365329
MPVGGQSSF	0	B0801	0.059277	0.173	0.124848	0.309	0.00264269
CQTYKWETF	0	B0801	0.131412	0.118	0.008426	0.143	0.0231307
GPSLIGLAM	0	B0801	0.0695543	0.16	0.047271	0.362	0.0908992
IPKLVANNT	0	B0801	0.0274486	0.066	0.019783	0.245	0.00918172
DPTQQIPKL	0	B0801	0.260249	0.122	0.237699	0.223	0.144415
QLNAMKGDL	0	B0801	0.0320585	0.174	0.004483	0.312	0.0195007
QSSFYSDWY	0	B0801	0.000245751	0.051	6.9e-05	0	0.000209421
IYAGSLSAL	0	B0801	0.0175476	0.117	0.033668	0.234	0.00816915
KLVANNTRL	0	B0801	0.110523	0.118	0.009241	0.215	0.0247204
FVRSSNLKF	0	B0801	0.156124	0.205	0.074626	0.332	0.0512839
IIRVTSELL	0	B0801	0.390346	0.164	0.049777	0.334	0.258406
HPTSRRELL	0	B0801	0.673518	0.302	0.632679	0.356	0.551101
GRQEKNPAL	0	B0801	0.273725	0.193	0.151929	0.19	0.0359037
VERLKHGTF	0	B0801	0.237688	0.226	0.114888	0.244	0.0497592
DPKKTGGPI	0	B0801	0.0927664	0.232	0.059956	0.362	0.0385039
EYKKSLYKF	0	B0801	0.0406548	0.134	0.113984	0.255	0.0286013
SVKEKDMTK	0	B0801	0.194455	0.083	0.015007	0.086	0.250145
ESSVKEKDM	0	B0801	0.00544432	0.114	0.015666	0.111	0.0120631
ERNEQGQTL	0	B0801	0.0653601	0.142	0.153679	0.213	0.0268011
YDRLASTVI	0	B0801	0.0721122	0.14	0.013622	0.346	0.131477
FPRCRYVHK	0	B0801	0.220436	0.356	0.032597	0.28	0.372918
RLAKLTEAI	0	B0801	0.182543	0.224	0.019661	0.301	0.343243
FRYEFTAPF	0	B0801	0.0552753	0.249	0.033377	0.352	0.0126043
IPRACQKSL	0	B0801	0.351594	0.371	0.260749	0.433	0.22256
VVRVRRELL	0	B0801	0.845502	0.38	0.45889	0.335	0.778341
MHYKLDEVL	0	B0801	0.0567999	0.161	0.020474	0.23	0.0186822
KLKSVGKAY	0	B0801	0.0309114	0.093	0.010852	0.177	0.0205224
FRYKSRCYV	0	B0801	0.0820131	0.276	0.008309	0.266	0.00668961
DYKECEWPL	0	B0801	0.0338358	0.129	0.046391	0.306	0.0762865
VNRWLFRHL	0	B0801	0.16456	0.268	0.032796	0.325	0.0105474
GAPWKIWML	0	B0801	0.259972	0.157	0.095256	0.163	0.205474
CAHWKEAKM	0	B0801	0.161957	0.246	0.031138	0.254	0.0190853
TPREAPYEL	0	B0801	0.515077	0.291	0.710137	0.467	0.364089
PMQQLTQPL	0	B0801	0.34333	0.209	0.011953	0.334	0.0111697
VERRLVKVL	0	B0801	0.146573	0.222	0.08125	0.288	0.0499793
ARLGKGYMF	0	B0801	0.0416626	0.126	0.028849	0.08	0.0109754
DLLENLQAY	0	B0801	0.024036	0.071	0.031876	0.123	0.388809
GMQIRGFVY	0	B0801	0.022438	0.116	0.00677	0.117	0.111795
HEKGINPNY	0	B0801	0.000317637	0.051	0.004487	0.042	0.000504924
HIPEVCLKW	0	B0801	0.00159907	0.048	0.005908	0.022	0.0319028
KSCLPACVY	0	B0801	0.00022225	0.05	0.000139	0	0.000627882
KVCRTLLAK	0	B0801	0.000268561	0.04	9.3e-05	0.049	0.00317117
MSNEGSYFF	0	B0801	0.019832	0.124	0.008531	0.264	0.00342896
PAHKSQLVW	0	B0801	0.00341255	0.067	0.001464	0.068	0.0040921
RGINDRNFW	0	B0801	0.000342882	0.068	0.000429	0.008	0.000612186
RRVRDNMTK	0	B0801	0.000115096	0.038	0.000188	0	0.000551821
SADPLASLL	0	B0801	0.174664	0.113	0.071217	0.232	0.00579275
THLEVCFMY	0	B0801	0.000773604	0.042	0.002748	0	0.00243872
VSPLAVTWW	0	B0801	0.000940461	0.038	0.000414	0	0.000705323
ATFSRPGSL	0	B0801	0.398428	0.252	0.247474	0.182	0.231371
AENGWGFYF	0	B0801	0.000194715	0.036	0.002227	0.073	0.00094293
AFDIASVFF	0	B0801	0.0253645	0.043	0.111127	0.103	0.00461722
ASDRISGIL	0	B0801	0.00093847	0.106	0.00222	0.136	0.000967929
ASYRLCLYR	0	B0801	0.000325428	0.037	8e-05	0	0.000513572
AYYWNQNGF	0	B0801	0.000307428	0.037	0.007719	0.099	0.00177482
CYDLMSFLE	0	B0801	0.000338004	0.043	0.000125	0.034	0.000395476
CYPRLWGVR	0	B0801	0.000238578	0.034	0.000105	0	0.000149795
DAYGFHNYK	0	B0801	0.000910239	0.039	0.001056	0.05	0.000295634
DFIGKTIGF	0	B0801	0.285797	0.059	0.149707	0.078	0.505644
DFPIFNQRY	0	B0801	0.000473277	0.025	0.007432	0	0.000846058
DISPTNIPL	0	B0801	0.0942112	0.11	0.055513	0.255	0.0621516
DLSNSMRDF	0	B0801	0.00369399	0.059	0.006468	0.143	0.00614371
DQFSIPIRY	0	B0801	0.000729533	0.04	0.010903	0	0.00434392
DRLHPPNKL	0	B0801	0.0875123	0.074	0.071462	0.148	0.00845729
DSPIGPIML	0	B0801	0.0136648	0.057	0.019224	0.073	0.0286637
DTDISQLHH	0	B0801	0.000514694	0.024	0.001831	0	0.000252222
DVIGNDRQE	0	B0801	0.000188789	0.033	0.000211	0	0.000447966
GEHWLGRIW	0	B0801	0.00060436	0.045	0.000502	0	0.000545064
GRNSRFPDK	0	B0801	0.000229155	0.052	0.00019	0	0.000507304
GYIPIERVL	0	B0801	0.00215516	0.077	0.022991	0.104	0.00540108
ISVQPLWEW	0	B0801	0.000409587	0.032	0.001187	0	0.00643344
LLPYPIAGC	0	B0801	0.00116218	0.04	0.000824	0.092	0.00877648
NSDDYTADE	0	B0801	0.000168334	0.038	0.000457	0.047	0.000116993
RTDPVIDNI	0	B0801	0.00050582	0.037	0.004622	0.057	0.00218627
SKGETVNPL	0	B0801	0.00161184	0.19	0.013282	0.281	0.00113651
VPPESVEAA	0	B0801	0.00517916	0.056	0.032666	0.195	0.0172465
WAGIWGGKL	0	B0801	0.00532004	0.136	0.00145	0.259	0.043561
WQLGTRWRY	0	B0801	0.00116149	0.084	0.001563	0.124	0.00219122
YRSDIVGTY	0	B0801	0.0021899	0.076	0.007001	0.046	0.00160264
YTGPDHQEW	0	B0801	0.000350607	0.071	0.007191	0.071	0.00156565
FLADYRGKT	0	B0801	0.00638696	0.097	0.001417	0.237	0.00142692
GMLSSLHTL	0	B0801	0.130674	0.277	0.072343	0.375	0.0519757
ITKINTHLA	0	B0801	0.156913	0.138	0.015926	0.246	0.0329403
VLFEVFVVF	0	B0801	0.0685987	0.174	0.080192	0.358	0.379374
FQTVNFNNA	0	B0801	0.00157123	0.107	0.00357	0.26	0.0071354
RMFGSKPTF	0	B0801	0.0687678	0.143	0.059184	0.315	0.00394733
IVYSLVTTI	0	B0801	0.0477036	0.088	0.037726	0.243	0.235313
LIMIYFFII	0	B0801	0.0526029	0.63	0.002673	0.387	0.669691
YRNFSFSLK	0	B0801	0.000570686	0.096	0.000355	0.111	0.000318661
AEILSGRVI	0	B0801	0.00596556	0.059	0.003262	0.086	0.00240916
FSDVSHWWQ	0	B0801	0.00138386	0.048	0.00064	0.113	0.000646314
ILRPLGIEY	0	B0801	0.0520704	0.051	0.024818	0.139	0.0558269
IVHVDHECF	0	B0801	0.0679478	0.102	0.008603	0.194	0.0412961
LLKWKKTDY	0	B0801	0.357207	0.225	0.056007	0.18	0.303877
YMGLVKKAK	0	B0801	0.00436457	0.113	0.001174	0.23	0.0394865
YAYEPGSVM	0	B0801	0.392277	0.157	0.130854	0.366	0.0510921
AQIGVIGVF	0	B0801	0.00162315	0.086	0.0034	0.142	0.00139636
APPHGGIAF	0	B0801	0.00342072	0.06	0.082029	0.157	0.0108898
YVYPDNLPR	0	B0801	0.00157423	0.053	0.001523	0.101	0.0163279
YPACEAIGL	0	B0801	0.256532	0.16	0.027437	0.309	0.696816
AVFDSFVER	0	B0801	0.000449668	0.039	0.001548	0.036	0.00112631
IFMLQKCDL	0	B0801	0.332694	0.275	0.05802	0.282	0.111447
MLDQFGVSY	0	B0801	0.0155995	0.065	0.052491	0.152	0.0343891
KYYLAYTSY	0	B0801	0.000705093	0.041	0.012333	0.04	0.00418246
RRMGGLRKY	0	B0801	0.000256059	0.071	0.002063	0	0.000226949
KSYCQPLPE	0	B0801	0.000195316	0.058	8.9e-05	0.107	0.000743109
RPALVVDTP	0	B0801	0.00203618	0.06	0.001309	0.072	0.00417138
VSDTTVLLH	0	B0801	0.00227174	0.028	0.001141	0	0.000261289
FYLPNIVDY	0	B0801	0.002379	0.047	0.020159	0.051	0.108798
CSEVPQSGY	0	B0801	0.000318654	0.039	0.000142	0	0.000183416
RENQVAVVR	0	B0801	0.000110529	0.046	0.001148	0	0.000502156
LTVKHMANV	0	B0801	0.0717047	0.127	0.005076	0.07	0.0131288
LERIKANIF	0	B0801	0.191523	0.274	0.053139	0.232	0.199308
LPVFATIGL	0	B0801	0.147897	0.146	0.023615	0.292	0.139207
GYRSKACDM	0	B0801	0.0191688	0.143	0.017799	0.247	0.011342
MLSSFGWIY	0	B0801	0.00188376	0.094	0.001493	0.178	0.00532278
HEGDIVPLF	0	B0801	0.000494611	0.08	0.004864	0.137	0.00204338
RVYINVVVK	0	B0801	0.000422746	0.057	0.000958	0.053	0.081782
EVADRVIFM	0	B0801	0.432631	0.139	0.213381	0.177	0.583911
GEYRSGNNL	0	B0801	0.00119563	0.065	0.003577	0.157	0.000552232
EIAQHGAWY	0	B0801	0.000731943	0.07	0.001786	0	0.00366155
QRNGRIDRY	0	B0801	0.0014416	0.06	0.0032	0	0.00134684
YEDQLHRAS	0	B0801	0.0031718	0.049	0.004275	0.097	0.00101777
IMNEGWASF	0	B0801	0.133692	0.149	0.098287	0.349	0.0362635
DTVLFNAGL	0	B0801	0.0024441	0.08	0.005466	0.142	0.00682011
KVQEWYLSY	0	B0801	0.019048	0.045	0.005707	0.079	0.0220292
GLIVLPFYK	0	B0801	0.000225793	0.031	0.000217	0.044	0.011855
VTECKLIYY	0	B0801	0.00152823	0.046	0.000648	0	0.0101837
YFENSDLNL	0	B0801	0.0173343	0.105	0.071965	0.207	0.0397865
NQQVTNSKY	0	B0801	0.00056529	0.053	0.001195	0	0.000208901
NQECWDSVF	0	B0801	0.00276853	0.081	0.000586	0.154	0.00113391
NIVFSPFGY	0	B0801	0.000373776	0.044	0.000366	0.026	0.00982866
GLYRLNFRR	0	B0801	0.000148461	0.033	9.9e-05	0.04	0.00197076
WTLETLPRV	0	B0801	0.00449745	0.086	0.002558	0.141	0.0188787
GYDRRGEKY	0	B0801	0.00158552	0.033	0.006285	0	0.00093525
STFATVLEY	0	B0801	0.000909739	0.041	0.003547	0.019	0.00496655
FPASHMATY	0	B0801	0.277423	0.145	0.088017	0.187	0.0733393
LTDAFHGYH	0	B0801	0.00041878	0.046	0.000134	0.008	0.000104103
GLKELGDWV	0	B0801	0.00122544	0.067	0.001898	0.208	0.0103748
TTILGLLPM	0	B0801	0.0267643	0.153	0.005805	0.264	0.0139268
EEDEGEELF	0	B0801	0.000315349	0.045	0.006669	0.008	0.000309061
APFARLLNL	0	B0801	0.868337	0.385	0.787451	0.277	0.977723
DMDYHKILT	0	B0801	0.152849	0.044	0.00867	0.112	0.00648493
DMDYHKILT	0	B0801	0.152849	0.044	0.00867	0.112	0.00648493
EGHGFRFEV	0	B0801	0.0642361	0.1	0.035854	0.242	0.00418716
ERLAKLTEA	0	B0801	0.412647	0.155	0.041377	0.107	0.0690258
ERLAKLTEA	0	B0801	0.412647	0.155	0.041377	0.107	0.0690258
EVKKRDGVK	0	B0801	0.0182404	0.119	0.001775	0.06	0.0814198
EVKKRDGVK	0	B0801	0.0182404	0.119	0.001775	0.06	0.0814198
EVNSFKAAL	0	B0801	0.454734	0.216	0.22646	0.343	0.0661013
FKRTSFFLW	0	B0801	0.00725904	0.154	0.0041	0.285	0.0348054
KRWGFRSGV	0	B0801	0.00165705	0.092	0.001303	0.122	0.000365518
LFQRTFSIP	0	B0801	0.00474778	0.123	0.000491	0.113	0.000647478
RLAKLTEAI	0	B0801	0.182543	0.224	0.019661	0.301	0.343243
RLMRTNFLI	0	B0801	0.0995794	0.214	0.002385	0.322	0.061507
SGKNIKRTL	0	B0801	0.265976	0.315	0.38118	0.341	0.111255
HFKPPKFRA	0	B0801	0.162692	0.069	0.055262	0.292	0.0318538
IDILRSLET	0	B0801	0.0406521	0.037	0.002936	0.03	0.106774
ILRSIEGEL	0	B0801	0.118957	0.173	0.070113	0.347	0.0535396
ITFALKKLI	0	B0801	0.0273184	0.096	0.002283	0.162	0.0316053
KHHTKIDSM	0	B0801	0.0995666	0.118	0.096161	0.208	0.0396525
HMMVIFRLM	0	B0801	0.547653	0.434	0.114612	0.482	0.125195
KHHTKIDSM	0	B0801	0.0995666	0.118	0.096161	0.208	0.0396525
HQKKNEISF	0	B0801	0.0752305	0.206	0.323815	0.283	0.370509
LAKAIITPI	0	B0801	0.557294	0.401	0.071915	0.427	0.403886
LPRIALVRL	0	B0801	0.670621	0.373	0.368615	0.406	0.527791
LSLPRIALV	0	B0801	0.493497	0.218	0.061969	0.165	0.405509
MLYQLLEAV	0	B0801	0.392164	0.333	0.071533	0.339	0.797721
RLPKRSVML	0	B0801	0.785528	0.39	0.379752	0.226	0.647357
SLSKRERQL	0	B0801	0.787042	0.489	0.676886	0.241	0.367366
EPPLVRHAC	0	B0801	0.0156596	0.116	0.07047	0.211	0.0274362
TFALKKLII	0	B0801	0.499424	0.226	0.1809	0.198	0.750913
FLRYLLFGI	0	B0801	0.21782	0.329	0.009504	0.441	0.811964
TFALKKLII	0	B0801	0.499424	0.226	0.1809	0.198	0.750913
TPKAQREIF	0	B0801	0.571627	0.333	0.36514	0.4	0.152435
FPYEGGKVF	0	B0801	0.617265	0.219	0.327158	0.334	0.16544
TPKAQREIF	0	B0801	0.571627	0.333	0.36514	0.4	0.152435
TRVLKPSVI	0	B0801	0.543942	0.192	0.094941	0.137	0.0828839
VARKHHTKI	0	B0801	0.670689	0.541	0.412433	0.328	0.0553972
LPRIALVRL	0	B0801	0.670621	0.373	0.368615	0.406	0.527791
VIRANNNRL	0	B0801	0.0979078	0.238	0.054895	0.298	0.0294346
WISHRPVVL	0	B0801	0.795678	0.466	0.67812	0.355	0.973632
MIRWLGGIL	0	B0801	0.329811	0.343	0.020527	0.376	0.108015
FGGVPREVL	0	B0801	0.0783456	0.183	0.058644	0.345	0.0695547
LSEEANWAF	0	B0801	0.00316342	0.105	0.004164	0.217	0.00527404
MSAIVSCRY	0	B0801	0.00203262	0.071	0.000454	0.028	0.000547921
VLYCVHQRV	0	B0801	0.0999546	0.139	0.008215	0.241	0.0044716
YIYIVNMFY	0	B0801	0.00213844	0.073	0.001449	0.071	0.122455
ALAGNHWHV	0	B0801	0.00506888	0.16	0.016739	0.199	0.00440043
[truncated: 1,263 more rows]

## Sheet: B5701
Peptide	Label	HLA	OmniMHC	NetMHC - 4.0	NetMHCpan - 4.1	PickPocket - 1.1	HLA-Thena
AQNAISTTF	0	B5701	0.171672	0.127	0.086018	0.262	0.405845
RVYKNYDPR	0	B5701	0.00102268	0.056	0.001616	0.12	0.0313447
HYDAPVFPI	0	B5701	0.00214705	0.072	0.00647	0.113	0.0014609
YMKPGSSPL	0	B5701	0.00250256	0.072	0.003562	0.206	0.00613862
YWMGGTTYF	0	B5701	0.0152288	0.095	0.038007	0.253	0.0708461
AVSKNRRQL	0	B5701	0.00283204	0.118	0.033199	0.196	0.049874
AVNAATYNR	0	B5701	0.0010604	0.056	0.003356	0.172	0.00424222
RRATAILRK	0	B5701	0.000238474	0.048	0.001863	0	0.0048346
SSDDFALIV	0	B5701	0.0034618	0.106	0.012508	0.196	0.00940211
KRMGVQMQR	0	B5701	0.00031177	0.063	0.003771	0	0.026451
VLDMGDPVK	0	B5701	0.00106224	0.042	0.000189	0	0.0015157
CFMYSDFHF	0	B5701	0.0275616	0.069	0.008376	0.245	0.0133377
DWSGYSGSF	0	B5701	0.000891068	0.067	0.00106	0.07	0.00292374
RGKLKRRAI	0	B5701	0.000570079	0.071	0.000472	0.152	0.0571462
SYLIRALTL	0	B5701	0.00127633	0.064	0.010376	0.087	0.0029801
TKDAERGKL	0	B5701	0.00145929	0.054	8.7e-05	0	0.000884514
YRYGFVANF	0	B5701	0.00358383	0.071	0.011902	0.218	0.0955573
EFTSFFYRY	0	B5701	0.00143609	0.056	0.016306	0.077	0.00741434
YQYIFLSFF	0	B5701	0.0167247	0.112	0.031234	0.302	0.267961
YQNEVTPEY	0	B5701	0.0314992	0.075	0.140911	0.201	0.233202
YPAVINSNI	0	B5701	0.00111132	0.05	0.001261	0.113	0.0215849
YLYNKYSFK	0	B5701	0.000628475	0.046	0.00059	0	0.00292952
TTAEFTVPK	0	B5701	0.00389531	0.093	0.004954	0.209	0.0129515
YRFRFRSVY	0	B5701	0.00432777	0.094	0.004688	0.153	0.0750914
SQIETGTPF	0	B5701	0.0186568	0.096	0.009527	0.239	0.0546106
SPMETTAEF	0	B5701	0.00420145	0.088	0.020563	0.184	0.137782
SHEQGDIAL	0	B5701	0.000296646	0.053	0.000106	0	0.00117136
SEHFSLLFL	0	B5701	0.00286543	0.068	0.000904	0.117	0.00058022
RRMATTFTF	0	B5701	0.161126	0.184	0.043987	0.3	0.54549
RRFDTFKAF	0	B5701	0.0274409	0.085	0.013118	0.169	0.323994
RANNNRLPK	0	B5701	0.000649787	0.081	0.003267	0.159	0.00870718
WENGFKVVL	0	B5701	0.000906074	0.075	0.000522	0.118	0.00675123
NYFNRMFHF	0	B5701	0.00173212	0.106	0.056194	0.193	0.0269215
NTDAFSREY	0	B5701	0.0237612	0.134	0.082985	0.26	0.368154
NSNINVINY	0	B5701	0.134579	0.133	0.108547	0.303	0.333769
NRLKPRDFK	0	B5701	0.00046257	0.035	8.9e-05	0	0.000588048
NQLYLTVSF	0	B5701	0.00385265	0.092	0.020025	0.209	0.146928
NIVFSPFGY	0	B5701	0.00175039	0.088	0.004868	0.258	0.00862918
NELGYSGYF	0	B5701	0.000726774	0.071	0.00097	0.116	0.0129979
MYQYIFLSF	0	B5701	0.00812627	0.076	0.046199	0.183	0.0465629
LTFLHTLYK	0	B5701	0.0615456	0.103	0.012054	0.238	0.0842744
GLYRLNFRR	0	B5701	0.000357854	0.065	0.001264	0.08	0.0107727
FYLFTFTIY	0	B5701	0.00146688	0.061	0.005266	0.167	0.0190688
FYHISTGGY	0	B5701	0.000546488	0.061	0.00124	0.125	0.0034561
FVHTLLKTY	0	B5701	0.166179	0.163	0.252174	0.335	0.590603
FVFEATKLY	0	B5701	0.0749466	0.254	0.256634	0.365	0.405292
FIRYGDASL	0	B5701	0.000639837	0.07	0.000839	0.223	0.00565174
FENDIDEIL	0	B5701	0.000898534	0.055	0.002514	0.069	0.0149729
EYYFRNEVF	0	B5701	0.000947231	0.05	0.00994	0.095	0.0149001
DTTTDISKY	0	B5701	0.0145304	0.08	0.024908	0.201	0.133949
DTRGIFSAY	0	B5701	0.0135278	0.084	0.046157	0.245	0.165748
ATNDGLIKK	0	B5701	0.00445121	0.059	0.014612	0.159	0.0144495
APRELLQYI	0	B5701	0.0102987	0.07	0.007226	0.112	0.0479939
GWPDNYCEW	0	B5701	0.00676915	0.092	0.02236	0.202	0.0338887
VAAKGAPAL	0	B5701	0.0455731	0.104	0.025306	0.249	0.0405176
YNIDRLNAL	0	B5701	0.00167739	0.06	0.003181	0.164	0.0114763
NQECWDSVF	0	B5701	0.000479566	0.061	0.000197	0.087	0.0108804
QGKQHLHSL	0	B5701	0.00650003	0.079	0.027852	0.157	0.046134
KRLLLKLDF	0	B5701	0.00628356	0.083	0.003562	0.14	0.0916488
YHSQGSWYK	0	B5701	0.000719007	0.062	0.000383	0	0.00286933
QVGIFLICK	0	B5701	0.000432192	0.046	0.000576	0.05	0.00555863
QVQMLINTY	0	B5701	0.00938701	0.112	0.163258	0.252	0.298863
ANRLTTLQR	0	B5701	0.000795994	0.035	0.000773	0	0.0141648
DTGCRIDGY	0	B5701	0.000430346	0.05	0.000676	0.17	0.0130804
APAKKAAAK	0	B5701	0.000399495	0.03	0.000399	0	0.000511008
VPRLGDKTF	0	B5701	0.00458757	0.083	0.018902	0.141	0.416689
LPAEVRAAF	0	B5701	0.0200957	0.098	0.015673	0.147	0.134431
AVFPRYHPR	0	B5701	0.000657688	0.063	0.007377	0.172	0.0158079
APRGFRAAF	0	B5701	0.001149	0.087	0.005243	0.187	0.115004
TPALATRGF	0	B5701	0.00361499	0.082	0.010425	0.09	0.0562378
HEGDIVPLF	0	B5701	0.0408373	0.08	0.035044	0.134	0.441415
WHTTKGAAL	0	B5701	0.00049986	0.053	4.2e-05	0.036	0.00301233
GVKVRVWLF	0	B5701	0.0888846	0.216	0.265149	0.355	0.45787
HEEFTTNYL	0	B5701	0.00157986	0.051	0.000502	0.018	0.00165284
GHLAASVTL	0	B5701	0.00024429	0.093	0.00062	0.144	0.00281452
RADEINAIL	0	B5701	0.0534546	0.193	0.052695	0.261	0.347396
FHKKRVEPL	0	B5701	0.000516733	0.05	0.000317	0.036	0.00317987
SSARYDVAL	0	B5701	0.0230978	0.178	0.02772	0.391	0.0467029
YLRPYMHGY	0	B5701	0.0299567	0.184	0.134576	0.362	0.169697
EIPDVLNSL	0	B5701	0.00140847	0.047	0.002406	0.036	0.0057376
LPLESCFGV	0	B5701	0.000924798	0.052	0.000244	0.083	0.00090324
TVFRNQNRV	0	B5701	0.00193378	0.156	0.008389	0.238	0.0275305
MPMSMPIPM	0	B5701	0.0132003	0.103	0.001067	0.208	0.0259911
FRDEAGAIL	0	B5701	0.00059222	0.054	0.00043	0	0.00104119
ERYPGGVSL	0	B5701	0.000182963	0.045	0.002913	0.02	0.00304014
TATPAWDAL	0	B5701	0.00938821	0.134	0.006996	0.29	0.0269869
WASGVPAAT	0	B5701	0.0018157	0.122	0.000263	0.221	0.0102384
RLGWRTLDF	0	B5701	0.0120221	0.098	0.008502	0.228	0.0887282
EIPQFMIGL	0	B5701	0.000600266	0.053	0.00066	0.054	0.0034696
RLDKPLWLH	0	B5701	0.0255319	0.094	0.016296	0.123	0.0168859
ETIGLVRAL	0	B5701	0.0653175	0.101	0.071914	0.273	0.142049
YGSWFGLIY	0	B5701	0.0186467	0.122	0.023384	0.257	0.134986
FQWPALHEE	0	B5701	0.000849346	0.059	0.001403	0.183	0.00373141
ASWMALGVY	0	B5701	0.319096	0.322	0.198922	0.411	0.211227
TTADHMHML	0	B5701	0.185113	0.263	0.196964	0.358	0.124884
ETACLGKSY	0	B5701	0.00682119	0.119	0.031199	0.256	0.136801
HQDDGQPRL	0	B5701	0.00175565	0.052	0.008203	0.01	0.0109005
QPAGGKAEF	0	B5701	0.0020612	0.054	0.012125	0.098	0.0231612
EKDSNHNVL	0	B5701	0.000870392	0.048	0.000227	0	0.00238741
QVNDVLHSV	0	B5701	0.0288766	0.086	0.056713	0.207	0.0320285
SFWFFHPPY	0	B5701	0.0102232	0.079	0.005196	0.251	0.00936616
YLDNVGVHI	0	B5701	0.00119794	0.061	0.00777	0.145	0.00716588
FKYDSTKPL	0	B5701	0.000501641	0.051	0.000243	0.1	0.00890807
HIDPMWKVL	0	B5701	0.00596552	0.103	0.016295	0.172	0.0283901
ETAWPFFYA	0	B5701	0.00428259	0.069	0.003447	0.111	0.0022049
TTRAVNMEV	0	B5701	0.022108	0.215	0.028635	0.323	0.0697541
FHHRIRCKL	0	B5701	0.000403132	0.086	0.000626	0.083	0.0060359
MRIGSMATL	0	B5701	0.00116069	0.114	0.003537	0.203	0.0036224
MHCDFAFWV	0	B5701	0.00558855	0.067	0.000226	0.095	0.00218311
ETVWPFFYA	0	B5701	0.00279136	0.068	0.002656	0.13	0.00344023
EGFDPRALI	0	B5701	0.000886529	0.065	0.005321	0.146	0.00611854
DPPEPLVRI	0	B5701	0.00144287	0.041	0.001278	0	0.00203144
QAHMGIAGL	0	B5701	0.00173941	0.112	0.004581	0.231	0.0163228
EPGPSGLLI	0	B5701	0.00125352	0.051	0.002034	0.061	0.00117696
ELAPIRVNA	0	B5701	0.000434428	0.047	0.000574	0	0.00144407
EMSLADYLY	0	B5701	0.00265148	0.126	0.010751	0.206	0.00754775
MPIAAAIGT	0	B5701	0.000952587	0.064	5.7e-05	0.057	0.00166396
KQIVIINPM	0	B5701	0.0193516	0.132	0.0071	0.258	0.102699
LITEQFLCY	0	B5701	0.0363178	0.066	0.031787	0.185	0.0284555
SVHQFFWFQ	0	B5701	0.00560576	0.086	0.002913	0.209	0.0171329
FPTQADAIG	0	B5701	0.000431832	0.058	4.1e-05	0	0.000652709
ASWHDALDL	0	B5701	0.0205267	0.211	0.049959	0.314	0.0424134
MSADNAGAL	0	B5701	0.0106256	0.158	0.006727	0.359	0.0189189
NVMDPMHGA	0	B5701	0.00025617	0.066	0.001284	0.12	0.00314307
WLYDLWGQL	0	B5701	0.00144173	0.07	0.000752	0.194	0.0121191
LVTGAGSGF	0	B5701	0.00460557	0.147	0.019457	0.31	0.0427554
FAIVPPLQI	0	B5701	0.143434	0.155	0.148108	0.37	0.0410324
ATPHSVWVF	0	B5701	0.561472	0.235	0.527311	0.431	0.666779
KARNIISPV	0	B5701	0.0626683	0.181	0.016816	0.274	0.0995871
KKSAFYQSY	0	B5701	0.0175473	0.143	0.016282	0.193	0.132321
KLKKKSAFY	0	B5701	0.152284	0.116	0.116477	0.186	0.137242
KTTARHLGH	0	B5701	0.00930562	0.194	0.019779	0.35	0.0459305
PELGAFFAI	0	B5701	0.000419721	0.049	0.000152	0.035	0.000766039
YQIEGAWRA	0	B5701	0.00161764	0.057	0.001137	0.069	0.00413676
AFHQLVQVI	0	B5701	0.00227329	0.06	0.00536	0.135	0.0185102
GRIPVSDIF	0	B5701	0.0018931	0.076	0.004169	0.107	0.189358
GTEYRLTLY	0	B5701	0.0124397	0.147	0.047525	0.298	0.068876
IMYDHLPGF	0	B5701	0.216176	0.156	0.222627	0.34	0.199661
LPRERFRKT	0	B5701	0.000410139	0.043	9e-05	0	0.0049073
MVAKYDLLV	0	B5701	0.0160161	0.121	0.010543	0.296	0.0155262
NTDDFPLTL	0	B5701	0.0228747	0.101	0.084391	0.224	0.147056
RRELSKEKL	0	B5701	0.00173722	0.04	0.000738	0	0.00242375
RVCAEMVAK	0	B5701	0.000709752	0.066	0.003064	0.207	0.00380791
TTDDSTSYY	0	B5701	0.0116915	0.108	0.148023	0.247	0.109236
WFQRIPLQW	0	B5701	0.428672	0.179	0.497974	0.33	0.299194
WGKEAVNHF	0	B5701	0.0321364	0.113	0.062486	0.222	0.144476
YSLLNRKAI	0	B5701	0.0725388	0.178	0.024459	0.388	0.0947066
YTENTSSYY	0	B5701	0.0170446	0.137	0.060637	0.287	0.176119
AEGVVAFLI	0	B5701	0.000886268	0.065	0.00038	0.13	0.00626846
AENCYNLEI	0	B5701	0.000470396	0.042	8e-05	0.109	0.0013327
AETESATLF	0	B5701	0.00326555	0.07	0.005899	0.155	0.0237303
AMPKTIYEL	0	B5701	0.0445829	0.073	0.012838	0.171	0.018786
ATEDPSSGY	0	B5701	0.00433417	0.068	0.066056	0.229	0.100614
DRLASTVIY	0	B5701	0.000185367	0.05	0.000909	0.057	0.0067655
DWMERIEDF	0	B5701	0.000614479	0.04	0.002329	0.033	0.0216224
DYDDVVHEV	0	B5701	0.00147017	0.036	0.00437	0	0.00303352
ETTQALQLF	0	B5701	0.32598	0.195	0.433656	0.344	0.35744
EVVGSYIRY	0	B5701	0.00442615	0.071	0.026032	0.2	0.0388867
EWAENCYNL	0	B5701	0.000278005	0.046	0.000341	0.015	0.00267902
FLILPQAKK	0	B5701	0.000632473	0.043	0.000585	0.042	0.0017361
HTVGLGQGY	0	B5701	0.15135	0.405	0.290307	0.401	0.531671
IISLKYTRK	0	B5701	0.000801289	0.064	0.000644	0	0.000792811
ILNRKAIDF	0	B5701	0.0115233	0.11	0.020432	0.22	0.013216
IRSAEVVSR	0	B5701	0.000638177	0.071	0.000491	0	0.00227784
KAYKIISLK	0	B5701	0.0887615	0.157	0.070225	0.22	0.402297
KEGKLQCRI	0	B5701	0.00176212	0.081	0.000702	0.12	0.014288
KFFMVHSLK	0	B5701	0.000627193	0.052	0.001061	0.068	0.00331586
KLHRYIDSM	0	B5701	0.0497712	0.125	0.015029	0.283	0.132837
KRWGFRSGV	0	B5701	0.000354476	0.071	0.000637	0.055	0.00663017
LANETTQAL	0	B5701	0.0412918	0.141	0.035296	0.313	0.0919529
LFPELECFF	0	B5701	0.105672	0.068	0.0092	0.12	0.00755114
LQKIPLQWF	0	B5701	0.584693	0.115	0.077388	0.189	0.251042
LQPSDTLLF	0	B5701	0.0228653	0.083	0.04512	0.158	0.0548698
LRNIYETEF	0	B5701	0.0127553	0.075	0.003444	0.143	0.0363922
MQDVFTFYV	0	B5701	0.00449914	0.083	0.002682	0.122	0.00631487
NPANKEESI	0	B5701	0.000302285	0.049	0.000374	0	0.00261605
NSTHNTPVY	0	B5701	0.0172285	0.164	0.055688	0.314	0.245694
QTEPKTSVV	0	B5701	0.00382333	0.076	0.009362	0.167	0.00740881
RLASTVIYR	0	B5701	0.002893	0.072	0.0052	0.063	0.0409865
RTFSILNRK	0	B5701	0.0596432	0.234	0.039541	0.299	0.636392
TPSVKVCIV	0	B5701	0.000704641	0.088	0.000223	0	0.000909923
TVIYRGTTF	0	B5701	0.0183097	0.167	0.104704	0.321	0.220339
VFTSRIQVI	0	B5701	0.00293828	0.064	0.003428	0.118	0.00287608
VVRVRRELL	0	B5701	0.00262686	0.116	0.010635	0.215	0.0547667
YKSRCYVGL	0	B5701	0.000393491	0.068	0.00015	0.066	0.00656317
YRTLGVFRY	0	B5701	0.00162061	0.059	0.01373	0.104	0.0385822
DLEKYNLAF	0	B5701	0.000772666	0.042	0.002135	0.089	0.00396323
EAEKQLQQY	0	B5701	0.00731896	0.072	0.040195	0.159	0.034748
FLSFASLFL	0	B5701	0.00390505	0.09	0.00164	0.184	0.00150741
FTGEYLLRL	0	B5701	0.158361	0.148	0.102002	0.361	0.109116
GEYAPFARL	0	B5701	0.000262038	0.063	0.001151	0.079	0.00187187
GIVSSMHYK	0	B5701	0.000648212	0.063	0.000882	0.117	0.000696994
GLIQYPTAW	0	B5701	0.233142	0.214	0.354858	0.432	0.604431
GQFLSFASL	0	B5701	0.000389089	0.077	0.001235	0.167	0.0038096
HAEQGLIQY	0	B5701	0.0157322	0.146	0.128591	0.26	0.300853
HLSGWELAK	0	B5701	0.000622647	0.082	0.000462	0.076	0.000788859
HQKKNEISF	0	B5701	0.0187798	0.129	0.071486	0.199	0.120011
HSGFIYFGK	0	B5701	0.00264331	0.097	0.005968	0.19	0.024186
KLHCTERSL	0	B5701	0.00437177	0.126	0.002725	0.23	0.022863
KLINTLFHA	0	B5701	0.00104449	0.092	0.002907	0.161	0.00329013
KLITQPLPA	0	B5701	0.000578346	0.064	0.000371	0.119	0.000861626
KLWTSISCA	0	B5701	0.000810324	0.061	0.000641	0.129	0.00791629
LESLTDREL	0	B5701	0.00195961	0.063	0.000965	0.045	0.0057385
LMQCWQLLA	0	B5701	0.00129577	0.072	8.7e-05	0.106	0.00173486
LMRTNFLIK	0	B5701	0.000462751	0.058	0.000536	0.054	0.0054659
LPQYFTFDL	0	B5701	0.000848471	0.065	0.000429	0.094	0.00635103
LSDAIFDDL	0	B5701	0.00347616	0.101	0.006702	0.213	0.035702
LSDAARLFL	0	B5701	0.476978	0.183	0.068555	0.268	0.0165542
LTDRELLLL	0	B5701	0.385561	0.209	0.179449	0.285	0.0689177
QYSPHSFMA	0	B5701	0.000653197	0.067	0.000964	0	0.00100417
RYEFTAPFI	0	B5701	0.00597825	0.053	0.002801	0.081	0.00316282
SFVTDLEKY	0	B5701	0.0641348	0.063	0.022288	0.121	0.0342582
SPKIDRGWV	0	B5701	0.00435813	0.053	2.8e-05	0	0.00179624
SQVRVPTVF	0	B5701	0.219485	0.148	0.068316	0.253	0.513815
ARLSSPIVL	0	B5701	0.000382838	0.066	0.001825	0.074	0.0073286
ARVAASLAK	0	B5701	0.000325992	0.036	0.000566	0	0.000315717
CEALLADGL	0	B5701	0.000567028	0.037	6.1e-05	0	0.000703852
DETFVHSGF	0	B5701	0.00162954	0.042	0.001308	0.028	0.00467548
EVPAQYLTY	0	B5701	0.00299749	0.055	0.016349	0.151	0.0157823
FPSNMMVVT	0	B5701	0.000640705	0.085	7.7e-05	0.055	0.00273722
HQIWLALRY	0	B5701	0.0516364	0.108	0.088424	0.161	0.15649
ISSGETRSF	0	B5701	0.761845	0.494	0.848065	0.441	0.819194
KLQDLTLRC	0	B5701	0.00288335	0.073	0.002484	0.193	0.0570125
KPKALSEAF	0	B5701	0.0195785	0.105	0.037315	0.194	0.585393
KRLQILGYL	0	B5701	0.00330403	0.099	0.002133	0.105	0.039826
LEARVNLSV	0	B5701	0.000724204	0.061	0.000779	0.053	0.00306914
NFFHASLAY	0	B5701	0.000864971	0.069	0.006914	0.123	0.0045442
NTAINFFLY	0	B5701	0.262934	0.228	0.240184	0.363	0.518379
TGIVSSMHY	0	B5701	0.0085467	0.162	0.038239	0.216	0.0368558
TPSGKRLQI	0	B5701	0.00172376	0.088	0.00162	0.04	0.00292492
TPSHYSGNI	0	B5701	0.00074563	0.068	0.000216	0.044	0.00139024
VEIKTGFKL	0	B5701	0.00410391	0.065	0.003619	0.102	0.00664727
VELQIGWTV	0	B5701	0.000817164	0.064	0.001895	0.098	0.02058
VTENKKIQY	0	B5701	0.064085	0.124	0.213405	0.221	0.11082
WLGWGHAWV	0	B5701	0.00107304	0.058	2.1e-05	0.09	0.000850957
YLQYSISTA	0	B5701	0.000311592	0.05	0.000119	0.071	0.000516469
DEISLLLAS	0	B5701	0.00033182	0.029	2.4e-05	0	0.000150019
ELIKAMNHF	0	B5701	0.00488495	0.094	0.05049	0.2	0.0108812
EVIEQWHSL	0	B5701	0.00223896	0.077	0.018096	0.22	0.0152662
KRSTPFYTK	0	B5701	0.000473148	0.063	0.002228	0	0.00722982
LAIVTTPLV	0	B5701	0.0279437	0.163	0.028158	0.289	0.0555462
LEFNSSLAI	0	B5701	0.000799224	0.061	0.000513	0.154	0.00167942
LSDLCNFLV	0	B5701	0.0139388	0.103	0.003008	0.259	0.0242858
NTDEIPELI	0	B5701	0.0050324	0.106	0.050393	0.226	0.231544
SLLHESTLK	0	B5701	0.00089045	0.056	0.000447	0.023	0.000985956
SRLGIVVLR	0	B5701	0.000643612	0.056	0.001244	0	0.0134677
SRWRIRSGL	0	B5701	0.000432053	0.075	0.001105	0.014	0.00776319
ETVNFVPNY	0	B5701	0.0222935	0.094	0.117178	0.292	0.678052
GLYNRHRGR	0	B5701	0.000136444	0.049	0.000218	0.001	0.00162476
SLICGAALY	0	B5701	0.0119117	0.086	0.005146	0.215	0.0081936
SQLPPACPV	0	B5701	0.00104552	0.078	0.000554	0.138	0.000856811
WYKMWRVSK	0	B5701	0.000184802	0.038	0.000124	0	0.00152443
AMYDPQTYY	0	B5701	0.0994341	0.149	0.267429	0.262	0.157473
CLVSGLSSL	0	B5701	0.000683468	0.069	0.001005	0.172	0.001795
DDALFIYGY	0	B5701	0.00131897	0.041	0.001299	0.041	0.00926192
FATTPVCEY	0	B5701	0.103255	0.147	0.110369	0.339	0.126702
HVIYFTAFT	0	B5701	0.00123676	0.086	0.000481	0.205	0.0169928
IPRNRDNLL	0	B5701	0.000535652	0.085	0.001213	0.098	0.0162817
KLLKSWVSK	0	B5701	0.00101628	0.064	0.003963	0.166	0.00638424
KRKLMYVSA	0	B5701	0.000169371	0.045	0.000164	0	0.00221166
MEKTHNLMA	0	B5701	0.000426838	0.043	9.9e-05	0	0.001354
RWASGVSEI	0	B5701	0.000872784	0.063	0.00263	0.147	0.0175386
ELHNGFTGY	0	B5701	0.000461132	0.054	0.002326	0.058	0.00475121
HMNKLPLAK	0	B5701	0.00066238	0.062	0.002047	0.064	0.00345583
LEACYKRSV	0	B5701	0.000255938	0.04	6.5e-05	0	0.00125057
NAMGADYYA	0	B5701	0.000627578	0.153	0.000522	0.2	0.00189806
RNNDPTLPY	0	B5701	0.00198425	0.087	0.033756	0.204	0.115985
SQRVEFLEY	0	B5701	0.0642745	0.07	0.042986	0.133	0.0579638
SSYRMGINK	0	B5701	0.00133853	0.073	0.01112	0.204	0.0227082
VLLAFLNSM	0	B5701	0.00729175	0.166	0.00667	0.325	0.0199405
YMLMGFQLK	0	B5701	0.000542561	0.04	0.000588	0.083	0.00370312
AYQPTRWFI	0	B5701	0.00472934	0.068	0.022351	0.158	0.0139267
NLAAQTHLY	0	B5701	0.00700299	0.117	0.01981	0.227	0.0142924
VLLTRSPDQ	0	B5701	0.000357049	0.041	3.6e-05	0.029	0.000775391
WTLAKPDFV	0	B5701	0.0108488	0.104	0.003849	0.289	0.00699322
TPEGIIPSM	0	B5701	0.00510255	0.069	0.009797	0.037	0.0151722
RKLGWWLKL	0	B5701	0.0137588	0.138	0.003393	0.186	0.0674427
GLYQTYTEW	0	B5701	0.389396	0.263	0.486395	0.398	0.824735
HVSKEEQYY	0	B5701	0.0943267	0.293	0.233963	0.261	0.126678
KAAPLRRTT	0	B5701	0.075817	0.263	0.023618	0.272	0.644572
KAGKLSATG	0	B5701	0.00139932	0.267	0.003908	0.228	0.0959022
KLKGKNQEF	0	B5701	0.495471	0.111	0.196862	0.27	0.293919
KSLPGGKLP	0	B5701	0.047532	0.358	0.039525	0.302	0.28604
LAAQVTQRG	0	B5701	0.00254901	0.204	0.006956	0.188	0.14699
SVKVAKKLF	0	B5701	0.285184	0.214	0.219274	0.289	0.417401
TSKQDERNY	0	B5701	0.384322	0.181	0.33725	0.279	0.562493
AAPAAHADW	0	B5701	0.662462	0.46	0.309623	0.494	0.246285
DHLTGRSCQ	0	B5701	9.32e-05	0.025	1.1e-05	0	0.000938408
GAFDLKTTF	0	B5701	0.747512	0.378	0.636335	0.396	0.932685
GVGLASTLW	0	B5701	0.359223	0.409	0.615011	0.436	0.613119
ITNKRAALI	0	B5701	0.501597	0.273	0.147466	0.397	0.0196949
IVIPPKALF	0	B5701	0.88063	0.425	0.839699	0.422	0.464299
PGTAVLRQW	0	B5701	0.759373	0.388	0.576149	0.313	0.767856
QTFSVLACY	0	B5701	0.588097	0.316	0.532253	0.415	0.763589
YFKRELKSF	0	B5701	0.00987941	0.088	0.056054	0.188	0.119698
APKEFRGAL	0	B5701	0.000306937	0.055	0.000341	0.024	0.0195968
RQAELSKAY	0	B5701	0.0719772	0.109	0.055016	0.181	0.488594
DTLKVCIGY	0	B5701	0.00940875	0.08	0.027294	0.238	0.102828
EFKQILTDF	0	B5701	0.00376137	0.056	0.008909	0.046	0.0580295
EFKRRLKDL	0	B5701	0.000239967	0.041	0.000173	0	0.00163337
RRYDKLMSF	0	B5701	0.0485244	0.109	0.071018	0.184	0.240474
EIINNGISY	0	B5701	0.000385173	0.06	0.005739	0.136	0.0113298
ELIKELPGY	0	B5701	0.00255482	0.06	0.009925	0.102	0.0116811
REMGIVDLL	0	B5701	0.00270522	0.081	0.003035	0.145	0.130667
REIGDISYL	0	B5701	0.00816208	0.083	0.003625	0.1	0.0251728
FQVNRFTGY	0	B5701	0.00136364	0.066	0.01101	0.142	0.013413
RECGARVIL	0	B5701	0.000628314	0.071	0.000556	0.101	0.00350557
YQYPRDTHY	0	B5701	0.0339795	0.103	0.157049	0.266	0.175052
IQVNKGVAY	0	B5701	0.000950533	0.079	0.008695	0.19	0.0368449
IYLPIVHPF	0	B5701	0.30796	0.148	0.234672	0.285	0.238215
IYWLIFWRF	0	B5701	0.00449004	0.131	0.024123	0.234	0.322483
KYYLAYTSY	0	B5701	0.0117173	0.097	0.06082	0.176	0.0876051
KQINPPTVY	0	B5701	0.0630199	0.147	0.164814	0.234	0.48181
KRFLNGAKY	0	B5701	0.0022757	0.121	0.00703	0.162	0.109226
KRINSLIKY	0	B5701	0.0572509	0.096	0.023395	0.14	0.0933836
RMIESRMSK	0	B5701	0.00039129	0.076	0.004892	0.127	0.00696415
KYYTSYTLK	0	B5701	0.000841433	0.049	0.002389	0.017	0.0042447
IEVKFHPIL	0	B5701	0.0181553	0.077	0.001522	0.15	0.0152043
HRYLIRQSM	0	B5701	0.000924382	0.086	0.002506	0.074	0.0421702
QYSGFVRTL	0	B5701	0.0100944	0.087	0.037354	0.074	0.0209041
MEFEPFQSL	0	B5701	0.00179707	0.084	0.01586	0.154	0.0159283
EGNLAQGFR	0	B5701	0.00357388	0.043	7.3e-05	0	0.000352554
WIPKRNRSI	0	B5701	0.00046331	0.05	0.000986	0.13	0.00222287
EMIWDPNGW	0	B5701	0.059216	0.166	0.206897	0.319	0.126499
VSFDQNLDY	0	B5701	0.30142	0.258	0.376	0.388	0.49135
LYDYKENRF	0	B5701	0.0187481	0.056	0.04788	0.026	0.00597632
YERGNIIIF	0	B5701	0.000734248	0.084	0.012309	0.21	0.144266
WQFGPSTYY	0	B5701	0.0135207	0.126	0.047834	0.217	0.0519882
YVVSRRGDL	0	B5701	0.000262056	0.072	0.00027	0.225	0.00368599
VELGSGNSF	0	B5701	0.000835684	0.08	0.006647	0.217	0.0149979
VEIPNRIVF	0	B5701	0.0078017	0.098	0.027977	0.175	0.247961
VEIFKHLVF	0	B5701	0.0118144	0.07	0.012496	0.187	0.032784
TYLYNKYSF	0	B5701	0.0141182	0.098	0.031989	0.197	0.021517
SYVFNFHKY	0	B5701	0.00614951	0.065	0.033255	0.137	0.0180118
SLYKYLLLR	0	B5701	0.00310645	0.062	0.003532	0.096	0.00509852
SLIVKCMPY	0	B5701	0.00194237	0.072	0.001915	0.197	0.00524762
SLFTEQAFY	0	B5701	0.106796	0.152	0.044038	0.255	0.0784496
SIIQEKLGY	0	B5701	0.0500709	0.087	0.039446	0.194	0.0229282
RYTRRISLF	0	B5701	0.0166891	0.103	0.082844	0.184	0.10455
RVATENIAV	0	B5701	0.00102958	0.087	0.003706	0.225	0.0341134
RSYMSFWCK	0	B5701	0.00750019	0.102	0.019385	0.284	0.0807317
RRYTRRISL	0	B5701	0.000372046	0.08	0.004327	0.066	0.0445579
RPLMKNTYL	0	B5701	0.00230416	0.113	0.006518	0.104	0.0502843
RLGPGTLDF	0	B5701	0.172927	0.112	0.056672	0.287	0.303936
TESDAIRTL	0	B5701	0.00247919	0.078	0.006307	0.026	0.0080239
DILASIIDY	0	B5701	0.000239472	0.05	0.001004	0.165	0.00497555
WRQEIGHPK	0	B5701	0.000410714	0.035	0.000153	0	0.000361103
GQRVYSWVY	0	B5701	0.00531164	0.118	0.013779	0.229	0.32042
FMKVKFEAL	0	B5701	0.000931291	0.057	0.002856	0.137	0.00844409
KRMMVRHCL	0	B5701	0.00100928	0.07	0.002288	0.084	0.0394946
IRYLGVLLY	0	B5701	0.00462812	0.073	0.02078	0.135	0.0827896
AIIDYIAYM	0	B5701	0.0229547	0.083	0.016853	0.248	0.032715
KNYPASLHK	0	B5701	0.00130502	0.058	0.007948	0.07	0.0284658
NRWKSWFSY	0	B5701	0.0010034	0.086	0.00907	0.141	0.0309164
NPKLRNCRI	0	B5701	0.000180922	0.053	8.4e-05	0	0.00406497
LFLSFCSLF	0	B5701	0.0224418	0.079	0.004472	0.229	0.019597
YHLGGIEGL	0	B5701	0.000344188	0.054	0.000671	0.124	0.00645329
PYDCKELRL	0	B5701	0.00197937	0.04	0.000186	0	0.000602731
YRVRNVQTL	0	B5701	0.00223773	0.066	0.002481	0.107	0.0166824
SHYSHNPKL	0	B5701	0.00173576	0.069	0.001378	0.111	0.0107868
WLKHIEKNY	0	B5701	0.00178717	0.08	0.016573	0.157	0.0923342
FEIGNGDAG	0	B5701	0.000182357	0.038	7e-06	0.002	0.00018831
AVRLVVGPL	0	B5701	0.00162926	0.087	0.001781	0.237	0.0259639
YRTAVCGLY	0	B5701	0.00226861	0.063	0.001519	0.117	0.0148025
RHDITGFIL	0	B5701	0.000616803	0.078	0.00114	0.082	0.0136022
YHRPLTGYM	0	B5701	0.00172445	0.089	0.001674	0.17	0.0231467
ISCQIYNAL	0	B5701	0.323366	0.146	0.19189	0.324	0.083274
WPRHRRLSI	0	B5701	0.00031393	0.064	0.000498	0.085	0.0057868
WEITYLGTT	0	B5701	0.00050513	0.045	1.6e-05	0.024	0.000954269
QVFKGVVIR	0	B5701	0.00115442	0.057	0.005626	0.117	0.0795672
KLVGIELPK	0	B5701	0.000565842	0.066	0.000945	0.125	0.00236484
RPPMVTSGL	0	B5701	0.00047732	0.057	0.001295	0	0.0160739
QINELHHSK	0	B5701	0.00103206	0.049	0.004972	0.064	0.00423678
ATFEVFLAK	0	B5701	0.00574833	0.071	0.025177	0.222	0.0888507
IPAPGLGAL	0	B5701	0.0017494	0.072	0.002586	0.131	0.00424647
RPRRASSPF	0	B5701	0.00517517	0.149	0.01063	0.179	0.108686
ATYTGVFDK	0	B5701	0.00181207	0.063	0.007233	0.226	0.067879
TPVEHGLVL	0	B5701	0.00101016	0.067	0.001857	0.067	0.00506526
RVFGFRTAK	0	B5701	0.00108245	0.089	0.014297	0.223	0.0471891
SLYPPCLFK	0	B5701	0.0056282	0.051	0.005481	0.066	0.000859683
SPREECGVF	0	B5701	0.00126812	0.072	0.002027	0.109	0.0556747
RVYLNGIGK	0	B5701	0.000497422	0.056	0.005738	0.14	0.0264607
EIEIEKNKK	0	B5701	0.00101447	0.023	4.9e-05	0	0.000538726
DIVGGLFTY	0	B5701	0.000771964	0.065	0.009335	0.216	0.0203976
YAYEPGSVM	0	B5701	0.0532931	0.196	0.070526	0.366	0.126971
PTDYAKPQY	0	B5701	0.00408571	0.074	0.019834	0.119	0.0291812
PRFGSCYFL	0	B5701	0.000928135	0.051	0.000196	0.009	0.00125464
VTECKLIYY	0	B5701	0.118177	0.136	0.084794	0.256	0.0925459
REFEAQNVP	0	B5701	0.000482687	0.076	0.000187	0.034	0.00961465
WFREDRSPV	0	B5701	0.000377081	0.053	3.4e-05	0	0.000239805
KVQEWYLSY	0	B5701	0.554117	0.204	0.479434	0.346	0.707324
RTIQGQRFW	0	B5701	0.814573	0.666	0.995252	0.621	0.999062
TPRIANRLL	0	B5701	0.00124228	0.085	0.002614	0.061	0.027271
VFFKQWFEK	0	B5701	0.000585096	0.038	0.000995	0.032	0.00198581
RYRRLIQIL	0	B5701	0.00213525	0.095	0.021322	0.134	0.0900202
EIYRTLYGL	0	B5701	0.00131524	0.082	0.003654	0.198	0.00995386
NSDPNTPDK	0	B5701	0.00195794	0.057	0.001001	0.041	0.0024292
FPLTQRDVL	0	B5701	0.00153295	0.054	0.000838	0.065	0.0118891
YLKKGRLSL	0	B5701	0.000788335	0.065	0.009144	0.15	0.0128188
IVKQGRDAL	0	B5701	0.00088913	0.061	0.004522	0.191	0.0765464
QQLYTSPSF	0	B5701	0.0558316	0.09	0.041479	0.193	0.122551
FPASHMATY	0	B5701	0.00262538	0.093	0.025151	0.202	0.0286727
IRMWNQAAL	0	B5701	0.000370168	0.071	0.000433	0.091	0.00503386
GHGTVVLEL	0	B5701	0.000382091	0.066	0.000667	0.036	0.00371524
KPKHLYVSM	0	B5701	0.00737043	0.093	0.013243	0.137	0.136548
CRTAFKPVL	0	B5701	0.000579545	0.064	0.00023	0.042	0.00159672
ERWFVRNPF	0	B5701	0.000574127	0.058	0.001497	0.061	0.0156595
GSRAYRNAL	0	B5701	0.00214246	0.179	0.00961	0.363	0.0416646
IQYVIRAQL	0	B5701	0.00908256	0.132	0.008973	0.18	0.0672777
KHDEEFCDM	0	B5701	0.00022878	0.063	0.000191	0.008	0.00938794
ILNHKFCNL	0	B5701	0.000693342	0.076	0.00321	0.143	0.00275022
VPHVIEEVM	0	B5701	0.00199773	0.09	0.002931	0.102	0.0532517
FREVWKQLF	0	B5701	0.00622037	0.053	0.007615	0.082	0.035826
FQEALKKSL	0	B5701	0.00139521	0.054	0.000896	0.09	0.00547692
EFKSRFFVM	0	B5701	0.000691964	0.06	0.001534	0.029	0.00394986
RQGKTPLTL	0	B5701	0.0137606	0.1	0.015536	0.174	0.0772739
EKLKKKSAF	0	B5701	0.00068549	0.04	0.001252	0	0.00669412
SSLRYGNVL	0	B5701	0.0579803	0.325	0.109333	0.394	0.118816
DHLKEKSSL	0	B5701	0.000275031	0.038	0.000347	0	0.0013091
FRYKSRCYV	0	B5701	0.00102682	0.06	0.00045	0.015	0.00214852
YYPEDPVKL	0	B5701	0.0035228	0.051	0.006085	0.012	0.00409052
DYKECEWPL	0	B5701	0.000599593	0.044	0.000152	0	0.00239555
IHDFVDKTL	0	B5701	0.00131319	0.073	0.002642	0.044	0.0213947
TRKIRSEEL	0	B5701	0.000510752	0.038	0.000174	0	0.00247608
FAEGVIAFL	0	B5701	0.0112358	0.107	0.013106	0.268	0.0421415
MHYKLDEVL	0	B5701	0.000838516	0.102	0.00178	0.16	0.0359765
TRSFTTHFL	0	B5701	0.00431159	0.086	0.002004	0.041	0.00274191
TMMRHRREL	0	B5701	0.00105135	0.107	0.005283	0.174	0.0246128
YFTFDLTAL	0	B5701	0.000695233	0.066	0.000443	0.137	0.00185103
QLSLKMLSL	0	B5701	0.0017536	0.103	0.00443	0.136	0.00165517
HPKLRPILL	0	B5701	0.00110927	0.072	0.005386	0.027	0.0315361
AKATGRYNL	0	B5701	0.000597621	0.046	0.00022	0.045	0.0100384
MLKLRQARL	0	B5701	0.00194027	0.112	0.002907	0.174	0.00692922
IRKPKHLYV	0	B5701	0.00363713	0.062	0.003991	0.012	0.0038892
KFRRFTQAI	0	B5701	0.00141167	0.08	0.006598	0.233	0.0269937
KFKRKLMYV	0	B5701	0.0015885	0.074	0.005247	0.071	0.00467396
FIKDRATAV	0	B5701	0.000272754	0.05	0.000525	0.095	0.00231528
FPRCRYVHK	0	B5701	0.000113957	0.034	8.7e-05	0	0.00124649
FRLMRTNFL	0	B5701	0.000763715	0.056	0.00028	0.048	0.00336907
FAEGVVAFL	0	B5701	0.0150829	0.102	0.009731	0.264	0.0406287
RLAKLTEAI	0	B5701	0.0246921	0.085	0.008011	0.23	0.0747312
PTAPSDGGM	0	B5701	0.00203	0.105	0.001161	0.271	0.0105227
FYNGSNWCL	0	B5701	0.000664445	0.065	0.004984	0.182	0.0111189
FHRKKTDAL	0	B5701	0.00023137	0.049	0.000244	0.039	0.00392688
IHAEFQASL	0	B5701	0.000962357	0.111	0.002685	0.151	0.0148553
SKLRALLTL	0	B5701	0.00622579	0.098	0.002726	0.125	0.00797282
KHDFIDNPL	0	B5701	0.000375702	0.071	0.000273	0.077	0.00764818
IPRACQKSL	0	B5701	0.000707382	0.098	0.001317	0.142	0.0433391
QLSLRMLSL	0	B5701	0.00133833	0.106	0.003733	0.152	0.00151768
IIRVTSELL	0	B5701	0.00842549	0.142	0.017521	0.22	0.0378464
AIHPFALLL	0	B5701	0.0359312	0.121	0.066426	0.263	0.0228908
IMANRAQVL	0	B5701	0.00118659	0.124	0.005997	0.191	0.0051284
APRRRDEEL	0	B5701	0.000273074	0.045	0.000695	0.046	0.00833292
FHARFVQAL	0	B5701	0.00078337	0.067	0.002904	0.135	0.0152447
LLKTRFRGL	0	B5701	0.00042884	0.064	0.001135	0.087	0.0171548
GRYIVYSSY	0	B5701	0.000228662	0.063	0.003003	0.048	0.0557361
HAETESATL	0	B5701	0.00162711	0.146	0.004428	0.208	0.0339401
SMRSRARHI	0	B5701	0.000541932	0.093	0.002868	0.205	0.00581838
HHSDDALFI	0	B5701	0.00121715	0.084	0.001093	0.066	0.00194718
PHDPDFLVL	0	B5701	0.00102558	0.05	0.000808	0	0.00090294
FPRYPLNVL	0	B5701	0.0013307	0.069	0.003567	0.109	0.0109187
TPKIRFWHV	0	B5701	0.00103129	0.055	0.000729	0	0.00558055
IIRTENRPL	0	B5701	0.00185396	0.105	0.002784	0.206	0.0136908
VSEPELCLL	0	B5701	0.0977773	0.219	0.08802	0.312	0.0327774
SSTDQQEWM	0	B5701	0.0939631	0.166	0.034329	0.307	0.0672072
KSRQGDTKV	0	B5701	0.0696315	0.181	0.07301	0.332	0.231427
WTIGYDTIY	0	B5701	0.121618	0.275	0.073432	0.446	0.350665
STYGISEDL	0	B5701	0.0556611	0.191	0.041341	0.327	0.286886
LAMLVLHQV	0	B5701	0.179128	0.257	0.093976	0.307	0.112838
DHIPIINTL	0	B5701	0.000271161	0.058	0.006001	0.039	0.0316897
CPRIFSHSF	0	B5701	0.00561181	0.117	0.018931	0.183	0.117762
VPFVSVNPI	0	B5701	0.00188409	0.074	0.000533	0.187	0.008456
YLAKLFLDH	0	B5701	0.000738874	0.047	0.000784	0.066	0.00480041
LPNRRHHLI	0	B5701	0.00594625	0.096	0.006078	0.184	0.00592629
KQMSQPYAV	0	B5701	0.00244432	0.085	0.003955	0.22	0.0156577
ILTRLALFF	0	B5701	0.398586	0.161	0.158395	0.274	0.104096
KSAYPFDEL	0	B5701	0.233041	0.14	0.126629	0.312	0.252825
DPNFHQAVM	0	B5701	0.000409971	0.049	0.000319	0.025	0.00218185
AALEGLSGF	0	B5701	0.316564	0.207	0.253726	0.369	0.470966
HKELAITAL	0	B5701	0.00044133	0.056	0.000137	0	0.00171949
KVGFIMLFH	0	B5701	0.0118883	0.122	0.009285	0.265	0.0457364
RQRHYFDSA	0	B5701	0.000169403	0.048	0.000539	0.032	0.00202202
KNNFWFWEY	0	B5701	0.126628	0.143	0.081879	0.29	0.564507
FIILSTGKY	0	B5701	0.00407889	0.079	0.009303	0.254	0.00688179
ETALPQDSY	0	B5701	0.0169082	0.097	0.063132	0.256	0.124246
VIGVGMGLY	0	B5701	0.00443379	0.104	0.004386	0.238	0.0125399
ERAFQNWSV	0	B5701	0.000443448	0.047	0.000383	0	0.00206206
RVVEPIKQI	0	B5701	0.533113	0.204	0.303876	0.331	0.703866
IESNPLFPV	0	B5701	0.000999389	0.095	0.00021	0.077	0.000253281
TTLLSYGRL	0	B5701	0.0352181	0.183	0.020827	0.295	0.0175779
ETMKPAAMV	0	B5701	0.0043873	0.09	0.008106	0.194	0.00575309
YTGLKALVL	0	B5701	0.0178173	0.123	0.036782	0.308	0.0390918
FHIVNQESL	0	B5701	0.00100824	0.066	0.001848	0.126	0.00840252
LPYPVLLKI	0	B5701	0.254354	0.115	0.043673	0.202	0.115894
MGMEQTMSV	0	B5701	0.00158172	0.125	0.007023	0.223	0.00751281
IQIQATETA	0	B5701	0.00023604	0.059	0.000637	0.046	0.00125218
FHAPPPSVC	0	B5701	0.000639017	0.067	0.000521	0.123	0.00413208
WTRPRYIEI	0	B5701	0.162999	0.142	0.071821	0.358	0.0613843
GTPFPTLYY	0	B5701	0.0443623	0.131	0.172249	0.299	0.0762085
EILWDVIPF	0	B5701	0.002487	0.065	0.003429	0.17	0.0229903
MTACGRIVV	0	B5701	0.00471011	0.132	0.003112	0.293	0.0170704
VVFEDGLPR	0	B5701	0.00134866	0.056	0.002209	0.124	0.00549986
MPAMVPPYA	0	B5701	0.00318901	0.063	0.000682	0	0.00201274
RVACRDVEV	0	B5701	0.000473374	0.073	0.001098	0.231	0.00982258
LPVEYLQVP	0	B5701	0.000944478	0.054	0.000385	0	0.00635665
FMVYVPLPA	0	B5701	0.000498316	0.054	7.5e-05	0.117	0.00208852
ESAERLKAY	0	B5701	0.0119783	0.112	0.057851	0.263	0.121135
QQRPDLILV	0	B5701	0.00835983	0.079	0.010127	0.086	0.00286596
HQFTSNPEV	0	B5701	0.000624808	0.067	0.001351	0.154	0.00684101
QTWKPDDVL	0	B5701	0.199801	0.174	0.098352	0.314	0.257496
MQGKDFNHL	0	B5701	0.0027294	0.075	0.006333	0.107	0.00411476
EPFLVQFWI	0	B5701	0.00334916	0.067	0.000473	0.092	0.0267752
EASTWLDIF	0	B5701	0.087234	0.151	0.032275	0.288	0.527211
GTAHSHLVL	0	B5701	0.163745	0.191	0.085741	0.379	0.0152844
ETLDVFGPI	0	B5701	0.00554566	0.08	0.004074	0.263	0.0161768
YLIPFIWFV	0	B5701	0.0115337	0.106	0.017551	0.296	0.0408687
YRATYSMAL	0	B5701	0.000330169	0.055	0.000478	0.073	0.00590483
MRDLRQHEV	0	B5701	0.000566606	0.051	0.001512	0	0.00095496
LAYEHDVPI	0	B5701	0.0492971	0.157	0.013476	0.402	0.064175
MLVGHMPFM	0	B5701	0.012223	0.142	0.007764	0.332	0.0119401
KYAEAFQMV	0	B5701	0.00253418	0.058	0.008299	0.035	0.00525306
ALDISFTGA	0	B5701	0.000359689	0.046	7.6e-05	0	0.000408349
YAMMSLFDM	0	B5701	0.0244804	0.216	0.008735	0.429	0.0355947
ESEVDDPAM	0	B5701	0.00373924	0.063	0.001381	0.187	0.00649633
GAWCYDYTV	0	B5701	0.00229662	0.15	0.002715	0.342	0.0245967
SQFNHWFGE	0	B5701	0.000189979	0.063	0.000302	0.14	0.00274076
ESMMGSTAM	0	B5701	0.00207135	0.094	0.003937	0.267	0.0163996
EMADYIFFV	0	B5701	0.0010313	0.064	0.002626	0.109	0.00277263
DSMGQGDAY	0	B5701	0.000439668	0.064	0.005688	0.265	0.0250282
EVREFLGSY	0	B5701	0.00234645	0.091	0.019516	0.241	0.0974491
YSTVRDLFL	0	B5701	0.0991688	0.156	0.05214	0.355	0.0469719
YVWWAAVIY	0	B5701	0.00455161	0.157	0.03955	0.366	0.23231
TKAGMAQYL	0	B5701	0.00437272	0.068	0.000536	0.038	0.00715918
WDAYIPHYV	0	B5701	0.00227093	0.052	0.000413	0.018	0.00452395
TTYVYTLPV	0	B5701	0.00717872	0.137	0.007096	0.332	0.019331
TQIPRQMVL	0	B5701	0.0158801	0.127	0.022204	0.172	0.0129382
APVESMALF	0	B5701	0.00311929	0.131	0.025227	0.245	0.0557847
EFVSANLAM	0	B5701	0.000534037	0.051	0.000756	0.074	0.000817434
VTLFSNLGY	0	B5701	0.263726	0.295	0.335389	0.44	0.33494
QHAWPLPPL	0	B5701	0.00140404	0.062	0.001188	0.032	0.00156425
SIYYTLVRM	0	B5701	0.0114112	0.12	0.012992	0.276	0.0436158
AYKKQFSQY	0	B5701	0.0049845	0.045	0.040508	0.017	0.0137666
AYSSWMYSY	0	B5701	0.00207207	0.13	0.051811	0.234	0.051232
FTENGPWMY	0	B5701	0.0481283	0.162	0.159875	0.353	0.371544
FVKDWMERI	0	B5701	0.0320478	0.084	0.023364	0.3	0.189611
HLKEKSSLR	0	B5701	0.00069065	0.049	0.000432	0	0.00340816
IIYVGCGER	0	B5701	0.000265844	0.034	0.000194	0.049	0.00104904
LARQHIAAL	0	B5701	0.120024	0.164	0.049148	0.321	0.0977495
LKEKSSLRY	0	B5701	0.00259551	0.049	0.002432	0.01	0.00978601
LSHCWPWFK	0	B5701	0.023811	0.131	0.006824	0.255	0.0425296
LVRDITESL	0	B5701	0.045633	0.109	0.084873	0.249	0.740075
QQYHRFGLY	0	B5701	0.0120633	0.072	0.023686	0.131	0.019251
WLGHPFTPV	0	B5701	0.000488775	0.067	4.4e-05	0.073	0.000182476
WAASAETPL	0	B5701	0.00234025	0.171	0.000884	0.304	0.00401534
YVYFYDLSY	0	B5701	0.0465694	0.131	0.103742	0.424	0.250967
AEMVAKYDL	0	B5701	0.000410526	0.052	0.000228	0.089	0.00152945
ATAAATEAY	0	B5701	0.0610124	0.211	0.164944	0.403	0.34639
FLQQRKPPL	0	B5701	0.00101087	0.06	0.00094	0.136	0.000868797
FVKDWMDRI	0	B5701	0.0121498	0.073	0.008279	0.287	0.161894
GIADFIIFK	0	B5701	0.000815003	0.051	0.002105	0.018	0.00255251
GVPPKVVSY	0	B5701	0.0220266	0.089	0.17583	0.241	0.153231
HLPGFGTAF	0	B5701	0.0112497	0.097	0.007875	0.235	0.0433463
KEAVNHFHL	0	B5701	0.00366537	0.089	0.004171	0.191	0.0166348
LRKERLAKL	0	B5701	0.000991231	0.062	0.000508	0	0.00441119
RTDNGGWAH	0	B5701	0.00129789	0.111	0.018171	0.244	0.0791151
YLAPSYRNF	0	B5701	0.261234	0.09	0.247811	0.294	0.196998
FRRFTQAIY	0	B5701	0.00108569	0.075	0.001845	0.136	0.0239085
IQFDWYPTS	0	B5701	0.00180389	0.055	0.001161	0.091	0.0169087
KLKSVGKAY	0	B5701	0.0180539	0.13	0.097041	0.236	0.600513
KLQPSDTLL	0	B5701	0.0266179	0.139	0.029073	0.295	0.0198481
LITNTIAGV	0	B5701	0.000486557	0.07	0.00032	0.123	0.00244554
LVTARQKLK	0	B5701	0.00159815	0.064	0.000756	0.124	0.0041932
SCINGQCPY	0	B5701	0.00179586	0.098	0.009437	0.16	0.0031256
SYIRYFTVF	0	B5701	0.0825099	0.083	0.046228	0.185	0.0695369
TEFFMSRKL	0	B5701	0.000449873	0.062	0.001493	0.083	0.00603123
AVPQVLGGL	0	B5701	0.00261854	0.068	0.001771	0.158	0.0147222
CPTLKKGFL	0	B5701	0.00100162	0.05	0.000149	0	0.00105599
CYMHVSDYY	0	B5701	0.00215617	0.055	0.006659	0.07	0.0101679
ETRSFTTHF	0	B5701	0.410623	0.213	0.401146	0.364	0.777227
ETTEANAGQ	0	B5701	0.00131878	0.056	0.000329	0.131	0.0015708
EYAPFARLL	0	B5701	0.00408408	0.055	0.019344	0.027	0.00670285
GLSFLNPEK	0	B5701	0.000591706	0.053	0.000383	0.001	0.000899284
LANPTADDF	0	B5701	0.339135	0.234	0.072877	0.369	0.486454
NLTEEMAAL	0	B5701	0.000318819	0.083	0.000259	0.126	0.00232318
QFLSFASLF	0	B5701	0.0186879	0.088	0.042001	0.188	0.0352984
RVPTVFHKK	0	B5701	0.00207583	0.047	0.013428	0.06	0.0479921
SLTDRELLL	0	B5701	0.0044435	0.081	0.003763	0.154	0.00126013
TEANAGQFL	0	B5701	0.0017859	0.055	0.000886	0.004	0.00100683
TSACGIFLK	0	B5701	0.00270229	0.093	0.004396	0.2	0.00774132
TVAPPAPVY	0	B5701	0.333811	0.166	0.337047	0.293	0.378861
TVLDHILQK	0	B5701	0.00185125	0.047	0.017493	0.1	0.0115358
VLYHRYNLV	0	B5701	0.000865929	0.072	0.002378	0.125	0.00225143
WQQWDRQSL	0	B5701	0.000859261	0.059	0.000473	0.058	0.00178466
DEMVCKWLL	0	B5701	0.00144333	0.036	0.00051	0.021	0.0056276
FMDPGIFPR	0	B5701	0.00157289	0.056	0.001068	0.07	0.00205605
FRYEFTAPF	0	B5701	0.00143043	0.078	0.002183	0.203	0.03483
GLEAYIQGI	0	B5701	0.000423253	0.058	0.000163	0.163	0.00197579
IILKALYML	0	B5701	0.0766556	0.257	0.065204	0.299	0.0267012
IVFMWAIHH	0	B5701	0.00106421	0.137	0.003846	0.238	0.0450984
LLFRMILNY	0	B5701	0.074998	0.124	0.065346	0.296	0.280274
LRYGNVLDV	0	B5701	0.000212718	0.059	0.000256	0.017	0.00163065
RQKLKDAEK	0	B5701	0.00059212	0.035	0.000514	0	0.00578866
SPVMGVIGF	0	B5701	0.00157759	0.067	0.004235	0.126	0.059561
TLASIGTAF	0	B5701	0.0212363	0.119	0.027818	0.243	0.131082
TVGYMYIMK	0	B5701	0.000305236	0.047	0.000505	0.015	0.00332053
VIMWYNYLF	0	B5701	0.289659	0.192	0.065446	0.38	0.358019
VLIRRCHYL	0	B5701	0.00914734	0.084	0.005635	0.175	0.00338692
VWKQLFPEL	0	B5701	0.00599712	0.047	0.00986	0.022	0.0406776
YGPDVEVNV	0	B5701	0.000579402	0.045	0.001276	0.078	0.00391309
GIVCYNEEV	0	B5701	8.83e-05	0.039	5.3e-05	0.122	0.00158339
HVTQHWPQL	0	B5701	0.0158268	0.114	0.043901	0.262	0.0660179
HVVNYNGLL	0	B5701	0.00205505	0.133	0.002524	0.287	0.0197549
ILNSDDEQA	0	B5701	0.000486746	0.063	0.000165	0.056	0.000584753
KLDAWLLPF	0	B5701	0.101603	0.137	0.035757	0.317	0.0616189
KPGPAKFSL	0	B5701	0.00158932	0.123	0.018502	0.178	0.0348974
KQWGWFALL	0	B5701	0.247084	0.166	0.029702	0.272	0.0936776
NTRDHVNLV	0	B5701	0.00571011	0.094	0.010179	0.243	0.0383576
NYNGLLSSI	0	B5701	0.000912282	0.074	0.003148	0.076	0.00147592
PAASAIFDV	0	B5701	0.000896721	0.084	0.00059	0.13	0.00276571
TGIAIIAYI	0	B5701	0.0389642	0.19	0.009297	0.253	0.0362504
VSSHKGWAK	0	B5701	0.00252832	0.109	0.005888	0.19	0.00659683
WMFRIRIIL	0	B5701	0.00684033	0.149	0.001888	0.234	0.0229386
AMFIGHATA	0	B5701	0.000220081	0.067	0.000524	0.168	0.00301535
AVGVVCTGL	0	B5701	0.000643983	0.071	0.000657	0.2	0.011117
DEFVADIPS	0	B5701	0.000274611	0.028	4e-06	0	0.000107429
DTLKVGNTY	0	B5701	0.00538444	0.165	0.148767	0.297	0.461321
EAYCALLCK	0	B5701	0.000660766	0.041	0.000635	0.063	0.00156927
EVIPMFSAL	0	B5701	0.000865426	0.056	0.007248	0.185	0.00969122
KMFTYLMES	0	B5701	0.00135857	0.102	0.000785	0.233	0.0222205
KMKDPKMYH	0	B5701	0.0301691	0.094	0.011255	0.12	0.0147161
KPPRGVLLY	0	B5701	0.00869933	0.076	0.086561	0.115	0.220637
MMWEINGPK	0	B5701	0.000723038	0.078	0.000241	0.151	0.00365541
RVVDLYIGR	0	B5701	0.00268781	0.051	0.009653	0.092	0.139624
SLGDPLHQA	0	B5701	0.00112242	0.065	0.000752	0.038	0.000378325
TLKPGTMSV	0	B5701	0.00100968	0.073	0.004216	0.12	0.00573223
DAVEDFLAF	0	B5701	0.00749191	0.074	0.03274	0.233	0.0789081
EVLKAMSLY	0	B5701	0.00395795	0.148	0.067984	0.248	0.04028
QLFPELECF	0	B5701	0.280785	0.116	0.17798	0.276	0.340554
WLAGFEPSE	0	B5701	0.000419055	0.058	4.7e-05	0.143	0.000876946
DFISMYFPW	0	B5701	0.00784354	0.088	0.020228	0.278	0.0347653
MTQNISNDK	0	B5701	0.00156752	0.082	0.001526	0.167	0.0074707
GQMYNMNTL	0	B5701	0.000351233	0.1	0.001817	0.193	0.0115228
LLDDGWAGE	0	B5701	0.000236909	0.038	2.6e-05	0	0.000905172
LLDLEGHIL	0	B5701	0.00127089	0.072	0.001368	0.078	0.00397657
GMMRWCMPV	0	B5701	0.000405196	0.08	5.1e-05	0.192	0.00104436
GSGDDTWLI	0	B5701	0.00403785	0.184	0.052913	0.366	0.0621642
IAHRTELRG	0	B5701	0.00151624	0.319	0.0018	0.245	0.00863476
AARVAGDNY	0	B5701	0.0139155	0.107	0.056341	0.287	0.277726
ITNETGKTY	0	B5701	0.364049	0.416	0.656788	0.418	0.907422
VGGGEHGRW	0	B5701	0.409216	0.308	0.296652	0.381	0.224237
GTEKLTITY	0	B5701	0.0528822	0.152	0.306712	0.286	0.600658
ELRSRYWAI	0	B5701	0.000523507	0.068	0.000492	0.145	0.00304563
YPITADKRI	0	B5701	0.00161805	0.064	0.001302	0.13	0.0241586
VERLKHGTF	0	B5701	0.00319982	0.066	0.003974	0.137	0.0254539
WMACHSAAF	0	B5701	0.00793983	0.095	0.001012	0.266	0.00430324
ITKEKKEEL	0	B5701	0.327358	0.133	0.146131	0.261	0.20075
SHEGEGIPL	0	B5701	0.00044852	0.056	9.3e-05	0	0.00044779
KLTQGRQTY	0	B5701	0.0521801	0.107	0.187503	0.236	0.243234
CTELKLSDY	0	B5701	0.00371629	0.076	0.004603	0.209	0.0086412
EVFEIIRSY	0	B5701	0.0150697	0.133	0.292564	0.257	0.924971
MEFWLVAAL	0	B5701	0.000956123	0.076	0.000631	0.175	0.012511
VHDTNATKL	0	B5701	0.00296894	0.057	0.001235	0	0.00303887
LPTWLGAAI	0	B5701	0.00162832	0.053	0.000354	0.093	0.00416104
VFSPFGYSF	0	B5701	0.283132	0.153	0.284944	0.291	0.14539
KYFDDVTAF	0	B5701	0.0497746	0.096	0.173269	0.239	0.529776
KRFNITVSK	0	B5701	0.000136662	0.057	0.003447	0	0.0272708
KELENEYYF	0	B5701	0.0405048	0.245	0.038724	0.286	0.432567
IYTDEVYDY	0	B5701	0.00104233	0.067	0.015046	0.118	0.0347605
IVRTNRNEL	0	B5701	0.00126396	0.13	0.009262	0.26	0.0990399
ISGSNIVIF	0	B5701	0.521663	0.381	0.562269	0.47	0.739591
SRSKPAAMY	0	B5701	0.00111597	0.083	0.007512	0.033	0.00688324
IPVSTNGKI	0	B5701	0.00214573	0.075	0.000665	0.151	0.00590581
IPRLLRTFL	0	B5701	0.00408115	0.086	0.00297	0.065	0.0462655
ILQEMSETY	0	B5701	0.0104694	0.097	0.04411	0.221	0.1443
IHIPGDTLF	0	B5701	0.00764183	0.14	0.044757	0.266	0.174489
IFLIITKVF	0	B5701	0.05727	0.129	0.040817	0.23	0.485882
SEVKFKYVL	0	B5701	0.00386039	0.082	0.002079	0.13	0.0109347
FYPINDDFY	0	B5701	0.00158505	0.046	0.002967	0.034	0.00789948
FRFGDPMPF	0	B5701	0.00474285	0.092	0.004353	0.199	0.0221299
ALYSYASAK	0	B5701	0.000378179	0.041	0.00042	0.045	0.000744698
LEYGANYFL	0	B5701	0.00181852	0.087	0.001969	0.177	0.00786646
KYQSPVNIF	0	B5701	0.0257152	0.087	0.096724	0.205	0.104278
YYKDDISYF	0	B5701	0.0488319	0.057	0.123341	0.105	0.100134
DIVRVFNEY	0	B5701	0.00109459	0.044	0.007083	0.109	0.0481793
REVFYFGKF	0	B5701	0.0087813	0.069	0.002621	0.198	0.0598003
MPAYIRNTL	0	B5701	0.00425867	0.104	0.006257	0.113	0.0443476
IQDEIVAAY	0	B5701	0.00550294	0.08	0.059916	0.125	0.115419
RRYQIAQYK	0	B5701	0.00111939	0.048	0.002533	0	0.0153377
LLLLISLVY	0	B5701	0.0224251	0.125	0.011536	0.235	0.322064
YKEPNSIIL	0	B5701	0.00137781	0.057	0.000498	0.029	0.00981502
SESTIDIIL	0	B5701	0.00124987	0.095	0.000945	0.052	0.0110211
EPADHLAIM	0	B5701	0.000684152	0.051	0.000986	0.014	0.00412272
ASFKAGKLR	0	B5701	0.0225331	0.149	0.012989	0.211	0.0577354
SLSEPWRDF	0	B5701	0.0663176	0.122	0.037156	0.221	0.047048
KRFYQTVGF	0	B5701	0.00407827	0.104	0.010106	0.214	0.260865
WHQARFEEL	0	B5701	0.00049756	0.046	0.000126	0.032	0.00125912
VQKVNPAPK	0	B5701	0.00141518	0.039	0.000754	0	0.004175
NFWLNTLLF	0	B5701	0.0101125	0.083	0.01856	0.18	0.0333277
WPAGRLVEA	0	B5701	0.000607045	0.05	0.0001	0	0.000352402
YEVPAALIL	0	B5701	0.00133288	0.069	0.003221	0.144	0.00353344
WESGAVLCV	0	B5701	0.000742365	0.066	0.000148	0.007	0.000394916
YLHDPLTPY	0	B5701	0.00771641	0.09	0.022316	0.256	0.024409
VTRPLRTMV	0	B5701	0.168588	0.25	0.112533	0.298	0.553224
RIGGVLIFR	0	B5701	0.0045778	0.075	0.002929	0.082	0.0186086
RDITAFEGL	0	B5701	0.000885283	0.058	0.000819	0.073	0.0143473
QPWTPVSSF	0	B5701	0.00651541	0.096	0.033465	0.146	0.1672
PSEKRIGAY	0	B5701	0.00163859	0.069	0.003531	0.137	0.00840692
LPVFATIGL	0	B5701	0.00133831	0.061	0.000602	0.085	0.00389475
LATLKDMWK	0	B5701	0.0194466	0.063	0.000729	0.091	0.0103024
ETALAIIRR	0	B5701	0.0027904	0.055	0.001403	0.053	0.0214077
EMRFAYICT	0	B5701	0.000225912	0.042	1.6e-05	0	0.00156081
CTDPYSQMV	0	B5701	0.012286	0.077	0.017241	0.21	0.00874403
AQRWANQIR	0	B5701	0.000643238	0.041	0.000846	0	0.00953091
AVRQKSRWI	0	B5701	0.0435986	0.076	0.005474	0.209	0.12409
AVTAALHRK	0	B5701	0.00115254	0.06	0.003037	0.145	0.00185476
DIRQDVIAM	0	B5701	0.000704104	0.053	0.000682	0.08	0.00331462
YMREVGAAL	0	B5701	0.00124603	0.102	0.004083	0.252	0.0267799
EEDAAVDDL	0	B5701	0.000511859	0.034	5.6e-05	0	0.000168581
EIAQHGAWY	0	B5701	0.0187512	0.052	0.001303	0.116	0.00895928
TTIFFRADK	0	B5701	0.000564708	0.073	0.001062	0.174	0.00392676
EQRLIDICV	0	B5701	0.000181995	0.045	0.000331	0	0.00302164
VMAASGAPF	0	B5701	0.0348222	0.177	0.006843	0.348	0.00466115
YQAFRTKVH	0	B5701	0.000219512	0.057	0.0006	0.075	0.00769978
NLPSKPVWL	0	B5701	0.0122519	0.062	0.000484	0.016	0.00231428
YPASLHKFF	0	B5701	0.170279	0.104	0.070911	0.203	0.203532
NQQVTNSKY	0	B5701	0.00112095	0.061	0.003082	0.085	0.00942581
MQYLNPPPY	0	B5701	0.0899302	0.12	0.024453	0.26	0.105159
LFFPFGLFK	0	B5701	0.00232113	0.045	0.001647	0.066	0.00229091
YADHGANQL	0	B5701	0.00265241	0.079	0.018568	0.216	0.0157509
KELNIGRTF	0	B5701	0.0416024	0.168	0.046373	0.217	0.89231
VPRPCQKSL	0	B5701	0.00157325	0.078	0.006149	0.105	0.106016
[truncated: 1,390 more rows]

## Sheet: TOTAL
Peptide	Label	HLA	OmniMHC	NetMHC - 4.0	NetMHCpan - 4.1	PickPocket - 1.1	HLA-Thena
[truncated: 31,865 more rows]
